# Supplementary material for: Pharmabiome analyses in tandem with chemometrics can help trace the provenance of falsified medicines: A proof-of-concept study
Source: Forensic Sci Int Genet. Author manuscript; Available in PMC 2026 Feb 1. (PMC7618506; doi:10.1016/j.fsigen.2025.103392)
Supplement: Table S1 [file EMS211583-supplement-Table_S1.xlsx]

## Sheet: Sheet1
					16S rRNA												18S rRNA												trnl
					HQ-Sequences						ASVs						HQ-Sequences						ASVs						HQ-Sequences						ASVs
					Initial	sequences remaining after removal PCR-NC sequences1		sequences remaining after removal EXT-NC sequences2			Initial	ASVS remaining after removal PCR-NC ASVs3		ASVs remaining after removal EXT-NC ASVs4			Initial	sequences remaining after removal PCR-NC sequences		sequences remaining after removal EXT-NC sequences			Initial	ASVS remaining after removal PCR-NC ASVs		ASVs remaining after removal EXT-NC ASVs			Initial	sequences remaining after removal PCR-NC sequences		sequences remaining after removal EXT-NC sequences			Initial	ASVS remaining after removal PCR-NC ASVs		ASVs remaining after removal EXT-NC ASVs
						total	%	total	%			total	%	total	%			total	%	total	%			total	%	total	%			total	%	total	%			total	%	total	%
	Thailand	Dry compression	Closed windows	rep 1	21924	18832	86	10616	48		107	97	91	81	76		31363	31363	100	31346	100		151	151	100	145	96
				rep 2	18599	14670	79	10563	57		97	88	91	76	78		214611	214611	100	212961	99		477	477	100	416	87
				rep 3	12631	9104	72	6758	54		92	79	86	71	77		42631	42631	100	41893	98		205	205	100	188	92
			Open windows	rep 1	6846	6202	91	5264	77		71	62	87	49	69		24733	24733	100	24644	100		141	141	100	133	94		71258	29662	42	29641	42		64	61	95	55	86
				rep 2	21644	18812	87	14264	66		123	113	92	103	84		49638	49638	100	48589	98		229	229	100	215	94		88888	41975	47	41964	47		70	68	97	65	93
				rep 3	82750	69974	85	55900	68		187	174	93	152	81		48020	48020	100	47603	99		213	213	100	200	94		57517	20837	36	20836	36		56	54	96	53	95
		Wet granulation	Open windows	rep 1	156142	154348	99	150076	96		807	797	99	740	92		113946	113946	100	108588	95		372	372	100	339	91		64951	12751	20	12732	20		28	26	93	22	79
				rep 2	169630	167281	99	163438	96		709	696	98	659	93		135359	135359	100	130095	96		361	361	100	330	91		169700	169700	100	169689	100		40	40	100	37	92
				rep 3	40516	39556	98	38067	94		487	479	98	442	91		92258	92258	100	90264	98		336	336	100	312	93		101945	101945	100	67269	66		23	23	100	15	65
				rep 4													58492	58492	100	55391	95		325	325	100	296	91
	England	Dry compression	Closed windows	rep 1	10647	10051	94	6984	66		118	109	92	95	81		118637	118637	100	116502	98		422	422	100	372	88
				rep 2	166267	153030	92	138259	83		289	278	96	254	88		38401	38401	100	37295	97		190	190	100	184	97
				rep 3	32976	30591	93	28150	85		158	144	91	125	79		44617	44617	100	43512	98		208	208	100	187	90
			Open windows	rep 1	162356	138516	85	108460	67		245	235	96	208	85		55444	55444	100	55185	100		245	245	100	236	96		80218	44730	56	44723	56		64	62	97	61	95
				rep 2	27645	19329	70	17085	62		144	128	89	115	80		39838	39838	100	39197	98		214	214	100	199	93		115345	48529	42	48523	42		59	57	97	55	93
				rep 3	23199	19238	83	13653	59		140	125	89	111	79		368975	368975	100	361675	98		387	387	100	366	95		65483	21612	33	21599	33		35	32	91	29	83
		Wet granulation	Water England + Open windows	rep 1	137800	136385	99	131897	96		862	847	98	790	92		163307	163307	100	140355	86		483	483	100	440	91		93742	54133	58	54105	58		62	60	97	54	87
				rep 2	144372	142405	99	137606	95		778	767	99	708	91		271075	271075	100	232502	86		561	561	100	510	91		97289	45556	47	45547	47		51	47	92	44	86
				rep 3	31335	29212	93	27533	88		211	201	95	186	88		44936	44936	100	39849	89		128	128	100	109	85		287432	64239	22	64229	22		58	56	97	51	88
				rep 4													63549	63549	100	54856	86		400	400	100	367	92
			No water + Open windows	rep 1	352850	343038	97	329354	93		391	382	98	326	83		29542	29542	100	25226	85		260	260	100	231	89		95892	35187	37	35167	37		21	18	86	15	71
				rep 2	220748	204364	93	194553	88		210	200	95	165	79		79672	79672	100	74094	93		258	258	100	237	92		17020	16758	98	16753	98		16	11	69	10	62
				rep 3	250367	225410	90	216060	86		294	285	97	244	83		25266	25266	100	23279	92		179	179	100	155	87		15774	15743	100	15743	100		6	3	50	3	50
			Water Thailand + Open windows	rep 1	333414	331706	99	321099	96		886	874	99	750	85		30092	30092	100	26957	90		263	263	100	231	88		37441	20547	55	20544	55		45	39	87	38	84
				rep 2	328343	325863	99	323881	99		475	467	98	427	90		52919	52919	100	52499	99		82	82	100	62	76		70304	30436	43	30432	43		54	50	93	49	91
				rep 3	252774	251189	99	234836	93		824	816	99	719	87		34222	34222	100	30890	90		336	336	100	306	91		87073	44747	51	44743	51		65	61	94	59	91
		DC excipients	Cellulose	rep 1	53040	46686	88	27628	52		173	159	92	134	77		42790	42790	100	27605	65		156	156	100	130	83		47833	19828	41	19816	41		37	33	89	30	81
				rep 2	26884	19488	72	12501	46		95	80	84	66	69		38578	38578	100	23031	60		158	158	100	134	85		22641	22415	99	22386	99		15	14	93	10	67
			Starch	rep 1	173043	148563	86	89781	52		243	230	95	204	84		56759	56759	100	56631	100		155	155	100	136	88		40443	9069	22	9064	22		44	42	95	41	93
				rep 2	114051	82786	73	49976	44		192	173	90	161	84		62692	62692	100	62549	100		229	229	100	221	97		46755	19689	42	19682	42		61	58	95	56	92
		WG excipients	Cellulose	rep 1	71330	59002	83	30154	42		187	173	93	138	74		34616	34616	100	29763	86		189	189	100	169	89		14023	11979	85	11960	85		33	32	97	26	79
				rep 2	160949	111985	70	85789	53		197	181	92	148	75		26694	26694	100	20540	77		108	108	100	98	91		61006	61006	100	60993	100		19	19	100	15	79
			Starch	rep 1	213857	186952	87	172379	81		403	393	98	342	85		27893	27893	100	27691	99		182	182	100	161	88		13564	13564	100	13563	100		10	10	100	9	90
				rep 2	225048	193938	86	175843	78		487	470	97	406	83		26518	26518	100	26338	99		195	195	100	177	91		67106	67106	100	67086	100		25	25	100	20	80
		Water	Thailand	rep 1	29592	29592	100	29530	100		186	186	100	172	92		30220	30220	100	30084	100		188	188	100	161	86		53931	53931	100	53910	100		28	28	100	23	82
				rep 2	133112	133112	100	132496	100		442	442	100	338	76		36770	36770	100	36571	99		200	200	100	165	82		31475	31475	100	31464	100		16	16	100	14	88
			England	rep 1	164363	164358	100	89265	54		81	80	99	49	60		70260	70260	100	70213	100		54	54	100	42	78		20239	20239	100	20238	100		17	17	100	16	94
				rep 2	110313	110309	100	65593	59		59	58	98	46	78		107139	107139	100	107014	100		78	78	100	55	71		42268	42268	100	42139	100		113	113	100	85	75
		Env. air (dust)	Thailand	rep 1	42721	42291	99	39830	93		284	282	99	270	95		13070	13070	100	12445	95		265	265	100	214	81		21143	20477	97	49238	100		28	28	100	27	96
				rep 2	133553	133553	100	130773	98		2609	2609	100	2241	86		13554	13554	100	13079	96		288	288	100	232	81		26837	26516	99	25696	100		79	79	100	76	96
				rep3	595	595	100	470	79		66	66	100	27	41		29623	29623	100	28393	96		269	269	100	234	87		30597	27136	89	36269	100		78	78	100	73	94
			England	rep 1	37774	37774	100	35771	95		852	852	100	580	68		40160	40160	100	33456	83		580	580	100	485	84		49243	49243	100	9393	44		64	59	92	55	86
				rep 2	47811	47811	100	45936	96		954	954	100	672	70		44871	44871	100	37710	84		585	585	100	468	80		25706	25706	100	14417	54		59	54	92	54	92
				rep3	79459	79454	100	76063	96		1344	1343	100	1039	77		13112	13112	100	12016	92		115	115	100	88	77		36294	36294	100	17252	56		84	75	89	72	86
		Controls	EXT-NC	rep 1	165669	108457	65	2	0		121	113	93	1	1		33608	33608	100	0	0		104	104	100	0	0		2764	2755	100	6	0		4	3	75	1	25
				rep 2	19699	16826	85	0	0		85	75	88	0	0		46745	46745	100	0	0		71	71	100	0	0		200170	200116	100	0	0		52	50	96	0	0
				rep 3	23941	19279	81	0	0		74	65	88	0	0		31011	31011	100	0	0		74	74	100	0	0		19131	22	0	0	0		5	3	60	0	0
			PCR-NC	PCRnc_210224	101367	59	0	0	0		58	16	28	0	0		23956	30	0	0	0		44	7	16	0	0		7821	3	0	3	0		11	1	9	1	9
				PCRnc_260124	48469	55	0	9	0		54	12	22	1	2		53	3	6	3	6		4	1	25	1	25		18560	4	0	0	0		16	4	25	0	0
				PCRng_130623	6418	9	0	0	0		20	1	5	0	0		350	0	0	0	0		4	0	0	0	0		31977	17	0	0	0		27	8	30	0	0
				PCRnc_010224																									27527	16	0	9	0		16	3	19	1	6
				PCRnc_140224																									33398	12	0	0	0		15	2	13	0	0
		EXT-NC: negative controls of the DNA extraction, PCR-NC: negative control of the PCR reactions
		1 sequences remaining after substracting the reads of ASVs with ≥ 10 total counts in the PCR-NC or the PCR-NC & EXT-NC controls
		2 sequences remaining after substracting the ASVs with ≥ 10 total counts in the PCR-NC & EXT-NC controls
		3 ASVs remaining after substracting the reads of ASVs with ≥ 10 total counts in the PCR-NC or the PCR-NC & EXT-NC controls
		4 ASVs remaining after substracting the ASVs with ≥ 10 total counts in the PCR-NC & EXT-NC controls
