# Supplementary material for: Pharmabiome analyses in tandem with chemometrics can help trace the provenance of falsified medicines: A proof-of-concept study
Source: Forensic Sci Int Genet. Author manuscript; Available in PMC 2026 Feb 1. (PMC7618506; doi:10.1016/j.fsigen.2025.103392)
Supplement: figure-Table_S2 [file EMS211583-supplement-figure-Table_S2.xlsx]

## Sheet: Sheet1
		16S richnnes								18S richnnes								trnL richnnes
	Kruskal-Wallis rank sum test
		chi-squared	df	p-value						chi-squared	df	p-value						chi-squared	df	p-value
		16.606	3	0.0008518						2.4764	3	0.4796						9.37	2	0.009232
	Dunn tests
		group1	group2	n1	n2	statistic	p	p.adj		group1	group2	n1	n2	statistic	p	p.adj		group1	group2	n1	n2	statistic	p	p.adj
	Overall	no water, closed windows	no water, open windows	6	6	0.285774	0.775051	0.775051		no water, closed windows	no water, open windows	6	6	-0.150996	0.879979	1
		no water, closed windows	water, open windows	6	9	3.54789	0.000388324	0.00232994	**	no water, closed windows	water, open windows	6	11	1.08919	0.27607	1
		no water, closed windows	wet granulation formulation, open windows	6	3	1.46667	0.142467	0.569867		no water, closed windows	wet granulation formulation, open windows	6	3	-0.215754	0.82918	1
		no water, open windows	water, open windows	6	9	3.23485	0.00121709	0.00608544	**	no water, open windows	water, open windows	6	11	1.26096	0.207322	1		no water, open windows	water, open windows	6	9	-1.601	0.109378	0.109378
		no water, open windows	wet granulation formulation, open windows	6	3	1.23333	0.217451	0.634752		no water, open windows	wet granulation formulation, open windows	6	3	-0.0924658	0.926328	1		no water, open windows	wet granulation formulation, open windows	6	3	-3.04957	0.00229167	0.006875
		water, open windows	wet granulation formulation, open windows	9	3	-1.24922	0.211584	0.634752		water, open windows	wet granulation formulation, open windows	11	3	-1.08292	0.278845	1		water, open windows	wet granulation formulation, open windows	9	3	-1.96886	0.0489688	0.0979376
	England	no water, closed windows	no water, open windows	3	3	-0.182574	0.855132	0.945907		no water, closed windows	no water, open windows	3	3	0.34325	0.731411	1
		no water, closed windows	water, open windows	3	6	2.2663	0.0234331	0.117165		no water, closed windows	water, open windows	3	7	0.514926	0.606605	1
		no water, closed windows	wet granulation formulation, open windows	3	3	0.821584	0.411314	0.945907		no water, closed windows	wet granulation formulation, open windows	3	3	-0.214531	0.830133	1
		no water, open windows	water, open windows	3	6	2.47712	0.0132448	0.079469	.	no water, open windows	water, open windows	3	7	0.108787	0.913371	1		no water, open windows	water, open windows	3	6	-0.392232	0.694887	0.694887
		no water, open windows	wet granulation formulation, open windows	3	3	1.00416	0.315302	0.945907		no water, open windows	wet granulation formulation, open windows	3	3	-0.557781	0.576994	1		no water, open windows	wet granulation formulation, open windows	3	3	-2.26455	0.0235401	0.0706202
		water, open windows	wet granulation formulation, open windows	6	3	-1.31762	0.187632	0.750529		water, open windows	wet granulation formulation, open windows	7	3	-0.768762	0.442035	1		water, open windows	wet granulation formulation, open windows	6	3	-2.22265	0.0262394	0.0706202
	Thailand	no water, closed windows	no water, open windows	3	3	0.339683	0.734095	0.734095		no water, closed windows	no water, open windows	3	3	-0.733799	0.463071	0.926142
		no water, closed windows	water, open windows	3	6	2.54951	0.0107874	0.0323623	*	no water, closed windows	water, open windows	3	7	0.602454	0.546872	0.926142
		no water, open windows	water, open windows	3	6	2.15728	0.0309841	0.0619681		no water, open windows	water, open windows	3	7	1.4707	0.141373	0.424119		no water, open windows	water, open windows	3	6	-1.80739	0.0707011	0.0707011
		16S Shannon Index								18S Shannon Index								trnL richnnes
	Kruskal-Wallis rank sum test
		chi-squared	df	p-value						chi-squared	df	p-value						chi-squared	df	p-value
		9.6189	3	0.0221						9.5698	3	0.0226						8.7992	2	0.01228
	Dunn tests
		group1	group2	n1	n2	statistic	p	p.adj		group1	group2	n1	n2	statistic	p	p.adj		group1	group2	n1	n2	statistic	p	p.adj
	Overall	no water, closed windows	no water, open windows	6	6	1.10227	0.270344	0.811032		no water, closed windows	no water, open windows	6	6	0.0754851	0.939829	1
		no water, closed windows	water, open windows	6	9	2.96652	0.00301194	0.0180716	*	no water, closed windows	water, open windows	6	11	2.49027	0.0127646	0.0765878
		no water, closed windows	wet granulation formulation, open windows	6	3	0.633333	0.526516	1		no water, closed windows	wet granulation formulation, open windows	6	3	1.60247	0.109052	0.436209
		no water, open windows	water, open windows	6	9	1.75904	0.0785707	0.392853		no water, open windows	water, open windows	6	11	2.4044	0.0161991	0.0809956	.	no water, open windows	water, open windows	6	9	-1.52036	0.12842	0.12842
		no water, open windows	wet granulation formulation, open windows	6	3	-0.266667	0.789726	1		no water, open windows	wet granulation formulation, open windows	6	3	1.54083	0.123357	0.436209		no water, open windows	wet granulation formulation, open windows	6	3	-2.95812	0.00309519	0.00928558
		water, open windows	wet granulation formulation, open windows	9	3	-1.67349	0.0942317	0.392853		water, open windows	wet granulation formulation, open windows	11	3	-0.200731	0.840909	1		water, open windows	wet granulation formulation, open windows	9	3	-1.93561	0.0529154	0.105831
	England	no water, closed windows	no water, open windows	3	3	1.27802	0.201243	0.852935		no water, closed windows	no water, open windows	3	3	0.257248	0.796987	1
		no water, closed windows	water, open windows	3	6	1.89737	0.0577796	0.346677		no water, closed windows	water, open windows	3	7	1.60886	0.107646	0.645876
		no water, closed windows	wet granulation formulation, open windows	3	3	0.456435	0.648077	1		no water, closed windows	wet granulation formulation, open windows	3	3	1.37199	0.170067	0.850335
		no water, open windows	water, open windows	3	6	0.421637	0.67329	1		no water, open windows	water, open windows	3	7	1.30448	0.192068	0.850335		no water, open windows	water, open windows	3	6	-0.392232	0.694887	0.694887
		no water, open windows	wet granulation formulation, open windows	3	3	-0.821584	0.411314	1		no water, open windows	wet granulation formulation, open windows	3	3	1.11474	0.264962	0.850335		no water, open windows	wet granulation formulation, open windows	3	3	-2.26455	0.0235401	0.0706202
		water, open windows	wet granulation formulation, open windows	6	3	-1.37032	0.170587	0.852935		water, open windows	wet granulation formulation, open windows	7	3	0.0144943	0.988436	1		water, open windows	wet granulation formulation, open windows	6	3	-2.22265	0.0262394	0.0706202
	Thailand	no water, closed windows	no water, open windows	3	3	0.339683	0.734095	0.734095		no water, closed windows	no water, open windows	3	3	-0.104828	0.916512	0.916512
		no water, closed windows	water, open windows	3	6	1.76505	0.0775562	0.232669		no water, closed windows	water, open windows	3	7	1.66561	0.0957913	0.220533
		no water, open windows	water, open windows	3	6	1.37281	0.169811	0.339621		no water, open windows	water, open windows	3	7	1.78964	0.0735112	0.220533		no water, open windows	water, open windows	3	6	-1.29099	0.196706	0.196706
