# Supplementary material for: Pharmabiome analyses in tandem with chemometrics can help trace the provenance of falsified medicines: A proof-of-concept study
Source: Forensic Sci Int Genet. Author manuscript; Available in PMC 2026 Feb 1. (PMC7618506; doi:10.1016/j.fsigen.2025.103392)
Supplement: Table S3 [file EMS211583-supplement-Table_S3.xlsx]

## Sheet: Sheet1
16S								18S								trnL
Feature.ID	baseMean	log2FoldChange	lfcSE	stat	pvalue	padj		Feature.ID	baseMean	log2FoldChange	lfcSE	stat	pvalue	padj		Feature.ID	baseMean	log2FoldChange	lfcSE	stat	pvalue	padj
9fc74ee07dbd8888ddfbd578fd3e5afb	300.793	25.6824	2.32363	11.0527	2.12717e-28	7.73439e-25		f7c04622d0f552187aed042d64181018	149.33	25.4237	3.81701	6.66063	2.72656e-11	2.95758e-08		09a1e09068e57dad2cdb0e4b73795f9d	151.191	25.3055	4.24717	5.95819	2.55041e-09	7.17304e-08
10b890326e2b0b15509aefb95d0d6b79	142.72	25.361	3.63073	6.98508	2.84692e-12	1.67001e-09		0907e4f734e9c39d491822429090aa26	145.047	25.3786	3.81702	6.64882	2.95461e-11	2.95758e-08		c5ec6fef347327bc0a727b665f4ce860	186.154	25.1528	4.24715	5.92227	3.1752e-09	7.22481e-08
df8456a1abbfb4c8a2c450b44378d4cb	163.768	25.2989	3.63073	6.96799	3.21508e-12	1.67001e-09		63f7212f443f3c4308980a0a69b3c74b	125.265	24.8605	3.81705	6.51302	7.3657e-11	2.95758e-08		b6d50eb73a5951724d1193c0ef9be5b4	173.224	25.0464	4.24715	5.89723	3.69664e-09	7.5613e-08
4a1e5e44473fcf41f308288148927289	278.089	25.2148	3.03034	8.32079	8.73771e-17	1.58852e-13		23114d86562f2d065105a1335446f6e4	98.5957	24.8106	3.81706	6.49991	8.03683e-11	2.95758e-08		f1282fe2bfcfd53e5a738810cbb4a33c	134.97	24.769	4.24719	5.83186	5.48139e-09	8.16072e-08
108ba774a8d98351883475a9dce32672	149.582	25.1711	3.63073	6.93279	4.12619e-12	1.87535e-09		da7a04dd493ef03be201f5950095ba68	124.766	24.7589	3.81705	6.4864	8.79135e-11	2.95758e-08		a28e6877b748aae0cbe9af4df3522130	148.199	24.7372	4.24717	5.82439	5.73217e-09	8.16072e-08
394eda29c886632f514dd94b58381186	159.611	24.7675	3.63078	6.82153	9.00735e-12	2.67412e-09		ce680e6685653243fec733d8de17e1a5	97.3305	24.4956	3.81707	6.41739	1.38634e-10	2.95758e-08		2e3cc6da6dbdec0f2bee4d0ad3ed9629	114.627	24.5686	4.24721	5.78464	7.26678e-09	8.61292e-08
cc761daf51f27c423da57f3f1f0ff5cc	291.669	24.498	3.63084	6.74722	1.50705e-11	2.73982e-09		6d834ca40b5bed86411d62c10e96adfc	59.6996	24.2842	3.81716	6.36185	1.99333e-10	3.43765e-08		d88bf263682e1f6c6258d9c246a4b6f2	126.057	24.5597	4.2472	5.78256	7.35719e-09	8.61292e-08
8a967a4afc43d472a71cde7782618c83	54.1207	24.0205	3.63091	6.61556	3.70152e-11	4.33275e-09		ef39efe192d42c86b5524ebb114720eb	121.749	24.1513	3.81704	6.32723	2.49596e-10	3.43765e-08		4cc5548fae786235b7ebb0c916a264ce	139.282	24.5492	4.24718	5.78012	7.46453e-09	8.61292e-08
be80fe6e84c2bae9737bd5ee5b9ca751	59.9117	24.0017	3.63092	6.61035	3.83403e-11	4.33275e-09		9c946454a210c419ba0b8a97b89ebbda	65.6786	24.0969	3.81714	6.31282	2.73999e-10	3.43765e-08		19139e341de82c776a06482dfecfb7ea	179.461	24.5141	4.24715	5.7719	7.83828e-09	8.69084e-08
0dbf680e00aa85eb226b129f0adeff7e	86.6285	23.988	3.63091	6.6066	3.93237e-11	4.33275e-09		a8e6eea5077d5fe3c44c7d02368def0a	57.0913	24.0512	3.81717	6.30078	2.9615e-10	3.43765e-08		d13d36f17646e81c172c203612cd4542	140.854	24.3834	4.24718	5.74107	9.40793e-09	9.62175e-08
92f1720367db58c68a96eceb9feb416a	65.5478	23.9182	3.63093	6.58733	4.47801e-11	4.50539e-09		0e9e09f45d1d60b683c89ef474ddab31	48.5478	23.9836	3.81722	6.28299	3.32112e-10	3.43765e-08		8d03b28f550b4a24c42ac3000238d9ae	107.199	24.3569	4.24722	5.73478	9.76408e-09	9.76408e-08
a52970705dfd5642085748f4646b3b18	49.9123	23.8827	3.63094	6.57755	4.78253e-11	4.50539e-09		5fccf3ce802974aff425556cf512ed20	37.6313	23.9555	3.81731	6.27549	3.48538e-10	3.48538e-08		11ff1acb84807380f1497fda3565f385	137.726	24.2654	4.24718	5.71328	1.10818e-08	1.08409e-07
4a3c8268402dd3abba5f7737fdec279d	43.0218	23.8748	3.63099	6.57529	4.85578e-11	4.50539e-09		c6628f6b2db11f2bd626a06ffe410dff	52.8177	23.867	3.81719	6.2525	4.03936e-10	3.79573e-08		04a3552112b8fb9138e5c57730ce99d9	99.0511	24.2245	4.24724	5.70359	1.17307e-08	1.09975e-07
cb0825a4d0c62f257c6df8ef384b5c1e	48.3125	23.8635	3.63095	6.57224	4.95642e-11	4.50539e-09		873e28b4fe576927a558a1be89ad31d6	48.7285	23.8631	3.81722	6.25144	4.06686e-10	3.79573e-08		97af71bc27effeb008ace51122e64141	85.9183	24.1327	4.24727	5.68193	1.33186e-08	1.16541e-07
17c736ce9a5a02e2370a973fc42e325e	56.2627	23.8096	3.6309	6.55748	5.47232e-11	4.51762e-09		da6e55b1381608e4263ae4be1353eed2	49.7948	23.8152	3.81721	6.23891	4.40638e-10	4.02321e-08		cd8e7ea42173734f9d6e5748a9673b7b	78.4271	24.0691	4.24729	5.66694	1.45374e-08	1.21145e-07
5a7cff6a4129c8e828fdb25da2d8c410	41.4207	23.7986	3.63101	6.55428	5.59111e-11	4.51762e-09		e21cc713acb3dd512dae95c09f75ba6c	51.3499	23.7898	3.8172	6.23226	4.59766e-10	4.02569e-08		7e6af7b285b01be004cd4e5f3eefa0cb	68.1612	23.9547	4.24733	5.63995	1.70103e-08	1.39175e-07
6c5f4f9666d82b1bedf94e99acfe6741	75.5487	23.7664	3.54632	6.70172	2.05986e-11	2.99585e-09		146dc4f28cdaa68628e60355fb3165bb	29.4807	23.742	3.81742	6.2194	4.99065e-10	4.02569e-08		7441447155bfa17c242c41a89f9aeca4	66.9336	23.9215	4.24733	5.63213	1.78e-08	1.40584e-07
6ba43acb03ae795b3e7e31f2be946006	40.9727	23.7355	3.63101	6.53689	6.28128e-11	4.76199e-09		ece7423ba8a3750a6653d5fa7a303381	43.5293	23.7034	3.81725	6.20953	5.31425e-10	4.02569e-08		4f785996ef89f8d161c4d61806abf2cc	72.4155	23.9211	4.24731	5.63206	1.78073e-08	1.40584e-07
410a1a55ad49a0b1059d6edefd74087e	54.8908	23.7236	3.63091	6.5338	6.41233e-11	4.76199e-09		b2e41ed67e7273b6716b00121b832f32	41.0928	23.6506	3.81727	6.19568	5.80354e-10	4.02569e-08		4c0b471dca6860ba5c139ece0dd1c156	57.8954	23.7404	4.24738	5.58942	2.27832e-08	1.52624e-07
912f795ef3617aeb65ff9ad69b9567a8	46.2527	23.7077	3.63099	6.52926	6.60971e-11	4.76199e-09		d2149880a5943d5c8c3a2414d3feb22f	46.1439	23.6474	3.81723	6.19491	5.83178e-10	4.02569e-08		9b3cdc0d25522bb1808532101a66bd07	70.8433	23.6885	4.24732	5.57729	2.44294e-08	1.55424e-07
fa7305fae526139ef0f0d54b4f2a62cf	39.7847	23.7022	3.63102	6.52769	6.67936e-11	4.76199e-09		a14ebbf65784e32638a96bcf8c8b5d1f	44.1376	23.6109	3.81725	6.18533	6.19746e-10	4.02569e-08		f4c67ac17677f0d2113e166d5c9bd66c	167.57	23.6237	4.24716	5.56223	2.66346e-08	1.64043e-07
d8d29bf3c5f21a508781817a717d95f9	41.4358	23.6794	3.63101	6.52143	6.96384e-11	4.86933e-09		dbe6ee55d70c3773eb49a27bf0a0ec62	39.1129	23.6095	3.81729	6.18488	6.2148e-10	4.02569e-08		96d14715b37b22fe4bea3244060ae80d	64.3694	23.4795	4.24735	5.52804	3.23822e-08	1.89246e-07
55b9fd5e92fd2049990f112f60780c89	34.3548	23.6114	3.63109	6.50258	7.89527e-11	5.29364e-09		a9adf078cdc4eb8947035eab08d62785	44.0239	23.4421	3.81725	6.1411	8.19518e-10	4.42075e-08		8e560170482b943636998d20f147c1a6	54.5195	23.4262	4.2474	5.51542	3.4795e-08	1.96679e-07
742c30cef06249041e7eea805d39accf	38.6361	23.6034	3.63103	6.50046	8.00742e-11	5.29364e-09		fb64f2025b49410a8f1ed2cc0d56de70	27.3157	23.4279	3.81746	6.13705	8.40699e-10	4.42075e-08		2ae31e6e2040608c4082ed7c8611f7c1	43.5603	23.4055	4.24749	5.51044	3.57946e-08	1.98859e-07
594050c64dc3eab4ecaacec986bc809c	37.3134	23.549	3.63105	6.48546	8.846e-11	5.56966e-09		32b93b945f1dbbd54c6d8d565e90e26d	36.824	23.2935	3.81732	6.10207	1.04704e-09	4.88619e-08		a0706b967d09752e20b659c63a5bb406	61.0277	23.371	4.24736	5.50248	3.74479e-08	2.03031e-07
6fcb67047d394d9d8c797f69cf316494	26.6505	23.5355	3.63122	6.48144	9.08538e-11	5.59906e-09		d33e4224aba027d34e8b696f96af117a	32.3132	23.2576	3.81737	6.09258	1.11108e-09	5.05344e-08		16303dc33f20c21229658c7449beb4e0	55.9506	23.3381	4.24739	5.49468	3.91416e-08	2.04811e-07
e78ecb138a8bee2a728274b849db12c1	205.461	23.5188	3.63101	6.47721	9.34369e-11	5.66227e-09		c2ead48db6599f903bec03fbcf92f4ee	34.2958	23.2531	3.81734	6.09144	1.11898e-09	5.05344e-08		7a02182a48b4a0435df97590731b9fa4	53.9186	23.1756	4.2474	5.45642	4.85827e-08	2.40244e-07
aaf720cb05ddb528efa9bacbd90f7c58	35.2951	23.4672	3.63107	6.46287	1.02735e-10	5.92925e-09		4a42746371d920f755ffc9187769d988	28.7447	23.1668	3.81743	6.0687	1.28947e-09	5.30034e-08		d5fca41610f512b822f26676638e4d90	50.0216	23.1653	4.24743	5.45396	4.92599e-08	2.40945e-07
273e4fb3541b70fedef29b9f1e4447f0	33.5339	23.4314	3.6311	6.45299	1.09665e-10	6.13448e-09		8a36ef85a75daf0b68305a08829cee52	32.0097	23.1557	3.81738	6.06586	1.31246e-09	5.30034e-08		db1b63d0a216903a9e771d9e297effd7	50.5891	23.1434	4.24743	5.4488	5.07122e-08	2.42771e-07
ecc423b8fefd03a92aa1a97fc74a654c	36.5476	23.3821	3.63106	6.43948	1.19885e-10	6.46138e-09		4f55803810ae4de1595c401a69dbe566	28.9839	23.1031	3.81742	6.05201	1.43053e-09	5.61515e-08		741c17a8b1c14df7603044b66ae57985	47.4047	23.0835	4.24745	5.43467	5.48988e-08	2.54685e-07
b9310f65e724c0e77a14fa0941133722	33.5101	23.3774	3.6311	6.43812	1.20966e-10	6.46138e-09		de09b92165f5260538507c2e5609ed91	29.7143	23.0329	3.81741	6.03365	1.60301e-09	5.84427e-08		4eeeb6bb2c4f31fdcc180f97af1429ee	39.7992	23.0121	4.24753	5.41776	6.0352e-08	2.69821e-07
ec3b90ab24ac533c9aff88724372aed7	30.5113	23.3566	3.63114	6.4323	1.25689e-10	6.46138e-09		1a25a04cb2bc085818be9f54f1b0a3e0	45.4028	23.0246	3.81724	6.03173	1.62214e-09	5.84427e-08		d5cc7557052c5968300554bbaca37d71	35.7916	22.9837	4.24759	5.41099	6.26758e-08	2.69821e-07
07801cdc548aad651e62c058d18e3c60	29.7481	23.339	3.63116	6.42743	1.29775e-10	6.46138e-09		acba166553432e0f93939e7936888dec	26.4609	23.0213	3.81747	6.0305	1.6345e-09	5.84427e-08		4fd1d7022c4772afda9ac24ba3639ddd	29.2146	22.9641	4.24771	5.40623	6.43638e-08	2.69821e-07
c3d4b58fe1f20b718bffce1c0f193134	28.5539	23.3288	3.63118	6.42458	1.32236e-10	6.46138e-09		e6a307c85f6fa56d1e690ddab53ab511	74.5823	23.0152	3.81711	6.02948	1.64486e-09	5.84427e-08		50abea0efb48352948f58d767e6c1ef9	50.1267	22.958	4.24743	5.40514	6.47571e-08	2.69821e-07
feeaeb8760b54359afeb0dbe415ba43b	27.227	23.3214	3.63121	6.42248	1.34071e-10	6.46138e-09		733a105aba6d27f741ba7ca0a75d6b05	25.4849	22.9993	3.81749	6.0247	1.6942e-09	5.84427e-08		5a87cda2d6cdefb05c3a6272bb998bd5	46.9323	22.9134	4.24746	5.39462	6.86693e-08	2.8092e-07
9e701e82d552ee66d9007fa3883b6560	406.243	23.3151	3.63111	6.42093	1.35441e-10	6.46138e-09		2536a098b9ebc466cd07f9a8d407ed77	27.5905	22.9949	3.81745	6.02363	1.70546e-09	5.84427e-08		944e0d8ffb0791b3c3169c47f2657bd4	36.4591	22.8662	4.24758	5.38335	7.3114e-08	2.88608e-07
6b7069ae3b71e5a2d3906e9ef56c0dbd	22.4903	23.3109	3.63133	6.41938	1.36833e-10	6.46138e-09		30471e8acde5bb0fa6ceb4838accfe8d	25.2499	22.9708	3.8175	6.01725	1.77407e-09	5.84427e-08		fd030a327b20519af6534dc091bb2820	28.8953	22.8018	4.24772	5.36802	7.96056e-08	3.08064e-07
f144d5f12901d2f65f9c7c617c8e093c	31.1063	23.2415	3.63113	6.40062	1.54747e-10	7.03326e-09		c4d6ed1c698774036e574269426d7fb3	26.6235	22.9587	3.81747	6.01412	1.80866e-09	5.84427e-08		ec13033fb1837d205c3379439502f13b	35.9079	22.7964	4.24759	5.36691	8.00966e-08	3.08064e-07
d51cbd95bc6eed9fd35f9a9a0dc72286	31.1271	23.2154	3.63113	6.39344	1.62194e-10	7.28072e-09		1a72fbfb0da7b6ccb27dab76e81d8a2d	27.7984	22.9514	3.81745	6.01224	1.82978e-09	5.84427e-08		aaad36ac5da6e0312b0449834f8bed98	28.9783	22.6961	4.24772	5.34313	9.13538e-08	3.42577e-07
a4da888a1d3c889add3d450c7af91113	30.0829	23.1949	3.63115	6.38777	1.68327e-10	7.33445e-09		db0824dcb6fca5d02b9b1c4337302bcf	24.8705	22.9432	3.81751	6.01	1.85527e-09	5.84427e-08		6d7098dd7102d43cefd1a81100b67661	33.5456	22.6859	4.24762	5.34084	9.25152e-08	3.44065e-07
252667b470d06282a0a102c03ea9952d	39.039	23.1794	3.63118	6.38343	1.7316e-10	7.40718e-09		a67b03cedecf47189fcb504ba7453abb	26.7139	22.9145	3.81747	6.00254	1.94258e-09	5.84427e-08		60053b03e8996dea320c06e209e19681	28.3484	22.4797	4.24773	5.29216	1.20878e-07	4.21666e-07
68b63dffd8c267e9481d06e1b6981a2f	20.4167	23.1532	3.6314	6.37582	1.81991e-10	7.4108e-09		c0380dc7b70e849500b44ab455dd6653	24.4577	22.9088	3.81752	6.00096	1.96153e-09	5.84427e-08		9e1b1bfa3b30d5aef4f9be56d3b3a17c	24.0174	22.4423	4.24786	5.2832	1.26944e-07	4.3942e-07
bfc7dadf880691041d4deb68ba64619d	20.4167	23.1532	3.6314	6.37582	1.81991e-10	7.4108e-09		a02299f263020bf9f026d6d316d5b942	30.9594	22.9055	3.81747	6.00019	1.97081e-09	5.84427e-08		8f31fde985390ce962939c6243b48a21	41.6181	22.4331	4.24751	5.28146	1.28155e-07	4.40126e-07
19c8dafc49e68bd74f5ed67b64078780	27.3237	23.0991	3.63121	6.36128	2.00079e-10	7.73921e-09		e391194bf0ff6869d7fe658c56743169	20.6409	22.8825	3.81763	5.99391	2.04854e-09	5.84427e-08		5a8b1cea80efbfe4f86c0a93189be44a	17.7965	22.3963	4.24814	5.27203	1.3492e-07	4.46074e-07
ccb33da9b563114ed8502be4e6b12c5f	27.6554	23.086	3.6312	6.35767	2.04833e-10	7.83973e-09		3e59adfe798209dd9f8e270099dbc49b	32.6942	22.8716	3.81742	5.99138	2.08065e-09	5.86491e-08		cfab01fc82b7f1095f0134ea5bcd8bdd	23.0287	22.3951	4.24789	5.27206	1.34902e-07	4.46074e-07
d3ad849cc004207cc9f3743a5c31c0c9	27.278	23.0771	3.63121	6.35521	2.08137e-10	7.88318e-09		770f63d155fdca36263c46ca92b2a23b	23.0629	22.8511	3.81756	5.9858	2.15325e-09	5.94976e-08		9afe9b5c1a5dfc656a2fb5bd3e6d3c1f	24.4111	22.3921	4.24784	5.27139	1.35391e-07	4.46074e-07
07a1c05320ac172f2aa77a5988a59a8d	24.6784	23.0639	3.63127	6.35146	2.13274e-10	7.99448e-09		00e9dcf9ad91e28f4e4c46432ecfff6c	24.1829	22.8298	3.81753	5.98025	2.22793e-09	6.03698e-08		e5df00c9815871f54206eaed49a8085c	26.2375	22.3894	4.24779	5.27083	1.35805e-07	4.46074e-07
3bc93ddd09f76ef3db541a5b74a61ab1	23.8295	23.0165	3.63129	6.33838	2.32195e-10	8.32938e-09		4a59c1c7bc153818e7676bd628ae8f10	22.086	22.8064	3.81758	5.97403	2.31467e-09	6.19212e-08		c9b8e8c8d677105e85c2218fef28309e	22.3637	22.3516	4.24792	5.26177	1.42676e-07	4.62421e-07
6b60d615f6bed989ac88a22fec72cdda	17.2881	23.0159	3.63155	6.33777	2.33113e-10	8.32938e-09		f56b45019536106e90d45cbd2d079b93	21.5085	22.7785	3.8176	5.96671	2.42079e-09	6.35457e-08		b49f0902c1826cd7b28d6bcb4f8ac18e	22.5574	22.3506	4.24791	5.26156	1.42837e-07	4.62421e-07
b66ad02c854717580e1a89ddf6283314	27.7744	23.0137	3.6312	6.33778	2.33099e-10	8.32938e-09		7bf5ee60985c2d960f5fc583fb9c9e68	22.2125	22.7692	3.81758	5.9643	2.45678e-09	6.36998e-08		499e9ad6e4775d936aa2bf0121ee4f50	22.1039	22.3367	4.24793	5.25827	1.45419e-07	4.64103e-07
0b2c8e419820b427438fcde10d92196f	67.0857	22.9615	3.50114	6.55828	5.44315e-11	4.51762e-09		cb8ac2cb74a57b160996ae1ed694922a	29.4902	22.767	3.81742	5.96399	2.46157e-09	6.36998e-08		2325ffc9a0457afe188425b91ce40ce6	23.1512	22.2817	4.24789	5.24535	1.55984e-07	4.88724e-07
e999b1e84452c479d43e49f514ec2394	23.0076	22.9594	3.63132	6.3226	2.57201e-10	8.90652e-09		c9a7c97f8e1f09b0aecf0e02997bec2d	22.529	22.7653	3.81757	5.96329	2.47216e-09	6.36998e-08		132540dc1d8f16524a959a7fee38b984	23.3086	22.2796	4.24788	5.24487	1.56392e-07	4.88724e-07
579930f9f03ec2d23ca99bd973eb9150	24.3913	22.9509	3.63128	6.32033	2.61003e-10	8.9529e-09		795dbc072942ca6163f3a4cc570bbc27	24.8224	22.7584	3.81751	5.96157	2.49823e-09	6.39457e-08		06676c65b81bd41e22aa6cde923420ac	18.5052	22.026	4.2481	5.18491	2.16118e-07	6.66116e-07
dbf7c46ff670338d194a12c14a1b7120	22.4466	22.8601	3.63133	6.29523	3.0695e-10	1.01042e-08		7dfae0083218b366a85c61fa17fff390	22.7188	22.7458	3.81757	5.95818	2.55056e-09	6.39457e-08		9cdcd7962552c5d38f358c20555a60b0	20.9463	21.9908	4.24798	5.17677	2.2576e-07	6.86434e-07
6945d94103ada823c2811f2b81c56ba0	22.7596	22.8409	3.63132	6.28996	3.17547e-10	1.03089e-08		7583c656ed4007e54bb6c2a6c996c1d4	22.2593	22.7441	3.81758	5.95772	2.55783e-09	6.39457e-08		5b93e2fb68ae6290986baa0117fa4865	15.8149	21.9124	4.24828	5.15794	2.49677e-07	7.4903e-07
5b41766efceecce581e4148788f37846	46.085	22.8233	3.63129	6.28516	3.27514e-10	1.03616e-08		73aca848fbf7f733fe6a028037401555	22.7821	22.703	3.81756	5.94698	2.73136e-09	6.52266e-08		6a1e6c57dd6040bf555c568df3d65286	13.1505	21.8535	4.24853	5.14377	2.69279e-07	7.97207e-07
848432eaa52d8fa0377d06bc74192f00	11.2573	22.7796	3.63204	6.27184	3.56813e-10	1.10886e-08		87dac49115826ef2a65248a3f1f10266	21.0302	22.695	3.81762	5.9448	2.76801e-09	6.52266e-08		373108f1e26061a522f0d2f4594ddfbe	17.1665	21.7905	4.24818	5.12937	2.90708e-07	8.4483e-07
ef7fd835bc3610d41ddc4709a732b1bb	18.3972	22.77	3.63149	6.27017	3.60664e-10	1.11133e-08		5e48b6f910de3325f3043c3151deb111	21.6753	22.688	3.8176	5.94302	2.7982e-09	6.52266e-08		a86137a2103efd738539dc3aa99eebdb	15.9074	21.789	4.24827	5.12891	2.91417e-07	8.4483e-07
af312018ec9115b3cc28eb422be43cf1	20.6534	22.7327	3.6314	6.26005	3.84858e-10	1.14417e-08		6f1f4a9c71faa172ae4f0cb061dc0e67	26.2259	22.662	3.81748	5.93639	2.9136e-09	6.61558e-08		7f4b1849b72b6a5fb6605625f1b26727	15.6299	21.7851	4.24829	5.12798	2.92875e-07	8.4483e-07
3065573fd58d0bfccca59e23bce87781	35.7471	22.7152	3.63107	6.25579	3.95502e-10	1.15044e-08		b6beeadd881bb54f2effd452217339dc	20.5144	22.6478	3.81763	5.93243	2.98489e-09	6.66837e-08		9f2ad4f1301839aabcec54b69caeffa0	16.8322	21.7569	4.2482	5.12144	3.03212e-07	8.63579e-07
4e6488dfc93f2eefe477c4511d0e8a49	22.2994	22.6798	3.63134	6.24559	4.22205e-10	1.18088e-08		97063ac133a1a6562ff2e5653fe91338	23.5478	22.6081	3.81754	5.92215	3.17753e-09	6.8792e-08		c8110c97d335a797654fdf84a11a5a2f	16.4578	21.7219	4.24823	5.11316	3.16817e-07	8.94582e-07
8f7484727ffccdc3d98af4253a8d6781	36.0328	22.6601	3.63142	6.24	4.37576e-10	1.2025e-08		05a5c644598bd99533fcf8d7c938d344	26.0702	22.5456	3.81748	5.90589	3.50749e-09	7.36572e-08		e95eac9a73de34220d37a4b3f7a7125d	14.2426	21.7196	4.24841	5.11241	3.18073e-07	8.94582e-07
87219f5db0a0a81aa8932334a4fe6e0e	17.8457	22.6577	3.63152	6.23918	4.39859e-10	1.2025e-08		bd83738f6eb080886da92e9a855b4d9e	20.3773	22.5369	3.81764	5.90335	3.56191e-09	7.44279e-08		9b0a9107efe748b012e88c45518c91e6	14.6126	21.6757	4.24838	5.1021	3.35897e-07	9.38844e-07
ed9acef7c3b992bd4f81d3187a9116b4	17.8457	22.6577	3.63152	6.23918	4.39859e-10	1.2025e-08		7ea8551d563e6eb3824141fad4ea2670	24.0389	22.5223	3.81753	5.8997	3.64159e-09	7.57162e-08		2f02b5308e5c512c089b6f32f748b316	14.0167	21.6382	4.24844	5.09321	3.52046e-07	9.70027e-07
f44997ee4ff0b382274157ee8e6bfccb	22.6574	22.6258	3.63133	6.23071	4.64316e-10	1.25425e-08		43543d97d20b99fb0ce4316fc0a9f552	18.4498	22.5028	3.81772	5.89432	3.76224e-09	7.7699e-08		eeb7ec6fe11c34ad67b998ce06613934	12.9479	21.6354	4.24855	5.09242	3.53521e-07	9.70027e-07
d56218023269c95d871ef294d8a2fff9	31.6806	22.6244	3.63142	6.23017	4.65941e-10	1.25425e-08		54d4564354dcfd8393e277b8e843c6b3	32.6549	22.4974	3.81764	5.893	3.79245e-09	7.7699e-08		a94f3c767018e04abadd2030e80acf21	13.5442	21.5672	4.24849	5.07644	3.84579e-07	1.04885e-06
4a75b880e2b49f8fc7532fe12b2994bc	16.4515	22.6099	3.6316	6.22589	4.7882e-10	1.25425e-08		29c6b769f7d95f3b120e73d9a0113fa4	18.1372	22.4881	3.81773	5.89044	3.8517e-09	7.81792e-08		b251f804ad43c50de0eab357085b5a25	13.5617	21.514	4.24848	5.06392	4.1073e-07	1.10676e-06
2740cf2417c92847cc298cbd71dd1fcd	37.6516	22.6098	3.63107	6.22677	4.76154e-10	1.25425e-08		1d7a788af9563c93e7e2ca26683f7e31	144.439	22.4781	3.81765	5.88793	3.91051e-09	7.84285e-08		f245cc1ec8b2414d6823496cafd00d80	10.4268	21.4969	4.24892	5.05939	4.206e-07	1.12661e-06
8ab02dfba8311dfab77c138f535943d4	19.1092	22.6083	3.63146	6.22568	4.79484e-10	1.25425e-08		377bbb8fe80fa45a5819468ad40c6ba3	16.7549	22.4772	3.8178	5.88747	3.92142e-09	7.84285e-08		00aab1d3d4ff8e51340b11b2deeca280	16.9247	21.3426	4.2482	5.02392	5.06268e-07	1.33228e-06
f215817c85b229fb47293b762d77b055	18.7066	22.6017	3.63148	6.22383	4.85166e-10	1.26005e-08		fd5a1cd74d4b0fd175da29d4761462f5	16.7911	22.457	3.81779	5.88218	4.04894e-09	7.99083e-08		8c77fbc05219ba900e01905231d4f9e8	11.7898	21.2402	4.2487	4.99922	5.75629e-07	1.4973e-06
3aa452c0f075ee632b8de1f861efd52d	18.1575	22.5886	3.6315	6.22019	4.96558e-10	1.28049e-08		2fcf1ddd93c507b78044393432b5aa99	19.5565	22.4527	3.81767	5.88126	4.07152e-09	7.99083e-08		06aa34cfb3932fb78e3c38c16739de02	20.99	21.2154	4.24797	4.99424	5.90665e-07	1.52758e-06
7a866109a5d0cdadffd7c98fe422a47f	18.4448	22.5802	3.63149	6.2179	5.03842e-10	1.29012e-08		9980caed0d8ed94e845e96b9934c9be3	15.4991	22.4471	3.81787	5.87949	4.11522e-09	8.00181e-08		c13ce641d92cae1b43f18846f0193c58	12.363	21.1967	4.24862	4.98908	6.06688e-07	1.56005e-06
bc6c345a2feb70d3210ba7f89530c5b0	21.634	22.5735	3.63136	6.21626	5.0914e-10	1.29457e-08		3a2b6f5c82c599def47993325b0c5021	18.2471	22.437	3.81772	5.87707	4.17601e-09	8.0826e-08		381951a3525697f04b9ca0321e89483a	16.6473	21.1553	4.24822	4.9798	6.36511e-07	1.62744e-06
9843685a06b46ef8f534390ffc5d34f9	18.659	22.5282	3.63148	6.20358	5.51924e-10	1.3799e-08		4b64ab324b4b6b71adf9d9f1bd129483	20.7204	22.4315	3.81763	5.87576	4.20908e-09	8.09681e-08		9e78de9cce251dedd47c3a01e2b468fa	8.87853	21.1372	4.24924	4.97435	6.54686e-07	1.66446e-06
37d61e7e88b400dd209e4bdbe48ca471	16.6095	22.516	3.63159	6.20006	5.64423e-10	1.38993e-08		16c6af5649800caa8648cf00db5c7c23	16.928	22.3831	3.81779	5.86283	4.55033e-09	8.53536e-08		431fd42394bb6210fda20c22ec91125e	8.60108	21.0488	4.24932	4.95347	7.29032e-07	1.84306e-06
a7da93a9744a7863292bcf97d47b6a10	16.7689	22.4893	3.63158	6.1927	5.91429e-10	1.43001e-08		f43bedec7d16b5fa1ae5618c0f5d6980	18.3997	22.3788	3.81772	5.86182	4.57814e-09	8.53536e-08		a6f4dbaaa89a82016ed81cd50e67a547	8.41611	21.0252	4.24937	4.94785	7.50371e-07	1.88641e-06
750ca418afff703798b5738b6ea2f8e4	16.5765	22.4721	3.63159	6.18796	6.09489e-10	1.45796e-08		c0e1295ff92ee03c8928e996217c11e4	16.8731	22.3764	3.81779	5.86108	4.59857e-09	8.53536e-08		192c003f6802eade6641d9f717e6499b	8.79126	20.9873	4.24926	4.93903	7.85113e-07	1.96278e-06
7694c1f5fef6021c5346919cbc4333d8	23.0772	22.4584	3.63131	6.18466	6.22378e-10	1.47906e-08		098aba5f4d785c8e634d55c424b79de1	17.8453	22.3597	3.81774	5.85677	4.71948e-09	8.63504e-08		9765e20b44f42fe990ac5c2d943d67a3	10.3944	20.7269	4.24892	4.87816	1.07082e-06	2.66227e-06
7706fa0266b6c170d6e414f2ed80f275	16.8605	22.4559	3.63157	6.18353	6.26827e-10	1.47996e-08		869dabba89585129e39fd4bca8a547a4	18.8516	22.3552	3.8177	5.85567	4.75087e-09	8.63795e-08		80c42f861924d34090b230ce8292c28c	7.8612	20.5934	4.24953	4.84603	1.25954e-06	3.11425e-06
cb1a1832de69f78aa14c50812b6bbc99	17.2362	22.446	3.63155	6.18084	6.37609e-10	1.49391e-08		5f1837f1ec4216329126d5e7c04442ad	18.8877	22.3496	3.8177	5.85422	4.79262e-09	8.6763e-08		950f03bdf8f31393a4989637455d0a08	8.34701	20.5177	4.24938	4.8284	1.37633e-06	3.38441e-06
59d050b505794cd2ee6b24d996107768	16.2181	22.4353	3.63161	6.17779	6.50055e-10	1.49391e-08		b943dc08ddde546faffa2f6ee4786fa3	10.0828	22.3309	3.81838	5.84827	4.96709e-09	8.83974e-08		90768281de78b6503cc527b6648d7015	9.21321	20.2182	4.24916	4.75815	1.95372e-06	4.77812e-06
d89228e2bf24b425d16acc75762de590	16.8467	22.433	3.63157	6.17722	6.52406e-10	1.49391e-08		2d7691ef188f43baf66af419614467a2	31.0817	22.2921	3.81768	5.83917	5.24601e-09	9.11749e-08		3b806286288517964b3a1e5b5fa848e8	7.16583	20.1254	4.24977	4.73566	2.18349e-06	5.31118e-06
929d4d8da4c4f0aab1851d956122c3e9	19.4665	22.432	3.63154	6.17701	6.53279e-10	1.49391e-08		fef86a97aa9542b60ce97afef5e54709	17.2041	22.2918	3.81777	5.83894	5.25341e-09	9.11749e-08		04c4edc17dcf107b64ee99e72722471d	192.967	11.941	4.24714	2.81153	0.00493072	0.0117398
561ca9482860ac8ba0531e4826a57c35	16.8005	22.4198	3.63157	6.17357	6.67634e-10	1.50777e-08		125dd16e887ebc38ee93f3c6e9971b68	16.8453	22.2862	3.81779	5.83747	5.3e-09	9.14224e-08		f9301ea1322d38bac038e2bec84e196c	411.316	-10.1094	4.40736	-2.29376	0.021804	0.048815
c29f1c1e1570634fcefd2f8335de1e7d	16.0173	22.3694	3.63162	6.15963	7.29155e-10	1.59205e-08		0345af8ac32dfdb6c3565a6e5402fe95	17.8394	22.282	3.81774	5.83643	5.33298e-09	9.14224e-08		4452d0e08afba962702bace811d602ae	114.136	-10.3718	4.40736	-2.35329	0.0186081	0.0418681
397b529a6ebaac39a3c7da577015a961	16.0113	22.3662	3.63162	6.15874	7.33262e-10	1.59205e-08		9bd13ad55031b41bc4b8a0d228e632eb	18.4491	22.2773	3.81772	5.83525	5.37112e-09	9.15617e-08		51b7d5e88f7388f8de0239f15ca6c2bb	22.3339	-10.407	4.40736	-2.36129	0.0182116	0.041182
c515096ddc8309a37c0bae7c3f46fba6	10.8947	22.3515	3.63209	6.1539	7.5598e-10	1.59205e-08		5182c9ab3eae12d36da2e99dabc674d4	12.3809	22.2683	3.81811	5.83229	5.46702e-09	9.19982e-08		4bdff258467b958fde8a662598f949bf	3002.77	-11.0099	4.40736	-2.49806	0.0124873	0.0283803
0a165844daf38d8ce2008c94a5b4565e	17.5167	22.338	3.63153	6.15113	7.69349e-10	1.59205e-08		af170cdbb8ab56146e982c281b89ff5d	15.6314	22.2316	3.81786	5.82305	5.77845e-09	9.59269e-08		eb191481c05d05a8d5c35ec7ba4e5c2b	2398	-11.2366	4.40736	-2.54951	0.0107875	0.0246415
6597008419215f4265910ff0fe4f1b98	21.1684	22.3315	3.63152	6.14936	7.77966e-10	1.59205e-08		af6fd5a01898f3df4796051482bd3d5b	15.296	22.2146	3.81788	5.81856	5.93577e-09	9.77656e-08		b4b90cbced7f5a69ef671dec94e4d87d	1460.91	-11.4844	4.40736	-2.60574	0.00916761	0.0210481
2baa69cfc98aaf0089b184e860b0c414	15.5937	22.3307	3.63165	6.14891	7.8018e-10	1.59205e-08		4db6663ca0eb4f4fa0ce3fa83093d21d	14.0076	22.2061	3.81797	5.81621	6.01978e-09	9.83777e-08		26b5ec979d2cc60e1ac426d04885dd51	72.1716	-11.7012	4.40736	-2.65492	0.00793274	0.0183063
d1039e9afffb586082cb90b4013a86a8	14.277	22.3265	3.63174	6.14759	7.86689e-10	1.59205e-08		fd5aafb1e34f3742214b4afcaf53fa2a	28.8449	22.2046	3.81743	5.81664	6.00409e-09	9.83777e-08		5ac26991443bb7dd87b1f4dd8cff70ff	376.174	-11.8933	4.40736	-2.69852	0.00696482	0.0161555
7f68538adf0d9e380a247bce9bbb4912	14.6112	22.3264	3.63172	6.14761	7.86583e-10	1.59205e-08		91972062d6bfcb03103bcd9cc5d10f48	15.1282	22.2016	3.81789	5.81514	6.05814e-09	9.86209e-08		afc70acc119d551339cc7a7c175431fd	91.9206	-12.2092	4.40736	-2.77018	0.00560258	0.013063
25ad7bcf4c581717a70858a1c146279c	83.7221	22.3182	3.63161	6.14554	7.96902e-10	1.59205e-08		9d5870a93c94b0e5703c26a36435cd5c	15.5676	22.1882	3.81786	5.81168	6.18495e-09	9.91087e-08		24d81fa33e09890c422c44c0cc1c2e3d	89.5234	-12.239	4.40736	-2.77695	0.0054872	0.0128606
6b80b2e594bfba2a02f650ae6157e0a5	14.3513	22.307	3.63174	6.14225	8.13589e-10	1.60772e-08		5500fbc80d868cfebccd6c051c0011b0	21.6712	22.1845	3.8176	5.81111	6.20609e-09	9.91087e-08		0354fbdd7c22756518f3a4880614a97f	2743.14	-12.2475	4.40736	-2.77888	0.00545471	0.0128514
ebbcc9e9fe84fcb55e2c6cc0e3296ab9	27.6127	22.2986	3.6312	6.14085	8.20817e-10	1.61324e-08		74fa9827450c9bcb460b87f3d47964c9	34.7988	22.1713	3.81734	5.80806	6.32024e-09	1.00549e-07		68c78d7c941208ebdafcf7f1e24df437	89.0255	-12.2755	4.40736	-2.78524	0.00534888	0.0126684
a465c1633ae23706ff73cf1448746c63	14.6539	22.2942	3.63171	6.13875	8.31726e-10	1.61719e-08		a82e7510ba8f7486e6cf57136793c5e3	13.753	22.1533	3.81799	5.80235	6.53938e-09	1.02102e-07		ce804fecc4d896c202154920127bf258	366.752	-12.5153	4.40736	-2.83964	0.00451641	0.0108105
fd8ce9903801b571aa11fc50d8355c39	14.7931	22.29	3.6317	6.13761	8.37742e-10	1.61946e-08		d1454f47c2c6b453d5e509434e905085	15.2728	22.1446	3.81788	5.80023	6.62248e-09	1.03016e-07		b6d57ce00e355aa46d3f859870f25d11	189.058	-14.952	4.40736	-3.39252	0.000692532	0.00166652
d39bb82c72423821e20ed82fcf90c816	14.5146	22.283	3.63172	6.13566	8.48071e-10	1.61946e-08		e6d1e0debfc45be101bf0ac39df9a640	14.2349	22.141	3.81795	5.79918	6.66409e-09	1.03281e-07		fcf893e8c6ed1970021377b8549f8ef0	119.046	-20.6733	4.40736	-4.69064	2.7235e-06	6.58912e-06
d5975be66729c6226f756b7fd8ec4158	14.4102	22.2802	3.63173	6.13485	8.5237e-10	1.61946e-08		724b7172f333779ae2c3e9c9a22050ec	13.6304	22.1182	3.818	5.79314	6.90812e-09	1.05506e-07		cffb74d493b9b4a28a2ea2f028d58585	9.8854	-21.3288	4.2493	-5.01938	5.18392e-07	1.35626e-06
ab784959537d547edc13c25dc3100c85	12.8439	22.2761	3.63187	6.13351	8.59615e-10	1.61946e-08		3ca18beac0205a600debba699de46984	12.5438	22.0992	3.81809	5.78802	7.12204e-09	1.06859e-07		bb3d584e10adf3ee6c65113a72a95e04	8.05919	-21.4342	4.24981	-5.04356	4.56938e-07	1.20954e-06
18e4a63e540398fa504cbce4754ce116	44.8865	22.2382	3.63104	6.12446	9.09894e-10	1.6625e-08		4b8ad1ca0dc4a8537dac1081c0cda9ab	12.806	22.0964	3.81807	5.78731	7.15207e-09	1.06859e-07		c36510f1135a6525aa5298dbcdf33212	8.57361	-21.4441	4.24964	-5.04609	4.50937e-07	1.20072e-06
5bd254a5c5fdfd897e9037164896c970	15.1367	22.2108	3.63168	6.11585	9.60424e-10	1.73136e-08		4fa24faefb202ada6f8ce5227ab5c0cc	7.98343	22.0905	3.81877	5.78471	7.26377e-09	1.06859e-07		01513958d0ec727cefc8299777254a6c	6.94462	-21.5234	4.25025	-5.06403	4.10495e-07	1.10676e-06
ae4116c076f4160388943d90de22bd9d	11.1035	22.2069	3.63206	6.11412	9.7089e-10	1.73899e-08		7db4ad63e8a60852056c183b2fa22a8f	13.9889	22.0873	3.81797	5.78509	7.2473e-09	1.06859e-07		704ee96df7dcf91da2154df43d06b69d	7.21052	-21.6687	4.25014	-5.09836	3.42605e-07	9.51681e-07
08bb80ec2c279d3bb57d7c6354a67d67	14.7559	22.1767	3.63171	6.10641	1.01896e-09	1.78982e-08		84718c95f8c1e2935aefd2edf4601021	15.3632	22.0834	3.81788	5.7842	7.28561e-09	1.06859e-07		7a25c372e8b8e66d7aa108559aaa6fa1	11.0698	-21.7739	4.24906	-5.1244	2.9849e-07	8.55543e-07
e508c2a62caca3f5e47ab4944fb30506	13.192	22.1696	3.63184	6.10423	1.03295e-09	1.80567e-08		2f0ac5046499be8d3569fd6bbaf8dac1	14.4053	22.0807	3.81794	5.78341	7.31995e-09	1.06859e-07		4cc123db89421971e8256654886aa70d	7.67572	-21.8445	4.24995	-5.13994	2.74825e-07	8.08308e-07
d0ed6c406007c8cb35220ad33daded52	14.9519	22.1521	3.63169	6.09966	1.06297e-09	1.84301e-08		022e4528caa1d4be8b153d4c36098931	14.7306	22.0779	3.81792	5.78272	7.35032e-09	1.06859e-07		2cc0ece3d2cff08a9a18cc10d08ce71a	7.79202	-21.8925	4.24991	-5.1513	2.58691e-07	7.70933e-07
f2c79645bd21e4bbbdab3e66a0d2946d	13.3312	22.1509	3.63182	6.09912	1.06656e-09	1.84301e-08		bf79ae91c84984eeb8eea8f9a124e8e0	13.353	22.0682	3.81802	5.78001	7.46946e-09	1.07593e-07		845992beb338a526179e2cc477c988a0	10.5057	-21.9262	4.24917	-5.16012	2.46791e-07	7.45342e-07
4529f0af23aee7ae847e9136af2eaca7	12.9831	22.1326	3.63185	6.09403	1.10106e-09	1.86206e-08		2768ff09d1d4d26f81b8f53d66135882	15.074	22.0666	3.81789	5.77977	7.48026e-09	1.07593e-07		8e25d2032b3e55c9e7357de44f44b847	8.39046	-22.004	4.2497	-5.17779	2.24531e-07	6.86434e-07
14501466dbbf634116d71b97929b4631	16.2582	22.1112	3.63173	6.08834	1.14086e-09	1.90283e-08		da2cb08bf6368cd82159646aa45f7ac3	15.074	22.0666	3.81789	5.77977	7.48026e-09	1.07593e-07		78dd9ba64f83e4af39948c59039fa822	9.77392	-22.1139	4.24932	-5.2041	1.94944e-07	6.04997e-07
9e9c4270966cf507485654eb33a69880	20.223	22.1027	3.63141	6.08652	1.15388e-09	1.91576e-08		839ea3154719e5f6bbc04ddcdc06b306	68.0259	22.0268	3.81785	5.76944	7.95377e-09	1.12478e-07		c6bca79f234fe70e834355c8afda7771	19.5478	-22.3175	4.24819	-5.25342	1.49298e-07	4.73127e-07
7996ec6ed90909f5a75390d45412a17a	12.5118	22.1019	3.6319	6.0855	1.16132e-09	1.91907e-08		208f5ad6b26d9824fd83e3af2a5faf69	12.9665	22.0162	3.81806	5.76634	8.10103e-09	1.13038e-07		5e7ce368f78af0957f4abea8196f2ff8	11.6299	-22.3458	4.24896	-5.25912	1.44747e-07	4.64103e-07
722259820fb87149505df46ed1a18c88	12.3421	22.0869	3.63192	6.08132	1.19195e-09	1.92619e-08		262ab28b80bfe4fb9b190740dfc068a9	30.3935	22.0135	3.8174	5.76661	8.08805e-09	1.13038e-07		f4389d76a1b08b1c12179fd6da26bfde	13.1176	-22.4194	4.24874	-5.27671	1.31525e-07	4.4501e-07
f23cde6070228bb99e41d5addd9c5b5f	12.3421	22.0869	3.63192	6.08132	1.19195e-09	1.92619e-08		c23f608862149d35291d51c5b7ab3512	30.3935	22.0135	3.8174	5.76661	8.08805e-09	1.13038e-07		813e6962ca1d34a3ee9ab55cfa55c23f	14.0607	-22.4333	4.24863	-5.28011	1.29104e-07	4.40126e-07
ad7d51b15e78275a60a9fffd086eae8b	85.752	22.0837	3.63182	6.08061	1.1973e-09	1.92627e-08		03ed13912e3133478e154d6bdf30d796	7.21167	22.0116	3.81896	5.76375	8.22628e-09	1.13974e-07		a29a5862c5284b4a6a9aa543f0d1a15d	13.2034	-22.5049	4.24873	-5.29685	1.17816e-07	4.14199e-07
3098b6fbee3d76a392366ea196457de0	13.8616	22.0777	3.63178	6.07903	1.20909e-09	1.93667e-08		6c89156741bad9e768d304deb88368cb	7.21167	22.0116	3.81896	5.76375	8.22628e-09	1.13974e-07		0d53f4226e1f16c6e7f037a340f731a0	14.7699	-22.507	4.24856	-5.29756	1.17363e-07	4.14199e-07
59d2d10429bd497c1db762e1e05107c9	11.9475	22.0409	3.63196	6.0686	1.29027e-09	2.01349e-08		891a1bef48d2472c31e6093180cf9995	10.4628	21.993	3.81833	5.75985	8.41884e-09	1.15614e-07		2dd16e07eefede5dba09d6f2b2acb096	10.9993	-22.5853	4.24907	-5.31536	1.06448e-07	3.80172e-07
811955e81bb17a339a51b340c8e81ea1	11.8999	22.0281	3.63197	6.06506	1.31907e-09	2.03016e-08		1cce2344013f756de703bc3e8c4c7f11	15.309	21.9901	3.81788	5.75976	8.42329e-09	1.15614e-07		89400df980f4238af5d80ce4bf12dfba	14.2426	-22.6418	4.24861	-5.32922	9.86375e-08	3.55095e-07
4d72007c70f4abc0bf9e8fe8b826d07d	11.162	22.0157	3.63206	6.0615	1.34858e-09	2.05164e-08		0136dc87bc310e8bf9c62d7f01361894	12.6411	21.9838	3.81808	5.75781	8.52108e-09	1.16575e-07		47439cc6726d4943e38c7353b572e1a3	15.2297	-22.6609	4.24851	-5.33386	9.61486e-08	3.48927e-07
af3ce20a8b24c282ed735970eaafae7f	14.8749	21.9919	3.6317	6.05555	1.39942e-09	2.08537e-08		cd0c69da8fee8adf16a24085f745ecc2	12.5794	21.975	3.81809	5.75549	8.63908e-09	1.17806e-07		9fd993667f85a4dfd5cc51a38cc60e5d	16.6307	-22.6766	4.24839	-5.33769	9.4137e-08	3.44404e-07
b482ef4f468fe7212b1d50ff3aa0f6b1	12.5931	21.9823	3.63189	6.05258	1.4254e-09	2.09828e-08		d3f8e8a9b7cb60c57d05c2790fc2627f	14.2897	21.9634	3.81795	5.75268	8.78408e-09	1.18627e-07		aaabe128c3689ba2829c37ce5a794be4	18.8257	-22.6774	4.24823	-5.33809	9.39314e-08	3.44404e-07
e6c4a7258a21cb1ee250bdb71efc5c98	19.9877	21.9823	3.63142	6.05336	1.41859e-09	2.09674e-08		8ab787520dd0159f80b711efa3c87636	12.8137	21.9612	3.81807	5.7519	8.82453e-09	1.18792e-07		de1069be8184ad7e911b3213c6d1ddd9	16.5471	-22.7213	4.24839	-5.34822	8.88249e-08	3.35892e-07
a843fc211658b32d18ca8567f97f1a1e	10.7971	21.9757	3.63211	6.0504	1.44489e-09	2.10988e-08		c7d06517a0fc0ed6039f35406a02bbfd	11.9652	21.9565	3.81815	5.75057	8.8941e-09	1.19057e-07		0ed8088e8b87c75154dd4f382c5f1b89	19.805	-22.7926	4.24817	-5.36527	8.08269e-08	3.08238e-07
a656f5746b04eed320a3e6712b77a34d	11.9737	21.967	3.63196	6.04825	1.46426e-09	2.11929e-08		efb7d774f017f855e334d20ef90bd2a3	21.2916	21.9505	3.81761	5.7498	8.93481e-09	1.19057e-07		1358754dec0ec3685b3e5638437b20fc	19.0372	-22.8054	4.24822	-5.36823	7.95116e-08	3.08064e-07
089a55122b4fd28edafe7ed222afb384	20.8863	21.9605	3.63192	6.04654	1.47986e-09	2.11929e-08		6f917353e5d797632aa39e0709188e60	12.7466	21.9505	3.81807	5.74909	8.97228e-09	1.19057e-07		a4eafb0371992181ad27418305ad355a	18.0903	-22.8859	4.24828	-5.38709	7.16074e-08	2.85162e-07
8e80ec2ce7273253b1e98358d64aef04	15.7249	21.9588	3.63186	6.04617	1.48333e-09	2.11929e-08		8d2c473b50862234bcd5c8f95a295c38	12.5978	21.9476	3.81809	5.74832	9.01329e-09	1.19057e-07		64601290703e8cd8f326f2f8b9911178	19.6545	-22.8877	4.24818	-5.38765	7.1385e-08	2.85162e-07
0d3d388f14efcba0c621b3fbe59e3acc	10.2815	21.947	3.63218	6.04237	1.51863e-09	2.12575e-08		c2bb4a12a49608afce7a7f8b483aca72	12.5978	21.9476	3.81809	5.74832	9.01329e-09	1.19057e-07		20ce8855b10f607560f358153a9d9a01	19.4219	-22.8949	4.24819	-5.38934	7.07183e-08	2.85162e-07
edfe1d1b7eb49041251923ca5c6876af	10.7206	21.8984	3.63212	6.0291	1.64876e-09	2.17351e-08		36eade0e8ebb8ce9d8761f29d3c98942	21.3339	21.9448	3.81761	5.7483	9.01431e-09	1.19057e-07		15cda3c358c29e11edac436f848010c2	23.063	-22.9463	4.24801	-5.40166	6.60259e-08	2.72584e-07
a0f78fff88c76d58259742edf1e9802d	10.3291	21.8711	3.63217	6.02148	1.72828e-09	2.24597e-08		47be268d0b33dfeefad9c39a2be680fc	26.5233	21.9424	3.81801	5.74709	9.0793e-09	1.1927e-07		aa6ea1effb864ec11131253def6cd3b1	27.5687	-22.9716	4.24786	-5.40782	6.37976e-08	2.69821e-07
911cc49602541fdea213e83322ef59f5	13.2803	21.8636	3.63183	6.02001	1.74402e-09	2.24597e-08		00eefe2e6b807481c6bead1dfd1e1822	11.8026	21.9392	3.81817	5.746	9.13798e-09	1.1927e-07		b23f5906e8bc0f5f66561a4d08e5c34c	22.3771	-22.9736	4.24804	-5.40804	6.37169e-08	2.69821e-07
bc0049a4595c00a94eba59baaddfd8bc	13.2089	21.8572	3.63183	6.01822	1.76341e-09	2.24973e-08		2833acfe73da84c5e0444be8a53c7156	13.3208	21.9359	3.81802	5.74536	9.17242e-09	1.1927e-07		6b2ca58c4f8eb4e25784fa2cbd39c2b7	18.1206	-22.9882	4.24828	-5.41118	6.26104e-08	2.69821e-07
ff7c2be54d6702b3e1bfa99a7474f3f7	11.8276	21.8489	3.63198	6.0157	1.79108e-09	2.26912e-08		38ad03815748ab331bb06405bf4e928a	13.3208	21.9359	3.81802	5.74536	9.17242e-09	1.1927e-07		388ecc5214f65cc12ccd8dfb60f77be4	28.1443	-22.9992	4.24784	-5.41433	6.15189e-08	2.69821e-07
ab6b7b90747341ce39f82d0a22a1d37d	13.4263	21.8283	3.632	6.00998	1.85543e-09	2.31833e-08		9c7c126dd42a96b24223e284a2f23996	12.9479	21.9202	3.81806	5.74121	9.40049e-09	1.21409e-07		42acab835d7b019de41bc1055fd7542e	16.3579	-23.0086	4.24841	-5.41582	6.10099e-08	2.69821e-07
75c96d3c746101e557a3406e7e327a68	10.2333	21.8125	3.63219	6.00535	1.90924e-09	2.37739e-08		3abf911bbc895b2aafcdc52ce94ce350	12.72	21.9066	3.81808	5.7376	9.60261e-09	1.21487e-07		22ef73d71880429b8f2303c5a9dca53d	23.4917	-23.0387	4.248	-5.42343	5.84654e-08	2.65752e-07
8495ba6ecec8d12dae432a82cc654769	10.1706	21.7845	3.6322	5.99762	2.00231e-09	2.46793e-08		caa81ed251dfd06c34b1355ad983c15c	11.2121	21.904	3.81823	5.73669	9.65463e-09	1.21487e-07		6609d85a7a8edef7cce23ba54a249691	22.8446	-23.0566	4.24802	-5.4276	5.71175e-08	2.62274e-07
e053ffbf21bc73ea1948801c1acdd5df	14.1572	21.7627	3.63175	5.99234	2.06839e-09	2.54076e-08		14d8bc3ea7377a3049eab895575b969d	11.5726	21.9033	3.81819	5.73657	9.66113e-09	1.21487e-07		70593a71364f3b1f5cee607c2b8f091b	123.707	-23.0843	4.24751	-5.43479	5.48606e-08	2.54685e-07
78c820428b06e58e33813d7d57a8f44b	13.3041	21.758	3.63182	5.99092	2.08662e-09	2.55453e-08		4677cbbdb31439da3e1a44a8c1c3a14a	28.1263	21.9014	3.81744	5.7372	9.62551e-09	1.21487e-07		2ddef080cfc2e5946633be27ef2dd3bc	20.5767	-23.1126	4.24813	-5.44064	5.3089e-08	2.51474e-07
5ce08dd80dde111e74ba539fc24412fa	27.1721	21.752	3.23706	6.7197	1.821e-11	2.87877e-09		1fddab3f3813c9ee2d44187c4e817f58	65.9568	21.8965	3.81794	5.73515	9.74254e-09	1.22145e-07		01b0580d0e4d0e26af1ca69fb7beb4a0	23.4087	-23.1504	4.248	-5.44971	5.04507e-08	2.42771e-07
99d6fa3ff743be247cd3f830c7359091	9.85046	21.7495	3.63225	5.98788	2.12595e-09	2.59394e-08		2080ec82632ad8655e0428c40de748be	12.9232	21.8894	3.81806	5.73313	9.85954e-09	1.22879e-07		d7e0ac6fbbd8d0fb2356459baa2f503f	127.843	-23.1773	4.24749	-5.4567	4.85058e-08	2.40244e-07
d12d9634f53bd746c7f873cdf0593c29	10.0593	21.7371	3.63221	5.98454	2.16998e-09	2.63881e-08		dbfe6cef45634f331dc786900a9ed126	11.9416	21.8645	3.81815	5.72646	1.02546e-08	1.27369e-07		71388197283c8db1a5061a963956d548	22.2131	-23.1919	4.24805	-5.45942	4.77684e-08	2.40244e-07
05a1784cd3122fbbe196e8ddaae0026c	9.80552	21.7104	3.63225	5.97711	2.27127e-09	2.74363e-08		e1448e8e6fe9537af8f2fb638c012e17	13.863	21.86	3.81798	5.72555	1.03097e-08	1.27369e-07		6c5cc565ca23e3f9a7e95e5cf488cb63	21.9805	-23.2212	4.24806	-5.4663	4.59524e-08	2.34984e-07
c0dd8a415405706b9b87a02d2dcb72e7	9.49711	21.7016	3.63231	5.9746	2.30659e-09	2.7679e-08		11e27702f29d4233a60054d9b81b069e	12.0375	21.8515	3.81814	5.72308	1.04611e-08	1.28469e-07		812388103a753b259f53e1645d313695	26.088	-23.2977	4.2479	-5.48453	4.1457e-08	2.14433e-07
f519a9a1011469cadf9a7722c9581408	17.9606	21.6946	3.63151	5.97398	2.31537e-09	2.76931e-08		164ef95e8103072c10f6de76fce7bdbc	13.2666	21.8176	3.81803	5.71437	1.10109e-08	1.34436e-07		26cb76af9f91ae3d13cafdb6ac0e3abb	27.3302	-23.3522	4.24786	-5.49739	3.85453e-08	2.04063e-07
6acef17ebb46b2ad393fc3afb78ccb5a	8.98028	21.6882	3.63241	5.97074	2.36175e-09	2.81552e-08		3ce8f4223fed8b57c2a0f59decdc0566	11.3378	21.8141	3.81822	5.71317	1.10894e-08	1.34611e-07		259f5bf7eea37a8a41be3b85efebd3d9	26.3998	-23.3549	4.24789	-5.498	3.84122e-08	2.04063e-07
d5dba755a5a0c37ee1d119f80a19d593	9.30572	21.6814	3.63234	5.96899	2.38723e-09	2.83659e-08		70f89c3c1827a9d69942ea2506a1f0f4	13.3389	21.8137	3.81802	5.71336	1.10766e-08	1.34611e-07		61cfbb8cd60f6b0f8a9f07d83e58441a	25.8765	-23.3859	4.24791	-5.50526	3.68617e-08	2.0229e-07
e684093dc59124a2e146619eb21a1ce9	9.49612	21.6772	3.63231	5.9679	2.40327e-09	2.84635e-08		b07475174cd091c131c2a392f6b8cd18	10.9353	21.8003	3.81827	5.70948	1.13323e-08	1.36769e-07		190e3abc8e45866fa31f8ddbee992159	24.6553	-23.4256	4.24795	-5.51456	3.49652e-08	1.96679e-07
4034e3d90bfa203c06c36d5fdcb4b32b	9.53719	21.6697	3.6323	5.96584	2.43383e-09	2.87318e-08		a75d4600e2f2004be79e4fc3567ea793	8.68387	21.7966	3.81862	5.70799	1.14318e-08	1.36791e-07		9f7529d136305ad15956ec242897cd59	33.494	-23.471	4.24771	-5.52557	3.28422e-08	1.89474e-07
d8624db903b085a2f02888f1613e0784	11.2776	21.6452	3.63204	5.95951	2.52997e-09	2.96741e-08		2d5927f201cabbc1a570f12f87a888ca	11.1365	21.795	3.81824	5.70812	1.14234e-08	1.36791e-07		eb2daa613a27d23e4020d53dce3cc6f5	28.3787	-23.4918	4.24783	-5.5303	3.19682e-08	1.89246e-07
16e022e493c38161f81c5a91b1aa6938	8.74404	21.6402	3.63245	5.95747	2.56178e-09	2.99506e-08		3f85ddd8e6b1a073bd7a29acb5f2f60b	11.1365	21.795	3.81824	5.70812	1.14234e-08	1.36791e-07		b4abc574331ca84f83960a85ad7b010e	26.0175	-23.6084	4.2479	-5.55767	2.73405e-08	1.64043e-07
ed70f178e1364c02efb859289cdc4886	9.36316	21.6295	3.63233	5.95472	2.60522e-09	3.03609e-08		55648df48ac135753968711bb6b7bc74	10.9481	21.7671	3.81827	5.70077	1.19267e-08	1.39922e-07		fecab3ccf9614a4bcdcd1be70ce799e4	26.0175	-23.6084	4.2479	-5.55767	2.73405e-08	1.64043e-07
c9cf78d15bb8859e3ab422cb442ce906	8.82587	21.6252	3.63244	5.95335	2.62702e-09	3.05171e-08		a24b194c76327c6a0ace6432aff12f1a	11.4411	21.7571	3.81821	5.69825	1.21043e-08	1.41159e-07		b86af7a75c98973048e307469f472b29	40.9819	-23.6176	4.24759	-5.56023	2.69416e-08	1.64043e-07
fcf7dcbf1db3f9c508a6b9ac1c8c3494	7.70583	21.6147	3.6327	5.95002	2.68104e-09	3.09468e-08		43c1c4d09c47d4d674306cca1f9684be	10.983	21.7559	3.81826	5.69785	1.2133e-08	1.41159e-07		13e7cba2261c3e75e163748f42e4db7e	39.8905	-23.6873	4.24761	-5.57663	2.45224e-08	1.55424e-07
4cbffaa65a42b93e577aca5952dac733	6.30012	21.6026	3.63316	5.94596	2.74848e-09	3.15252e-08		d38ac24ce71b6c844978f89976f0e1cb	10.1759	21.74	3.81837	5.69354	1.24433e-08	1.44249e-07		e468f12db792b15075611b989f08dbc9	39.6958	-23.7119	4.24761	-5.58241	2.37211e-08	1.54703e-07
e8aefbd7f2fff739f5309729b785b830	6.30012	21.6026	3.63316	5.94596	2.74848e-09	3.15252e-08		ad1fbfbd9e5d940918e1f002abf8ed74	10.8316	21.7383	3.81828	5.69321	1.24672e-08	1.44249e-07		cdd7f258ee2551cd91ddd75d9e0ee88f	30.1214	-23.7336	4.24779	-5.5873	2.30632e-08	1.52624e-07
a3f7a7a917cf5bdf46ea227ea52e2c4a	8.42513	21.587	3.63252	5.94271	2.80352e-09	3.20454e-08		23da7b8cf46959547d046781e3189049	11.4869	21.7279	3.8182	5.6906	1.26591e-08	1.46067e-07		04348d6768c6c0ea7a0ee07f8b1a675d	35.1518	-23.7409	4.24768	-5.58916	2.28177e-08	1.52624e-07
f354a1944034596c55d90602b2f17824	8.72192	21.585	3.63246	5.94224	2.81146e-09	3.20454e-08		7cd6979a64049299fde079a1c83f8ead	14.4595	21.7231	3.81794	5.68976	1.27219e-08	1.46389e-07		16a886050a9929661694e1851e3b5bdd	28.7673	-23.7712	4.24782	-5.5961	2.19233e-08	1.51777e-07
9b2062f218010adfd2444a585a82b2d5	9.78997	21.5794	3.63226	5.94105	2.83205e-09	3.2134e-08		50af185701bfc350d537f06a55ba9297	8.26617	21.7223	3.8187	5.68839	1.28244e-08	1.46623e-07		b757a41846b7a1b1ff0697b54c9b6a17	35.9234	-23.775	4.24767	-5.5972	2.17843e-08	1.51777e-07
810d24ee924214144b5ce85d1626f9cd	9.71123	21.5771	3.63227	5.94039	2.8435e-09	3.2134e-08		1db532259806ed1f90cdb54efb7ef422	7.91657	21.7161	3.81878	5.68667	1.29541e-08	1.46623e-07		1abc9bda952f033fa2e0be4395e5e6fc	36.3521	-23.789	4.24766	-5.6005	2.1373e-08	1.51777e-07
e876d5ab34f8ab557428f91002ce8108	8.31894	21.568	3.63255	5.93744	2.89506e-09	3.2489e-08		1fbbeeeb357d2cf23ba29251262fb84c	9.56325	21.7108	3.81846	5.68574	1.30251e-08	1.46623e-07		2280c21d4b8c108157a35cd21936671c	34.123	-23.7999	4.2477	-5.603	2.10672e-08	1.51777e-07
5edf2635ed129db8b2a54098bee2a9dd	8.04701	21.5646	3.63261	5.93638	2.91378e-09	3.25985e-08		576d43400fea2bd4946f6e2408f0a222	12.0758	21.7082	3.81814	5.68554	1.30402e-08	1.46623e-07		22bdbb992c625300703fa6c49e8ac01f	39.7742	-23.8192	4.24761	-5.60767	2.05072e-08	1.51282e-07
741c1fb7c2f12d19d00f6755c4e6ff41	9.64161	21.5509	3.63228	5.93315	2.97184e-09	3.31461e-08		d791db908b81af6294da126f859c71cc	10.7582	21.7065	3.81829	5.68487	1.30913e-08	1.46623e-07		ccd0c0558fbb729acba59e454cff2f46	30.9507	-23.8215	4.24777	-5.60801	2.04664e-08	1.51282e-07
1f5a47bd9cb9626493441b4929659529	48.413	21.5311	3.6322	5.92784	3.06951e-09	3.40267e-08		e587c749aab2a257a127a11e8b49858e	10.5151	21.6949	3.81832	5.68179	1.33289e-08	1.48275e-07		2f59bd42c913112369f93dff7558c7e2	37.2095	-23.8731	4.24765	-5.6203	1.90625e-08	1.45392e-07
986b03e7747c8f645c5d6f6d33b21ec0	10.5814	21.526	3.63213	5.92654	3.09381e-09	3.41918e-08		c27c92e42a606e35edc3dff1424ac71d	14.7125	21.6919	3.81792	5.68159	1.33447e-08	1.48275e-07		367a2179c69826a4f2d68e4089d13fd4	45.2687	-23.9072	4.24754	-5.62848	1.81807e-08	1.41057e-07
6fb5dc26c4cc567ca07dbb39a5c3bb26	13.4707	21.5215	3.63181	5.92585	3.10694e-09	3.42329e-08		f673d3ee5f2f698b3620f95685011842	29.1917	21.6894	3.81742	5.68169	1.33371e-08	1.48275e-07		b484fdb702d0efa4b512ef3b6194696a	43.7283	-24.1027	4.24756	-5.67448	1.39111e-08	1.18113e-07
e006e1a32ec070ce1562e23dee6ac680	7.93606	21.4856	3.63264	5.91459	3.32698e-09	3.64364e-08		ed97c33fceaac400211f3668b1fda56d	13.1762	21.6868	3.81804	5.6801	1.34619e-08	1.49182e-07		d9f2f8fe89ae6392ab23818f5271256a	45.6116	-24.1261	4.24754	-5.68003	1.3467e-08	1.16541e-07
10e0bec0c0776039516551323add3d4c	18.9958	21.4566	3.63146	5.90853	3.45183e-09	3.76902e-08		6d488594d24f4e1920b5198440ccd3ea	9.6535	21.6699	3.81845	5.67505	1.38647e-08	1.51645e-07		804097bb4e7c68c7a27ddf2eb5bc622e	42.2679	-24.1347	4.24757	-5.68201	1.33123e-08	1.16541e-07
60d007b705431ed3d38ffab59f7e98bc	8.46234	21.4415	3.63252	5.90266	3.57686e-09	3.89385e-08		7320483508fc7a96e4e468c6d9bd998a	12.2137	21.6551	3.81813	5.67165	1.41427e-08	1.53884e-07		bd9d92c5018da0d3654c4efd8cc340c5	42.9538	-24.1688	4.24757	-5.69003	1.2702e-08	1.16541e-07
6f3034eda98371a7d2d70e7fb382aa48	7.57977	21.4199	3.63274	5.89637	3.71592e-09	4.02116e-08		49f49669e3c035d9b307e1ab56bca19f	12.7063	21.6502	3.81808	5.67044	1.42431e-08	1.54576e-07		fc3632469ea8b79ecbc9a30da2818022	69.7892	-24.2489	4.24737	-5.70916	1.13534e-08	1.08703e-07
7ff346973a282aa55de296afdb5d74af	19.4008	21.4013	3.63258	5.8915	3.82716e-09	4.12925e-08		cc30adb0d41f12c6f9846dedf5265a18	9.74911	21.6264	3.81843	5.66369	1.48149e-08	1.57128e-07		867c649b71c5b63623a9ef13df8f75db	55.4745	-24.4202	4.24745	-5.74938	8.95716e-09	9.37377e-08
778f268cad94fb760fac3fa7ab918680	6.74911	21.3961	3.633	5.88938	3.87642e-09	4.14648e-08		17c2f7f9d88f41f7672c047143ff3f2b	6.97711	21.6006	3.81904	5.65602	1.5492e-08	1.61055e-07		a4bec75c583a222c36fd3616ac90b45f	51.4417	-24.4452	4.24748	-5.75522	8.65307e-09	9.27115e-08
91b51fea7c412712675dc00e5ae165b1	8.07529	21.3952	3.6326	5.88977	3.86722e-09	4.14648e-08		edf8edd8da975fb92b49e7df194d5c09	10.2316	21.6001	3.81836	5.65691	1.54125e-08	1.61055e-07		544d9478331234d98da065246e0c6940	55.0093	-24.5086	4.24745	-5.77019	7.91832e-09	8.69084e-08
0d493b63ac053438e8f85b78eb2224a8	14.7268	21.3638	3.63171	5.88259	4.039e-09	4.29409e-08		e3788ee5c5d7fc22c4ea24bd5a8a2890	9.85053	21.5992	3.81841	5.65659	1.54409e-08	1.61055e-07		e2dedd2e5dc381973981159991507a29	65.0737	-24.5744	4.24739	-5.78576	7.21868e-09	8.61292e-08
1eb5749ce2c1b4258543d7babf392384	7.23789	21.3381	3.63284	5.87368	4.26231e-09	4.4921e-08		335c418a2a1f7914fc70847354d484b2	12.3267	21.5959	3.81811	5.65618	1.54779e-08	1.61055e-07		e7af604dac92c4189714a9e925cdc415	58.7332	-24.632	4.24743	-5.79927	6.66051e-09	8.56351e-08
db35ddd422e2616b754d522f4f31ebcd	6.44297	21.3319	3.63311	5.87153	4.31802e-09	4.53766e-08		b96b6e6bc8d92e61b460bee6dbc641f9	10.2519	21.5894	3.81836	5.6541	1.56661e-08	1.62463e-07		f89393a55d949abd561e7e9abc816841	66.4455	-24.6866	4.24738	-5.8122	6.16588e-09	8.16072e-08
01015280092ff600a786cfb4981d8afc	7.3721	21.3213	3.6328	5.86912	4.38107e-09	4.56868e-08		4429ff6ec13289bf8b9ccd92529fac19	9.50829	21.5774	3.81847	5.6508	1.59707e-08	1.63205e-07		bb2369762155672efa89063eb05db7d3	63.4573	-24.6953	4.2474	-5.81423	6.0915e-09	8.16072e-08
796496b9f286e86df6b646d342f37316	9.1195	21.3166	3.63238	5.86849	4.39779e-09	4.56868e-08		5da4de2a37c09038abdfacab80d82652	9.50829	21.5774	3.81847	5.6508	1.59707e-08	1.63205e-07		e33b3db60ab8c0e4028f315323643bd8	61.4831	-24.7081	4.24741	-5.81722	5.98359e-09	8.16072e-08
8456cb062d68a6e9c03e185b064ed7cb	6.80102	21.3094	3.63298	5.86555	4.47653e-09	4.63722e-08		2d972c2f5138eebd8be194fdb3a13fef	9.0686	21.5682	3.81855	5.64828	1.62059e-08	1.64407e-07		45a777911f5be6619c30af21c7a319c9	66.2776	-24.7528	4.24738	-5.82778	5.61702e-09	8.16072e-08
dcc7a930ecc3ffb7467d9ba8a4b17a6c	7.32019	21.2943	3.63281	5.86167	4.5823e-09	4.73331e-08		b579ad7496070aaf57f5d236de1de463	9.0686	21.5682	3.81855	5.64828	1.62059e-08	1.64407e-07		3ae1e3fee45ba514453febc6ef169bc0	58.8743	-24.7708	4.24743	-5.83196	5.47793e-09	8.16072e-08
bc8ddbe3453d8cf684bd51113b200206	7.10068	21.2732	3.63288	5.85575	4.74857e-09	4.89116e-08		bbf4a3a9deb3135752ebc660acff7f8e	8.7319	21.56	3.81861	5.64604	1.64189e-08	1.6537e-07		4193a085a87f2a0d8e33ba738fe67a38	68.3929	-24.7838	4.24737	-5.83508	5.37653e-09	8.16072e-08
b9a53273b7fe88c2a54712da1b268cad	7.06854	21.2662	3.63289	5.85381	4.80427e-09	4.90683e-08		93d3409fb913dcc545578333e4d91db4	12.6125	21.5449	3.81809	5.64286	1.67244e-08	1.68045e-07		03b5f45c24d4416ec452dbc0423d3043	71.7067	-24.7979	4.24736	-5.83842	5.26986e-09	8.16072e-08
f094d491e89b87fe7dc2f243fa7e5788	8.56259	21.2649	3.63249	5.85409	4.79619e-09	4.90683e-08		017353ff1e7d1be81c28a15622148a7c	9.13325	21.5435	3.81853	5.64182	1.68265e-08	1.68265e-07		1534ec22986bc4b627e2dee2e3ea999d	71.5896	-24.805	4.24736	-5.8401	5.21705e-09	8.16072e-08
464e86434aa9adbad92285e2f7a7fd2e	7.12342	21.2616	3.63287	5.85257	4.84047e-09	4.92996e-08		0417da1571ba758dee9fd53bcfd382a9	9.45333	21.5432	3.81848	5.64182	1.68261e-08	1.68265e-07		1ccc89a18f855c4d8cd3c2bf6b998bb4	77.2482	-24.9666	4.24734	-5.87817	4.14818e-09	7.77783e-08
7b039ebfd907d5f066b6f9e70b49abf3	6.97334	21.245	3.63292	5.84791	4.97797e-09	5.03122e-08		2f76bebb0e55832fcae2e3c581f6d54c	8.90203	21.5296	3.81858	5.63812	1.7192e-08	1.70701e-07		55fa2fd94bc822cb509535c280ddab86	72.6939	-24.9897	4.24735	-5.88358	4.01477e-09	7.77783e-08
cf8b34932041d3245fea4a465d78e78e	7.57259	21.2435	3.63274	5.84779	4.9814e-09	5.03122e-08		d55f14a795e5f571272cf65059bbc441	9.14563	21.5272	3.81853	5.63756	1.72478e-08	1.70851e-07		9b216c638ca0cdd50e98c1953eb80545	82.2209	-25.11	4.24732	-5.91197	3.38045e-09	7.24382e-08
0eedb25a12c4cc261190b69f3f82cc60	7.53075	21.2287	3.63275	5.84369	5.10574e-09	5.11418e-08		caee5b44018f5d12581dc76c8766c40b	9.01764	21.5198	3.81855	5.63558	1.7447e-08	1.72417e-07		48c8c0e5f53fc0b47b54a785012b0f12	80.7634	-25.146	4.24732	-5.92043	3.21103e-09	7.22481e-08
357b91207c89f590af947b7b082505c7	7.53075	21.2287	3.63275	5.84369	5.10574e-09	5.11418e-08		2bed40e7575bc11fb07587d018d8a038	7.97714	21.5182	3.81877	5.63484	1.75222e-08	1.72754e-07		24a2fde05f822d3c8d6acbd6525d71c9	82.0714	-25.1719	4.24732	-5.92654	3.09381e-09	7.22481e-08
8e4eeead4d685e6d463ba9f8473469b1	6.25935	21.2161	3.63318	5.83956	5.234e-09	5.21392e-08		8f62d887e875e1715eb8891d309ba6bf	10.1302	21.5055	3.81838	5.63211	1.78022e-08	1.75045e-07		e87c8fb8a54d85cabc4733b7d60f8167	105.97	-25.2606	4.24726	-5.94752	2.72237e-09	7.20627e-08
72889283b4a00eee6a733027ebedd1d5	7.47593	21.2146	3.63277	5.83981	5.22614e-09	5.21392e-08		2314bb0614ca4f04ce797c75ca79637a	9.39227	21.5048	3.81849	5.63176	1.78379e-08	1.75045e-07		79ca2f3afd2e659634742f06b7dec042	115.829	-25.4376	4.24724	-5.9892	2.10878e-09	6.32634e-08
35e5450517de0ba7743e3a8f4c3c6b06	6.86135	21.1978	3.63296	5.83487	5.38311e-09	5.34781e-08		ef721b97e7926919b4e985df1b6d3a55	8.90371	21.4988	3.81858	5.63006	1.80152e-08	1.75209e-07		75f695b2fab720c2f8bacf922ddd062c	111.967	-25.4526	4.24725	-5.99273	2.06352e-09	6.32634e-08
6423bd02b415214c57679365a8775b3a	6.78742	21.1881	3.63298	5.83215	5.47165e-09	5.40623e-08		194b1b31e7377754e8ded0091416cdbd	8.79379	21.4987	3.8186	5.62999	1.80215e-08	1.75209e-07		11e63c853e6420dfa4d8c7079358900b	90.9555	-25.4538	4.24729	-5.99294	2.06084e-09	6.32634e-08
581a55014641e1cd55cdc272c0365a28	9.97755	21.1665	3.63285	5.82642	5.66288e-09	5.58001e-08		227e21c01fee4014459aad832aac43fe	8.79379	21.4987	3.8186	5.62999	1.80215e-08	1.75209e-07		eec02fc7e23576688849fe17d07b974d	92.3412	-25.4789	4.24729	-5.99886	1.98708e-09	6.32634e-08
fe7b085865f806ee025a0c586bfce1e3	6.37835	21.1625	3.63313	5.82487	5.71587e-09	5.617e-08		5c457061fe6d3d22d71dbd1647146d4a	8.79379	21.4987	3.8186	5.62999	1.80215e-08	1.75209e-07		2e58cba298a1d73600f5e1c5f59d937e	91.876	-25.5057	4.24729	-6.00516	1.91138e-09	6.32634e-08
a82345fd13ba9d8ed71f44dc8fe90e2d	6.61032	21.1466	3.63305	5.82061	5.86318e-09	5.74593e-08		7b0bce15403c706404d26261a22b44bc	12.2563	21.4906	3.81812	5.62857	1.81707e-08	1.75845e-07		badf2d512919406fe151224b3b0c95a1	87.2185	-25.627	4.2473	-6.03372	1.60232e-09	6.32634e-08
ad7fefbec3053a242691d75c948d923b	6.98901	21.1434	3.63291	5.81996	5.88605e-09	5.74593e-08		7e5c5c89668ae6f33c137b3c05a27ad6	22.2974	21.4713	3.81826	5.62331	1.87329e-08	1.8087e-07		1abe95e64c9f9a9b58cb86af89b1d0a7	147.295	-25.7779	4.2472	-6.0694	1.28392e-09	6.32634e-08
c7b7981d369f2b5ea241c6deaa2838b2	6.5858	21.1424	3.63305	5.81946	5.90367e-09	5.74593e-08		62ebd287330cd464295ea3290c468b10	8.748	21.4695	3.8186	5.62235	1.8838e-08	1.81467e-07		9416480784e176647de45833dfc34aef	146.885	-25.8628	4.2472	-6.08939	1.13344e-09	6.32634e-08
9d515a6155485a6356affe1250502201	6.50896	21.1415	3.63308	5.81916	5.91441e-09	5.74593e-08		4bd639bd39560ea455ededd1a8d2907b	9.03719	21.4662	3.81855	5.62155	1.89253e-08	1.8189e-07		5b0b2b964ba270f525e8b6f7897831a2	152.696	-25.9856	4.24719	-6.1183	9.45815e-10	6.08024e-08
86210ea528c7d16e900ea91714c885c9	6.89184	21.1349	3.63295	5.81757	5.97089e-09	5.74593e-08		ceeec3bbcc529411b2448be78fcfd4dd	8.31886	21.4603	3.81869	5.61979	1.91188e-08	1.82913e-07		89f29361354bc0847f7e8b995a045219	170.261	-26.0074	4.24718	-6.12346	9.1562e-10	6.08024e-08
176759061e2d8e409abf2d74a6595d4d	7.00869	21.1328	3.63291	5.81706	5.98929e-09	5.74593e-08		967b39ec57c3a609f025b15af046ff15	11.3146	21.4593	3.81822	5.62023	1.90699e-08	1.82862e-07		9f60e4a50a8a114b34a794ca9a19e01a	164.956	-26.0519	4.24718	-6.13393	8.5733e-10	6.08024e-08
aed6f6988f75d07342f027df744a46a3	7.00869	21.1328	3.63291	5.81706	5.98929e-09	5.74593e-08		35bc01c308c91e8c514f7b7671d61c3b	8.35036	21.4522	3.81868	5.61769	1.9353e-08	1.84245e-07		c71ec1f41ba1c3ceb6f4f446553c3110	169.29	-26.0907	4.24718	-6.14306	8.09485e-10	6.08024e-08
48fcee3ebfefddd97dd7b9700ba5b74e	9.0847	21.1323	3.63238	5.81775	5.96464e-09	5.74593e-08		52dac441156cc08f76f31ab151e0e1fc	8.43958	21.4497	3.81867	5.61707	1.94223e-08	1.84245e-07		6299aa745d5f4c59af8ead0f42aa77b3	202.08	-26.1402	4.24716	-6.15474	7.52006e-10	6.08024e-08
906416b60c0dabefc62af8d68510f999	9.06772	21.1225	3.63239	5.81506	6.06129e-09	5.7997e-08		0fb272e311cd31c8b08560b5c73cb2e7	8.38595	21.4494	3.81868	5.61697	1.94335e-08	1.84245e-07		53b8741af1703b287d2883a31570c15d	206.518	-26.3502	4.24716	-6.2042	5.49759e-10	6.08024e-08
99c0e549802a698c15673667206a6b56	7.11237	21.1213	3.63287	5.81394	6.10199e-09	5.82332e-08		c322c34b10bc143821796e2bc77205be	8.38595	21.4494	3.81868	5.61697	1.94335e-08	1.84245e-07		8586ed8854d92fbaf6b9fbb251a8d72a	1136.43	-28.7613	4.24707	-6.77203	1.26986e-11	5.71435e-09
aef6fdd4b77a5a6ace4f4597c9cf3570	6.12611	21.1202	3.63324	5.81304	6.13484e-09	5.82938e-08		dc3e7bba811e502ab562a8298db7cb4a	8.92874	21.4191	3.81857	5.6092	2.0327e-08	1.92282e-07
6c71137495f69816bcdef5acdf8fd9b4	6.16089	21.1195	3.63322	5.81289	6.14041e-09	5.82938e-08		15a244cbe4559ffb343f93717057f5b7	8.47688	21.417	3.81866	5.60852	2.04069e-08	1.92604e-07
9ff9c50a50992c45fde47f39ddacfa19	5.86898	21.1182	3.63335	5.81233	6.16096e-09	5.83366e-08		7f995e1779bd1021f1d6f81b80b33ca9	6.43046	21.4119	3.81921	5.60635	2.06635e-08	1.94589e-07
6a94d5f1d37d9933758e260e7f3db5c7	6.47355	21.1007	3.63309	5.80791	6.32592e-09	5.9743e-08		0efb39e9dc0c2251f73059ac995ccbe0	7.41049	21.4067	3.81891	5.60544	2.07729e-08	1.95181e-07
d1bd8022b42b430834d4e519b57bd8a3	14.7496	21.0987	3.63319	5.80722	6.35186e-09	5.98325e-08		4c149e9a855d3463a69a0cc930aa3e69	7.42857	21.3994	3.8189	5.60354	2.10022e-08	1.96896e-07
79a3f81be548740afd0fdc8e2ea3472d	6.85461	21.0894	3.63296	5.80502	6.43589e-09	6.03116e-08		0a2b33848c66d9117349e670ddce71e8	10.1397	21.3939	3.81837	5.6029	2.10796e-08	1.97182e-07
e03d900cb9c212153ac5e9a63701f59a	5.70839	21.0851	3.63343	5.80309	6.51019e-09	6.08511e-08		b317e472c860d5ad126f5c23fa64f20f	8.18922	21.3731	3.81872	5.59692	2.18189e-08	2.03107e-07
23bd044024010c3ba28e2542b98a22e1	6.02228	21.0669	3.63328	5.79831	6.69854e-09	6.22913e-08		ac11f78c4e009d290b8be1a0c56174c6	8.02502	21.3714	3.81875	5.59643	2.18813e-08	2.03107e-07
e1db1b053c52997f33adb03d2014d872	6.02228	21.0669	3.63328	5.79831	6.69854e-09	6.22913e-08		bfb2ce0263100a5a9e541c7e42a7b5d5	8.06374	21.3706	3.81875	5.59623	2.19066e-08	2.03107e-07
0c9052caeef6aabf8fe5f0ca47634170	5.73174	21.0512	3.63342	5.79379	6.8817e-09	6.38312e-08		189af4c8a87640a75d0bb1587f3b7cdc	19.9405	21.3575	3.81766	5.59441	2.21377e-08	2.03318e-07
6177c2184afa4bceeb49d27404078819	5.7432	21.0377	3.63341	5.79006	7.03598e-09	6.47666e-08		ea13a8181b85b0e1f07793c8b800af12	7.44664	21.3453	3.8189	5.5894	2.27857e-08	2.06695e-07
7c9c7df506cc31b3f1183a6bab5528d9	6.09299	21.0375	3.63325	5.79026	7.02773e-09	6.47666e-08		eeeaeb54b7ff5c228f32bd44a9ca01ab	7.44664	21.3453	3.8189	5.5894	2.27857e-08	2.06695e-07
df8d3fc8be4b75f14eec54774420570f	6.09299	21.0375	3.63325	5.79026	7.02773e-09	6.47666e-08		453cccc9a4776098f3d4d49a6b6738aa	7.48279	21.3381	3.81889	5.58751	2.30355e-08	2.08511e-07
54c0506f1b80910efbc3a0a5f73719a4	5.73457	21.0347	3.63341	5.78925	7.07025e-09	6.4873e-08		8a785abdaff1a3f026db5e8ee1524288	7.19992	21.3206	3.81897	5.58281	2.36658e-08	2.12385e-07
7769d8da5aa2a644fc672fbc9f25c10d	5.64497	21.0328	3.63346	5.78865	7.09542e-09	6.4873e-08		137fc17655204124c70312c199aab474	8.03702	21.3195	3.81876	5.58283	2.3663e-08	2.12385e-07
998ec87f0f2f6ead0962076cc5d9e355	5.7627	21.032	3.6334	5.78852	7.10106e-09	6.4873e-08		e38d874904e3d1e3353a0e48ad27062a	8.13426	21.309	3.81873	5.58013	2.40344e-08	2.1438e-07
3d5baff45729bf2214074c2e9f77ad10	213.759	21.0262	3.63326	5.78715	7.15915e-09	6.52398e-08		60fe023f36cbb1a25b3ee14b8b653590	9.57942	21.3061	3.81846	5.57976	2.40848e-08	2.1438e-07
e8b98f1bd3dea102005f885f6765d1aa	5.6899	21.0183	3.63344	5.7847	7.26415e-09	6.58665e-08		bfffe45862fe5d0d85e9ab449f18f697	21.5351	21.3011	3.8176	5.57971	2.40922e-08	2.1438e-07
72bdb287feba9848cb565851079b6bf2	11.4216	21.0165	3.63202	5.78644	7.18926e-09	6.53504e-08		8f3354f00d1d76e61a6737b5c6921af8	7.08999	21.2985	3.819	5.57697	2.44743e-08	2.16741e-07
298cffdde19d8170262110e78f1b9775	5.88243	21.0155	3.63334	5.78407	7.29141e-09	6.59492e-08		697e12958d8fa2d551fc3a2eedd9aa85	7.67668	21.2909	3.81884	5.57521	2.4723e-08	2.18144e-07
afdd4209b2431bfb4abf751f9a38ee0d	6.06644	21.0117	3.63326	5.78315	7.33158e-09	6.6148e-08		4b445f8402f337f05746a77a4ca378fe	7.63031	21.288	3.81885	5.57445	2.48317e-08	2.18359e-07
77be42151d86ba2696e3160af67a85cc	5.63878	20.9917	3.63346	5.77732	7.58997e-09	6.8251e-08		dd8f6cbcb4116b2a8e658ca089244110	19.1064	21.281	3.81769	5.57431	2.48514e-08	2.18359e-07
0591194795174f9a8ddabf302fe2b7d2	5.82418	20.9902	3.63337	5.77705	7.60221e-09	6.8251e-08		9856ea2e0cf93efff406132043501385	10.9892	21.2777	3.81826	5.57262	2.50934e-08	2.19567e-07
8b32e40012104d96a437377b300475e0	5.68815	20.9794	3.63343	5.77397	7.74241e-09	6.93385e-08		4036853d0c0a42350c7733375042b994	7.59403	21.2743	3.81886	5.57085	2.53494e-08	2.20076e-07
1683c4d0f596176f91a4a56e3c0342f7	5.45015	20.9691	3.63356	5.77097	7.88176e-09	7.0413e-08		415a9e251e4190dc190b4bd73d3b44ce	7.59403	21.2743	3.81886	5.57085	2.53494e-08	2.20076e-07
c99b4ecabdcaccf755bd70414955fee1	6.4962	20.9567	3.63309	5.76829	8.00805e-09	7.13658e-08		c84861660fd9e6aaa7b050e52d3c5659	7.59403	21.2743	3.81886	5.57085	2.53494e-08	2.20076e-07
48886a4173e7a9bbeaa4d3c0aa488550	5.48071	20.9382	3.63354	5.76247	8.28903e-09	7.36893e-08		96972f57b617a7b9818138ef480ce642	7.91441	21.2669	3.81878	5.56902	2.56179e-08	2.2116e-07
95ea665bb0e1cdba70d96bb4290f44a7	5.22109	20.9353	3.63369	5.76144	8.3398e-09	7.39598e-08		98356904e28fd5b2a6c12b238a7051c1	7.1936	21.2536	3.81897	5.56528	2.61733e-08	2.23431e-07
d4220dea26a3b9273bbfc23db154abfb	5.46577	20.9228	3.63355	5.75823	8.50003e-09	7.51973e-08		12c1d4999fcd05cb7297ea6352177dbe	7.59124	21.2487	3.81886	5.56414	2.63443e-08	2.23899e-07
7fe5f0da7673acf77acd269f356f78f1	5.32551	20.9179	3.63363	5.75675	8.57463e-09	7.54899e-08		bbf9ea356b624e9c457876e0f5c6f7e9	7.59124	21.2487	3.81886	5.56414	2.63443e-08	2.23899e-07
ee7af9b9d00d37a2ffc38f1c879a13c6	5.32551	20.9179	3.63363	5.75675	8.57463e-09	7.54899e-08		320c799e26aa1f6935cbf03efaca4f3f	11.423	21.2439	3.81821	5.56385	2.63881e-08	2.23899e-07
aad6aaebacc6fd5ebd15e1516f5f64e5	6.05647	20.9142	3.63327	5.7563	8.59755e-09	7.55089e-08		99edaf338eac30a8f858f08da03416fb	7.33819	21.2372	3.81893	5.56104	2.68164e-08	2.26618e-07
07b78854b15f5577c95025603de60e37	5.25976	20.9033	3.63366	5.75268	8.78408e-09	7.69612e-08		d233f1ad781bd9ab226ca68229198b71	7.93465	21.2365	3.81878	5.56106	2.68137e-08	2.26618e-07
6ab48cbbc6783b2753d44414f3121b91	7.39223	20.8938	3.63279	5.75144	8.84863e-09	7.73404e-08		de9ae7155907cab5d728fe3dd8463d71	7.28962	21.2295	3.81894	5.559	2.71329e-08	2.27482e-07
907a224afd3ff0ed6546e5e737ed6699	5.11667	20.8768	3.63375	5.74524	9.17882e-09	8.0034e-08		7c0237998fff31b126dd7f50044d5508	14.7848	21.2078	3.81791	5.55482	2.77897e-08	2.3021e-07
696b5f8087d86fad8f46f30bafeda35c	4.21133	20.8754	3.63442	5.74379	9.25782e-09	8.01463e-08		870a2c2da5b8edbe50f1f6c8a319b8cb	14.7668	21.2045	3.81792	5.55394	2.79308e-08	2.30924e-07
83929267a68c90e984eb82fbd5360180	5.28656	20.8711	3.63365	5.74385	9.25499e-09	8.01463e-08		6ed2272f9974f94c333c23b9a8db038b	6.5155	21.201	3.81919	5.55117	2.83758e-08	2.34142e-07
f47ef32372c96ae05de00b2536d7d6e7	5.28656	20.8711	3.63365	5.74385	9.25499e-09	8.01463e-08		eadb8b71b20b4944686d05c5eaec9f02	9.16371	21.1957	3.81853	5.55076	2.84432e-08	2.34238e-07
1e95a6e22eed366557e6b4f6c3200784	6.27219	20.8613	3.63318	5.7419	9.3622e-09	8.06658e-08		d5194eb15e133c7b95e3f9426d409545	8.69377	21.1796	3.81861	5.54642	2.91582e-08	2.37334e-07
4821e8b2cee0f98bc4bb3c41adef32ce	6.27219	20.8613	3.63318	5.7419	9.3622e-09	8.06658e-08		2518d640f4626ad9a2d6f38fb1d28a08	6.98007	21.1404	3.81903	5.53554	3.10273e-08	2.49646e-07
0dcb17b22b6a42c31f6c2310821d29a8	6.23379	20.8519	3.63319	5.73929	9.50755e-09	8.17245e-08		af4cebe6df0304aa00536467778e47f7	6.98007	21.1404	3.81903	5.53554	3.10273e-08	2.49646e-07
8034004a871a6e305996537aae14dd98	7.0287	20.8477	3.6329	5.73858	9.54754e-09	8.18747e-08		cb6bef6030cbcf4c8c23dee27b378186	7.15745	21.0937	3.81898	5.52339	3.32516e-08	2.64475e-07
7196af823c86cee324db79652620dea7	4.90783	20.8296	3.63388	5.73205	9.92229e-09	8.48881e-08		22abe85041b647da5ac662515eede1f2	6.70559	21.0933	3.81912	5.52308	3.33113e-08	2.64475e-07
4de79bae04ab60f0ad025345c78e5c44	5.04556	20.8093	3.63379	5.7266	1.02461e-08	8.74524e-08		6fbdb40d78681fd1cb85955f0a571b16	7.16787	21.0703	3.81898	5.51726	3.44325e-08	2.71836e-07
9f23e3c409066e6f333fbcd963d0e6b0	5.06255	20.8041	3.63379	5.72518	1.03324e-08	8.79825e-08		8c0bf19b6ff5cc8b3611449c4685d306	7.16787	21.0703	3.81898	5.51726	3.44325e-08	2.71836e-07
a263d5690857666d0381b4dd98c51c67	4.21168	20.8038	3.63442	5.72409	1.03987e-08	8.83402e-08		153ceb642b68ad7b44a96f97c7c7ce5e	6.59715	21.0638	3.81915	5.5153	3.48185e-08	2.73578e-07
9167a7216bbee59fb2ee09e4bc548efb	6.6306	20.7774	3.63304	5.71902	1.07139e-08	9.08056e-08		3493d2d5066b741154cec73b4a96487a	6.64762	21.0623	3.81914	5.51494	3.48903e-08	2.73578e-07
8de81143d6513dfbafc71b46a9d0ee77	4.99796	20.7747	3.63382	5.71703	1.08404e-08	9.09832e-08		7da0c49c9121586dfdbaa6fed42e2747	6.77354	21.0616	3.8191	5.51482	3.49137e-08	2.73578e-07
21316bc1aee0e3a88689d8ac54fe6990	4.82821	20.7742	3.63394	5.71672	1.08599e-08	9.09832e-08		9a4d417bed81644bb5f5816ffdf15cab	6.77354	21.0616	3.8191	5.51482	3.49137e-08	2.73578e-07
e4b6fc9cb4f7e4762433663ebfec059c	4.82821	20.7742	3.63394	5.71672	1.08599e-08	9.09832e-08		e9632871ed9b3d6fbd9af74ae2359b7e	6.94056	21.0596	3.81904	5.51438	3.50015e-08	2.73642e-07
f578697c2828b599864b6519d879db2c	6.12608	20.7724	3.63324	5.71733	1.0821e-08	9.09832e-08		b7d249166568d37090fc43bc198ea896	6.65137	21.0592	3.81913	5.51412	3.50523e-08	2.73642e-07
4b75c953eaf735f09934389d99970dfb	7.21635	20.7718	3.63284	5.71778	1.07925e-08	9.09832e-08		c0cd4706a4ef7725702ffe040a7af01d	6.01194	21.0583	3.81938	5.51355	3.51676e-08	2.74033e-07
6123ec6447a7ef1996ba05f602fe4597	4.72438	20.7702	3.63401	5.71551	1.09376e-08	9.14233e-08		75c27951d091b6c481f3ce19ed51aabb	5.83802	21.054	3.81944	5.51231	3.54145e-08	2.75446e-07
a30f521b848460d226eaa8628ade5d9f	6.89941	20.758	3.63294	5.71383	1.10459e-08	9.21169e-08		6f45d881c3700abb3617b02f51741485	6.70876	21.0465	3.81912	5.51082	3.57161e-08	2.75999e-07
5edd41819b4d09730796457db3fc1d3e	9.12225	20.7532	3.63395	5.71092	1.1237e-08	9.34962e-08		821ca7feb8b26d00425370a288ac2363	6.44041	21.0414	3.81921	5.50935	3.60164e-08	2.77558e-07
4f1dca7d7383d59acbb52b95ff3e981d	5.91378	20.7435	3.63333	5.70923	1.13487e-08	9.42094e-08		f57a3382c56aa002bfe3ee56f83046c2	6.4887	21.0351	3.81919	5.50773	3.63489e-08	2.79607e-07
17a63021efab93dc5c8031ff4624b56b	4.62937	20.7365	3.63408	5.70613	1.15572e-08	9.52883e-08		10755783007ebc624fd91490f88138b0	6.64452	21.032	3.81914	5.50701	3.64987e-08	2.79955e-07
261e4871b5971dbc9e03048fc1d7e834	4.62937	20.7365	3.63408	5.70613	1.15572e-08	9.52883e-08		4b33399a8d218e880ae05002072656c9	6.61522	21.0315	3.81915	5.50687	3.65274e-08	2.79955e-07
d33128635a53d3f21c69ed8bb0f0f11d	4.62937	20.7365	3.63408	5.70613	1.15572e-08	9.52883e-08		01d3ba6054341993f24d848d063d0f52	5.93581	21.0206	3.81941	5.50364	3.72039e-08	2.84297e-07
4bfacd80ddadb89221aaa246c80e6acd	4.42052	20.7296	3.63424	5.70396	1.17057e-08	9.62942e-08		06e042b936e8cb026b7961cf8fcbcd0a	7.11129	21.0153	3.819	5.50284	3.7373e-08	2.84297e-07
7759ef3b6c4e6845a82b2e44b02c2da3	4.61716	20.7238	3.63408	5.70263	1.17973e-08	9.68282e-08		223e0fece41cf3fcfe888fe0a725a985	6.58981	21.0139	3.81916	5.50224	3.75001e-08	2.84297e-07
ade1838ca3c5acceecd85f2625f3ba0c	4.43477	20.7209	3.63423	5.70158	1.187e-08	9.6987e-08		9dc75b45500cd1a60d57983f622132a8	6.58981	21.0139	3.81916	5.50224	3.75001e-08	2.84297e-07
c2a456d8876bc1c22a83189242b603c5	6.82223	20.7138	3.63297	5.70161	1.18684e-08	9.6987e-08		f7f3408f3919ac638e7bf698e32f567b	6.58981	21.0139	3.81916	5.50224	3.75001e-08	2.84297e-07
ea4c183a995ef52150916cb5fe36e4d5	14.1377	20.7117	3.63377	5.69978	1.19962e-08	9.75841e-08		2569307b824b852beca394e36acc1b79	13.2833	21.0092	3.81803	5.50262	3.74183e-08	2.84297e-07
2cb7437d5ca87d1c0cf5a8b3daa3bc9e	17.113	20.7102	3.63352	5.69977	1.19967e-08	9.75841e-08		f303556a6ab8679998428ae65bb9a619	6.19295	20.977	3.8193	5.49237	3.96585e-08	3.00118e-07
55464b89bf69f14d1674bc56a8e4dc07	4.68856	20.71	3.63403	5.69891	1.20578e-08	9.76697e-08		1d38356248185517c46cc3dd1faf712c	6.04573	20.9686	3.81936	5.49008	4.01748e-08	3.02391e-07
63a8683c5b35bee03e8cb1e0c04520ef	5.0205	20.7086	3.63381	5.69886	1.2061e-08	9.76697e-08		cdd8113f5fffe0dae89d62b2af3b1b0e	6.04573	20.9686	3.81936	5.49008	4.01748e-08	3.02391e-07
520b4e2b308402353697ad9b8225f7a3	4.61454	20.6929	3.63409	5.6941	1.24021e-08	9.99866e-08		e631e5cc0dbd43dcd9e41a41ae96fcc6	6.04573	20.9686	3.81936	5.49008	4.01748e-08	3.02391e-07
db9236186b4066c0efa1af08717d14a8	6.30695	20.6899	3.63316	5.69475	1.23555e-08	9.98321e-08		1f52323dc1f7f0441e69a57a8e60f339	6.561	20.9618	3.81916	5.48858	4.05168e-08	3.0442e-07
0e13f3e8f8d7c0d3fa50405dd87844ce	5.1397	20.6844	3.63374	5.69232	1.25326e-08	1.00816e-07		884edd6fd8965fb722d80de847e8f80c	5.88085	20.9605	3.81943	5.48787	4.068e-08	3.051e-07
2a4a847edb8e6f63d66e9bd81e8eb01e	4.47661	20.6692	3.6342	5.68741	1.28981e-08	1.03527e-07		72ac313c3088ece993405ec46c28297e	6.21061	20.9564	3.8193	5.48698	4.08857e-08	3.06096e-07
19be3f7e57871f17c0891dbd3deab9be	4.02217	20.6625	3.63459	5.68496	1.30844e-08	1.04331e-07		eebf2613da762f11762ff8950835b473	5.96454	20.943	3.81939	5.48335	4.1735e-08	3.11899e-07
f58908c8a35cd8a862a6d4fd27970c6e	4.02217	20.6625	3.63459	5.68496	1.30844e-08	1.04331e-07		acb2d9ae86d41769a44f2ece61e25d41	6.6503	20.9225	3.81914	5.47833	4.29361e-08	3.20304e-07
77458135489775016382e7bac77dc7e2	8.78333	20.661	3.63385	5.68571	1.30268e-08	1.04329e-07		af62208b0006c553bbb91f7f79c390a5	5.78054	20.9114	3.81947	5.47495	4.37636e-08	3.25322e-07
cc87eb5f9b8967f414546d0539d6a2dc	4.54576	20.656	3.63414	5.68387	1.31678e-08	1.04766e-07		92da6c1f846d933b9f46bbeda222622b	7.35627	20.909	3.81892	5.47511	4.37239e-08	3.25322e-07
a7d1e44932067d55d871ed9fcdbb24bb	4.49816	20.6481	3.63418	5.68163	1.33414e-08	1.05837e-07		bea34ce7496f63ed3af30078bc61d1e3	5.77093	20.9077	3.81948	5.47397	4.40062e-08	3.26548e-07
f2a9937780f03198e72ea0d88133433e	4.88012	20.6456	3.6339	5.68139	1.33607e-08	1.05837e-07		20ed30d0b8afb411e7e8659a4bc6fca3	5.75881	20.9049	3.81948	5.47323	4.41908e-08	3.27339e-07
79c54a8793964dd694904cbe842e9876	16.4699	20.6357	3.63401	5.67849	1.35887e-08	1.0741e-07		aee1ced69dbbca8868c1e525e709db70	6.32054	20.8747	3.81925	5.46565	4.61211e-08	3.40437e-07
5596801b1c1d6145f0c45a15324ebcf0	5.71195	20.6293	3.63342	5.67766	1.36553e-08	1.07702e-07		791511a491c5e46f58df65b6364f710a	10.734	20.8721	3.81829	5.46634	4.5942e-08	3.39712e-07
be066e42c37b89db6680195009e0f55b	6.35455	20.6123	3.63314	5.67343	1.3997e-08	1.0992e-07		836bf9ee8af03afac93a68f9cdc083d1	5.60712	20.8617	3.81955	5.46182	4.71289e-08	3.47265e-07
d8d7cfff55d5789c478e164722a3c8d8	6.35455	20.6123	3.63314	5.67343	1.3997e-08	1.0992e-07		7c5483660653fa589cc51ec2d4984890	6.3755	20.8546	3.81923	5.46041	4.75039e-08	3.48805e-07
5ec6a3020ab9487a8ff29f9b38b0a6a7	8.24345	20.5963	3.63257	5.66991	1.42873e-08	1.11958e-07		e7c74a7dc00b318f90375c9e5e662ec7	6.3755	20.8546	3.81923	5.46041	4.75039e-08	3.48805e-07
10c983c027779a51d8ca114fba5fe7ba	4.97416	20.5939	3.63384	5.66725	1.45105e-08	1.13463e-07		707c18892cc29e231c42419b8b07dd63	5.60604	20.8458	3.81955	5.45765	4.82466e-08	3.53024e-07
821384154f8007913cdba7e706d26d8a	4.10726	20.574	3.63452	5.66073	1.50732e-08	1.17358e-07		dfe00839f2ffa36711ef5a2cb7400d47	5.33194	20.8277	3.81968	5.45273	4.96026e-08	3.62315e-07
35d37f3c415c9a8b477d9a1c10e1beef	8.54413	20.5682	3.6325	5.66228	1.49378e-08	1.16553e-07		09bbe6a104250973fdcc475bcbb0991f	6.23566	20.8187	3.81928	5.45094	5.01057e-08	3.65354e-07
f334c58684cc901322623c7fd63138c7	4.21256	20.5596	3.63442	5.65693	1.54109e-08	1.19475e-07		f09e2a53858d869750715937a090b99e	5.09697	20.8099	3.81981	5.4479	5.09681e-08	3.70998e-07
f04afadd62cb398c153da17cd646f19f	4.97866	20.5587	3.63384	5.65756	1.53537e-08	1.19287e-07		77b5a5c22bc32e14eea58cdc7851a9fd	5.22349	20.8082	3.81974	5.44754	5.10706e-08	3.71101e-07
02d99558b3bed613128d38a210eea8d3	4.22559	20.5549	3.63441	5.65563	1.55278e-08	1.20126e-07		ac502bb3ec6b3b7243bcd6b8395ae172	5.49612	20.7983	3.81961	5.44515	5.17603e-08	3.75464e-07
a242d08c082277a9e8ea6aaa9d7cab80	4.18876	20.5471	3.63444	5.65345	1.57258e-08	1.21399e-07		9cfd5f89bb0415098b160bda26982e73	3.90406	20.7965	3.82069	5.44313	5.23535e-08	3.78459e-07
20c135cab12ac08a218be49bbf30bda7	4.37916	20.5218	3.63427	5.64673	1.63528e-08	1.25282e-07		2c82fd748f2029f47cc59022ff58d4c7	5.66493	20.7929	3.81953	5.44384	5.21433e-08	3.77589e-07
31a3c6908fc071043a30a6ec6fe7bf63	4.37916	20.5218	3.63427	5.64673	1.63528e-08	1.25282e-07		07f0bcf513f5b0382859a636ca2061e4	6.90256	20.7748	3.81906	5.43976	5.33517e-08	3.85012e-07
3ed6a8734acd327353b2036e808b9be1	4.37916	20.5218	3.63427	5.64673	1.63528e-08	1.25282e-07		86b96d67fa54702e3452cb2311534e71	5.661	20.7743	3.81953	5.43897	5.35897e-08	3.86066e-07
c313feb40d3ae81535aa89fcc8d53ded	4.0164	20.5184	3.63461	5.64529	1.64904e-08	1.257e-07		8af5838fae224daf9b5a8e4520038c5e	5.33124	20.7516	3.81969	5.43279	5.54796e-08	3.97635e-07
db543c3f4798fb1b9eee0afd8c5914f9	4.0164	20.5184	3.63461	5.64529	1.64904e-08	1.257e-07		cd673971fbe0547bf9190d9a18e3bae1	5.33124	20.7516	3.81969	5.43279	5.54796e-08	3.97635e-07
f3ca2c33414bdbead061b8614ca34466	3.93322	20.5156	3.63469	5.64439	1.65765e-08	1.26092e-07		87d21764c2960048f51f2be588f4b35e	6.89791	20.7499	3.81906	5.43326	5.53331e-08	3.97635e-07
02a8f2b8a8efebdfa152f2e189506321	6.7178	20.5005	3.63301	5.64286	1.67249e-08	1.26691e-07		a3c952f29a9d18f1136a4bc30fb3fd22	6.77789	20.7343	3.81909	5.42912	5.66327e-08	4.05208e-07
9948e0032e7709c5cc348b7e926271ee	4.35536	20.5003	3.63429	5.64079	1.69269e-08	1.27955e-07		9c08917ba8d81c7c9879c88e5dab33b3	6.24298	20.7325	3.81928	5.42837	5.68726e-08	4.06233e-07
5d50c580136e902baa681586b75d6b52	9.03342	20.4973	3.6324	5.64293	1.67185e-08	1.26691e-07		2c0421c6eaedba51eb5884d1b4565337	6.74174	20.7281	3.8191	5.42747	5.7158e-08	4.06887e-07
248c1f7ff1c7616f58863114dacf8d5f	7.30293	20.4735	3.63437	5.6333	1.76796e-08	1.33242e-07		4f844608006319b284f763f35283703b	6.74174	20.7281	3.8191	5.42747	5.7158e-08	4.06887e-07
e290a33c187a9a471df91e9b3635823a	3.95077	20.4733	3.63467	5.6328	1.77309e-08	1.33242e-07		bd1167eac4bc84fb3c0c23a3c0015635	9.21793	20.7141	3.81852	5.42465	5.80689e-08	4.12672e-07
dd6549da7e42e03da9992ef2db62b1c0	4.28129	20.4714	3.63436	5.63275	1.77363e-08	1.33242e-07		9acd556c53db3833ae8c35710a0c759a	5.71596	20.6985	3.8195	5.41916	5.98808e-08	4.2483e-07
3b8769e573832b76d5f3649364ee0548	3.75919	20.4713	3.63488	5.63191	1.78222e-08	1.33611e-07		3045fa081563def13a946f48e834faff	5.00147	20.6879	3.81987	5.41585	6.09966e-08	4.32016e-07
5a2a1bdae84f8849e29a9a9e32919149	3.89089	20.4594	3.63474	5.62884	1.81423e-08	1.35452e-07		ca07360bb8bcf92ccd22476297b17148	4.98853	20.6657	3.81987	5.41004	6.30107e-08	4.45531e-07
3397af35567c25048320b50b7d234063	7.07054	20.4588	3.63289	5.63154	1.78603e-08	1.33621e-07		75e7c670c2bb4a168beb460889bec108	5.31809	20.6418	3.8197	5.40406	6.51507e-08	4.59887e-07
e127c0c62e2639df79d59c102306f7e3	4.45056	20.454	3.63421	5.62818	1.8212e-08	1.35694e-07		6d3a63ed8901d85faa38b75bcf426bdf	4.95238	20.6267	3.81989	5.39981	6.67111e-08	4.69324e-07
01314aa0152cf06f63d8e1da4696b873	4.30093	20.4476	3.63434	5.62621	1.84216e-08	1.36695e-07		881aefa1facc7b22314198a78eb714b2	5.0066	20.608	3.81986	5.39497	6.85357e-08	4.81355e-07
30e6b129739303d0fea0dabb22e5b242	5.50312	20.4471	3.63353	5.62734	1.83012e-08	1.3608e-07		4ec874c35c12f8e444db899a4d4a59ce	5.3759	20.5942	3.81967	5.39163	6.98223e-08	4.87943e-07
99a60392e806d99e5499179edbc3a339	3.87937	20.4377	3.63474	5.62287	1.87812e-08	1.38797e-07		b5ea074a518ead447681e3225efc1caa	5.3759	20.5942	3.81967	5.39163	6.98223e-08	4.87943e-07
baf109c8d6346e4fde9e74815e4ca9f9	3.58515	20.4347	3.63508	5.62152	1.89288e-08	1.39605e-07		e1ccaeff6e1a835e9e02cd2978ff82ce	5.3759	20.5942	3.81967	5.39163	6.98223e-08	4.87943e-07
eab3ce80165f1881453e26eb90e802db	8.70182	20.4321	3.63246	5.62486	1.85656e-08	1.37484e-07		21224f6c3f225c4e5fd7f03de5f8450b	5.49151	20.5914	3.81961	5.39097	7.0078e-08	4.88106e-07
392aeaf03c9431ee6879fb758c4cddc8	3.64137	20.4287	3.63501	5.61999	1.90963e-08	1.40271e-07		98d90de343cc124331aae142b5b190d9	5.49151	20.5914	3.81961	5.39097	7.0078e-08	4.88106e-07
e449a50e19c9a5f0ee61afa322625a4b	3.64137	20.4287	3.63501	5.61999	1.90963e-08	1.40271e-07		e24ad1147ce452c01482dad6e505bed6	4.60896	20.5861	3.82012	5.38886	7.09071e-08	4.93063e-07
3b9ad73a211f3ae0059b5356996a922e	3.79399	20.4218	3.63484	5.61836	1.92776e-08	1.41318e-07		e9a421c044d6a9c897922e579b771758	5.4337	20.5808	3.81964	5.38815	7.11881e-08	4.93383e-07
6e0ba209c23abd94f55a6bbef722716d	4.03764	20.4169	3.63458	5.61741	1.93841e-08	1.41527e-07		fc016c04bf6e0392840e029923c7331c	5.4337	20.5808	3.81964	5.38815	7.11881e-08	4.93383e-07
8dfddbb65bf1070f739b1675c36bbf1d	4.03764	20.4169	3.63458	5.61741	1.93841e-08	1.41527e-07		9f0e1796415ca3350f339d66ba3cd0b0	4.57282	20.5765	3.82014	5.38633	7.19123e-08	4.97466e-07
b52f00e84c05c327cdd39a1ac6b89849	4.28396	20.4006	3.63435	5.61328	1.98532e-08	1.44662e-07		c01770effd9e99e530ef3b3774ccc9cd	6.15565	20.5711	3.81932	5.38607	7.20142e-08	4.97466e-07
098704e41f0f528e420392606b132d9c	4.6858	20.3874	3.63404	5.61012	2.02192e-08	1.46157e-07		b3203f5476ef0708c6a91d91dc5d433e	4.68126	20.5659	3.82007	5.38365	7.29899e-08	5.03378e-07
12f60c279d7fd832d969a9e3744d4c6b	4.6858	20.3874	3.63404	5.61012	2.02192e-08	1.46157e-07		f05a495c9cd3889966f3dfe65e4c16ba	7.11006	20.5053	3.819	5.36928	7.90517e-08	5.44291e-07
77dc7c264cd66bc6e4001d5fd2d7fdf0	4.6858	20.3874	3.63404	5.61012	2.02192e-08	1.46157e-07		19f5923e0fb8b4556ae5cea455e43dc4	4.71741	20.4898	3.82004	5.36377	8.15012e-08	5.60238e-07
fb40f277ef93fc8771709418e358d0de	4.93204	20.3869	3.63387	5.61025	2.02032e-08	1.46157e-07		9624a9772527f1a6bd39ee24e4a6d360	4.42822	20.4881	3.82025	5.36304	8.18348e-08	5.61217e-07
dbb3ef2158f0e09fcf661ba1112cdf30	3.92697	20.3842	3.63469	5.60824	2.04398e-08	1.47458e-07		25dc9d4b2748ed3d891182c3fc597e3a	5.22131	20.4837	3.81975	5.36257	8.20445e-08	5.61217e-07
628d86b82d05783b25f21a2afda6dc62	5.34737	20.3646	3.63362	5.6045	2.08863e-08	1.50381e-07		c9270879ec183a78002a88524c5a647e	5.22131	20.4837	3.81975	5.36257	8.20445e-08	5.61217e-07
41770b5227c56408babef120806287a0	3.54617	20.3646	3.63513	5.60217	2.11686e-08	1.52113e-07		38ec06681e79390a88fa98fd8b8b113b	4.06673	20.4516	3.82054	5.35306	8.64774e-08	5.90578e-07
7540e7dc68ef473532077d834a024a31	3.8288	20.3594	3.6348	5.60124	2.12825e-08	1.5263e-07		4b712191022978779c81eb6b60c95b69	4.01251	20.4355	3.82059	5.34878	8.85497e-08	6.03748e-07
3360ff3457e530ec0b8b2bd3a54f9d52	4.06977	20.3552	3.63455	5.60048	2.13758e-08	1.52789e-07		d9db8a7216676cf34993ca87d218ae8d	4.2294	20.4262	3.8204	5.34661	8.9618e-08	6.09995e-07
2b93849fc8f81b4bccd3c1e88ffdea74	4.76947	20.3516	3.63398	5.60038	2.13888e-08	1.52789e-07		b2ffbac0db3724f013f6b1ea5671d460	5.72273	20.4203	3.8195	5.34633	8.97564e-08	6.09995e-07
d9fb30d09a21976710ecdbc5e87964f0	3.45097	20.3369	3.63525	5.59436	2.2144e-08	1.57866e-07		676fea64057cce8b83a602059b48cc2b	4.15711	20.3856	3.82046	5.3359	9.50715e-08	6.42832e-07
12ed5f78f9532e2022d347c564e920d8	3.73657	20.3313	3.6349	5.59335	2.22732e-08	1.57866e-07		90b9d0ef783d1c8ec8743e9b20cc3c32	4.15711	20.3856	3.82046	5.3359	9.50715e-08	6.42832e-07
a44ceb083579b0470354efbf488eea84	3.59377	20.3283	3.63507	5.59229	2.24096e-08	1.58524e-07		f89357b01c38940eeead6dbd7aac32f7	4.15711	20.3856	3.82046	5.3359	9.50715e-08	6.42832e-07
05e957c5a4eebaf83a0331df3ed9a9cf	4.43534	20.3281	3.63423	5.59351	2.22531e-08	1.57866e-07		992de49038afd7ce11c9313e61804be7	4.24748	20.3843	3.82039	5.33565	9.52003e-08	6.42832e-07
35da840f56efb0294728843607ce75f9	4.43534	20.3281	3.63423	5.59351	2.22531e-08	1.57866e-07		49be7ce048b537ae6ad810a44fa291fa	3.88599	20.3189	3.82071	5.31811	1.04853e-07	7.05741e-07
7946fe4bf0d4cbfff35b5f0049a9869f	3.37631	20.3116	3.63536	5.58724	2.30708e-08	1.62569e-07		afdc8dbb402e31866ddd7e7d4ec7f680	20.0523	20.3136	3.81935	5.31859	1.04572e-07	7.04982e-07
d0cb2013a260d885123bd0fb04dabfe5	3.37631	20.3116	3.63536	5.58724	2.30708e-08	1.62569e-07		b9d56e3eb5c447fd0e3868ae931c91be	6.07523	20.3062	3.81935	5.31667	1.05684e-07	7.10195e-07
14ccf50f866bf4080c190abed52a4457	3.44592	20.3066	3.63526	5.58601	2.32346e-08	1.63406e-07		de8df2eca569a9119053c849d60cbfcf	3.61487	20.3053	3.82099	5.31413	1.07166e-07	7.19006e-07
b5509895be97fe877671531d6e1cf26b	3.56997	20.3014	3.6351	5.58482	2.33941e-08	1.63894e-07		8e7eeabb0d7cb9a62006ce47b299559c	6.32836	20.2935	3.81925	5.31348	1.07554e-07	7.20455e-07
4f9fac55e979eb3e3f8492ff59d7e900	5.61675	20.295	3.63347	5.58556	2.32942e-08	1.63509e-07		ff00e1e092cdb3d1093214b12c7bd789	10.3861	20.2706	3.81834	5.30876	1.10375e-07	7.38177e-07
8c27ffdb32649c5379c1ec0cf1df7164	4.40296	20.2925	3.63425	5.58368	2.35486e-08	1.64343e-07		d64bccede8eccdce50df3a9dfdddd2fc	3.30761	20.2011	3.82137	5.28635	1.24782e-07	8.31877e-07
acc2055996c29b1942e9083147aa527f	4.40296	20.2925	3.63425	5.58368	2.35486e-08	1.64343e-07		eab42fd882a3ae2e35980e404c034bdf	3.30761	20.2011	3.82137	5.28635	1.24782e-07	8.31877e-07
3c190633125c784f27a35814fa8473ec	3.35577	20.2811	3.63538	5.57882	2.42149e-08	1.68669e-07		e8954688b77cfcad3f92500a9c5a71f4	3.39798	20.192	3.82125	5.28414	1.26294e-07	8.40629e-07
367429e765b213def39d4a8d91de1081	18.9814	20.2756	3.63535	5.57736	2.44195e-08	1.6977e-07		b3b8fbf0cb58c9e948fb3129580d3c40	4.78971	20.1825	3.81999	5.28339	1.26812e-07	8.42739e-07
5a42ebdb78b33244bad4244dbda50599	3.37957	20.2736	3.63535	5.57681	2.44963e-08	1.69978e-07		a667c4df77bc490ca5e38f12a9ee644a	3.84984	20.1749	3.82074	5.28036	1.28931e-07	8.54116e-07
2e0016b05b199ebb8821b8589194a4cf	5.10417	20.2471	3.63376	5.57193	2.51931e-08	1.74148e-07		ae969ef8fad21b2a342985ba8b788a89	3.84984	20.1749	3.82074	5.28036	1.28931e-07	8.54116e-07
e0717748ffb71a01c57f86ce376f8f25	5.10417	20.2471	3.63376	5.57193	2.51931e-08	1.74148e-07		773ada27029225ea49e86ec2216a2819	4.64511	20.1148	3.82009	5.26553	1.39788e-07	9.24581e-07
29d11cb6981b44b5befff3ad615ec822	3.51553	20.2223	3.63517	5.56297	2.65217e-08	1.82638e-07		6c738cb74e3d3874a405c96552ddf1d8	3.32568	20.1108	3.82135	5.26275	1.41914e-07	9.35696e-07
ea052f3de83f377d1732352b4887fb78	3.51553	20.2223	3.63517	5.56297	2.65217e-08	1.82638e-07		8560dcd8a9713bdedfef4f0d1a2e17ab	3.32568	20.1108	3.82135	5.26275	1.41914e-07	9.35696e-07
75d26b972674d04ab5962fde0d7928a8	3.23708	20.2186	3.63556	5.56136	2.67674e-08	1.83634e-07		d472487b426489cef365847a477a9dab	22.0248	20.1031	3.82095	5.26129	1.43047e-07	9.41691e-07
d7233864117101e177b2c80453c852d8	3.89841	20.2146	3.63472	5.56152	2.67439e-08	1.83634e-07		1e4bb295f3ed8d7004a452eb1938d4b3	8.20576	20.0826	3.81872	5.259	1.44844e-07	9.52028e-07
3605a2931851de1e7f3201bf83b501e8	5.46474	20.2043	3.63355	5.56048	2.69032e-08	1.84218e-07		ece50ae28cedd7c8924c588a050dd4b5	8.16962	20.0793	3.81872	5.25812	1.45533e-07	9.55061e-07
1f5b7ab9810f50e66e40824f80138c31	3.30669	20.1945	3.63545	5.55489	2.77792e-08	1.89739e-07		05de2e89a47d69c037bdae2610ae0d98	5.05643	20.0521	3.81984	5.24946	1.52543e-07	9.96392e-07
1c26b5d066eaa09820b8aeabe3223b28	5.03587	20.1846	3.6338	5.55467	2.78138e-08	1.89739e-07		38e400974cca3e89e9a4006f62b9498b	5.05643	20.0521	3.81984	5.24946	1.52543e-07	9.96392e-07
a7fbb6608fd71fe4414f598f49788e91	5.23596	20.1761	3.63368	5.55253	2.81572e-08	1.91722e-07		eac42cc3913b2175c0f3d506b84ad83a	5.05643	20.0521	3.81984	5.24946	1.52543e-07	9.96392e-07
18dd36dc4a3588b13ec701440980d52d	3.16537	20.1656	3.63566	5.5466	2.91277e-08	1.97403e-07		fde4d135ec4bd9f20dc924c1489bb3b5	5.80187	19.9844	3.81946	5.23225	1.67455e-07	1.0921e-06
36ba2afe0745c564dee5ae0fc7c6cf4e	5.01775	20.1608	3.63381	5.5481	2.88787e-08	1.96267e-07		09b05555252c873126bbec9b68923be9	3.16302	19.977	3.82157	5.22743	1.71884e-07	1.11751e-06
3092f7328985cf122a5a7a92e787e701	5.39513	20.1535	3.63359	5.54644	2.91543e-08	1.97403e-07		e8fcea1cc0125db56b32bbea25a5d941	6.5075	19.9652	3.81919	5.22761	1.71713e-07	1.11751e-06
7a28a4a64b4be3e86ef1a62d64f1f63e	5.24176	20.1189	3.63368	5.5368	3.08048e-08	2.0819e-07		c7a01abeab1ee29e6dba816f9b58eb69	2.87383	19.9585	3.82204	5.22194	1.77058e-07	1.14937e-06
5b29f38595d5c162fd772a500d9d06fd	5.36032	20.1138	3.63361	5.53549	3.1036e-08	2.09364e-07		3f2f5f0f8dc4105b1d82f5f9c1c09e81	2.92805	19.9526	3.82194	5.22053	1.78413e-07	1.15638e-06
0b6c2853d9c8c5c56232149fdcaffe01	2.95117	20.1123	3.63603	5.53139	3.17701e-08	2.12778e-07		ad87e845eb56131a6e8824f81c658858	3.10879	19.9263	3.82165	5.21405	1.84765e-07	1.19387e-06
9c37d5f428d1654da5e093926ff62a19	2.95117	20.1123	3.63603	5.53139	3.17701e-08	2.12778e-07		e0021c50362ba4d095be84e8725bedf2	3.10879	19.9263	3.82165	5.21405	1.84765e-07	1.19387e-06
d9e94ca0c54317f453c0679601b8784a	2.95117	20.1123	3.63603	5.53139	3.17701e-08	2.12778e-07		50025f1091d09af0afe9cc5ebce6ad41	7.02448	19.8966	3.81902	5.20987	1.88976e-07	1.2192e-06
b3155975180bbbe10e91a088b26aae3c	5.27152	20.0979	3.63366	5.53103	3.18348e-08	2.12778e-07		3e055026a3d760dcf342f0bf0e0b9ed1	4.3017	19.8905	3.82034	5.20646	1.92473e-07	1.23986e-06
e514feab26658c4c8b755f2f1836ac97	5.27152	20.0979	3.63366	5.53103	3.18348e-08	2.12778e-07		cde24f0e9774470251c2c39a876453c5	2.53041	19.8426	3.82273	5.19068	2.09528e-07	1.34689e-06
69f2776c4a5985bcf763c6f1668172f2	3.27188	20.0775	3.63551	5.52261	3.34008e-08	2.22261e-07		042dc09fdb09ca1de2c2ab4068c9b70c	2.83768	19.8386	3.8221	5.1905	2.0973e-07	1.34689e-06
866baba36aa88733f46b477f9d678765	3.27188	20.0775	3.63551	5.52261	3.34008e-08	2.22261e-07		aed50abb4b46224836d889fde9ff8f85	2.65693	19.8212	3.82245	5.18545	2.15488e-07	1.38176e-06
443243dec54f803c4e90565d888883d4	10.303	20.0584	3.63218	5.52242	3.34369e-08	2.22261e-07		88933f0d3211c3ec560200bcb66b8f63	2.56656	19.8178	3.82265	5.18431	2.16817e-07	1.38605e-06
d182fbbf15abc12a6da4baf2a4820ef5	4.92815	20.0332	3.63387	5.5129	3.52975e-08	2.342e-07		5bf4067df56783312520cbffe4678a3a	3.68717	19.8113	3.82091	5.18497	2.16053e-07	1.38327e-06
e28fcbe3007bde59cba99b1122a9a8cb	3.16746	20.0229	3.63567	5.50734	3.64289e-08	2.41267e-07		63c0824d64bad304ac5373c88dc6d72d	2.8919	19.7948	3.82201	5.17915	2.22897e-07	1.41844e-06
4664b075b8decf286591e05c102191be	4.73616	19.9855	3.634	5.4996	3.80662e-08	2.51652e-07		b0258640045f4b94b525241eb66620bb	2.8919	19.7948	3.82201	5.17915	2.22897e-07	1.41844e-06
41f27349b5b432445a9c8cb78817caed	4.3161	19.9757	3.63433	5.49639	3.87649e-08	2.55806e-07		18d7a1f4c8a5ecf1daf8291a173bde76	6.26558	19.7874	3.81928	5.18093	2.2078e-07	1.40923e-06
eda329cf3559163e22c06bcb87843971	2.78458	19.9617	3.63635	5.48948	4.03118e-08	2.65532e-07		eb3d0cdbc29d519a6d9913b5258d4f4f	6.28988	19.7762	3.81926	5.17802	2.24252e-07	1.42275e-06
247003696caab0eb14c2abdec80ed0a0	8.67044	19.9305	3.6355	5.48217	4.20137e-08	2.76242e-07		ed3fcb9aa917ee53ca1b908c166dd727	6.28988	19.7762	3.81926	5.17802	2.24252e-07	1.42275e-06
80387b36efa5188ca0b0bb9d81db677f	4.16496	19.7562	3.63446	5.4358	5.45526e-08	3.58039e-07		e93c943d4a3361b3518d96617aa96f8f	3.37991	19.7333	3.82127	5.16406	2.41652e-07	1.53082e-06
18d47cd0b8adc5ee924fac90d05d1d92	3.68957	19.6605	3.63496	5.40875	6.34676e-08	4.15799e-07		6f2792f04f4f137bcc93ab625a0a547f	3.70525	19.6722	3.82089	5.1486	2.62445e-07	1.66004e-06
4f1d4e3cbd6e87bfb1336b4bae694e4a	3.3415	19.5174	3.63541	5.3687	7.93042e-08	5.18615e-07		b50a976bb129722bc3a39b7d65180dc7	2.47619	19.6134	3.82286	5.13057	2.88867e-07	1.82443e-06
7796c4890db2a9af2f1c095c9c8a401c	3.48073	19.4348	3.63521	5.34625	8.97955e-08	5.86169e-07		465483bd38a002ea80319becdfc20ff8	2.60271	19.1548	3.82257	5.01098	5.41542e-07	3.41001e-06
0179bb9805a377ccd9ad21ca99fb0ee1	3.72438	18.9267	3.63492	5.20691	1.92006e-07	1.2489e-06		5bff9c561a387da03c9f5443b6f837ea	2.60271	19.1548	3.82257	5.01098	5.41542e-07	3.41001e-06
0d744a5235ec513bf6fe2f36c0ce4bbc	4.64096	18.9237	3.63407	5.2073	1.91607e-07	1.24853e-06		fe67e8c36e698f5926de89e26e8f8cb5	4.64652	18.0076	3.83489	4.69574	2.65639e-06	1.67019e-05
15fec71c46d1e9c6a550ea9dd772d283	6.02166	18.7687	3.63328	5.16577	2.39446e-07	1.55192e-06		70989bd233e7945403134cc619528dfa	13.01	-10.4001	3.90673	-2.6621	0.00776538	0.0471991
ea403646ed22d679fa4586263d8fc32f	1526.02	14.4231	2.30868	6.24735	4.17476e-10	1.1767e-08		fe8f943999c3810df9e48fe3e354b98f	13.5004	-10.5683	3.90673	-2.70515	0.00682734	0.0415577
584b6e38ccaffc2bd298eebc54b02c39	207.8	11.4363	2.21909	5.1536	2.55533e-07	1.65323e-06		5d7131e9351bcefdb2709ab29d2e8856	150.62	-10.9726	3.90673	-2.80864	0.00497519	0.0303277
f6f2be3788307820a8c45f4f3556e595	102.485	10.2104	2.14751	4.75453	1.98904e-06	1.28457e-05		9185fd78a0b75623418ce8985d054de5	31.1036	-11.2715	3.90673	-2.88515	0.00391223	0.0238828
b8564c144a3451f72fdd50b76c9d2a90	103.618	9.40005	2.61378	3.59634	0.000322724	0.00207686		80d15311cf86be47f5962552b89bc274	30.9299	-11.3524	3.90673	-2.90585	0.00366252	0.022391
130f3576426dce7a40823a7cf35d1abd	62.6108	9.21066	2.26514	4.06626	4.77741e-05	0.000307991		f08e84124ef3e3e99b2173db558f32c2	160.424	-11.6492	3.90673	-2.98182	0.00286543	0.0175435
eafcaee89ea07e2af5a33858f7be3257	480.463	-12.7335	3.72493	-3.41846	0.000629757	0.00403844		b3beb78c428fb04fe9a083691065bbee	36.4827	-11.7741	3.90673	-3.01379	0.00258005	0.0158193
a590e1832b7e6475ef972d462007abb7	95.3084	-12.7634	3.72493	-3.42648	0.000611456	0.00392801		12842fe538242b970f435790043d4deb	35.36	-11.8588	3.90673	-3.03548	0.00240156	0.0147464
f84a5455a4f6fb3979f21796cdff4da4	6.24535	-18.8781	3.64751	-5.17562	2.2715e-07	1.47485e-06		83e44e9f22a3ac97cd58cf5f21f200b6	35.36	-11.8588	3.90673	-3.03548	0.00240156	0.0147464
11e5a7460c0f76bb039ef82c09848d89	9.34661	-20.5243	3.63482	-5.64659	1.63666e-08	1.25282e-07		296cb18f3cde39053bccf89979340f2a	62.3916	-12.5478	3.90673	-3.21183	0.0013189	0.00812228
95021541ac02194ad0b6fe95b6cde947	3.0377	-21.1135	3.63643	-5.80609	6.39471e-09	6.00806e-08		a2c769b170cc46de3cf9b2db347a42e7	41.3129	-12.6169	3.90673	-3.22953	0.00123992	0.00764711
a164c63c2fb8d57aa81f060aca4c4022	3.13263	-21.1532	3.63626	-5.81729	5.98106e-09	5.74593e-08		869a6169a4de63d2745fd83d80bf42f2	41.438	-12.739	3.90673	-3.26077	0.00111109	0.00686263
2a06d5c0d957f140b720191a1b5c2152	3.29084	-21.2139	3.63599	-5.83441	5.39802e-09	5.34801e-08		f345075b6b2a039eb2f4bb5995cb3f8b	62.8607	-12.7454	3.90673	-3.26241	0.00110468	0.00683304
820f6693f569e339f183638cd73a7fe6	138.26	-21.2366	3.63289	-5.84565	5.04585e-09	5.0822e-08		c69086df2729174cff493fee41b7d496	192.599	-12.7513	3.90673	-3.26393	0.00109877	0.00680652
6794f4794495faced77dc7745ab14735	3.51234	-21.2727	3.63565	-5.85115	4.88195e-09	4.95831e-08		2f2d606a72ae2f6f344b70a46f650409	37.6171	-12.7845	3.90673	-3.27243	0.00106627	0.00661495
d752a43b99f014a7d1734a839a8de3c5	3.19591	-21.2864	3.63615	-5.8541	4.79593e-09	4.90683e-08		6d66e43fb3a1aa69696f9c82feb313fd	37.1535	-12.8281	3.90673	-3.28359	0.00102493	0.0063679
2dfdf3655aa9a1dee172690457c00e34	3.98698	-21.3334	3.63505	-5.86879	4.38984e-09	4.56868e-08		a5024de03615032758f3998948ee77ad	29.5539	-12.8667	3.90673	-3.29348	0.000989569	0.00615732
409b0489388f57bc1ef35b2439591c25	3.95534	-21.3373	3.63509	-5.86982	4.36256e-09	4.56868e-08		01739c167b66a4a2c479c3edf7243136	29.6477	-13.0012	3.90673	-3.3279	0.000875028	0.0054527
8bc0edf68f739be370dc0184f87addd0	4.05027	-21.3636	3.63498	-5.87723	4.17196e-09	4.40966e-08		3035faffc71b0275b8fe1cf9f3a5a29a	44.8288	-13.1264	3.90673	-3.35993	0.000779615	0.00486535
e244af135a5bf4a9814629524cf73232	3.92369	-21.3651	3.63513	-5.87742	4.1672e-09	4.40966e-08		05fa9b1e2e2d285c3d15b6747f713810	40.5311	-13.8073	3.90673	-3.53422	0.000408973	0.00255608
61a44743d1211ffb445ad6624348392a	4.08191	-21.389	3.63495	-5.88425	3.99856e-09	4.26357e-08		39ba002afa5a8b0863dddf88d1988c60	106.781	-14.6371	3.90673	-3.74664	0.000179216	0.00112177
c0288872dfaf57c90274f64ff2d4a0c1	43.9708	-21.3959	3.63298	-5.88934	3.87735e-09	4.14648e-08		85fe3959d4cc69cccecf1bb0de40d7e8	173.631	-14.7513	3.90673	-3.77586	0.000159455	0.00099957
54b1e1872f1c9395d489ed6ec71f170f	3.44905	-21.4405	3.63574	-5.89715	3.69841e-09	4.01416e-08		c33f4de75357b81540f57cc546946f58	92.4146	-16.3221	3.90673	-4.17794	2.94164e-05	0.000184677
730ed119db3abe5f4bed6dd4bc5b8bbd	4.31276	-21.5124	3.63473	-5.91858	3.24741e-09	3.56724e-08		f0296079d8dbc4baf571721c7ddfe5f9	2.8347	-20.6439	3.82306	-5.39984	6.66998e-08	4.69324e-07
cdde37a495d1d13505430dc84721f297	5.79061	-21.54	3.63368	-5.92788	3.06878e-09	3.40267e-08		36d348d91840b569dbf57683c1e22c3d	4.49093	-20.8547	3.8208	-5.45819	4.81016e-08	3.52577e-07
0ee4d27730bb40a4ee02ea851677caa5	3.7022	-21.5921	3.63539	-5.93942	2.86037e-09	3.21991e-08		008061ad26757aba08cebbd2c27787e4	3.05766	-21.0652	3.82262	-5.51066	3.57484e-08	2.75999e-07
e50eb4175b10dcf4dea6e499ac114d60	3.57562	-21.5962	3.63557	-5.94026	2.84575e-09	3.2134e-08		37a6d7cecc523ea132c866385d343458	3.05766	-21.0652	3.82262	-5.51066	3.57484e-08	2.75999e-07
7ee807ccee01941466d003c43f0516a8	10.8659	-21.6229	3.63278	-5.95215	2.64647e-09	3.06451e-08		a86433653c07266128bfd88ea5fab8ec	3.05766	-21.0652	3.82262	-5.51066	3.57484e-08	2.75999e-07
6b2ff48e705e9211670502fdb5ef8f27	4.36015	-21.6789	3.63468	-5.96447	2.45431e-09	2.88798e-08		fcdd7a67a78da64d08198fc855654df2	19.7459	-21.083	3.81871	-5.52097	3.37138e-08	2.67166e-07
25a8f148aa1bc1c5037f7fe4dfa184fe	20.6152	-21.6994	3.63193	-5.97461	2.30641e-09	2.7679e-08		f683aad9619d10e8cd742177a5892841	3.12136	-21.139	3.8225	-5.53015	3.1996e-08	2.54997e-07
71561344750b0e0576d9e27335bac43c	4.90037	-21.7424	3.63423	-5.98267	2.19508e-09	2.66043e-08		f6bda82bc308304d8916466f61997b0e	3.12136	-21.139	3.8225	-5.53015	3.1996e-08	2.54997e-07
901446a174c63254d48af3a2ea276d1a	7.15125	-21.7944	3.6331	-5.99885	1.98721e-09	2.45765e-08		35dc24f4a5946337dfd6464d1bffb103	3.79022	-21.1443	3.82152	-5.53296	3.14875e-08	2.519e-07
e190e0014145b17b9c1930416ab1a0ba	7.50057	-21.7964	3.63298	-5.99959	1.97813e-09	2.45477e-08		59268ca5e42e8143e97208fa1c91966d	3.82207	-21.1514	3.82148	-5.53487	3.11463e-08	2.49646e-07
3a3ede643b7d492a53e9b4f051336daf	5.10039	-21.8425	3.63409	-6.01044	1.85025e-09	2.31833e-08		796a16c4e1ecef3242aabf65c24d2d11	3.82207	-21.1514	3.82148	-5.53487	3.11463e-08	2.49646e-07
f93c192b3f8184ac914b43d868ecb3b1	5.10039	-21.8425	3.63409	-6.01044	1.85025e-09	2.31833e-08		701fcb68b1ed4b4e9cbd24f705e70508	3.75837	-21.1527	3.82156	-5.5351	3.11057e-08	2.49646e-07
7e3c41ce37dfc51b10c21ff0da94e8f9	4.40755	-21.847	3.63464	-6.01079	1.84625e-09	2.31833e-08		7860170a026c3bb10a7b18f567cfbc68	3.15321	-21.1641	3.82245	-5.53679	3.08072e-08	2.49306e-07
4ed11f3fc05c3f679576a56421e5eb0d	5.50583	-21.8643	3.63383	-6.01686	1.77832e-09	2.26083e-08		8a2be1c55cb63bea028db1b999ff8f22	3.15321	-21.1641	3.82245	-5.53679	3.08072e-08	2.49306e-07
862995a03810a36722fc31cb15879e77	4.77805	-21.8752	3.63432	-6.01906	1.75428e-09	2.24597e-08		6726ee3349cd8681834bdf699e5748a0	3.18506	-21.1719	3.82239	-5.53891	3.04363e-08	2.47258e-07
a87d38e42fd340259406c5df5bb24b0b	4.85037	-21.8759	3.63427	-6.01933	1.75145e-09	2.24597e-08		c1209e9beeb67f20dee8151875e08b3c	3.63097	-21.206	3.82172	-5.54881	2.87615e-08	2.35258e-07
45fdd9b5c17d4909c71b12e740905c18	4.61983	-21.8819	3.63445	-6.02068	1.73681e-09	2.24597e-08		1e72ea84ebc8d26cf24068d50e4e6452	2.9621	-21.21	3.8228	-5.54829	2.88471e-08	2.35258e-07
d488ce57c5155c7603bb9e3a58543b5e	4.61983	-21.8819	3.63445	-6.02068	1.73681e-09	2.24597e-08		25ee6dbdd54978dd9971e9b89f0485bb	2.9621	-21.21	3.8228	-5.54829	2.88471e-08	2.35258e-07
06253660ef7a4348785f765c64f92f31	4.83408	-21.8955	3.63428	-6.02471	1.6941e-09	2.21574e-08		b31c61f7f7a7c1fa5749c091fb36388d	2.9621	-21.21	3.8228	-5.54829	2.88471e-08	2.35258e-07
214adf05b3a7da027e577e791fa258e7	5.1894	-21.896	3.63403	-6.02527	1.68827e-09	2.21574e-08		cc069316cab503a318c1bf6c25752aac	2.9621	-21.21	3.8228	-5.54829	2.88471e-08	2.35258e-07
ad22787e1bcba17b30befd2d915663c9	4.92887	-21.9106	3.63421	-6.02899	1.64986e-09	2.17351e-08		732df4306ee2ec1130ce217349a7cbd1	4.14058	-21.2311	3.82113	-5.55623	2.75656e-08	2.28806e-07
8522a2b00afb0e1b46e084f8251fbac7	5.58758	-21.9175	3.63379	-6.03158	1.62363e-09	2.15844e-08		7b00aa9b673fb36ca388603dbc0824ea	4.14058	-21.2311	3.82113	-5.55623	2.75656e-08	2.28806e-07
a167c9f8ba97410cdb9d3be98123e45f	4.30341	-21.9221	3.63473	-6.03129	1.62655e-09	2.15844e-08		5731b530c2698f8f635d9f731b62b2ea	3.94947	-21.2358	3.82133	-5.55716	2.74193e-08	2.28632e-07
be310d60c36acf7114c1ffd7d04bacd7	4.30341	-21.9221	3.63473	-6.03129	1.62655e-09	2.15844e-08		24d648e821480976906f8bbadb0107cf	3.37616	-21.2395	3.82208	-5.55706	2.74358e-08	2.28632e-07
fa74c57d12c78a8173561ee40355b225	5.74137	-21.9237	3.63371	-6.03342	1.60528e-09	2.1538e-08		2d26397256aabdf41debc3e78ff4c539	2.93025	-21.2499	3.82287	-5.55863	2.71895e-08	2.27482e-07
efcbe6f575bc60d253fd509d7e579e92	5.59237	-21.9317	3.63379	-6.03548	1.5849e-09	2.14224e-08		4b28cb2d78985ac9a91c339718221e2a	2.93025	-21.2499	3.82287	-5.55863	2.71895e-08	2.27482e-07
3fb2467c19069076154245cdf2379482	4.97626	-21.9318	3.63418	-6.03488	1.59077e-09	2.14224e-08		8fddacc7309a47a8c286b1f19791e6a8	2.93025	-21.2499	3.82287	-5.55863	2.71895e-08	2.27482e-07
dd09c2d4e52c0e6428279893287e79b0	5.00038	-21.9335	3.63416	-6.03538	1.58591e-09	2.14224e-08		e214cbe14527d3735ef3103d28108871	2.93025	-21.2499	3.82287	-5.55863	2.71895e-08	2.27482e-07
cbf795c530bc6cd494b50f8d86d54c71	15.5092	-21.941	3.63235	-6.04043	1.53704e-09	2.12575e-08		467ad28cfe7903f9ef43de2e374620a1	3.91762	-21.2776	3.82137	-5.56807	2.5758e-08	2.2116e-07
445745b67d03c6e350f0e8a97dc5aea7	4.87298	-21.9426	3.63425	-6.03772	1.56308e-09	2.12859e-08		f61756d6f139dce22556b30238567e14	3.91762	-21.2776	3.82137	-5.56807	2.5758e-08	2.2116e-07
7009c9a4fcb600f92ea5497752b3d0e3	5.0237	-21.9439	3.63415	-6.03826	1.55784e-09	2.12859e-08		2681d91d34d8f4364b21b7588fca2066	3.02581	-21.2824	3.82268	-5.56742	2.58546e-08	2.2116e-07
c841becda11cf8a57e11cb383085436c	4.52491	-21.9445	3.63453	-6.03777	1.56258e-09	2.12859e-08		960a27961b71fe96bc51fae52e4ad74a	3.02581	-21.2824	3.82268	-5.56742	2.58546e-08	2.2116e-07
3f803c6a182a7484832b04d0550ce269	4.50034	-21.9465	3.63455	-6.03829	1.55758e-09	2.12859e-08		a3ab5475a4592cdc4f64ddb0be4f13fb	3.02581	-21.2824	3.82268	-5.56742	2.58546e-08	2.2116e-07
573091d7ddd85f9c5f14a7e53d2ba0bf	4.99955	-21.9517	3.63416	-6.04037	1.5376e-09	2.12575e-08		d75507464a0750855d1d5d0a9bf72ee6	3.02581	-21.2824	3.82268	-5.56742	2.58546e-08	2.2116e-07
e9a734b8b4ddab2067d5dba7aa75855f	4.99955	-21.9517	3.63416	-6.04037	1.5376e-09	2.12575e-08		0cac10675593bfb2deaeb89df331041d	3.24876	-21.2931	3.82228	-5.57077	2.53611e-08	2.20076e-07
78f4aefc69b8983eaa9f0f4ca304acb3	5.53747	-21.9531	3.63382	-6.04133	1.52845e-09	2.12575e-08		e928bc2d21d30cf1a9b194c2147ce178	4.29983	-21.2948	3.82098	-5.57314	2.50195e-08	2.19378e-07
33449b831e10858b2dca719997302499	19.2751	-21.9555	3.63217	-6.04474	1.49654e-09	2.11929e-08		22b03d1d4de60be8bd488b33aac3628e	4.01317	-21.31	3.82126	-5.5767	2.45124e-08	2.16741e-07
07ecc3a6051def02432e0e33c4216583	6.48675	-21.9605	3.63335	-6.04414	1.50207e-09	2.11929e-08		7ae9cacc417dfa3c15002ffc5d582ae5	3.28061	-21.3205	3.82224	-5.57803	2.43262e-08	2.16004e-07
10482cf6651fab2a3b9e1f2b12b67dd5	5.82934	-21.9617	3.63366	-6.04396	1.50378e-09	2.11929e-08		fc9e9cd65e4e10beb7dd17e51f91cf35	3.31246	-21.329	3.82218	-5.58031	2.40085e-08	2.1438e-07
6cf2a6a992b42fb74f7a2e5109a1e35f	7.34111	-21.9622	3.63303	-6.04515	1.49273e-09	2.11929e-08		c709826fc7fd44b68a72b7faa46c7308	4.07687	-21.3366	3.8212	-5.58374	2.35395e-08	2.12385e-07
5c617111cd736060f040f3103dcacdc6	5.79263	-21.9626	3.63368	-6.04417	1.50179e-09	2.11929e-08		587ac0607d34a0817725a1a0a792ef6d	3.21691	-21.3408	3.82234	-5.58318	2.36166e-08	2.12385e-07
eecabec306ab9f9f152b47139c0b0872	4.50233	-21.9725	3.63455	-6.04546	1.48983e-09	2.11929e-08		8719133bf92f670afaf7ebc82baa058a	3.98132	-21.3614	3.8213	-5.5901	2.26936e-08	2.06695e-07
216dc484c3457857d2d23f187448dc52	5.12622	-21.9925	3.63407	-6.05174	1.43289e-09	2.1008e-08		92224814560491536e7de010bae1038b	3.98132	-21.3614	3.8213	-5.5901	2.26936e-08	2.06695e-07
88bb03c498a81cbf6e4ec1b2f8f5344d	5.6324	-21.9966	3.63376	-6.05339	1.4183e-09	2.09674e-08		985bbcc5cab443f38e561a25296ee681	3.98132	-21.3614	3.8213	-5.5901	2.26936e-08	2.06695e-07
49798c473d590a602a4c0eb97869b0f5	6.61332	-22.0066	3.6333	-6.05692	1.38753e-09	2.08473e-08		5b980a8e7bf2c1a3b9110403113955d2	6.22973	-21.3727	3.81972	-5.59534	2.20191e-08	2.03318e-07
888e0847da7012418db0fc233670c149	4.55034	-22.0103	3.63451	-6.05592	1.39621e-09	2.08537e-08		0272d71fb65ce5f6c23719716dd123d5	3.40801	-21.381	3.82203	-5.59414	2.21713e-08	2.03318e-07
00b09d1d21f607e5e49e8495620a499c	7.89632	-22.0137	3.63287	-6.05959	1.36468e-09	2.06258e-08		c435bcd1d9ed179a3f41034f7b30641b	3.40801	-21.381	3.82203	-5.59414	2.21713e-08	2.03318e-07
b724e9431fd947691dca4b01b5edcaa6	4.49326	-22.0229	3.63456	-6.0593	1.36711e-09	2.06258e-08		2326a0cd694f80d83c8d56c8937c97f8	3.47171	-21.382	3.82194	-5.59454	2.21202e-08	2.03318e-07
6d8b7348e7b90c26ac2bce4f0a18555a	16.9065	-22.0283	3.63218	-6.06474	1.32165e-09	2.03016e-08		5804a5ab6f741cf4386aef96852f0181	3.50356	-21.3964	3.82189	-5.59836	2.16384e-08	2.01959e-07
c35ad71e29d9674a9992123b91d51fcc	5.03119	-22.0338	3.63414	-6.06302	1.33588e-09	2.04087e-08		3bf2627e34400ae8bb5140d42c8dca46	3.59912	-21.5113	3.82176	-5.62863	1.81648e-08	1.75845e-07
cf21d5fe41410bf36c9d3835e811eeda	6.20848	-22.0354	3.63347	-6.06454	1.32329e-09	2.03016e-08		70ef900ce62034b377295ff813b099d3	6.10747	-21.5481	3.81978	-5.64119	1.68877e-08	1.68476e-07
74d98e33257cbb08c5533db87ca567e0	6.76661	-22.0355	3.63324	-6.06497	1.31976e-09	2.03016e-08		9d3c513c0fd33d6bf598cb1d48795179	3.69467	-21.5513	3.82164	-5.63929	1.70754e-08	1.69945e-07
f4e66f1fefda4a42eeb29af6c9b27feb	7.01895	-22.0539	3.63315	-6.0702	1.27751e-09	2.00217e-08		c9421d4cb5dfb88b52f5f413221cb764	5.2235	-21.5809	3.82026	-5.64907	1.6132e-08	1.64407e-07
4a6c51ff52889e0cfbb7665f38b1a1a6	6.65338	-22.0741	3.63329	-6.07553	1.23577e-09	1.94513e-08		a76e26f2ffd7ecea3afe13195acd4b43	2.86655	-21.5853	3.823	-5.64617	1.64064e-08	1.6537e-07
f91a1af0533c78b6a2bd688210b94df7	5.80044	-22.079	3.63367	-6.07623	1.23044e-09	1.94513e-08		bc7aae0a78effdf62e63a93330f46f4b	2.86655	-21.5853	3.823	-5.64617	1.64064e-08	1.6537e-07
53bcad55223a4ec7293e800c31fb0169	5.06283	-22.0819	3.63411	-6.07628	1.22999e-09	1.94513e-08		1f0902f47439b0a70dbc76e7bebcf3f7	7.18131	-21.5875	3.81935	-5.65213	1.58475e-08	1.62828e-07
7c01979cf47a74b1e8e69d05b0e6c392	5.49759	-22.083	3.63384	-6.07705	1.22417e-09	1.94513e-08		72cc4241affbb1a046ebb28271b7f533	6.43739	-21.5887	3.81963	-5.65203	1.58564e-08	1.62828e-07
3e15ebf7a4de45c268677888781524c1	6.82459	-22.1033	3.63322	-6.08366	1.17469e-09	1.91907e-08		45d1223ec8557765302ec6088923a5e8	4.42723	-21.5975	3.82086	-5.65254	1.58098e-08	1.62828e-07
118f412f972aeb250cb7bc582b4a1bc7	6.80051	-22.105	3.63323	-6.08412	1.1713e-09	1.91907e-08		7516bcf864ff66ca4d176d5b3a42c947	4.42723	-21.5975	3.82086	-5.65254	1.58098e-08	1.62828e-07
713d3c6eb212365260dbcf4f1ecdf380	5.26062	-22.1068	3.63399	-6.08335	1.17699e-09	1.91907e-08		dfdf6b9e98040910abbcf5866154cfe5	7.51674	-21.6178	3.81924	-5.66022	1.51175e-08	1.58734e-07
f2f2a3fff1591c976cc091626e2c7d16	6.92975	-22.1276	3.63318	-6.09044	1.12601e-09	1.89545e-08		6404d432696f9e2f4f5eedb81cd26687	5.76496	-21.6292	3.81995	-5.66218	1.49462e-08	1.57328e-07
0d10de5d21c05f6fb0c65b3d3e6083db	4.75036	-22.1283	3.63435	-6.08867	1.13855e-09	1.90283e-08		8aa84ce1cca56318e3befb2e91784554	5.76496	-21.6292	3.81995	-5.66218	1.49462e-08	1.57328e-07
591bb8762bd376f137228faea9069dd3	4.60035	-22.1572	3.63447	-6.09642	1.08472e-09	1.84301e-08		c577f976165d053e45bfc972c110b31a	5.79681	-21.6317	3.81993	-5.66286	1.48874e-08	1.57328e-07
d2900669183bf4bcb4353e4c5e7ae24a	4.60035	-22.1572	3.63447	-6.09642	1.08472e-09	1.84301e-08		532e470a66f76e3f08f52d744bc6b990	6.37593	-21.6354	3.81966	-5.66423	1.47688e-08	1.57036e-07
4e4be18bc93773bacbb019b6a475eaea	5.30801	-22.1575	3.63396	-6.09734	1.07845e-09	1.84301e-08		736806819598713e13fa9255a604bc1f	6.37593	-21.6354	3.81966	-5.66423	1.47688e-08	1.57036e-07
9272bf33dba03f78f54f039dc89082fb	6.2969	-22.158	3.63343	-6.09836	1.07165e-09	1.84301e-08		25fb6b5be7e7406a4269ae8751d7d37b	5.7331	-21.6423	3.81996	-5.66559	1.4652e-08	1.56587e-07
0e2d370f860f8262fe2d1fd778dd030f	29.5844	-22.1955	3.63202	-6.11108	9.89591e-10	1.7552e-08		7339fc5b650341006eeb0aaf54fdbb97	5.7331	-21.6423	3.81996	-5.66559	1.4652e-08	1.56587e-07
a1a1fe3ddbe6e6153615afe39d32dd68	5.40041	-22.2009	3.6339	-6.10939	1.00012e-09	1.76526e-08		35a8f944557183f3caab548aae7e3814	5.6694	-21.6466	3.82	-5.66665	1.45618e-08	1.56418e-07
144caf36ef82a16ea5c91b5405bffd09	7.96943	-22.2042	3.63285	-6.11207	9.8349e-10	1.75293e-08		c1e8d205e11f29adbc4230499c0c3d55	5.6694	-21.6466	3.82	-5.66665	1.45618e-08	1.56418e-07
fe4522767721efca4fbe9a3e0353ed02	7.58288	-22.2178	3.63296	-6.11561	9.61867e-10	1.73136e-08		eabeb85cdfc2434022623150e69489ca	5.70125	-21.6502	3.81998	-5.66762	1.44795e-08	1.56334e-07
5c13ba78c7a2f4447d5dde26b9f63e92	6.9204	-22.2225	3.63318	-6.11653	9.56339e-10	1.73136e-08		f68b8701eb18e7154da657374dedb52d	7.00713	-21.6544	3.81941	-5.66955	1.4317e-08	1.54977e-07
5836b62e3dea218ed2d7d28ecc599049	6.45904	-22.2534	3.63336	-6.12475	9.08287e-10	1.6625e-08		182a7b2d5437d971a746110540d65dc7	5.44645	-21.6707	3.82012	-5.67277	1.40504e-08	1.53277e-07
a696db83a24d2ffcef5bf1cd482d2bcf	7.79186	-22.2538	3.6329	-6.12564	9.03184e-10	1.6625e-08		7ace68400834f96ba737467c62d517ad	5.82866	-21.6787	3.81991	-5.67518	1.3854e-08	1.51645e-07
03df77deadc504fff75945f66a8e7def	5.94642	-22.2655	3.6336	-6.12767	8.91741e-10	1.65427e-08		bdb44e6f8a81e586ce4429ac31c7e047	5.82866	-21.6787	3.81991	-5.67518	1.3854e-08	1.51645e-07
380791030b30ad8df73ddde9059594bb	5.94642	-22.2655	3.6336	-6.12767	8.91741e-10	1.65427e-08		c0488f1de15ad85a79daf288ff7f1780	3.88577	-21.6893	3.82141	-5.67575	1.38085e-08	1.51645e-07
7a886208577dd535d93837bce91078e6	7.59425	-22.2766	3.63295	-6.13181	8.68866e-10	1.62845e-08		ffb5e2aca2fbb8c541400bd580db1286	4.68204	-21.6941	3.82065	-5.67813	1.36175e-08	1.5051e-07
083da16a26e62d1900d35a37d3d1cd1b	7.67698	-22.2847	3.63293	-6.13407	8.56572e-10	1.61946e-08		3be446301567bca83df4b7cd9cb020a8	5.51015	-21.7243	3.82009	-5.68687	1.29388e-08	1.46623e-07
d940403e935f9c947a659519d443b3c9	7.67698	-22.2847	3.63293	-6.13407	8.56572e-10	1.61946e-08		ff828d5f07cc3719b1665bb69c504ade	5.51015	-21.7243	3.82009	-5.68687	1.29388e-08	1.46623e-07
b91bcb1d72a752d58de6aa15fb58d583	5.84389	-22.3098	3.63365	-6.13978	8.26344e-10	1.61537e-08		95d4a32539d1ae2d276b614bd25b6fb2	3.56727	-21.7278	3.82181	-5.68522	1.30644e-08	1.46623e-07
4468b7ada05f2d929468d4d64e2718dc	6.83482	-22.3194	3.63321	-6.14315	8.09009e-10	1.60741e-08		b70b15e2095459f54942e33823630859	3.56727	-21.7278	3.82181	-5.68522	1.30644e-08	1.46623e-07
d211114a8c8bb72001b63bdfdc1423e2	6.49284	-22.3346	3.63335	-6.14712	7.89038e-10	1.59205e-08		eccfaf368058e64416c3356b2757e450	3.56727	-21.7278	3.82181	-5.68522	1.30644e-08	1.46623e-07
99b293d7dadcb5d7463fc53e7e152e29	4.66486	-22.3384	3.63442	-6.14635	7.92875e-10	1.59205e-08		8a8401b2b0ef13aa4a86c06d1373ecb0	7.31554	-21.7742	3.81931	-5.70108	1.19054e-08	1.39922e-07
6c7752408de77dd978d6781e85a9754c	4.78669	-22.3498	3.63432	-6.14964	7.76569e-10	1.59205e-08		1e0d786fc6ea1641e2ab33265972b731	4.90499	-21.7768	3.82048	-5.70004	1.19782e-08	1.40135e-07
f3718812e8312a85ed7f78fad9655f52	4.70036	-22.3536	3.63439	-6.15058	7.72002e-10	1.59205e-08		7e51c9f904cf24191f080cf9256402e7	7.15664	-21.7781	3.81936	-5.70202	1.18393e-08	1.39678e-07
27667c1ef68f23aec8028282fe077393	96.4375	-22.3547	3.63175	-6.15535	7.49121e-10	1.59205e-08		f07ecb6f857276f34f6ef1dfac952c4d	6.78417	-21.7814	3.81949	-5.7027	1.17925e-08	1.39678e-07
0bae11e18b7d5b6f905fcb2cecf94bcf	7.10054	-22.3599	3.63312	-6.15448	7.53249e-10	1.59205e-08		9ef9c4b7e3a502b6fda3a28786c51a90	6.97996	-21.785	3.81942	-5.70374	1.17206e-08	1.39452e-07
a5e9875cc9b611a0916b27e8e794929b	7.15634	-22.3617	3.6331	-6.15499	7.50821e-10	1.59205e-08		b28f53f1be8fc72ba75a8139e086d595	4.39538	-21.7877	3.82089	-5.70225	1.18236e-08	1.39678e-07
80f5ca75139681f2cdc6dba4cea688d2	6.75051	-22.3692	3.63325	-6.1568	7.42304e-10	1.59205e-08		5717eb1e9aa1bafc97e458e9ef1b57ef	4.74574	-21.7965	3.8206	-5.70501	1.16338e-08	1.38813e-07
8ede8fd02d9cf0ed2235ef97703b4e78	6.75051	-22.3692	3.63325	-6.1568	7.42304e-10	1.59205e-08		2199052a3f81323ecd6b3b9975910953	7.13453	-21.8112	3.81937	-5.71069	1.1252e-08	1.36192e-07
82bbbffd0a4461f853314449e5819f74	7.87903	-22.4134	3.63287	-6.16962	6.8456e-10	1.51772e-08		652f29f68332d17af0f84ad5da25e678	7.51201	-21.8431	3.81925	-5.71922	1.07013e-08	1.31036e-07
25b8634e3393470786a7f03c8cca1bd8	9.95253	-22.4139	3.6324	-6.17055	6.80516e-10	1.51772e-08		436906975920e66f72ff7f27fe60d061	7.43376	-21.8655	3.81927	-5.72504	1.03412e-08	1.27369e-07
ec8d2abc411ebac30d532f65ad9a0c7c	8.1042	-22.4231	3.63281	-6.1724	6.72601e-10	1.50962e-08		342de2b6246bf01fd8f7474ccc309b1b	7.19901	-21.8677	3.81935	-5.7255	1.03127e-08	1.27369e-07
ad135ec3dde2b7e9fd437fe462b6cee4	7.38452	-22.4291	3.63302	-6.17368	6.67172e-10	1.50777e-08		b16654d4dc50e839d4d455b0bf509588	7.81388	-21.8968	3.81915	-5.73342	9.84255e-09	1.22879e-07
cfabc1d084705c38096261ba7212b235	11.1699	-22.445	3.63221	-6.17943	6.43331e-10	1.49391e-08		e7cac974479cb495779fd117bae5e5e1	7.30269	-21.9195	3.81931	-5.73912	9.51679e-09	1.21409e-07
a8c8c7d3bf841d6cf2da12fe561e8044	19.3337	-22.4892	3.63154	-6.19275	5.91222e-10	1.43001e-08		1498ccd959aa614395e8cf58e9185baa	5.31905	-21.9243	3.8202	-5.73904	9.5214e-09	1.21409e-07
b0f339bb88646495c1524439245dc9b7	8.51189	-22.4939	3.6327	-6.19205	5.93869e-10	1.43001e-08		899728417f3e4f4cac8cdda8b5eda8f4	5.31905	-21.9243	3.8202	-5.73904	9.5214e-09	1.21409e-07
e1ded4e9e05decbb24c2c62c0deb5819	8.67292	-22.5214	3.63266	-6.19969	5.65759e-10	1.38993e-08		ba42478ecfd63fc0db282e62f4f1beca	5.31905	-21.9243	3.8202	-5.73904	9.5214e-09	1.21409e-07
c42f606f9b1838dde3b9a64d4f136332	8.335	-22.5338	3.63275	-6.20297	5.54084e-10	1.3799e-08		b84a98ba274df0ff0cba368d0ca0be8b	4.52278	-21.9264	3.82078	-5.73872	9.53926e-09	1.21409e-07
acd730ed512472174a791fef6d570dd5	7.37275	-22.54	3.63302	-6.2042	5.49742e-10	1.3799e-08		87d0582d747fe83c2ee31809e226cd20	6.97332	-21.9373	3.81943	-5.74361	9.26779e-09	1.20138e-07
8950cf9d0a3d5067415b199fb93249e9	9.55609	-22.6187	3.63247	-6.22681	4.76025e-10	1.25425e-08		e378f7e6c478671fa46af666a39ac208	5.03239	-21.955	3.82039	-5.7468	9.09472e-09	1.1927e-07
df08613e3a86f6d7d2dd2b4f228f63fb	10.2524	-22.6981	3.63235	-6.24888	4.13412e-10	1.17435e-08		99c9490c7bf10ffee7bbd16bebb7c49e	5.00054	-21.9826	3.82041	-5.75399	8.71602e-09	1.18088e-07
141e0b949d1690e25353e5fdf6d36dd8	8.48334	-22.7067	3.63271	-6.25062	4.08814e-10	1.17043e-08		e417cc08856dfd08a2cc608691bc4c68	5.00054	-21.9826	3.82041	-5.75399	8.71602e-09	1.18088e-07
2187f0730e1cf195e15102b47cfc93cb	7.9006	-22.7176	3.63286	-6.25337	4.01687e-10	1.15915e-08		bcc073459b20a14d8de91a15b84bbf63	6.86453	-22.0127	3.81947	-5.76328	8.24954e-09	1.13974e-07
bcb11fd661d84fc982aa4d1fa47aae1e	9.19424	-22.7321	3.63255	-6.2579	3.902e-10	1.14417e-08		924231e58bc95e234b5694c867ccbcc7	6.77596	-22.0321	3.8195	-5.76833	8.00599e-09	1.12836e-07
cb3bd0b48441926bc4a60604d0224163	9.01817	-22.7362	3.63259	-6.25896	3.87547e-10	1.14417e-08		1053f14b75f338a548f4013a7a35f374	6.7915	-22.0394	3.8195	-5.77025	7.91546e-09	1.12314e-07
6376ea6dab7d0fde3cd66f53b57e1484	18.2227	-22.7463	3.63175	-6.26317	3.77222e-10	1.13354e-08		f32c8422cfc4b3b210fbe0ce4ce4ced8	6.7915	-22.0394	3.8195	-5.77025	7.91546e-09	1.12314e-07
32116046ba03748f4d36f7544ae6a8a1	17.2136	-22.7536	3.63165	-6.26535	3.7199e-10	1.12713e-08		defd8801314cb27e86bed4c35fba404b	6.84175	-22.0417	3.81947	-5.77088	7.88567e-09	1.12314e-07
7e7deb01f0491d33ecb87427fcbeb1ee	9.3007	-22.7708	3.63253	-6.26859	3.64333e-10	1.11321e-08		a77340bb88a183007d6218fd0fbfa798	4.80944	-22.0557	3.82055	-5.77292	7.79075e-09	1.11676e-07
6d14ef36d4521c75992615834f96b120	11.0402	-22.7862	3.63223	-6.27333	3.53401e-10	1.10773e-08		752baee43a9b8a4539dff9d5e61ce884	10.0011	-22.082	3.81866	-5.78266	7.35291e-09	1.06859e-07
bd990d6644ef6bfab1ff299905b086f6	10.5284	-22.8293	3.63231	-6.28506	3.27718e-10	1.03616e-08		caec033524565bcd40d6559d9c43c30b	10.0011	-22.082	3.81866	-5.78266	7.35291e-09	1.06859e-07
984e079124baf75d46ef53dedac35cbb	10.6625	-22.8361	3.63228	-6.28698	3.23691e-10	1.03616e-08		baa5daff74d40ac9ff0be0f5b955298b	19.3333	-22.0861	3.81782	-5.78501	7.25092e-09	1.06859e-07
0f027f2fa6a0dab5e8ecbd9981db0f1f	8.30448	-22.8663	3.63276	-6.29447	3.0846e-10	1.01042e-08		3fa6251e5734157e6c69ca4d170e9ac4	9.93738	-22.0964	3.81868	-5.78639	7.19139e-09	1.06859e-07
099b4b2678fb6207d9eb4e43a05085c1	6.73989	-22.8781	3.63325	-6.29688	3.037e-10	1.01042e-08		cb0f80d2b7d5cfa64b14b5afdb9ba56b	9.17297	-22.0985	3.81882	-5.78674	7.17664e-09	1.06859e-07
27c40a22f7800ab36762162340151c04	9.77759	-22.8833	3.63243	-6.29973	2.98171e-10	1.00384e-08		54c990eff8a1c3f2334b947bcd87e79f	9.23667	-22.1168	3.81881	-5.79154	6.97437e-09	1.05749e-07
de9d17ffaf0528235545b56fb0411056	9.77759	-22.8833	3.63243	-6.29973	2.98171e-10	1.00384e-08		5b72f0012431a34df7d506a8108021f2	7.80339	-22.12	3.81916	-5.79185	6.96147e-09	1.05749e-07
51cfbe622a4bb9628181116682ae07e6	11.552	-22.9973	3.63216	-6.33157	2.42672e-10	8.48418e-09		e73ab41be2d0b939100b434c4613f0b5	6.27456	-22.1336	3.8197	-5.7946	6.8486e-09	1.04978e-07
f7bfccd58947a9122dc7d980af96c61a	6.86914	-23.0196	3.6332	-6.3359	2.35953e-10	8.32938e-09		7547e6d43bb33116a1397d7790034864	9.07742	-22.1387	3.81884	-5.79724	6.7417e-09	1.041e-07
839998dd195b7f982439bbae7acb918b	6.85052	-23.0202	3.63321	-6.33604	2.35739e-10	8.32938e-09		b2c799bcda2ce4a75449bfb210615371	4.93684	-22.1443	3.82045	-5.79624	6.78181e-09	1.04336e-07
4e8d7a4662640b90817f015280cf5713	353.488	-23.0408	3.63128	-6.34509	2.22301e-10	8.24784e-09		3d385444d02c1aa5009b7486d766e9d7	7.26193	-22.162	3.81932	-5.80261	6.52897e-09	1.02102e-07
a4198062792d65552a5d3ad1e2ec5bc9	13.101	-23.1102	3.63197	-6.36298	1.97877e-10	7.73636e-09		8312479e84d91d2100a673bf90093d35	6.30642	-22.1718	3.81969	-5.80462	6.45112e-09	1.01478e-07
c13db84ef64749d241bff596f649c249	13.1001	-23.1123	3.63197	-6.36357	1.9712e-10	7.73636e-09		47b309843dbe6a6285ea8399de3a9dd6	5.89236	-22.1803	3.81988	-5.80654	6.37769e-09	1.007e-07
f318d4e01916083bcb2ecc5cc78c260c	12.3029	-23.1362	3.63206	-6.36998	1.89054e-10	7.55384e-09		cfc7cf9470e3407eb5f0b93f2a97eb3b	5.89236	-22.1803	3.81988	-5.80654	6.37769e-09	1.007e-07
476fd861c810cf05688d0d84a61a0689	12.5166	-23.1528	3.63204	-6.3746	1.83436e-10	7.4108e-09		db01a609aed86e3ac6f69064319ee3a1	6.59307	-22.1992	3.81957	-5.81197	6.17408e-09	9.91087e-08
da30bac6078ed4584f2b06e4c5ad14da	12.1623	-23.1557	3.63208	-6.37532	1.82582e-10	7.4108e-09		438d33514a583346601d798316a95e2e	5.92074	-22.2041	3.81987	-5.81278	6.14434e-09	9.91087e-08
753132b2e5510bfc6a30d8b72819e166	14.7635	-23.159	3.63182	-6.3767	1.80941e-10	7.4108e-09		525df0f80ae8fa6b7269e32518c4dcfa	5.25535	-22.2074	3.82024	-5.81309	6.13287e-09	9.91087e-08
57da8ecbdf879a5d6495c2bd3fbd4a15	13.9648	-23.196	3.63189	-6.38675	1.69443e-10	7.33445e-09		081804bd763e6d5bfda329c049fa4c1d	63.2791	-22.2306	3.81816	-5.82234	5.80287e-09	9.5953e-08
aeb421269f9c6b12ba1a4236700aa63d	12.3696	-23.1996	3.63205	-6.38745	1.6867e-10	7.33445e-09		5b882e8aca80bd9c417a6e6ae7d256e7	11.944	-22.2598	3.81838	-5.82964	5.55461e-09	9.25769e-08
feb6d09e45d9a9420c7e8764b4caf9a3	13.0838	-23.2548	3.63198	-6.40281	1.52546e-10	7.02096e-09		65888d9f62cd3e618142d6977cdd4f57	11.944	-22.2598	3.81838	-5.82964	5.55461e-09	9.25769e-08
d0d7894148629c127348496942802429	14.769	-23.2815	3.63182	-6.41042	1.45116e-10	6.76465e-09		8961ced9cffd1d6d9384015bd318f218	6.46567	-22.2761	3.81962	-5.83202	5.47609e-09	9.19982e-08
5e77de7936d391af18bf5d65ee9debf2	3.06934	-23.3547	3.63637	-6.42253	1.34024e-10	6.46138e-09		725975902aedd116afc85ccd51948adb	7.54859	-22.2801	3.81923	-5.83365	5.4227e-09	9.1836e-08
8c574c71dd9f4925925ea7c2c0ef3768	3.06934	-23.3547	3.63637	-6.42253	1.34024e-10	6.46138e-09		06d9bb86912d6d5ae050f8c651a8042d	5.98791	-22.2881	3.81983	-5.83483	5.3847e-09	9.15617e-08
b7f5af401f678ffbe9f7299cfa59e3bf	24.1442	-23.3562	3.63135	-6.43182	1.26087e-10	6.46138e-09		200021b9f577ceff58df7ca2c2b95256	6.94343	-22.294	3.81943	-5.837	5.31478e-09	9.14224e-08
d828be154bc1153a5f5681fead6fad6c	18.8514	-23.4115	3.63156	-6.44667	1.14331e-10	6.29861e-09		7cfaf49e729bdc8932e8987f47725a7e	9.74628	-22.3063	3.81871	-5.84131	5.17919e-09	9.06358e-08
315543f28992a9bbe9f89979cddd4662	16.5875	-23.4415	3.63169	-6.45471	1.08425e-10	6.13448e-09		e9940fe48af6740630cf8f770140441c	7.96265	-22.3122	3.81911	-5.84225	5.15019e-09	9.05054e-08
e13a111c0586bcbfb8b33a521201e689	23.5105	-23.4749	3.63137	-6.46448	1.0165e-10	5.92925e-09		ecaaeb34c7568f4483fe88a6b0313a13	7.03898	-22.3141	3.8194	-5.8423	5.1486e-09	9.05054e-08
27895cb3d659e1e4b14f3b31aa2025f1	19.1514	-23.483	3.63155	-6.46638	1.00376e-10	5.92925e-09		71d989276dd4ecbc4e296b914ddaa0b5	7.56539	-22.3232	3.81923	-5.84494	5.06749e-09	8.98037e-08
ae6e2e5f9bc8c27ddfeaafc8ef85a3f0	15.6948	-23.5512	3.63175	-6.48481	8.8845e-11	5.56966e-09		932a32636353d015c112dc2ad54bb9a8	7.43382	-22.3427	3.81927	-5.85	4.91578e-09	8.78565e-08
71b916cb1bbdf0253e18d63cc2c3500f	27.6371	-23.5516	3.63126	-6.4858	8.82614e-11	5.56966e-09		651518e531fcd69d8b72613aa7e636ce	7.44977	-22.3457	3.81927	-5.8508	4.89221e-09	8.78089e-08
736629ac149f5b65d92aab866c0bc634	18.9014	-23.6082	3.63156	-6.50084	7.9871e-11	5.29364e-09		f394f1e8db4af2aeaedf4b36da7a38f8	7.52177	-22.3465	3.81924	-5.85102	4.88572e-09	8.78089e-08
d71bd9af6c519b23573fb09d369f2b72	19.6681	-23.7144	3.63152	-6.53014	6.5707e-11	4.76199e-09		094ba62daa79938456f99f8bb7e5b114	9.34745	-22.3656	3.81879	-5.85674	4.72051e-09	8.63504e-08
0404e3d39fe90dae52216f73326bee17	16.6124	-23.7641	3.63169	-6.54353	6.00824e-11	4.74912e-09		b5bd6632e48314dd55a85c777bfc1368	8.15375	-22.3661	3.81906	-5.85645	4.72871e-09	8.63504e-08
ca346abb721fd686c7f15f4068089ed2	14.1841	-23.8048	3.63187	-6.55443	5.58559e-11	4.51762e-09		09e3e5da8397cd651d103b7b6de59422	19.4607	-22.3745	3.81782	-5.86056	4.61316e-09	8.53536e-08
e679a0937b0afff9b2cf354f25b0c838	14.9963	-23.835	3.6318	-6.56286	5.27844e-11	4.51762e-09		25ca3c6d363fb3930af7e96ad6405790	19.4607	-22.3745	3.81782	-5.86056	4.61316e-09	8.53536e-08
79a53464a70fa1cb9fcf37e5cca06573	19.3259	-23.8762	3.63154	-6.57467	4.87624e-11	4.50539e-09		38f0d56a72e7e05c49c3df75e1fc9be8	19.4607	-22.3745	3.81782	-5.86056	4.61316e-09	8.53536e-08
6f2293344b118709ac45a2ece02a95e2	23.8018	-23.9206	3.63137	-6.58722	4.48143e-11	4.50539e-09		1564536d038c6848a43ca8c1e075d40e	8.59966	-22.387	3.81895	-5.86209	4.57067e-09	8.53536e-08
dee632b7432fc9dd0f5077f1f879363f	52.4705	-23.9379	3.63101	-6.59261	4.32164e-11	4.50539e-09		b612c066aed58a9fdf199d46463249b8	6.62492	-22.4171	3.81955	-5.86903	4.38362e-09	8.36873e-08
89d813ff22738d7f1e4013c8dc313400	20.283	-24.0313	3.63149	-6.61748	3.65385e-11	4.33275e-09		4c761093e50992370d1849de0c313788	7.48489	-22.4391	3.81925	-5.87526	4.22191e-09	8.09681e-08
25fe23e989514e818f4bc1f680ad6da1	23.8518	-24.0933	3.63136	-6.63477	3.2501e-11	4.07495e-09		a1991acbe264001b7371abc721b6ca58	7.32563	-22.4576	3.8193	-5.88002	4.10206e-09	8.00181e-08
3481fa43fe5fba6aecdc7f9aae6ed9c0	58.1545	-24.1602	3.63097	-6.65392	2.85384e-11	3.70591e-09		69b69c602ba7e9da5ce3d1ed6079be25	7.22966	-22.463	3.81934	-5.88139	4.06827e-09	7.99083e-08
cc3fd829200dcc04e85e462307b450f0	16.4507	-24.1799	3.6317	-6.65802	2.77541e-11	3.70591e-09		58d87811831648e5630c57225130c220	7.36803	-22.473	3.81929	-5.88407	4.00297e-09	7.96799e-08
a39fe596755c6ed2444b3eb3f21b1059	19.0828	-24.2503	3.63155	-6.67768	2.42761e-11	3.39492e-09		ab73865cefb9ff2db3521d24b8d1cbe5	10.4151	-22.4899	3.8186	-5.88958	3.87173e-09	7.81792e-08
0df7c4a0216281c97faeea15ec70295b	28.605	-24.3756	3.63124	-6.71275	1.90986e-11	2.89344e-09		5ec5fafc8bafb9cd0e30a37f5946e9a0	10.231	-22.492	3.81862	-5.89009	3.8599e-09	7.81792e-08
a537d8bab85c83b0e74c73c55790324b	80.7032	-24.4033	3.63089	-6.72102	1.80456e-11	2.87877e-09		aeada3be7ba6c4f7962ba4fe3e6fb3a0	8.02635	-22.5086	3.81909	-5.89369	3.77657e-09	7.7699e-08
40ffac9cd8b8ef62bba893e2223310f0	32.8135	-24.452	3.63116	-6.73395	1.65123e-11	2.85899e-09		a6e03881261abb6068fe0c5476ddef27	12.7625	-22.5582	3.81829	-5.90794	3.46407e-09	7.31111e-08
a38858d632f0b33fe24aa4cd17dc5f3f	31.8046	-24.5421	3.63118	-6.75871	1.39228e-11	2.67412e-09		e52f185a179cc842b82dd5e1645ee863	5.4783	-22.5711	3.8201	-5.90849	3.45251e-09	7.31111e-08
76bbefdf804aaa01fc48148235d9573d	14.3011	-24.5448	3.63186	-6.75818	1.39737e-11	2.67412e-09		9cd1a369c040f9e3ad80f86b69fa8ee6	8.28115	-22.5722	3.81903	-5.91046	3.41144e-09	7.27313e-08
ebb33ce044ac0ed41f194adfe4a58fd5	30.7567	-24.5457	3.6312	-6.75967	1.38305e-11	2.67412e-09		8fbfa8fa5a2812bf398f54224744a4d7	11.5618	-22.605	3.81843	-5.91997	3.22006e-09	6.90012e-08
7a68d49505dd0e2ad7b559c89424ecd2	27.719	-24.5473	3.63126	-6.75999	1.37998e-11	2.67412e-09		a17867cda8c949d6c851337b98b894f7	11.5618	-22.605	3.81843	-5.91997	3.22006e-09	6.90012e-08
a5eaeb4e7555c0d1f555ff9cb891821b	31.4215	-24.5744	3.63118	-6.76761	1.30929e-11	2.67412e-09		e77388fb0f8fa251bcffcda634fc81fb	11.5299	-22.6148	3.81843	-5.92252	3.17041e-09	6.8792e-08
a65da06c7357c279c9f6da24e36c0bf8	30.4155	-24.618	3.6312	-6.77957	1.20538e-11	2.67412e-09		bb92360e67a0bcf4876da5c71e39f49b	5.98653	-22.6241	3.81984	-5.92279	3.16532e-09	6.8792e-08
3b652ae4dae29b15b2c442e16ee37a85	34.9968	-24.6539	3.63113	-6.78961	1.12437e-11	2.67412e-09		016952c99378e301dfa420f951732537	8.42061	-22.6303	3.819	-5.92571	3.10949e-09	6.83763e-08
d23a6db64c4c87c2d96edf1a2585a4ca	25.8521	-24.7074	3.63131	-6.804	1.01752e-11	2.67412e-09		b09a212db977de29fba5cfdfed941ed7	8.55218	-22.6408	3.81896	-5.92852	3.05671e-09	6.75694e-08
11118d0ef7f7b766ff3e3512a38996fb	30.0606	-24.7108	3.63121	-6.80512	1.00964e-11	2.67412e-09		c8915313c36e330c90215c074964946c	8.55218	-22.6408	3.81896	-5.92852	3.05671e-09	6.75694e-08
db420ffd1b544c8831627dae88657ca6	43.3821	-24.9761	3.63103	-6.87851	6.04821e-12	2.44348e-09		8790025c3bf44f3f13f05386fe7d21b0	11.3707	-22.6592	3.81845	-5.93412	2.95423e-09	6.63516e-08
06853d16ca30f3f9df1ad5acc234eaae	52.6218	-25.5508	3.63096	-7.03694	1.96513e-12	1.42904e-09		78fff953b45ca91d976a0fe4e4a38408	8.95001	-22.6668	3.81887	-5.93549	2.92976e-09	6.61558e-08
2308b53c0d1c7958976087932aacbc13	69.8239	-26.35	3.63087	-7.25721	3.95142e-13	3.59184e-10		82af1c771aa8e65611b61a3e59374390	8.95001	-22.6668	3.81887	-5.93549	2.92976e-09	6.61558e-08
a4c2bc3ab3f35b686bf8392c631d4847	141.791	-26.839	3.63075	-7.39213	1.44492e-13	1.75124e-10		3cfd5e24b3e63372ec3d85def36f40c0	8.52926	-22.6736	3.81897	-5.9371	2.90102e-09	6.61558e-08
								522083c891fe270433d0a5418de32555	8.1219	-22.6741	3.81907	-5.93709	2.90126e-09	6.61558e-08
								a512b0576aa0645244b01de885135f27	11.7529	-22.6911	3.8184	-5.94256	2.806e-09	6.52266e-08
								2d85cd22ee7acd85ccd00c4cfa227e4c	9.04557	-22.6926	3.81885	-5.94227	2.81096e-09	6.52266e-08
								2e66229dbb41a98006a92c73e783999b	8.61797	-22.7024	3.81895	-5.94468	2.76999e-09	6.52266e-08
								341e44007266a629164612e8ccc7f71c	8.61797	-22.7024	3.81895	-5.94468	2.76999e-09	6.52266e-08
								afbf0fbd6dff5b43da7d7135a4adfbf8	9.63955	-22.7091	3.81873	-5.94676	2.73505e-09	6.52266e-08
								36092a3f9762bcc9fd38efb1a920a9f3	9.20482	-22.7091	3.81882	-5.94664	2.73699e-09	6.52266e-08
								98ce6fdc4f3c909c9c13e36b5b30a080	9.15526	-22.7253	3.81883	-5.95086	2.66741e-09	6.51344e-08
								5ede3b1bc94ec45fa9e3518c4ab0c447	9.89835	-22.7301	3.81868	-5.95233	2.64352e-09	6.49287e-08
								63804b8f711c4ccd123caaff2767c230	8.40855	-22.7372	3.819	-5.95371	2.62138e-09	6.47636e-08
								643ad068e656dcd291877ab71edfdcf9	9.87368	-22.7419	3.81869	-5.95543	2.59391e-09	6.4464e-08
								70464bdf620309bb7e05b71b87ef5d30	11.2082	-22.7518	3.81848	-5.95833	2.54827e-09	6.39457e-08
								229dc8535f77fdcbc2ebe40fae1a6bed	10.2559	-22.7591	3.81862	-5.96002	2.52207e-09	6.39457e-08
								5da797506f46db64e9c7bd2d791ee602	11.4025	-22.8016	3.81845	-5.97142	2.35198e-09	6.21277e-08
								cf0dabfcd1972fcebf316b389ac3fb65	11.8484	-22.8032	3.81839	-5.97193	2.3447e-09	6.21277e-08
								5e66ab5ae227a323516387300995a728	10.1922	-22.8246	3.81863	-5.97716	2.27062e-09	6.11322e-08
								be0e364ad0fec57e2c3e0694f0341afe	9.06053	-22.8384	3.81885	-5.98044	2.22538e-09	6.03698e-08
								3c68121b28e49d407150bea3246ed476	10.5371	-22.8506	3.81858	-5.98407	2.1763e-09	5.97415e-08
								d8bf5977354a8b2f99452f411f74ba8a	12.2625	-22.8638	3.81834	-5.9879	2.12571e-09	5.91257e-08
								c9d9c3fa0725921ddf7079c04bcd381a	12.358	-22.8702	3.81833	-5.98958	2.10384e-09	5.89077e-08
								8812acca934f305b2324cb95f0e0e9bd	12.4217	-22.8834	3.81832	-5.99305	2.05941e-09	5.84427e-08
								931053fbca83dfcb5b85b6a6dd39f75a	10.6573	-22.8853	3.81856	-5.99318	2.05775e-09	5.84427e-08
								30ebc1e403729ffc9af81e58bd9f7c4b	10.0966	-22.889	3.81865	-5.99401	2.04726e-09	5.84427e-08
								4c290649cbf6ab5e791c43c35134ae3f	10.0966	-22.889	3.81865	-5.99401	2.04726e-09	5.84427e-08
								ae2a6b677c693413b7f1e5c936c352d0	10.7336	-22.8934	3.81855	-5.99532	2.03079e-09	5.84427e-08
								0d0daf2d5db96061464b830e7ed3d54d	10.4289	-22.9036	3.81859	-5.99793	1.99853e-09	5.84427e-08
								53a7fc19c807293e3c0d79fa0fb2d52f	10.9566	-22.9274	3.81851	-6.00428	1.92183e-09	5.84427e-08
								03db0aeb22a0946a5bd3d37945068951	14.6703	-22.9279	3.81811	-6.00503	1.91294e-09	5.84427e-08
								026fb5973ce0e2e450d5eecee45114bf	8.15747	-22.9286	3.81906	-6.00373	1.92841e-09	5.84427e-08
								de5abc5e804f95c8dfaf133b727b7a56	11.2827	-22.9345	3.81847	-6.0062	1.89928e-09	5.84427e-08
								b8ecc942e0e7c1d91fe63802714073c5	11.1159	-22.9361	3.81849	-6.00658	1.89481e-09	5.84427e-08
								06060bea10ca8589a282da442b355640	7.24842	-22.937	3.81933	-6.0055	1.90739e-09	5.84427e-08
								dec25999b32de0f3d462177c509c322d	7.24842	-22.937	3.81933	-6.0055	1.90739e-09	5.84427e-08
								b3e00c3743aedffd6d83c4ecb7bdc1dc	10.7982	-22.9395	3.81854	-6.00741	1.88512e-09	5.84427e-08
								63bed93b90eccdd9643caf8b300638af	11.1477	-22.9401	3.81849	-6.00765	1.88233e-09	5.84427e-08
								4dc78dac6d1f1b52ec44ddd9b6d61ce3	13.3559	-22.9503	3.81823	-6.01073	1.84685e-09	5.84427e-08
								1021b65a1bda4746b201375321c2165e	11.2114	-22.955	3.81848	-6.01155	1.83754e-09	5.84427e-08
								de55c5daa681b459407ff311f54363bb	12.6447	-22.9568	3.8183	-6.0123	1.82911e-09	5.84427e-08
								5bedaf82488712c5939cbbd84f11a67c	13.4203	-22.9699	3.81822	-6.01587	1.7892e-09	5.84427e-08
								78dbc71d6cbea0cd14f779c025ecbd97	15.8391	-22.9922	3.81802	-6.02201	1.72261e-09	5.84427e-08
								ad5d1f280b17fbede610b34d638960b2	7.23646	-22.9937	3.81933	-6.02033	1.74061e-09	5.84427e-08
								6f1e994f898cbc23fd871bb06f054414	7.61229	-22.9949	3.81921	-6.02086	1.73492e-09	5.84427e-08
								7530bf049cb2b84b3debf7227d9aafad	7.95993	-23.0056	3.81912	-6.0238	1.70368e-09	5.84427e-08
								d1a7d2263190691f4e1f72a3cb541af6	10.0777	-23.0411	3.81866	-6.03382	1.60124e-09	5.84427e-08
								340000607fbf8a42446f455b0f0cf912	12.8358	-23.0537	3.81828	-6.03771	1.56316e-09	5.84427e-08
								b977dcca02775d53f4bc47dda9a887bf	7.19823	-23.0886	3.81934	-6.04518	1.49242e-09	5.7506e-08
								8a82c4860b249da59831b004ead4bfeb	11.7673	-23.0981	3.8184	-6.04914	1.45617e-09	5.6629e-08
								a21e13770cc05fef596f0868aef9691f	21.2508	-23.1298	3.81774	-6.0585	1.37394e-09	5.44392e-08
								1c2ede4ce0a6618a1f6370facdeffe66	15.1308	-23.1397	3.81807	-6.06057	1.35643e-09	5.42574e-08
								52a555745a87036ee0fe8dffd3e7b1b3	13.4409	-23.1654	3.81822	-6.06707	1.30265e-09	5.30034e-08
								4933c82e80aa3ae9ab742319c1ae48df	14.5557	-23.174	3.81812	-6.06947	1.28332e-09	5.30034e-08
								d4b423067db52155181e00ce4a2cf2a4	10.4855	-23.1809	3.81859	-6.07055	1.27477e-09	5.30034e-08
								66abd05fa7224c87dc5aeea26ab250d8	9.53897	-23.2006	3.81875	-6.07544	1.23648e-09	5.24569e-08
								7cdca23fd07213f9080c89915cece123	16.4325	-23.2033	3.81798	-6.07738	1.2216e-09	5.23542e-08
								c611a2079fdf53314901d5456d4f9b6a	18.2227	-23.2098	3.81788	-6.07925	1.20746e-09	5.22819e-08
								b85689b956eaee54cd53121195c7db65	15.782	-23.2304	3.81803	-6.08441	1.1692e-09	5.11527e-08
								9ac04aa07c0cdb5579a39b572ed9563c	13.4091	-23.2376	3.81822	-6.08598	1.15782e-09	5.11527e-08
								fa2fe9d1e8941d4f3739e2c91fb17f0f	12.833	-23.2485	3.81828	-6.08874	1.13802e-09	5.08477e-08
								f797b30031162f874aacf6bd60a49f61	17.9	-23.2613	3.81789	-6.0927	1.11024e-09	5.05344e-08
								d4591de76dda6d001db2de059d5af9a6	16.0405	-23.3001	3.81801	-6.10268	1.04308e-09	4.88619e-08
								736fce554d1fe38a59463baf7fa67e2a	14.3133	-23.3066	3.81814	-6.10417	1.03339e-09	4.88619e-08
								4aa52e652dfe15a423fe17bf61acf21f	14.2592	-23.3291	3.81814	-6.11008	9.9584e-10	4.8075e-08
								9e4c1ea26c2cde697869d310550afa02	16.212	-23.3316	3.818	-6.11096	9.90311e-10	4.8075e-08
								dc792a9eb1d469ff5a9e57e01484cf02	14.4071	-23.3371	3.81813	-6.11219	9.82762e-10	4.8075e-08
								6bcc0f035868eb17a292d5cca4bf505a	10.642	-23.3391	3.81856	-6.112	9.83894e-10	4.8075e-08
								db8daab984b035f6c86c036c5a43c6db	11.4652	-23.4054	3.81844	-6.12957	8.81193e-10	4.45905e-08
								e08b5e3e49365ffb2078107e8e0dc446	14.7787	-23.414	3.8181	-6.13236	8.65857e-10	4.43488e-08
								5900d5ab80bc104b1f4d9a1b3c16682d	20.5206	-23.4213	3.81777	-6.13482	8.52573e-10	4.42075e-08
								980eda99a7045b49167cffac6f9967f6	13.0256	-23.4296	3.81826	-6.13621	8.45136e-10	4.42075e-08
								17d88ac943b01db67c95e509e1d95d54	16.2438	-23.4452	3.81799	-6.14072	8.21465e-10	4.42075e-08
								fb7bc03dece8b86ca0aa8bed49424179	16.2438	-23.4452	3.81799	-6.14072	8.21465e-10	4.42075e-08
								8629afadd605fcb4d3c13372382c64c5	16.9127	-23.4732	3.81795	-6.14812	7.84091e-10	4.39091e-08
								21ce3f612daeaf4641dd0dd478b5021b	22.7095	-23.4783	3.81769	-6.14988	7.75429e-10	4.39091e-08
								79ad1468abfea5ac36524ff6f85f3064	18.5453	-23.5038	3.81786	-6.15626	7.44808e-10	4.2852e-08
								9935a2194dccb6395dbe253c9d90e636	15.6705	-23.5083	3.81803	-6.15717	7.40553e-10	4.2852e-08
								bdcdaf27b4bec749c3bbc389628fa6ca	18.8693	-23.5269	3.81785	-6.16235	7.16747e-10	4.23991e-08
								2c5a6d873aa6134be3629b2522bc58f5	17.1143	-23.5327	3.81794	-6.16372	7.10565e-10	4.23991e-08
								09b390da96d314974d19d62eb887a981	15.9571	-23.5762	3.81801	-6.17499	6.61687e-10	4.02766e-08
								6537ea79b332e911fa9344b925b72299	15.989	-23.5788	3.81801	-6.17567	6.58815e-10	4.02766e-08
								1425b4b3fbb964e5ad5d4b030710362a	17.6509	-23.5936	3.81791	-6.17971	6.42194e-10	4.02569e-08
								8db95d74d3eb732c19af9f8a43148b14	20.8728	-23.6015	3.81775	-6.18204	6.32773e-10	4.02569e-08
								854d613e7bcf2348984b062080f9062f	19.1103	-23.603	3.81783	-6.18231	6.31692e-10	4.02569e-08
								a547e53157a4a62d8135afdf4a8ea357	19.1103	-23.603	3.81783	-6.18231	6.31692e-10	4.02569e-08
								f1cd188f6015dee910d1d67c2a59af85	17.8916	-23.6132	3.81789	-6.18486	6.21566e-10	4.02569e-08
								5dfabacc15b99eb2312830b62b4931c5	18.0758	-23.617	3.81788	-6.18589	6.17531e-10	4.02569e-08
								fefe81a5865d0073bd2c4af1d4833a45	18.3105	-23.6372	3.81787	-6.19121	5.97043e-10	4.02569e-08
								38b8746e5324c40fbca8403e57d047a7	17.374	-23.6377	3.81792	-6.19124	5.9692e-10	4.02569e-08
								d2d6af66672b1631580977bb96a4e1b1	17.7628	-23.6464	3.8179	-6.19357	5.88169e-10	4.02569e-08
								706073c64ae09d91d2da770b1411d2a6	21.0851	-23.6938	3.81775	-6.20624	5.42679e-10	4.02569e-08
								1d3f49dc1b5420f21fac4c926c87e836	17.7622	-23.749	3.8179	-6.22044	4.9577e-10	4.02569e-08
								9c62db5d98a6ef1ca49ec7786620cc21	21.6943	-23.7513	3.81773	-6.22131	4.93006e-10	4.02569e-08
								392015fae235d51d80ff191c35c6fe01	17.1044	-23.7603	3.81794	-6.22332	4.86743e-10	4.02569e-08
								697e81ed03aa7262355f0ccdf34b6b1c	17.1044	-23.7603	3.81794	-6.22332	4.86743e-10	4.02569e-08
								e89a920772adfee8b7693a37d5123c00	19.7275	-23.93	3.8178	-6.268	3.65708e-10	3.57203e-08
								020a898b526d317b55c2ffe2e6267348	15.6329	-23.9825	3.81804	-6.28138	3.3558e-10	3.43765e-08
								22fd36935d84e2726df197ef8683fe7b	24.7805	-23.9919	3.81762	-6.28451	3.28882e-10	3.43765e-08
								f341c27959705512693c5dd09b9e85a8	17.2359	-23.9961	3.81793	-6.2851	3.27635e-10	3.43765e-08
								d35a59b0b9363eff6bc4de3527ed05e2	20.4481	-23.9963	3.81777	-6.28541	3.2699e-10	3.43765e-08
								51cd304c5d119cc1a5321fa7363a7397	22.7413	-24.0059	3.81769	-6.28807	3.21441e-10	3.43765e-08
								69cc6acbb5e1cd811102921a14461d9a	20.5436	-24.0137	3.81777	-6.28997	3.17519e-10	3.43765e-08
								92db2b6aea3031921a3c3428b6f4f283	6.1181	-24.0293	3.81978	-6.29076	3.15917e-10	3.43765e-08
								211ce752be7706b253cd53ede2355d2d	30.8904	-24.0705	3.81748	-6.30533	2.87578e-10	3.43765e-08
								f7d31961b5834a8bce55243e8e947e7f	23.3146	-24.0897	3.81767	-6.31007	2.78912e-10	3.43765e-08
								09d480d0524f6edb282a3afa58fd5f31	22.0088	-24.1337	3.81771	-6.32152	2.59001e-10	3.43765e-08
								1cb5ed108440a56f61d28f58e6051728	20.0022	-24.1435	3.81779	-6.32394	2.54976e-10	3.43765e-08
								073c177cdba096699dd96b38ecd0bfcc	22.5502	-24.192	3.81769	-6.33682	2.3456e-10	3.43765e-08
								a5eb7eb669455de895cedd99ff982d7e	24.0883	-24.2516	3.81764	-6.35251	2.11823e-10	3.43765e-08
								eed4081f3af961d354ef7125ae8bc9bb	22.1999	-24.3704	3.8177	-6.38352	1.73063e-10	3.16027e-08
								ee2ee653d73d5a27146f11d5e4cc24d8	53.5498	-24.4024	3.81724	-6.39267	1.63013e-10	3.11206e-08
								b217b8eb491c74012c1f29ffe14d2fc5	26.846	-24.4556	3.81757	-6.40606	1.49325e-10	2.98649e-08
								456b3058436af5e94537483b58ad9583	31.6207	-24.489	3.81747	-6.41498	1.40837e-10	2.95758e-08
								a3c4aca77aa85d99e43467418d9c58f9	19.1331	-24.5094	3.81783	-6.41971	1.36531e-10	2.95758e-08
								25ffec955e78de6bb947ac8a00ed08a1	28.5239	-24.5387	3.81753	-6.42791	1.29372e-10	2.95758e-08
								5a0baa7814f68d027a542f5e6681f407	39.5584	-24.5498	3.81736	-6.4311	1.26684e-10	2.95758e-08
								316be330857f4193de0d0aaf8b3c0e94	40.0362	-24.5537	3.81735	-6.43213	1.25825e-10	2.95758e-08
								0ca6deaff2973a7e677a5b14c969a781	26.9137	-24.589	3.81757	-6.44101	1.18679e-10	2.95758e-08
								edee7ec251436e10d10094daace7bca7	33.9209	-24.6621	3.81743	-6.4604	1.04427e-10	2.95758e-08
								f1cbf6440e4b26d029683669c5908fbf	37.7549	-24.8914	3.81738	-6.52054	7.00561e-11	2.95758e-08
								a92452538970544582fc9e3110908c0c	41.0505	-24.8925	3.81734	-6.52089	6.98934e-11	2.95758e-08
								44a5fb23ff8d1e16202d37e0b42e577c	39.7266	-24.9089	3.81736	-6.52517	6.79245e-11	2.95758e-08
								f477fe9995af70a4d2fa099b2bae2cb7	41.0411	-24.9222	3.81734	-6.52869	6.63473e-11	2.95758e-08
								95219e56811c73985e9469d398d6c7c2	42.839	-24.9884	3.81732	-6.54606	5.90744e-11	2.95758e-08
								091402be1a1f6e090b48c888b5908c13	52.892	-25.0914	3.81725	-6.57316	4.92593e-11	2.95758e-08
								49e6101c23cc820c61a4eb5459aa66f6	48.2536	-25.0927	3.81728	-6.57346	4.91596e-11	2.95758e-08
