# Supplementary material for: Pharmabiome analyses in tandem with chemometrics can help trace the provenance of falsified medicines: A proof-of-concept study
Source: Forensic Sci Int Genet. Author manuscript; Available in PMC 2026 Feb 1. (PMC7618506; doi:10.1016/j.fsigen.2025.103392)
Supplement: Table S4 [file EMS211583-supplement-Table_S4.xlsx]

## Sheet: Sheet 1
16S
Feature.ID	lfc_(Intercept)	lfc_origin_countryEngland	lfc_conditionno water, open windows	lfc_conditionwater, open windows	se_(Intercept)	se_origin_countryEngland	se_conditionno water, open windows	se_conditionwater, open windows	W_(Intercept)	W_origin_countryEngland	W_conditionno water, open windows	W_conditionwater, open windows	p_(Intercept)	p_origin_countryEngland	p_conditionno water, open windows	p_conditionwater, open windows	q_(Intercept)	q_origin_countryEngland	q_conditionno water, open windows	q_conditionwater, open windows	diff_(Intercept)	diff_origin_countryEngland	diff_conditionno water, open windows	diff_conditionwater, open windows	passed_ss_(Intercept)	passed_ss_origin_countryEngland	passed_ss_conditionno water, open windows	passed_ss_conditionwater, open windows
06f825b512d903b9230e1a55d87359ee	-0.951783	1.01172	1.41505	0.347901	0.42774	0.324679	0.623033	0.690973	-2.22514	3.11606	2.27123	0.503495	0.0900955	0.0356623	0.085611	0.64108	1	1	1	1	FALSE	FALSE	FALSE	FALSE	TRUE	FALSE	FALSE	TRUE
43904939ba355dce37c93c12823b71e2	1.76601	-1.41594	0	-0.866742	0.400494	0.223425	0.595032	0.614154	4.40959	-6.33743	0	-1.41128	0.0477731	0.0240056	1	0.293628	1	1	1	1	FALSE	FALSE	FALSE	FALSE	TRUE	TRUE	TRUE	TRUE
48782307120574c67aaa25ec7ce686ba	-3.2547	1.12557	2.97176	2.55907	0.392222	0.207949	0.585127	0.594432	-8.29811	5.41274	5.07883	4.30507	0.0142136	0.0324786	0.0366499	0.049948	1	1	1	1	FALSE	FALSE	FALSE	FALSE	TRUE	FALSE	TRUE	TRUE
4a0b292ba716582f9af46694458c0b9b	-1.89195	2.35473	1.00621		0.402018	0.234008	0.595032		-4.70615	10.0626	1.69103		0.0423065	0.00973198	0.232901	1	1	1	1	1	FALSE	FALSE	FALSE	FALSE	TRUE	TRUE	TRUE	TRUE
4e8d7a4662640b90817f015280cf5713	-0.481563	1.12103	0		0.410611	0.25127	0.604756		-1.17279	4.46143	0		0.361654	0.0467456	1	1	1	1	1	1	FALSE	FALSE	FALSE	FALSE	TRUE	TRUE	TRUE	FALSE
6916f78251410a52af89b5e80360035a	-2.8434	0.930009	2.5633	2.33472	0.390726	0.196394	0.585127	0.585516	-7.27722	4.73542	4.38077	3.98745	0.0183644	0.0418174	0.0483589	0.057521	1	1	1	1	FALSE	FALSE	FALSE	FALSE	TRUE	FALSE	TRUE	TRUE
70e30faa1d2beb3de503d90c818d2d26	1.47366	-1.58935		0.113371	0.397483	0.200429		0.595983	3.70749	-7.92976		0.190224	0.0656665	0.0155335	1	0.866692	1	1	1	1	FALSE	FALSE	FALSE	FALSE	TRUE	TRUE	TRUE	TRUE
820f6693f569e339f183638cd73a7fe6	-0.921071	1.47368	0		0.406269	0.221587	0.604756		-2.26715	6.65056	0		0.151539	0.0218701	1	1	1	1	1	1	FALSE	FALSE	FALSE	FALSE	TRUE	TRUE	TRUE	FALSE
837ca4bc522027a761c8b1f923ef1e55	-0.107729	1.00346	-0.0554835	0	0.454169	0.244134	0.610426	0.609819	-0.237201	4.11028	-0.0908931	0	0.821914	0.00926136	0.931107	1	1	1	1	1	FALSE	FALSE	FALSE	FALSE	TRUE	TRUE	TRUE	FALSE
9fc74ee07dbd8888ddfbd578fd3e5afb	0.135089	1.24678	-1.99514	-1.10554	0.410451	0.275053	0.624786	0.612407	0.329123	4.5329	-3.19332	-1.80523	0.753247	0.00396296	0.0187575	0.121072	1	1	1	1	FALSE	FALSE	FALSE	FALSE	FALSE	FALSE	TRUE	TRUE
a537d8bab85c83b0e74c73c55790324b	2.48915	-3.49031	0		0.411851	0.218953	0.614311		6.04381	-15.9409	0		0.104388	0.039884	1	1	1	1	1	1	FALSE	FALSE	FALSE	FALSE	TRUE	TRUE	TRUE	TRUE
abd34643df4e48940286e05ff8518132	0.203287	1.21387	-0.86735	0	0.448386	0.278654	0.663164	0.65195	0.453376	4.35619	-1.3079	0	0.694719	0.0488667	0.321028	1	1	1	1	1	FALSE	FALSE	FALSE	FALSE	TRUE	TRUE	TRUE	TRUE
bc56a7361c9a3b49f1f1c51874321e12	2.27497	-2.68284		0.297078	0.422559	0.250695		0.637576	5.38379	-10.7016		0.465949	0.0328118	0.00861901	1	0.687072	1	1	1	1	FALSE	FALSE	FALSE	FALSE	TRUE	TRUE	TRUE	TRUE
c2d5b1fe7e78d3d6f19b77c071c5c0f8	0.491886	-3.58034	0	4.46369	0.406491	0.223196	0.604756	0.621033	1.21008	-16.0412	0	7.18752	0.439667	0.0396352	1	0.088008	1	1	1	1	FALSE	FALSE	FALSE	FALSE	TRUE	TRUE	TRUE	TRUE
ea403646ed22d679fa4586263d8fc32f	-0.931714	2.61123	-2.15015	-1.39229	0.422217	0.289432	0.637224	0.6333	-2.20672	9.02192	-3.37424	-2.19846	0.0694565	0.000103838	0.0149639	0.0702508	1	0.0545148	1	1	FALSE	FALSE	FALSE	FALSE	FALSE	FALSE	TRUE	TRUE
18S
Feature.ID	lfc_(Intercept)	lfc_origin_countryEngland	lfc_conditionno water, open windows	lfc_conditionwater, open windows	se_(Intercept)	se_origin_countryEngland	se_conditionno water, open windows	se_conditionwater, open windows	W_(Intercept)	W_origin_countryEngland	W_conditionno water, open windows	W_conditionwater, open windows	p_(Intercept)	p_origin_countryEngland	p_conditionno water, open windows	p_conditionwater, open windows	q_(Intercept)	q_origin_countryEngland	q_conditionno water, open windows	q_conditionwater, open windows	diff_(Intercept)	diff_origin_countryEngland	diff_conditionno water, open windows	diff_conditionwater, open windows	passed_ss_(Intercept)	passed_ss_origin_countryEngland	passed_ss_conditionno water, open windows	passed_ss_conditionwater, open windows
14db80b06fb4625f8752afcc8bf4e756	-0.257296	0.389673	0.0797447	0	0.388349	0.192031	0.610014	0.520441	-0.662538	2.02922	0.130726	0	0.536941	0.0982093	0.901089	1	1	1	1	1	FALSE	FALSE	FALSE	FALSE	TRUE	TRUE	TRUE	FALSE
273068275782401353cd3a8e5d72257b	-1.1382	1.55865	-0.128135	0	0.418542	0.20962	0.646817	0.564902	-2.71943	7.43561	-0.1981	0	0.112798	0.0176106	0.861276	1	1	1	1	1	FALSE	FALSE	FALSE	FALSE	TRUE	FALSE	TRUE	TRUE
6864ef7422fc48da5f029c1a9e4e1866	-2.33912	1.78964	0	1.08013	0.403889	0.220266	0.62073	0.556541	-5.79149	8.12492	0	1.94079	0.0102411	0.00389782	1	0.147598	1	1	1	1	FALSE	FALSE	FALSE	FALSE	FALSE	FALSE	TRUE	FALSE
74a8cbafc411451e70722c4e44006295	-1.51432	0.884297	0.153669	1.60243	0.387468	0.185681	0.601352	0.522426	-3.90825	4.76246	0.25554	3.06729	0.0174196	0.00888911	0.810909	0.0373916	1	1	1	1	FALSE	FALSE	FALSE	FALSE	TRUE	FALSE	TRUE	TRUE
78ec99f64d4ac1a3fbe8414381c0390b	-1.40965	0.89636	0.176614	1.41589	0.387437	0.185454	0.601349	0.522299	-3.6384	4.83333	0.293697	2.71088	0.0219958	0.00844085	0.783598	0.0534887	1	1	1	1	FALSE	FALSE	FALSE	FALSE	TRUE	FALSE	TRUE	TRUE
c9a7698d04532415e6ad13f341401596	-1.55956	0.916592	0.167517	1.63329	0.387937	0.185638	0.601657	0.522555	-4.02014	4.93753	0.278426	3.12558	0.0158626	0.0078306	0.794486	0.0353357	1	1	1	1	FALSE	FALSE	FALSE	FALSE	TRUE	FALSE	TRUE	TRUE
cd2a693ec0c48d725739ea9fe73b16d7	-1.53938	0.933215	0.126158	1.58933	0.387973	0.18751	0.601535	0.523536	-3.96776	4.97689	0.209727	3.03576	0.0165696	0.00761414	0.84413	0.0385619	1	1	1	1	FALSE	FALSE	FALSE	FALSE	TRUE	FALSE	TRUE	TRUE
