# Supplementary material for: Pharmabiome analyses in tandem with chemometrics can help trace the provenance of falsified medicines: A proof-of-concept study
Source: Forensic Sci Int Genet. Author manuscript; Available in PMC 2026 Feb 1. (PMC7618506; doi:10.1016/j.fsigen.2025.103392)
Supplement: Table S5 [file EMS211583-supplement-Table_S5.xlsx]

## Sheet: Sheet 1
Sample type	Type Excipient	Associated country	ASV selection	Asv-id	Species	Botanic regions of occurrence	blast_per_ident
Tablet		England	DEseq	5b93e2fb68ae6290986baa0117fa4865	Anthocercis angustifolia	South Australia	99.286
Tablet		England	DEseq	5b93e2fb68ae6290986baa0117fa4865	Anthocercis gracilis	Western Australia	99.286
Tablet		England	DEseq	5b93e2fb68ae6290986baa0117fa4865	Anthocercis ilicifolia	Western Australia	99.286
Tablet		England	DEseq	5b93e2fb68ae6290986baa0117fa4865	Anthocercis intricata	Western Australia	99.286
Tablet		England	DEseq	5b93e2fb68ae6290986baa0117fa4865	Anthocercis littorea	Western Australia	99.286
Tablet		England	DEseq	5b93e2fb68ae6290986baa0117fa4865	Anthocercis myosotidea	South Australia, Victoria	99.286
Tablet		England	DEseq	5b93e2fb68ae6290986baa0117fa4865	Anthocercis racemosa	Western Australia	99.286
Tablet		England	DEseq	5b93e2fb68ae6290986baa0117fa4865	Anthocercis sylvicola	Western Australia	99.286
Tablet		England	DEseq	5b93e2fb68ae6290986baa0117fa4865	Anthocercis viscosa	Western Australia	99.286
Tablet		England	DEseq	5b93e2fb68ae6290986baa0117fa4865	Anthotroche blackii	Western Australia	99.286
Tablet		England	DEseq	5b93e2fb68ae6290986baa0117fa4865	Anthotroche myoporoides	Western Australia	99.286
Tablet		England	DEseq	5b93e2fb68ae6290986baa0117fa4865	Anthotroche pannosa	Western Australia	99.286
Tablet		England	DEseq	5b93e2fb68ae6290986baa0117fa4865	Anthotroche walcottii	Western Australia	99.286
Tablet		England	DEseq	5b93e2fb68ae6290986baa0117fa4865	Bouchetia erecta	Guatemala, Mexico Central, Mexico Northeast, Mexico Gulf, Mexico Northwest, Mexico Southwest, Mexico Southeast, Texas	99.286
Tablet		England	DEseq	5b93e2fb68ae6290986baa0117fa4865	Brunfelsia purpurea	Cuba	99.286
Tablet		England	DEseq	5b93e2fb68ae6290986baa0117fa4865	Crenidium spinescens	Western Australia	99.286
Tablet		England	DEseq	5b93e2fb68ae6290986baa0117fa4865	Cyphanthera albicans	New South Wales, Queensland, Victoria	99.286
Tablet		England	DEseq	5b93e2fb68ae6290986baa0117fa4865	Cyphanthera anthocercidea	Victoria	99.286
Tablet		England	DEseq	5b93e2fb68ae6290986baa0117fa4865	Cyphanthera microphylla	Western Australia	99.286
Tablet		England	DEseq	5b93e2fb68ae6290986baa0117fa4865	Cyphanthera odgersii	Western Australia	99.286
Tablet		England	DEseq	5b93e2fb68ae6290986baa0117fa4865	Duboisia hopwoodii	New South Wales, Northern Territory, Queensland, South Australia, Western Australia	99.286
Tablet		England	DEseq	5b93e2fb68ae6290986baa0117fa4865	Duboisia leichhardtii	Queensland	99.286
Tablet		England	DEseq	5b93e2fb68ae6290986baa0117fa4865	Duboisia myoporoides	New South Wales, New Caledonia, Queensland	99.286
Tablet		England	DEseq	5b93e2fb68ae6290986baa0117fa4865	Grammosolen dixonii	South Australia	99.286
Tablet		England	DEseq	5b93e2fb68ae6290986baa0117fa4865	Grammosolen truncatus	South Australia, Western Australia	99.286
Tablet		England	DEseq	5b93e2fb68ae6290986baa0117fa4865	Hunzikeria texana	Mexico Northeast, Texas	99.286
Tablet		England	DEseq	5b93e2fb68ae6290986baa0117fa4865	Leptoglossis darcyana	Peru	99.286
Tablet		England	DEseq	5b93e2fb68ae6290986baa0117fa4865	Luisia hancockii	China South-Central, China Southeast, Myanmar	99.286
Tablet		England	DEseq	5b93e2fb68ae6290986baa0117fa4865	Nicotiana debneyi	Norfolk Is., New Caledonia, Queensland	99.286
Tablet		England	DEseq	5b93e2fb68ae6290986baa0117fa4865	Nicotiana excelsior	Northern Territory, South Australia, Western Australia	99.286
Tablet		England	DEseq	5b93e2fb68ae6290986baa0117fa4865	Nicotiana glauca	Argentina Northeast, Argentina Northwest, Alabama, Algeria, Angola, Ascension, Bermuda, Bolivia, Botswana, Burundi, Brazil West-Central, Brazil Northeast, Brazil Southeast, Brazil South, Chile Central, Colombia, Chile North, Canary Is., Corse, C. American Pacific Is., Cape Provinces, Cuba, Cape Verde, Cyprus, East Aegean Is., Ecuador, Egypt, Eritrea, Ethiopia, France, Greece, Guatemala, Hawaii, H…	99.286
Tablet		England	DEseq	5b93e2fb68ae6290986baa0117fa4865	Nicotiana gossei	Northern Territory, South Australia	99.286
Tablet		England	DEseq	5b93e2fb68ae6290986baa0117fa4865	Nicotiana plumbaginifolia	Argentina Northeast, Argentina Northwest, Andaman Is., Assam, Bangladesh, Bolivia, Cuba, Ecuador, Egypt, East Himalaya, Guatemala, Honduras, India, Jamaica, Mauritius, Maryland, Mexico Central, Mexico Northeast, Mexico Gulf, Mexico Northwest, Mexico Southwest, Mexico Southeast, Nepal, Pakistan, Paraguay, Peru, Réunion, Taiwan, Trinidad-Tobago, West Himalaya	99.286
Tablet		England	DEseq	5b93e2fb68ae6290986baa0117fa4865	Nicotiana repanda	Alabama, Cuba, India, Mexico Northeast, Mexico Gulf, Texas	99.286
Tablet		England	DEseq	5b93e2fb68ae6290986baa0117fa4865	Nicotiana stocktonii	Mexican Pacific Is.	99.286
Tablet		England	DEseq	5b93e2fb68ae6290986baa0117fa4865	Nicotiana suaveolens	New South Wales, Victoria	99.286
Tablet		England	DEseq	5b93e2fb68ae6290986baa0117fa4865	Nicotiana sylvestris	Argentina Northwest, Bolivia, Great Britain, New York, Tasmania	99.286
Tablet		England	DEseq	5b93e2fb68ae6290986baa0117fa4865	Nicotiana tabacum	Argentina Northwest, Albania, Aldabra, Algeria, Aruba, Ascension, Assam, Austria, Azores, Bahamas, Bangladesh, Benin, Bermuda, Belgium, Bismarck Archipelago, Burkina, Belize, Bolivia, Borneo, Bulgaria, Burundi, Brazil West-Central, Brazil Northeast, Brazil Southeast, Brazil North, Brazil South, Central African Republic, Cayman Is., Cambodia, Chad, Colombia, Cameroon, Canary Is., Comoros, Congo, C…	99.286
Tablet		England	DEseq	5b93e2fb68ae6290986baa0117fa4865	Nicotiana tomentosiformis	Bolivia, Peru	99.286
Tablet		England	DEseq	5b93e2fb68ae6290986baa0117fa4865	Symonanthus aromaticus	Western Australia	99.286
Tablet		England	DEseq	5b93e2fb68ae6290986baa0117fa4865	Symonanthus bancroftii	Western Australia	99.286
Tablet		England	DEseq	9b0a9107efe748b012e88c45518c91e6	Nicotiana debneyi	Norfolk Is., New Caledonia, Queensland	99.451
Tablet		England	DEseq	9b0a9107efe748b012e88c45518c91e6	Nicotiana glauca	Argentina Northeast, Argentina Northwest, Alabama, Algeria, Angola, Ascension, Bermuda, Bolivia, Botswana, Burundi, Brazil West-Central, Brazil Northeast, Brazil Southeast, Brazil South, Chile Central, Colombia, Chile North, Canary Is., Corse, C. American Pacific Is., Cape Provinces, Cuba, Cape Verde, Cyprus, East Aegean Is., Ecuador, Egypt, Eritrea, Ethiopia, France, Greece, Guatemala, Hawaii, H…	99.451
Tablet		England	DEseq	9b0a9107efe748b012e88c45518c91e6	Nicotiana plumbaginifolia	Argentina Northeast, Argentina Northwest, Andaman Is., Assam, Bangladesh, Bolivia, Cuba, Ecuador, Egypt, East Himalaya, Guatemala, Honduras, India, Jamaica, Mauritius, Maryland, Mexico Central, Mexico Northeast, Mexico Gulf, Mexico Northwest, Mexico Southwest, Mexico Southeast, Nepal, Pakistan, Paraguay, Peru, Réunion, Taiwan, Trinidad-Tobago, West Himalaya	99.451
Tablet		England	DEseq	9b0a9107efe748b012e88c45518c91e6	Nicotiana repanda	Alabama, Cuba, India, Mexico Northeast, Mexico Gulf, Texas	99.451
Tablet		England	DEseq	9b0a9107efe748b012e88c45518c91e6	Nicotiana stocktonii	Mexican Pacific Is.	99.451
Tablet		England	DEseq	9b0a9107efe748b012e88c45518c91e6	Nicotiana suaveolens	New South Wales, Victoria	99.451
Tablet		England	DEseq	9b0a9107efe748b012e88c45518c91e6	Nicotiana sylvestris	Argentina Northwest, Bolivia, Great Britain, New York, Tasmania	99.451
Tablet		England	DEseq	9b0a9107efe748b012e88c45518c91e6	Nicotiana tabacum	Argentina Northwest, Albania, Aldabra, Algeria, Aruba, Ascension, Assam, Austria, Azores, Bahamas, Bangladesh, Benin, Bermuda, Belgium, Bismarck Archipelago, Burkina, Belize, Bolivia, Borneo, Bulgaria, Burundi, Brazil West-Central, Brazil Northeast, Brazil Southeast, Brazil North, Brazil South, Central African Republic, Cayman Is., Cambodia, Chad, Colombia, Cameroon, Canary Is., Comoros, Congo, C…	99.451
Tablet		England	DEseq	9b0a9107efe748b012e88c45518c91e6	Nicotiana tomentosiformis	Bolivia, Peru	99.451
Tablet		Thailand	DEseq	0354fbdd7c22756518f3a4880614a97f	Rheum wittrockii	Xinjiang, Kazakhstan, Kirgizistan, Pakistan, Tadzhikistan	100
Tablet		Thailand	DEseq	0354fbdd7c22756518f3a4880614a97f	Rumex acetosa	Alberta, Afghanistan, Argentina Northeast, Argentina South, Albania, Altay, Aleutian Is., Amur, Alaska, Austria, Baleares, Belgium, Belarus, Baltic States, British Columbia, Buryatiya, Bulgaria, Chad, China South-Central, Inner Mongolia, Manchuria, China North-Central, Qinghai, China Southeast, Tibet, Xinjiang, Chile South, Connecticut, Corse, Chita, Czechoslovakia, Denmark, Finland, Føroyar, Fra…	100
Tablet		Thailand	DEseq	0354fbdd7c22756518f3a4880614a97f	Rumex crispus	Cambodia, China South-Central, Hainan, China North-Central, China Southeast, East Himalaya, Japan, Jawa, Laos, Malaya, Myanmar, Philippines, Taiwan, Thailand, Vietnam	100
Tablet		Thailand	DEseq	0354fbdd7c22756518f3a4880614a97f	Rumex dentatus	Alberta, Afghanistan, Albania, Arizona, Assam, Bangladesh, Bulgaria, California, China South-Central, Inner Mongolia, China North-Central, Qinghai, China Southeast, Xinjiang, Cyprus, Czechoslovakia, Egypt, East Himalaya, France, Great Britain, Greece, Gulf States, Illinois, India, Iran, Iraq, Japan, Kazakhstan, Kirgizistan, Korea, Kuril Is., Laos, Lebanon-Syria, Libya, Mali, Missouri, Mexico Nort…	100
Tablet		Thailand	DEseq	0354fbdd7c22756518f3a4880614a97f	Rumex japonicus	China South-Central, Hainan, Inner Mongolia, Manchuria, China Southeast, Japan, Kamchatka, Korea, Kuril Is., Nansei-shoto, Ogasawara-shoto, Primorye, Sakhalin, Taiwan, Vietnam	100
Tablet		Thailand	DEseq	0354fbdd7c22756518f3a4880614a97f	Rumex nepalensis	Afghanistan, Albania, Angola, Assam, Burundi, China South-Central, China North-Central, Qinghai, China Southeast, Tibet, Cameroon, Cape Provinces, East Himalaya, Eritrea, Ethiopia, Greece, India, Iran, Italy, Japan, Jawa, Kenya, Lebanon-Syria, Lesotho, Madagascar, Malawi, Myanmar, KwaZulu-Natal, Nepal, Free State, Pakistan, Rwanda, Saudi Arabia, Sri Lanka, Sudan, Tanzania, Turkey, Northern Provin…	100
Tablet		Thailand	DEseq	26b5ec979d2cc60e1ac426d04885dd51	Musa acuminata	Andaman Is., Bangladesh, Borneo, China South-Central, China Southeast, Canary Is., Costa Rica, Caroline Is., Ecuador, Fiji, Florida, Guinea, India, Jawa, Juan Fernández Is., Laos, Lesser Sunda Is., Malaya, Myanmar, Nicobar Is., Nauru, Niue, Philippines, Samoa, South China Sea, Senegal, Spain, Sri Lanka, Sulawesi, Sumatera, Tanzania, Thailand, Tonga, Trinidad-Tobago, Tuamotu, Tubuai Is., Turkey, V…	99.462
Tablet		Thailand	DEseq	26b5ec979d2cc60e1ac426d04885dd51	Musa aurantiaca	Assam, Tibet, East Himalaya, Myanmar	99.462
Tablet		Thailand	DEseq	26b5ec979d2cc60e1ac426d04885dd51	Musa balbisiana	Andaman Is., Assam, Bismarck Archipelago, Borneo, China South-Central, Hainan, China Southeast, Tibet, East Himalaya, Gulf of Guinea Is., Hawaii, India, Japan, Jawa, Malaya, Myanmar, Nicobar Is., Nepal, Nansei-shoto, New Guinea, Philippines, Sri Lanka, Taiwan, Thailand, Vietnam	99.462
Tablet		Thailand	DEseq	26b5ec979d2cc60e1ac426d04885dd51	Musa banksii	New Guinea, Queensland, Samoa	99.462
Tablet		Thailand	DEseq	26b5ec979d2cc60e1ac426d04885dd51	Musa basjoo	China South-Central, China Southeast, Japan, Korea	99.462
Tablet		Thailand	DEseq	26b5ec979d2cc60e1ac426d04885dd51	Musa chunii	China South-Central	99.462
Tablet		Thailand	DEseq	26b5ec979d2cc60e1ac426d04885dd51	Musa itinerans	Assam, Bangladesh, China South-Central, Hainan, China Southeast, Laos, Myanmar, Taiwan, Thailand, Vietnam	99.462
Tablet		Thailand	DEseq	26b5ec979d2cc60e1ac426d04885dd51	Musa laterita	Assam, Bangladesh, China South-Central, Myanmar, Thailand	99.462
Tablet		Thailand	DEseq	26b5ec979d2cc60e1ac426d04885dd51	Musa mannii	East Himalaya, Jawa	99.462
Tablet		Thailand	DEseq	26b5ec979d2cc60e1ac426d04885dd51	Musa nagensium	Assam, China South-Central, East Himalaya, Myanmar, Thailand	99.462
Tablet		Thailand	DEseq	26b5ec979d2cc60e1ac426d04885dd51	Musa nanensis	Thailand	99.462
Tablet		Thailand	DEseq	26b5ec979d2cc60e1ac426d04885dd51	Musa ornata	Assam, Bangladesh, Cambodia, Colombia, Costa Rica, East Himalaya, Guatemala, Honduras, India, Jawa, Mexico Central, Mexico Gulf, Mexico Southwest, Mexico Southeast, Myanmar, Peru, Trinidad-Tobago	99.462
Tablet		Thailand	DEseq	26b5ec979d2cc60e1ac426d04885dd51	Musa puspanjaliae	East Himalaya	99.462
Tablet		Thailand	DEseq	26b5ec979d2cc60e1ac426d04885dd51	Musa rosea	Cambodia	99.462
Tablet		Thailand	DEseq	26b5ec979d2cc60e1ac426d04885dd51	Musa rubinea	China South-Central	99.462
Tablet		Thailand	DEseq	26b5ec979d2cc60e1ac426d04885dd51	Musa rubra	Assam, Bangladesh, China South-Central, Myanmar, Thailand	99.462
Tablet		Thailand	DEseq	26b5ec979d2cc60e1ac426d04885dd51	Musa ruiliensis	China South-Central	99.462
Tablet		Thailand	DEseq	26b5ec979d2cc60e1ac426d04885dd51	Musa siamensis	Thailand	99.462
Tablet		Thailand	DEseq	26b5ec979d2cc60e1ac426d04885dd51	Musa textilis	Andaman Is., Borneo, China South-Central, China Southeast, Costa Rica, Caroline Is., Guinea, Jawa, Myanmar, Nicobar Is., Philippines, Trinidad-Tobago	99.462
Tablet		Thailand	DEseq	26b5ec979d2cc60e1ac426d04885dd51	Musa tonkinensis	Vietnam	99.462
Tablet		Thailand	DEseq	26b5ec979d2cc60e1ac426d04885dd51	Musa x chiliocarpa	Alabama, Andaman Is., Ascension, Assam, Bangladesh, Burkina, Borneo, Central African Republic, Chagos Archipelago, Chad, China South-Central, Hainan, China Southeast, Comoros, Cook Is., Costa Rica, Caroline Is., Ecuador, Fiji, Florida, Gambia, The, Gulf of Guinea Is., Guinea-Bissau, Guinea, Hawaii, Honduras, India, Jawa, Kenya, Leeward Is. AB Ant, Line Is., Lesser Sunda Is., Mauritius, Madagascar…	99.462
Tablet		Thailand	DEseq	26b5ec979d2cc60e1ac426d04885dd51	Musa x formobisiana	Taiwan	99.462
Tablet		Thailand	DEseq	26b5ec979d2cc60e1ac426d04885dd51	Musa yunnanensis	China South-Central	99.462
Tablet		Thailand	DEseq	51b7d5e88f7388f8de0239f15ca6c2bb	Musa acuminata	Andaman Is., Bangladesh, Borneo, China South-Central, China Southeast, Canary Is., Costa Rica, Caroline Is., Ecuador, Fiji, Florida, Guinea, India, Jawa, Juan Fernández Is., Laos, Lesser Sunda Is., Malaya, Myanmar, Nicobar Is., Nauru, Niue, Philippines, Samoa, South China Sea, Senegal, Spain, Sri Lanka, Sulawesi, Sumatera, Tanzania, Thailand, Tonga, Trinidad-Tobago, Tuamotu, Tubuai Is., Turkey, V…	99.306
Tablet		Thailand	DEseq	51b7d5e88f7388f8de0239f15ca6c2bb	Musa aurantiaca	Assam, Tibet, East Himalaya, Myanmar	99.306
Tablet		Thailand	DEseq	51b7d5e88f7388f8de0239f15ca6c2bb	Musa balbisiana	Andaman Is., Assam, Bismarck Archipelago, Borneo, China South-Central, Hainan, China Southeast, Tibet, East Himalaya, Gulf of Guinea Is., Hawaii, India, Japan, Jawa, Malaya, Myanmar, Nicobar Is., Nepal, Nansei-shoto, New Guinea, Philippines, Sri Lanka, Taiwan, Thailand, Vietnam	99.306
Tablet		Thailand	DEseq	51b7d5e88f7388f8de0239f15ca6c2bb	Musa banksii	New Guinea, Queensland, Samoa	99.306
Tablet		Thailand	DEseq	51b7d5e88f7388f8de0239f15ca6c2bb	Musa beccarii	Borneo	99.306
Tablet		Thailand	DEseq	51b7d5e88f7388f8de0239f15ca6c2bb	Musa chunii	China South-Central	99.306
Tablet		Thailand	DEseq	51b7d5e88f7388f8de0239f15ca6c2bb	Musa ingens	New Guinea	99.306
Tablet		Thailand	DEseq	51b7d5e88f7388f8de0239f15ca6c2bb	Musa itinerans	Assam, Bangladesh, China South-Central, Hainan, China Southeast, Laos, Myanmar, Taiwan, Thailand, Vietnam	99.306
Tablet		Thailand	DEseq	51b7d5e88f7388f8de0239f15ca6c2bb	Musa jackeyi	Queensland	99.306
Tablet		Thailand	DEseq	51b7d5e88f7388f8de0239f15ca6c2bb	Musa laterita	Assam, Bangladesh, China South-Central, Myanmar, Thailand	99.306
Tablet		Thailand	DEseq	51b7d5e88f7388f8de0239f15ca6c2bb	Musa lokok	Borneo	99.306
Tablet		Thailand	DEseq	51b7d5e88f7388f8de0239f15ca6c2bb	Musa maclayi	Bismarck Archipelago, New Guinea, Solomon Is.	99.306
Tablet		Thailand	DEseq	51b7d5e88f7388f8de0239f15ca6c2bb	Musa mannii	East Himalaya, Jawa	99.306
Tablet		Thailand	DEseq	51b7d5e88f7388f8de0239f15ca6c2bb	Musa nagensium	Assam, China South-Central, East Himalaya, Myanmar, Thailand	99.306
Tablet		Thailand	DEseq	51b7d5e88f7388f8de0239f15ca6c2bb	Musa nanensis	Thailand	99.306
Tablet		Thailand	DEseq	51b7d5e88f7388f8de0239f15ca6c2bb	Musa peekelii	Bismarck Archipelago, New Guinea	99.306
Tablet		Thailand	DEseq	51b7d5e88f7388f8de0239f15ca6c2bb	Musa puspanjaliae	East Himalaya	99.306
Tablet		Thailand	DEseq	51b7d5e88f7388f8de0239f15ca6c2bb	Musa rosea	Cambodia	99.306
Tablet		Thailand	DEseq	51b7d5e88f7388f8de0239f15ca6c2bb	Musa rubinea	China South-Central	99.306
Tablet		Thailand	DEseq	51b7d5e88f7388f8de0239f15ca6c2bb	Musa rubra	Assam, Bangladesh, China South-Central, Myanmar, Thailand	99.306
Tablet		Thailand	DEseq	51b7d5e88f7388f8de0239f15ca6c2bb	Musa ruiliensis	China South-Central	99.306
Tablet		Thailand	DEseq	51b7d5e88f7388f8de0239f15ca6c2bb	Musa serpentina	Thailand	99.306
Tablet		Thailand	DEseq	51b7d5e88f7388f8de0239f15ca6c2bb	Musa siamensis	Thailand	99.306
Tablet		Thailand	DEseq	51b7d5e88f7388f8de0239f15ca6c2bb	Musa textilis	Andaman Is., Borneo, China South-Central, China Southeast, Costa Rica, Caroline Is., Guinea, Jawa, Myanmar, Nicobar Is., Philippines, Trinidad-Tobago	99.306
Tablet		Thailand	DEseq	51b7d5e88f7388f8de0239f15ca6c2bb	Musa tonkinensis	Vietnam	99.306
Tablet		Thailand	DEseq	51b7d5e88f7388f8de0239f15ca6c2bb	Musa troglodytarum	Bismarck Archipelago, Cook Is., Fiji, Hawaii, Jawa, Maluku, Marquesas, New Caledonia, New Guinea, Society Is., Santa Cruz Is., Solomon Is., Tuamotu, Tubuai Is.	99.306
Tablet		Thailand	DEseq	51b7d5e88f7388f8de0239f15ca6c2bb	Musa x chiliocarpa	Alabama, Andaman Is., Ascension, Assam, Bangladesh, Burkina, Borneo, Central African Republic, Chagos Archipelago, Chad, China South-Central, Hainan, China Southeast, Comoros, Cook Is., Costa Rica, Caroline Is., Ecuador, Fiji, Florida, Gambia, The, Gulf of Guinea Is., Guinea-Bissau, Guinea, Hawaii, Honduras, India, Jawa, Kenya, Leeward Is. AB Ant, Line Is., Lesser Sunda Is., Mauritius, Madagascar…	99.306
Tablet		Thailand	DEseq	51b7d5e88f7388f8de0239f15ca6c2bb	Musa x formobisiana	Taiwan	99.306
Tablet		Thailand	DEseq	51b7d5e88f7388f8de0239f15ca6c2bb	Musa yunnanensis	China South-Central	99.306
Tablet		Thailand	DEseq	afc70acc119d551339cc7a7c175431fd	Rheum wittrockii	Xinjiang, Kazakhstan, Kirgizistan, Pakistan, Tadzhikistan	99.419
Tablet		Thailand	DEseq	afc70acc119d551339cc7a7c175431fd	Rumex acetosa	Alberta, Afghanistan, Argentina Northeast, Argentina South, Albania, Altay, Aleutian Is., Amur, Alaska, Austria, Baleares, Belgium, Belarus, Baltic States, British Columbia, Buryatiya, Bulgaria, Chad, China South-Central, Inner Mongolia, Manchuria, China North-Central, Qinghai, China Southeast, Tibet, Xinjiang, Chile South, Connecticut, Corse, Chita, Czechoslovakia, Denmark, Finland, Føroyar, Fra…	99.419
Tablet		Thailand	DEseq	afc70acc119d551339cc7a7c175431fd	Rumex crispus	Cambodia, China South-Central, Hainan, China North-Central, China Southeast, East Himalaya, Japan, Jawa, Laos, Malaya, Myanmar, Philippines, Taiwan, Thailand, Vietnam	99.419
Tablet		Thailand	DEseq	afc70acc119d551339cc7a7c175431fd	Rumex dentatus	Alberta, Afghanistan, Albania, Arizona, Assam, Bangladesh, Bulgaria, California, China South-Central, Inner Mongolia, China North-Central, Qinghai, China Southeast, Xinjiang, Cyprus, Czechoslovakia, Egypt, East Himalaya, France, Great Britain, Greece, Gulf States, Illinois, India, Iran, Iraq, Japan, Kazakhstan, Kirgizistan, Korea, Kuril Is., Laos, Lebanon-Syria, Libya, Mali, Missouri, Mexico Nort…	99.419
Tablet		Thailand	DEseq	afc70acc119d551339cc7a7c175431fd	Rumex japonicus	China South-Central, Hainan, Inner Mongolia, Manchuria, China Southeast, Japan, Kamchatka, Korea, Kuril Is., Nansei-shoto, Ogasawara-shoto, Primorye, Sakhalin, Taiwan, Vietnam	99.419
Tablet		Thailand	DEseq	afc70acc119d551339cc7a7c175431fd	Rumex nepalensis	Afghanistan, Albania, Angola, Assam, Burundi, China South-Central, China North-Central, Qinghai, China Southeast, Tibet, Cameroon, Cape Provinces, East Himalaya, Eritrea, Ethiopia, Greece, India, Iran, Italy, Japan, Jawa, Kenya, Lebanon-Syria, Lesotho, Madagascar, Malawi, Myanmar, KwaZulu-Natal, Nepal, Free State, Pakistan, Rwanda, Saudi Arabia, Sri Lanka, Sudan, Tanzania, Turkey, Northern Provin…	99.419
Tablet		Thailand	DEseq	b4b90cbced7f5a69ef671dec94e4d87d	Musa acuminata	Andaman Is., Bangladesh, Borneo, China South-Central, China Southeast, Canary Is., Costa Rica, Caroline Is., Ecuador, Fiji, Florida, Guinea, India, Jawa, Juan Fernández Is., Laos, Lesser Sunda Is., Malaya, Myanmar, Nicobar Is., Nauru, Niue, Philippines, Samoa, South China Sea, Senegal, Spain, Sri Lanka, Sulawesi, Sumatera, Tanzania, Thailand, Tonga, Trinidad-Tobago, Tuamotu, Tubuai Is., Turkey, V…	100
Tablet		Thailand	DEseq	b4b90cbced7f5a69ef671dec94e4d87d	Musa aurantiaca	Assam, Tibet, East Himalaya, Myanmar	100
Tablet		Thailand	DEseq	b4b90cbced7f5a69ef671dec94e4d87d	Musa balbisiana	Andaman Is., Assam, Bismarck Archipelago, Borneo, China South-Central, Hainan, China Southeast, Tibet, East Himalaya, Gulf of Guinea Is., Hawaii, India, Japan, Jawa, Malaya, Myanmar, Nicobar Is., Nepal, Nansei-shoto, New Guinea, Philippines, Sri Lanka, Taiwan, Thailand, Vietnam	100
Tablet		Thailand	DEseq	b4b90cbced7f5a69ef671dec94e4d87d	Musa banksii	New Guinea, Queensland, Samoa	100
Tablet		Thailand	DEseq	b4b90cbced7f5a69ef671dec94e4d87d	Musa basjoo	China South-Central, China Southeast, Japan, Korea	100
Tablet		Thailand	DEseq	b4b90cbced7f5a69ef671dec94e4d87d	Musa chunii	China South-Central	100
Tablet		Thailand	DEseq	b4b90cbced7f5a69ef671dec94e4d87d	Musa itinerans	Assam, Bangladesh, China South-Central, Hainan, China Southeast, Laos, Myanmar, Taiwan, Thailand, Vietnam	100
Tablet		Thailand	DEseq	b4b90cbced7f5a69ef671dec94e4d87d	Musa laterita	Assam, Bangladesh, China South-Central, Myanmar, Thailand	100
Tablet		Thailand	DEseq	b4b90cbced7f5a69ef671dec94e4d87d	Musa mannii	East Himalaya, Jawa	100
Tablet		Thailand	DEseq	b4b90cbced7f5a69ef671dec94e4d87d	Musa nagensium	Assam, China South-Central, East Himalaya, Myanmar, Thailand	100
Tablet		Thailand	DEseq	b4b90cbced7f5a69ef671dec94e4d87d	Musa nanensis	Thailand	100
Tablet		Thailand	DEseq	b4b90cbced7f5a69ef671dec94e4d87d	Musa ornata	Assam, Bangladesh, Cambodia, Colombia, Costa Rica, East Himalaya, Guatemala, Honduras, India, Jawa, Mexico Central, Mexico Gulf, Mexico Southwest, Mexico Southeast, Myanmar, Peru, Trinidad-Tobago	100
Tablet		Thailand	DEseq	b4b90cbced7f5a69ef671dec94e4d87d	Musa puspanjaliae	East Himalaya	100
Tablet		Thailand	DEseq	b4b90cbced7f5a69ef671dec94e4d87d	Musa rosea	Cambodia	100
Tablet		Thailand	DEseq	b4b90cbced7f5a69ef671dec94e4d87d	Musa rubinea	China South-Central	100
Tablet		Thailand	DEseq	b4b90cbced7f5a69ef671dec94e4d87d	Musa rubra	Assam, Bangladesh, China South-Central, Myanmar, Thailand	100
Tablet		Thailand	DEseq	b4b90cbced7f5a69ef671dec94e4d87d	Musa ruiliensis	China South-Central	100
Tablet		Thailand	DEseq	b4b90cbced7f5a69ef671dec94e4d87d	Musa siamensis	Thailand	100
Tablet		Thailand	DEseq	b4b90cbced7f5a69ef671dec94e4d87d	Musa textilis	Andaman Is., Borneo, China South-Central, China Southeast, Costa Rica, Caroline Is., Guinea, Jawa, Myanmar, Nicobar Is., Philippines, Trinidad-Tobago	100
Tablet		Thailand	DEseq	b4b90cbced7f5a69ef671dec94e4d87d	Musa tonkinensis	Vietnam	100
Tablet		Thailand	DEseq	b4b90cbced7f5a69ef671dec94e4d87d	Musa x chiliocarpa	Alabama, Andaman Is., Ascension, Assam, Bangladesh, Burkina, Borneo, Central African Republic, Chagos Archipelago, Chad, China South-Central, Hainan, China Southeast, Comoros, Cook Is., Costa Rica, Caroline Is., Ecuador, Fiji, Florida, Gambia, The, Gulf of Guinea Is., Guinea-Bissau, Guinea, Hawaii, Honduras, India, Jawa, Kenya, Leeward Is. AB Ant, Line Is., Lesser Sunda Is., Mauritius, Madagascar…	100
Tablet		Thailand	DEseq	b4b90cbced7f5a69ef671dec94e4d87d	Musa x formobisiana	Taiwan	100
Tablet		Thailand	DEseq	b4b90cbced7f5a69ef671dec94e4d87d	Musa yunnanensis	China South-Central	100
Tablet		Thailand	DEseq	cffb74d493b9b4a28a2ea2f028d58585	Anthocercis angustifolia	South Australia	99.286
Tablet		Thailand	DEseq	cffb74d493b9b4a28a2ea2f028d58585	Anthocercis gracilis	Western Australia	99.286
Tablet		Thailand	DEseq	cffb74d493b9b4a28a2ea2f028d58585	Anthocercis ilicifolia	Western Australia	99.286
Tablet		Thailand	DEseq	cffb74d493b9b4a28a2ea2f028d58585	Anthocercis intricata	Western Australia	99.286
Tablet		Thailand	DEseq	cffb74d493b9b4a28a2ea2f028d58585	Anthocercis littorea	Western Australia	99.286
Tablet		Thailand	DEseq	cffb74d493b9b4a28a2ea2f028d58585	Anthocercis myosotidea	South Australia, Victoria	99.286
Tablet		Thailand	DEseq	cffb74d493b9b4a28a2ea2f028d58585	Anthocercis racemosa	Western Australia	99.286
Tablet		Thailand	DEseq	cffb74d493b9b4a28a2ea2f028d58585	Anthocercis sylvicola	Western Australia	99.286
Tablet		Thailand	DEseq	cffb74d493b9b4a28a2ea2f028d58585	Anthocercis viscosa	Western Australia	99.286
Tablet		Thailand	DEseq	cffb74d493b9b4a28a2ea2f028d58585	Anthotroche blackii	Western Australia	99.286
Tablet		Thailand	DEseq	cffb74d493b9b4a28a2ea2f028d58585	Anthotroche myoporoides	Western Australia	99.286
Tablet		Thailand	DEseq	cffb74d493b9b4a28a2ea2f028d58585	Anthotroche pannosa	Western Australia	99.286
Tablet		Thailand	DEseq	cffb74d493b9b4a28a2ea2f028d58585	Anthotroche walcottii	Western Australia	99.286
Tablet		Thailand	DEseq	cffb74d493b9b4a28a2ea2f028d58585	Bouchetia erecta	Guatemala, Mexico Central, Mexico Northeast, Mexico Gulf, Mexico Northwest, Mexico Southwest, Mexico Southeast, Texas	99.286
Tablet		Thailand	DEseq	cffb74d493b9b4a28a2ea2f028d58585	Brunfelsia purpurea	Cuba	99.286
Tablet		Thailand	DEseq	cffb74d493b9b4a28a2ea2f028d58585	Crenidium spinescens	Western Australia	99.286
Tablet		Thailand	DEseq	cffb74d493b9b4a28a2ea2f028d58585	Cyphanthera albicans	New South Wales, Queensland, Victoria	99.286
Tablet		Thailand	DEseq	cffb74d493b9b4a28a2ea2f028d58585	Cyphanthera anthocercidea	Victoria	99.286
Tablet		Thailand	DEseq	cffb74d493b9b4a28a2ea2f028d58585	Cyphanthera microphylla	Western Australia	99.286
Tablet		Thailand	DEseq	cffb74d493b9b4a28a2ea2f028d58585	Cyphanthera odgersii	Western Australia	99.286
Tablet		Thailand	DEseq	cffb74d493b9b4a28a2ea2f028d58585	Duboisia hopwoodii	New South Wales, Northern Territory, Queensland, South Australia, Western Australia	99.286
Tablet		Thailand	DEseq	cffb74d493b9b4a28a2ea2f028d58585	Duboisia leichhardtii	Queensland	99.286
Tablet		Thailand	DEseq	cffb74d493b9b4a28a2ea2f028d58585	Duboisia myoporoides	New South Wales, New Caledonia, Queensland	99.286
Tablet		Thailand	DEseq	cffb74d493b9b4a28a2ea2f028d58585	Grammosolen dixonii	South Australia	99.286
Tablet		Thailand	DEseq	cffb74d493b9b4a28a2ea2f028d58585	Grammosolen truncatus	South Australia, Western Australia	99.286
Tablet		Thailand	DEseq	cffb74d493b9b4a28a2ea2f028d58585	Hunzikeria texana	Mexico Northeast, Texas	99.286
Tablet		Thailand	DEseq	cffb74d493b9b4a28a2ea2f028d58585	Leptoglossis darcyana	Peru	99.286
Tablet		Thailand	DEseq	cffb74d493b9b4a28a2ea2f028d58585	Luisia hancockii	China South-Central, China Southeast, Myanmar	99.286
Tablet		Thailand	DEseq	cffb74d493b9b4a28a2ea2f028d58585	Nicotiana debneyi	Norfolk Is., New Caledonia, Queensland	99.286
Tablet		Thailand	DEseq	cffb74d493b9b4a28a2ea2f028d58585	Nicotiana excelsior	Northern Territory, South Australia, Western Australia	99.286
Tablet		Thailand	DEseq	cffb74d493b9b4a28a2ea2f028d58585	Nicotiana glauca	Argentina Northeast, Argentina Northwest, Alabama, Algeria, Angola, Ascension, Bermuda, Bolivia, Botswana, Burundi, Brazil West-Central, Brazil Northeast, Brazil Southeast, Brazil South, Chile Central, Colombia, Chile North, Canary Is., Corse, C. American Pacific Is., Cape Provinces, Cuba, Cape Verde, Cyprus, East Aegean Is., Ecuador, Egypt, Eritrea, Ethiopia, France, Greece, Guatemala, Hawaii, H…	99.286
Tablet		Thailand	DEseq	cffb74d493b9b4a28a2ea2f028d58585	Nicotiana gossei	Northern Territory, South Australia	99.286
Tablet		Thailand	DEseq	cffb74d493b9b4a28a2ea2f028d58585	Nicotiana plumbaginifolia	Argentina Northeast, Argentina Northwest, Andaman Is., Assam, Bangladesh, Bolivia, Cuba, Ecuador, Egypt, East Himalaya, Guatemala, Honduras, India, Jamaica, Mauritius, Maryland, Mexico Central, Mexico Northeast, Mexico Gulf, Mexico Northwest, Mexico Southwest, Mexico Southeast, Nepal, Pakistan, Paraguay, Peru, Réunion, Taiwan, Trinidad-Tobago, West Himalaya	99.286
Tablet		Thailand	DEseq	cffb74d493b9b4a28a2ea2f028d58585	Nicotiana repanda	Alabama, Cuba, India, Mexico Northeast, Mexico Gulf, Texas	99.286
Tablet		Thailand	DEseq	cffb74d493b9b4a28a2ea2f028d58585	Nicotiana stocktonii	Mexican Pacific Is.	99.286
Tablet		Thailand	DEseq	cffb74d493b9b4a28a2ea2f028d58585	Nicotiana suaveolens	New South Wales, Victoria	99.286
Tablet		Thailand	DEseq	cffb74d493b9b4a28a2ea2f028d58585	Nicotiana sylvestris	Argentina Northwest, Bolivia, Great Britain, New York, Tasmania	99.286
Tablet		Thailand	DEseq	cffb74d493b9b4a28a2ea2f028d58585	Nicotiana tabacum	Argentina Northwest, Albania, Aldabra, Algeria, Aruba, Ascension, Assam, Austria, Azores, Bahamas, Bangladesh, Benin, Bermuda, Belgium, Bismarck Archipelago, Burkina, Belize, Bolivia, Borneo, Bulgaria, Burundi, Brazil West-Central, Brazil Northeast, Brazil Southeast, Brazil North, Brazil South, Central African Republic, Cayman Is., Cambodia, Chad, Colombia, Cameroon, Canary Is., Comoros, Congo, C…	99.286
Tablet		Thailand	DEseq	cffb74d493b9b4a28a2ea2f028d58585	Nicotiana tomentosiformis	Bolivia, Peru	99.286
Tablet		Thailand	DEseq	cffb74d493b9b4a28a2ea2f028d58585	Solanum herculeum	Algeria, Morocco, Spain	99.286
Tablet		Thailand	DEseq	cffb74d493b9b4a28a2ea2f028d58585	Symonanthus aromaticus	Western Australia	99.286
Tablet		Thailand	DEseq	cffb74d493b9b4a28a2ea2f028d58585	Symonanthus bancroftii	Western Australia	99.286
Tablet		Thailand	DEseq	eb191481c05d05a8d5c35ec7ba4e5c2b	Rheum wittrockii	Xinjiang, Kazakhstan, Kirgizistan, Pakistan, Tadzhikistan	100
Tablet		Thailand	DEseq	eb191481c05d05a8d5c35ec7ba4e5c2b	Rumex acetosa	Alberta, Afghanistan, Argentina Northeast, Argentina South, Albania, Altay, Aleutian Is., Amur, Alaska, Austria, Baleares, Belgium, Belarus, Baltic States, British Columbia, Buryatiya, Bulgaria, Chad, China South-Central, Inner Mongolia, Manchuria, China North-Central, Qinghai, China Southeast, Tibet, Xinjiang, Chile South, Connecticut, Corse, Chita, Czechoslovakia, Denmark, Finland, Føroyar, Fra…	100
Tablet		Thailand	DEseq	eb191481c05d05a8d5c35ec7ba4e5c2b	Rumex acetosella	Alberta, Argentina Northeast, Argentina South, Argentina Northwest, Alabama, Albania, Algeria, Altay, Aleutian Is., Amur, Arizona, Arkansas, Alaska, Amsterdam-St.Paul Is., Austria, Belgium, Belarus, Baltic States, Bolivia, British Columbia, Buryatiya, Bulgaria, Brazil Southeast, Brazil South, California, China South-Central, Inner Mongolia, Manchuria, China North-Central, Xinjiang, Chile Central,…	100
Tablet		Thailand	DEseq	eb191481c05d05a8d5c35ec7ba4e5c2b	Rumex arcticus	Alaska, British Columbia, Chita, Kamchatka, Khabarovsk, Krasnoyarsk, Kuril Is., Magadan, Nunavut, Northwest Territories, East European Russia, North European Russia, West Siberia, Yakutskiya, Yukon	100
Tablet		Thailand	DEseq	eb191481c05d05a8d5c35ec7ba4e5c2b	Rumex conglomeratus	Afghanistan, Argentina Northeast, Argentina South, Argentina Northwest, Alabama, Albania, Algeria, Arizona, Arkansas, Austria, Azores, Baleares, Belgium, Belarus, Baltic States, Bolivia, British Columbia, Bulgaria, California, Chile Central, Colombia, Chile North, Chile South, Canary Is., Corse, Cape Provinces, Crozet Is., Cyprus, Czechoslovakia, Denmark, East Aegean Is., Ecuador, Finland, France…	100
Tablet		Thailand	DEseq	eb191481c05d05a8d5c35ec7ba4e5c2b	Rumex crispus	Cambodia, China South-Central, Hainan, China North-Central, China Southeast, East Himalaya, Japan, Jawa, Laos, Malaya, Myanmar, Philippines, Taiwan, Thailand, Vietnam	100
Tablet		Thailand	DEseq	eb191481c05d05a8d5c35ec7ba4e5c2b	Rumex dentatus	Alberta, Afghanistan, Albania, Arizona, Assam, Bangladesh, Bulgaria, California, China South-Central, Inner Mongolia, China North-Central, Qinghai, China Southeast, Xinjiang, Cyprus, Czechoslovakia, Egypt, East Himalaya, France, Great Britain, Greece, Gulf States, Illinois, India, Iran, Iraq, Japan, Kazakhstan, Kirgizistan, Korea, Kuril Is., Laos, Lebanon-Syria, Libya, Mali, Missouri, Mexico Nort…	100
Tablet		Thailand	DEseq	eb191481c05d05a8d5c35ec7ba4e5c2b	Rumex graminifolius	Aleutian Is., Amur, Alaska, Buryatiya, Chita, Finland, Greenland, Krasnoyarsk, Magadan, Norway, North European Russia, Northwest European Russia, West Siberia, Yakutskiya	100
Tablet		Thailand	DEseq	eb191481c05d05a8d5c35ec7ba4e5c2b	Rumex hultenii	Kamchatka, Khabarovsk, Magadan, Yakutskiya	100
Tablet		Thailand	DEseq	eb191481c05d05a8d5c35ec7ba4e5c2b	Rumex japonicus	China South-Central, Hainan, Inner Mongolia, Manchuria, China Southeast, Japan, Kamchatka, Korea, Kuril Is., Nansei-shoto, Ogasawara-shoto, Primorye, Sakhalin, Taiwan, Vietnam	100
Tablet		Thailand	DEseq	eb191481c05d05a8d5c35ec7ba4e5c2b	Rumex nepalensis	Afghanistan, Albania, Angola, Assam, Burundi, China South-Central, China North-Central, Qinghai, China Southeast, Tibet, Cameroon, Cape Provinces, East Himalaya, Eritrea, Ethiopia, Greece, India, Iran, Italy, Japan, Jawa, Kenya, Lebanon-Syria, Lesotho, Madagascar, Malawi, Myanmar, KwaZulu-Natal, Nepal, Free State, Pakistan, Rwanda, Saudi Arabia, Sri Lanka, Sudan, Tanzania, Turkey, Northern Provin…	100
Tablet		Thailand	DEseq	eb191481c05d05a8d5c35ec7ba4e5c2b	Rumex obtusifolius	Argentina Northeast, Argentina South, Argentina Northwest, Alabama, Albania, Algeria, Aleutian Is., Arizona, Arkansas, Alaska, Amsterdam-St.Paul Is., Austria, Azores, Baleares, Bermuda, Belgium, Belarus, Baltic States, Bolivia, British Columbia, Bulgaria, Brazil West-Central, Brazil Northeast, Brazil Southeast, Brazil South, California, China South-Central, China North-Central, China Southeast, C…	100
Tablet		Thailand	DEseq	f9301ea1322d38bac038e2bec84e196c	Rheum wittrockii	Xinjiang, Kazakhstan, Kirgizistan, Pakistan, Tadzhikistan	99.231
Tablet		Thailand	DEseq	f9301ea1322d38bac038e2bec84e196c	Rumex acetosa	Alberta, Afghanistan, Argentina Northeast, Argentina South, Albania, Altay, Aleutian Is., Amur, Alaska, Austria, Baleares, Belgium, Belarus, Baltic States, British Columbia, Buryatiya, Bulgaria, Chad, China South-Central, Inner Mongolia, Manchuria, China North-Central, Qinghai, China Southeast, Tibet, Xinjiang, Chile South, Connecticut, Corse, Chita, Czechoslovakia, Denmark, Finland, Føroyar, Fra…	99.231
Tablet		Thailand	DEseq	f9301ea1322d38bac038e2bec84e196c	Rumex acetosella	Alberta, Argentina Northeast, Argentina South, Argentina Northwest, Alabama, Albania, Algeria, Altay, Aleutian Is., Amur, Arizona, Arkansas, Alaska, Amsterdam-St.Paul Is., Austria, Belgium, Belarus, Baltic States, Bolivia, British Columbia, Buryatiya, Bulgaria, Brazil Southeast, Brazil South, California, China South-Central, Inner Mongolia, Manchuria, China North-Central, Xinjiang, Chile Central,…	99.231
Tablet		Thailand	DEseq	f9301ea1322d38bac038e2bec84e196c	Rumex arcticus	Alaska, British Columbia, Chita, Kamchatka, Khabarovsk, Krasnoyarsk, Kuril Is., Magadan, Nunavut, Northwest Territories, East European Russia, North European Russia, West Siberia, Yakutskiya, Yukon	99.231
Tablet		Thailand	DEseq	f9301ea1322d38bac038e2bec84e196c	Rumex conglomeratus	Afghanistan, Argentina Northeast, Argentina South, Argentina Northwest, Alabama, Albania, Algeria, Arizona, Arkansas, Austria, Azores, Baleares, Belgium, Belarus, Baltic States, Bolivia, British Columbia, Bulgaria, California, Chile Central, Colombia, Chile North, Chile South, Canary Is., Corse, Cape Provinces, Crozet Is., Cyprus, Czechoslovakia, Denmark, East Aegean Is., Ecuador, Finland, France…	99.231
Tablet		Thailand	DEseq	f9301ea1322d38bac038e2bec84e196c	Rumex crispus	Cambodia, China South-Central, Hainan, China North-Central, China Southeast, East Himalaya, Japan, Jawa, Laos, Malaya, Myanmar, Philippines, Taiwan, Thailand, Vietnam	99.231
Tablet		Thailand	DEseq	f9301ea1322d38bac038e2bec84e196c	Rumex dentatus	Alberta, Afghanistan, Albania, Arizona, Assam, Bangladesh, Bulgaria, California, China South-Central, Inner Mongolia, China North-Central, Qinghai, China Southeast, Xinjiang, Cyprus, Czechoslovakia, Egypt, East Himalaya, France, Great Britain, Greece, Gulf States, Illinois, India, Iran, Iraq, Japan, Kazakhstan, Kirgizistan, Korea, Kuril Is., Laos, Lebanon-Syria, Libya, Mali, Missouri, Mexico Nort…	99.231
Tablet		Thailand	DEseq	f9301ea1322d38bac038e2bec84e196c	Rumex graminifolius	Aleutian Is., Amur, Alaska, Buryatiya, Chita, Finland, Greenland, Krasnoyarsk, Magadan, Norway, North European Russia, Northwest European Russia, West Siberia, Yakutskiya	99.231
Tablet		Thailand	DEseq	f9301ea1322d38bac038e2bec84e196c	Rumex hultenii	Kamchatka, Khabarovsk, Magadan, Yakutskiya	99.231
Tablet		Thailand	DEseq	f9301ea1322d38bac038e2bec84e196c	Rumex japonicus	China South-Central, Hainan, Inner Mongolia, Manchuria, China Southeast, Japan, Kamchatka, Korea, Kuril Is., Nansei-shoto, Ogasawara-shoto, Primorye, Sakhalin, Taiwan, Vietnam	99.231
Tablet		Thailand	DEseq	f9301ea1322d38bac038e2bec84e196c	Rumex nepalensis	Afghanistan, Albania, Angola, Assam, Burundi, China South-Central, China North-Central, Qinghai, China Southeast, Tibet, Cameroon, Cape Provinces, East Himalaya, Eritrea, Ethiopia, Greece, India, Iran, Italy, Japan, Jawa, Kenya, Lebanon-Syria, Lesotho, Madagascar, Malawi, Myanmar, KwaZulu-Natal, Nepal, Free State, Pakistan, Rwanda, Saudi Arabia, Sri Lanka, Sudan, Tanzania, Turkey, Northern Provin…	99.231
Tablet		Thailand	DEseq	f9301ea1322d38bac038e2bec84e196c	Rumex obtusifolius	Argentina Northeast, Argentina South, Argentina Northwest, Alabama, Albania, Algeria, Aleutian Is., Arizona, Arkansas, Alaska, Amsterdam-St.Paul Is., Austria, Azores, Baleares, Bermuda, Belgium, Belarus, Baltic States, Bolivia, British Columbia, Bulgaria, Brazil West-Central, Brazil Northeast, Brazil Southeast, Brazil South, California, China South-Central, China North-Central, China Southeast, C…	99.231
Tablet		England	TopAbundance	5b98418dbc32a37de639735fa809ae01	Plantago amplexicaulis	Afghanistan, Algeria, Chad, Canary Is., Cyprus, Djibouti, Egypt, Greece, Gulf States, India, Iran, Iraq, Italy, Kriti, Kuwait, Libya, Morocco, Mauritania, Oman, Pakistan, Palestine, Saudi Arabia, Sinai, Socotra, Somalia, Spain, Sudan, Tunisia, Western Sahara, Yemen	100
Tablet		England	TopAbundance	5b98418dbc32a37de639735fa809ae01	Plantago boissieri	Algeria, Baleares, Canary Is., Cyprus, East Aegean Is., Egypt, Eritrea, Ethiopia, France, Greece, Gulf States, Iran, Iraq, Italy, Kriti, Kuwait, Lebanon-Syria, Libya, Morocco, Mauritania, Oman, Palestine, Portugal, Sardegna, Saudi Arabia, Sicilia, Sinai, Somalia, Spain, Tunisia, Turkey, Yemen	100
Tablet		England	TopAbundance	5b98418dbc32a37de639735fa809ae01	Plantago ciliata	Afghanistan, Algeria, Chad, Canary Is., Egypt, Gulf States, Iran, Iraq, Kuwait, Libya, Mali, Morocco, Mauritania, Oman, Pakistan, Palestine, Saudi Arabia, Sinai, Sudan, Tunisia, Western Sahara	100
Tablet		England	TopAbundance	5b98418dbc32a37de639735fa809ae01	Plantago ovata	Afghanistan, Algeria, Arizona, California, China Southeast, Xinjiang, Canary Is., Cyprus, Egypt, Gulf States, India, Iran, Iraq, Kuwait, Lebanon-Syria, Libya, Madeira, Morocco, Mexico Northeast, Mexican Pacific Is., Mexico Northwest, North Caucasus, Nevada, Oman, Pakistan, Palestine, Saudi Arabia, Sinai, Socotra, Somalia, Spain, Texas, Thailand, Turkmenistan, Tunisia, Utah, Western Sahara, Yemen	100
Tablet		England	TopAbundance	5b98418dbc32a37de639735fa809ae01	Plantago psammophila	Iraq, Kuwait, Saudi Arabia	100
Tablet		England	TopAbundance	5b98418dbc32a37de639735fa809ae01	Plantago tunetana	Algeria, Tunisia	100
Tablet		England	TopAbundance	c19ec12e78a0402f328699f072042b12	Plantago amplexicaulis	Afghanistan, Algeria, Chad, Canary Is., Cyprus, Djibouti, Egypt, Greece, Gulf States, India, Iran, Iraq, Italy, Kriti, Kuwait, Libya, Morocco, Mauritania, Oman, Pakistan, Palestine, Saudi Arabia, Sinai, Socotra, Somalia, Spain, Sudan, Tunisia, Western Sahara, Yemen	100
Tablet		England	TopAbundance	c19ec12e78a0402f328699f072042b12	Plantago boissieri	Algeria, Baleares, Canary Is., Cyprus, East Aegean Is., Egypt, Eritrea, Ethiopia, France, Greece, Gulf States, Iran, Iraq, Italy, Kriti, Kuwait, Lebanon-Syria, Libya, Morocco, Mauritania, Oman, Palestine, Portugal, Sardegna, Saudi Arabia, Sicilia, Sinai, Somalia, Spain, Tunisia, Turkey, Yemen	100
Tablet		England	TopAbundance	c19ec12e78a0402f328699f072042b12	Plantago ciliata	Afghanistan, Algeria, Chad, Canary Is., Egypt, Gulf States, Iran, Iraq, Kuwait, Libya, Mali, Morocco, Mauritania, Oman, Pakistan, Palestine, Saudi Arabia, Sinai, Sudan, Tunisia, Western Sahara	100
Tablet		England	TopAbundance	c19ec12e78a0402f328699f072042b12	Plantago ovata	Afghanistan, Algeria, Arizona, California, China Southeast, Xinjiang, Canary Is., Cyprus, Egypt, Gulf States, India, Iran, Iraq, Kuwait, Lebanon-Syria, Libya, Madeira, Morocco, Mexico Northeast, Mexican Pacific Is., Mexico Northwest, North Caucasus, Nevada, Oman, Pakistan, Palestine, Saudi Arabia, Sinai, Socotra, Somalia, Spain, Texas, Thailand, Turkmenistan, Tunisia, Utah, Western Sahara, Yemen	100
Tablet		England	TopAbundance	c19ec12e78a0402f328699f072042b12	Plantago psammophila	Iraq, Kuwait, Saudi Arabia	100
Tablet		England	TopAbundance	e579362e1c67dcfaccce2d38c5572ee9	Alopecurus glaucus	Alberta, Argentina South, Argentina Northwest, Altay, Aleutian Is., Amur, Alaska, Bolivia, British Columbia, California, Chile Central, Chile South, Colorado, Ecuador, Falkland Is., Greenland, Great Britain, Idaho, Kamchatka, Kazakhstan, Krasnoyarsk, Kuril Is., Labrador, Magadan, Manitoba, Montana, Mongolia, Norway, Nunavut, Northwest Territories, Ontario, Peru, Québec, East European Russia, Nort…	100
Tablet		England	TopAbundance	e579362e1c67dcfaccce2d38c5572ee9	Alopecurus magellanicus	Alberta, Argentina South, Argentina Northwest, Altay, Aleutian Is., Amur, Alaska, Bolivia, British Columbia, California, Chile Central, Chile South, Colorado, Ecuador, Falkland Is., Greenland, Great Britain, Idaho, Kamchatka, Kazakhstan, Krasnoyarsk, Kuril Is., Labrador, Magadan, Manitoba, Montana, Mongolia, Norway, Nunavut, Northwest Territories, Ontario, Peru, Québec, East European Russia, Nort…	100
Tablet		England	TopAbundance	e579362e1c67dcfaccce2d38c5572ee9	Amphibromus macrorhinus	New South Wales, South Australia, Tasmania, Victoria, Western Australia	100
Tablet		England	TopAbundance	e579362e1c67dcfaccce2d38c5572ee9	Amphibromus pithogastrus	New South Wales, Victoria	100
Tablet		England	TopAbundance	e579362e1c67dcfaccce2d38c5572ee9	Amphibromus recurvatus	South Australia, Tasmania, Victoria	100
Tablet		England	TopAbundance	e579362e1c67dcfaccce2d38c5572ee9	Amphibromus sinuatus	New South Wales, Tasmania, Victoria	100
Tablet		England	TopAbundance	e579362e1c67dcfaccce2d38c5572ee9	Anthoxanthum nitens	Alberta, Afghanistan, Altay, Aleutian Is., Arizona, Alaska, Austria, Belgium, Belarus, Baltic States, British Columbia, Buryatiya, California, China South-Central, Inner Mongolia, Manchuria, China North-Central, Qinghai, China Southeast, Tibet, Xinjiang, Connecticut, Colorado, Chita, Czechoslovakia, Delaware, Denmark, Finland, France, Germany, Greenland, Great Britain, Iceland, Idaho, Illinois, I…	100
Tablet		England	TopAbundance	e579362e1c67dcfaccce2d38c5572ee9	Apera baytopiana	Turkey	100
Tablet		England	TopAbundance	e579362e1c67dcfaccce2d38c5572ee9	Apera intermedia	East Aegean Is., Iran, Iraq, Primorye, Transcaucasus, Turkey-in-Europe, Turkey	100
Tablet		England	TopAbundance	e579362e1c67dcfaccce2d38c5572ee9	Apera triaristata	Turkey	100
Tablet		England	TopAbundance	e579362e1c67dcfaccce2d38c5572ee9	Bellardiochloa argaea	Turkey	100
Tablet		England	TopAbundance	e579362e1c67dcfaccce2d38c5572ee9	Bellardiochloa carica	Turkey	100
Tablet		England	TopAbundance	e579362e1c67dcfaccce2d38c5572ee9	Bellardiochloa doganiana	Turkey	100
Tablet		England	TopAbundance	e579362e1c67dcfaccce2d38c5572ee9	Cinna bolanderi	California	100
Tablet		England	TopAbundance	e579362e1c67dcfaccce2d38c5572ee9	Cinna poiformis	Bolivia, Colombia, Costa Rica, Ecuador, Guatemala, Mexico Central, Mexico Northeast, Mexico Gulf, Mexico Southwest, Mexico Southeast, Panama, Peru, Venezuela	100
Tablet		England	TopAbundance	e579362e1c67dcfaccce2d38c5572ee9	Poa araratica	Afghanistan, Altay, China South-Central, Inner Mongolia, China North-Central, Qinghai, Tibet, Xinjiang, Iran, Iraq, Kazakhstan, Kirgizistan, Mongolia, North Caucasus, Nepal, Pakistan, Transcaucasus, Turkmenistan, Turkey, Tadzhikistan, Uzbekistan, West Himalaya, West Siberia	100
Tablet		England	TopAbundance	e579362e1c67dcfaccce2d38c5572ee9	Poa arctica	Alberta, Argentina South, Altay, Aleutian Is., Alaska, British Columbia, Buryatiya, Inner Mongolia, Colorado, Chita, Finland, Greenland, Idaho, Kamchatka, Khabarovsk, Krasnoyarsk, Kuril Is., Labrador, Magadan, Manitoba, Montana, Nevada, Newfoundland, Norway, Nunavut, New Mexico, Northwest Territories, Ontario, Québec, East European Russia, North European Russia, Saskatchewan, Svalbard, Sweden, Tu…	100
Tablet		England	TopAbundance	e579362e1c67dcfaccce2d38c5572ee9	Poa biebersteinii	Afghanistan, East Aegean Is., Greece, Iran, Iraq, Krym, Lebanon-Syria, North Caucasus, Pakistan, South European Russia, Transcaucasus, Turkey, Ukraine, West Himalaya	100
Tablet		England	TopAbundance	e579362e1c67dcfaccce2d38c5572ee9	Poa bucharica	Afghanistan, Xinjiang, Kazakhstan, Kirgizistan, Tadzhikistan, Uzbekistan, West Himalaya	100
Tablet		England	TopAbundance	e579362e1c67dcfaccce2d38c5572ee9	Poa caucasica	North Caucasus, Turkey	100
Tablet		England	TopAbundance	e579362e1c67dcfaccce2d38c5572ee9	Poa cenisia	Albania, Austria, Bulgaria, Corse, France, Germany, Greece, Italy, Kriti, Romania, Sardegna, Spain, Switzerland, Turkey, Yugoslavia	100
Tablet		England	TopAbundance	e579362e1c67dcfaccce2d38c5572ee9	Poa chirripoensis	Costa Rica, Venezuela	100
Tablet		England	TopAbundance	e579362e1c67dcfaccce2d38c5572ee9	Poa colombiana	Colombia, Ecuador	100
Tablet		England	TopAbundance	e579362e1c67dcfaccce2d38c5572ee9	Poa crymophila	Afghanistan, Altay, China South-Central, Inner Mongolia, China North-Central, Qinghai, Tibet, Xinjiang, East Himalaya, Kazakhstan, Kirgizistan, Mongolia, Nepal, Tadzhikistan, Uzbekistan	100
Tablet		England	TopAbundance	e579362e1c67dcfaccce2d38c5572ee9	Poa cusickii	Alberta, British Columbia, California, Colorado, Idaho, Manitoba, Montana, North Dakota, Nevada, Oregon, Saskatchewan, Utah, Washington, Wyoming, Yukon	100
Tablet		England	TopAbundance	e579362e1c67dcfaccce2d38c5572ee9	Poa dahurica	Afghanistan, Egypt, Greece, Gulf States, India, Iran, Iraq, Kuwait, Lebanon-Syria, Libya, Oman, Pakistan, Palestine, Saudi Arabia, Sinai, Transcaucasus, Turkey, West Himalaya	100
Tablet		England	TopAbundance	e579362e1c67dcfaccce2d38c5572ee9	Poa diaphora	Afghanistan, Altay, Tibet, Xinjiang, Egypt, Iran, Iraq, Kazakhstan, Kirgizistan, Lebanon-Syria, North Caucasus, Pakistan, East European Russia, South European Russia, Sinai, Transcaucasus, Turkmenistan, Turkey, Tadzhikistan, Uzbekistan, West Himalaya	100
Tablet		England	TopAbundance	e579362e1c67dcfaccce2d38c5572ee9	Poa diversifolia	Lebanon-Syria, Turkey	100
Tablet		England	TopAbundance	e579362e1c67dcfaccce2d38c5572ee9	Poa dolichophylla	Argentina Northwest	100
Tablet		England	TopAbundance	e579362e1c67dcfaccce2d38c5572ee9	Poa elanata	China South-Central, Inner Mongolia, Qinghai, Tibet, Xinjiang, Nepal, West Himalaya	100
Tablet		England	TopAbundance	e579362e1c67dcfaccce2d38c5572ee9	Poa fauriei	Japan	100
Tablet		England	TopAbundance	e579362e1c67dcfaccce2d38c5572ee9	Poa fendleriana	Alberta, Arizona, British Columbia, California, Colorado, Idaho, Manitoba, Montana, Mexico Northeast, Mexico Northwest, North Dakota, Nebraska, Nevada, New Mexico, Oklahoma, Oregon, South Dakota, Texas, Utah, Washington, Wyoming	100
Tablet		England	TopAbundance	e579362e1c67dcfaccce2d38c5572ee9	Poa glauca	Alberta, Afghanistan, Argentina South, Altay, Amur, Arizona, Alaska, Austria, British Columbia, Buryatiya, California, China South-Central, Inner Mongolia, Manchuria, China North-Central, Qinghai, Tibet, Xinjiang, Chile South, Colorado, Chita, Czechoslovakia, Finland, Føroyar, France, Greenland, Great Britain, Greece, Iceland, Idaho, Irkutsk, Iran, Italy, Japan, Kamchatka, Kazakhstan, Kirgizistan…	100
Tablet		England	TopAbundance	e579362e1c67dcfaccce2d38c5572ee9	Poa grandis	China South-Central, Tibet, Myanmar	100
Tablet		England	TopAbundance	e579362e1c67dcfaccce2d38c5572ee9	Poa hitchcockiana	Bolivia, Colombia, Ecuador, Peru	100
Tablet		England	TopAbundance	e579362e1c67dcfaccce2d38c5572ee9	Poa hylobates	China South-Central, Inner Mongolia, Qinghai, Tibet, Xinjiang, Nepal, West Himalaya	100
Tablet		England	TopAbundance	e579362e1c67dcfaccce2d38c5572ee9	Poa ianthina	China South-Central, Inner Mongolia, China North-Central, Qinghai, Tibet, Xinjiang	100
Tablet		England	TopAbundance	e579362e1c67dcfaccce2d38c5572ee9	Poa khokhrjakovii	Magadan	100
Tablet		England	TopAbundance	e579362e1c67dcfaccce2d38c5572ee9	Poa lanuginosa	Argentina Northeast, Argentina South, Argentina Northwest, Chile Central, Chile South, Uruguay	100
Tablet		England	TopAbundance	e579362e1c67dcfaccce2d38c5572ee9	Poa laxa	Austria, Bulgaria, Corse, Czechoslovakia, France, Germany, Italy, Poland, Romania, Spain, Switzerland, Yugoslavia	100
Tablet		England	TopAbundance	e579362e1c67dcfaccce2d38c5572ee9	Poa ligularis	Argentina Northeast, Argentina South, Argentina Northwest, Chile South	100
Tablet		England	TopAbundance	e579362e1c67dcfaccce2d38c5572ee9	Poa lipskyi	Qinghai, Tibet, Xinjiang, Kazakhstan, Kirgizistan, Mongolia, Tadzhikistan, Uzbekistan	100
Tablet		England	TopAbundance	e579362e1c67dcfaccce2d38c5572ee9	Poa macroclada	Alberta, Argentina South, Aleutian Is., Alaska, British Columbia, Chile Central, Chile South, Colorado, Idaho, Montana, Oregon, Utah, Washington	100
Tablet		England	TopAbundance	e579362e1c67dcfaccce2d38c5572ee9	Poa malaca	China South-Central, Inner Mongolia, China North-Central, China Southeast, Tibet, Xinjiang	100
Tablet		England	TopAbundance	e579362e1c67dcfaccce2d38c5572ee9	Poa marshallii	Peru	100
Tablet		England	TopAbundance	e579362e1c67dcfaccce2d38c5572ee9	Poa masenderana	Iran, Iraq, North Caucasus, Transcaucasus, Turkey	100
Tablet		England	TopAbundance	e579362e1c67dcfaccce2d38c5572ee9	Poa megalothyrsa	China South-Central, China North-Central, Qinghai, Tibet, East Himalaya	100
Tablet		England	TopAbundance	e579362e1c67dcfaccce2d38c5572ee9	Poa mucuchachensis	Colombia, Venezuela	100
Tablet		England	TopAbundance	e579362e1c67dcfaccce2d38c5572ee9	Poa orinosa	Albania, Altay, Amur, Buryatiya, China South-Central, Inner Mongolia, Manchuria, China North-Central, Qinghai, China Southeast, Tibet, Xinjiang, Chita, Greece, Irkutsk, Japan, Kamchatka, Kazakhstan, Kirgizistan, Khabarovsk, Korea, Krasnoyarsk, Magadan, Mongolia, North Caucasus, Nepal, Primorye, Romania, Central European Russia, East European Russia, North European Russia, South European Russia, T…	100
Tablet		England	TopAbundance	e579362e1c67dcfaccce2d38c5572ee9	Poa pagophila	Assam, China South-Central, Tibet, East Himalaya, Nepal, Pakistan, West Himalaya	100
Tablet		England	TopAbundance	e579362e1c67dcfaccce2d38c5572ee9	Poa palmeri	Mexico Northeast	100
Tablet		England	TopAbundance	e579362e1c67dcfaccce2d38c5572ee9	Poa pauciflora	Colombia, Ecuador, Peru, Venezuela	100
Tablet		England	TopAbundance	e579362e1c67dcfaccce2d38c5572ee9	Poa paucifolia	China South-Central, Inner Mongolia, China North-Central, China Southeast, Tibet, Xinjiang	100
Tablet		England	TopAbundance	e579362e1c67dcfaccce2d38c5572ee9	Poa persica	Afghanistan, Cyprus, Great Britain, Iran, Iraq, Lebanon-Syria, North Caucasus, Pakistan, Palestine, Saudi Arabia, Sinai, Transcaucasus, Turkmenistan, Turkey, Tadzhikistan, West Himalaya	100
Tablet		England	TopAbundance	e579362e1c67dcfaccce2d38c5572ee9	Poa petrosa	Venezuela	100
Tablet		England	TopAbundance	e579362e1c67dcfaccce2d38c5572ee9	Poa piperi	California, Oregon	100
Tablet		England	TopAbundance	e579362e1c67dcfaccce2d38c5572ee9	Poa planifolia	Argentina Northwest, Chile Central	100
Tablet		England	TopAbundance	e579362e1c67dcfaccce2d38c5572ee9	Poa pseudobulbosa	Turkey	100
Tablet		England	TopAbundance	e579362e1c67dcfaccce2d38c5572ee9	Poa shumushuensis	Kamchatka, Kuril Is., Magadan	100
Tablet		England	TopAbundance	e579362e1c67dcfaccce2d38c5572ee9	Poa sinoglauca	China South-Central, Inner Mongolia, China North-Central, Qinghai, Tibet, Xinjiang	100
Tablet		England	TopAbundance	e579362e1c67dcfaccce2d38c5572ee9	Poa skvortzovii	Amur, Buryatiya, China South-Central, Inner Mongolia, Manchuria, China North-Central, Tibet, Xinjiang, Chita, Irkutsk, Khabarovsk, Mongolia, Primorye, Yakutskiya	100
Tablet		England	TopAbundance	e579362e1c67dcfaccce2d38c5572ee9	Poa tangii	Inner Mongolia, China North-Central, Qinghai	100
Tablet		England	TopAbundance	e579362e1c67dcfaccce2d38c5572ee9	Poa trachyphylla	Colombia, Venezuela	100
Tablet		England	TopAbundance	e579362e1c67dcfaccce2d38c5572ee9	Poa unilateralis	California, Oregon, Washington	100
Tablet		England	TopAbundance	e579362e1c67dcfaccce2d38c5572ee9	Poa ursina	Albania, Bulgaria, Greece, Romania, Ukraine, Yugoslavia	100
Tablet		England	TopAbundance	e579362e1c67dcfaccce2d38c5572ee9	Poa ussuriensis	Manchuria, Khabarovsk, Korea, Kuril Is., Mongolia, Primorye, Yakutskiya	100
Tablet		Thailand	TopAbundance	0354fbdd7c22756518f3a4880614a97f	Rheum wittrockii	Xinjiang, Kazakhstan, Kirgizistan, Pakistan, Tadzhikistan	100
Tablet		Thailand	TopAbundance	0354fbdd7c22756518f3a4880614a97f	Rumex acetosa	Alberta, Afghanistan, Argentina Northeast, Argentina South, Albania, Altay, Aleutian Is., Amur, Alaska, Austria, Baleares, Belgium, Belarus, Baltic States, British Columbia, Buryatiya, Bulgaria, Chad, China South-Central, Inner Mongolia, Manchuria, China North-Central, Qinghai, China Southeast, Tibet, Xinjiang, Chile South, Connecticut, Corse, Chita, Czechoslovakia, Denmark, Finland, Føroyar, Fra…	100
Tablet		Thailand	TopAbundance	0354fbdd7c22756518f3a4880614a97f	Rumex crispus	Cambodia, China South-Central, Hainan, China North-Central, China Southeast, East Himalaya, Japan, Jawa, Laos, Malaya, Myanmar, Philippines, Taiwan, Thailand, Vietnam	100
Tablet		Thailand	TopAbundance	0354fbdd7c22756518f3a4880614a97f	Rumex dentatus	Alberta, Afghanistan, Albania, Arizona, Assam, Bangladesh, Bulgaria, California, China South-Central, Inner Mongolia, China North-Central, Qinghai, China Southeast, Xinjiang, Cyprus, Czechoslovakia, Egypt, East Himalaya, France, Great Britain, Greece, Gulf States, Illinois, India, Iran, Iraq, Japan, Kazakhstan, Kirgizistan, Korea, Kuril Is., Laos, Lebanon-Syria, Libya, Mali, Missouri, Mexico Nort…	100
Tablet		Thailand	TopAbundance	0354fbdd7c22756518f3a4880614a97f	Rumex japonicus	China South-Central, Hainan, Inner Mongolia, Manchuria, China Southeast, Japan, Kamchatka, Korea, Kuril Is., Nansei-shoto, Ogasawara-shoto, Primorye, Sakhalin, Taiwan, Vietnam	100
Tablet		Thailand	TopAbundance	0354fbdd7c22756518f3a4880614a97f	Rumex nepalensis	Afghanistan, Albania, Angola, Assam, Burundi, China South-Central, China North-Central, Qinghai, China Southeast, Tibet, Cameroon, Cape Provinces, East Himalaya, Eritrea, Ethiopia, Greece, India, Iran, Italy, Japan, Jawa, Kenya, Lebanon-Syria, Lesotho, Madagascar, Malawi, Myanmar, KwaZulu-Natal, Nepal, Free State, Pakistan, Rwanda, Saudi Arabia, Sri Lanka, Sudan, Tanzania, Turkey, Northern Provin…	100
Tablet		Thailand	TopAbundance	273536bad9d6b534f3c3a17648ab21f9	Musa acuminata	Andaman Is., Bangladesh, Borneo, China South-Central, China Southeast, Canary Is., Costa Rica, Caroline Is., Ecuador, Fiji, Florida, Guinea, India, Jawa, Juan Fernández Is., Laos, Lesser Sunda Is., Malaya, Myanmar, Nicobar Is., Nauru, Niue, Philippines, Samoa, South China Sea, Senegal, Spain, Sri Lanka, Sulawesi, Sumatera, Tanzania, Thailand, Tonga, Trinidad-Tobago, Tuamotu, Tubuai Is., Turkey, V…	100
Tablet		Thailand	TopAbundance	273536bad9d6b534f3c3a17648ab21f9	Musa aurantiaca	Assam, Tibet, East Himalaya, Myanmar	100
Tablet		Thailand	TopAbundance	273536bad9d6b534f3c3a17648ab21f9	Musa balbisiana	Andaman Is., Assam, Bismarck Archipelago, Borneo, China South-Central, Hainan, China Southeast, Tibet, East Himalaya, Gulf of Guinea Is., Hawaii, India, Japan, Jawa, Malaya, Myanmar, Nicobar Is., Nepal, Nansei-shoto, New Guinea, Philippines, Sri Lanka, Taiwan, Thailand, Vietnam	100
Tablet		Thailand	TopAbundance	273536bad9d6b534f3c3a17648ab21f9	Musa banksii	New Guinea, Queensland, Samoa	100
Tablet		Thailand	TopAbundance	273536bad9d6b534f3c3a17648ab21f9	Musa beccarii	Borneo	100
Tablet		Thailand	TopAbundance	273536bad9d6b534f3c3a17648ab21f9	Musa chunii	China South-Central	100
Tablet		Thailand	TopAbundance	273536bad9d6b534f3c3a17648ab21f9	Musa ingens	New Guinea	100
Tablet		Thailand	TopAbundance	273536bad9d6b534f3c3a17648ab21f9	Musa itinerans	Assam, Bangladesh, China South-Central, Hainan, China Southeast, Laos, Myanmar, Taiwan, Thailand, Vietnam	100
Tablet		Thailand	TopAbundance	273536bad9d6b534f3c3a17648ab21f9	Musa jackeyi	Queensland	100
Tablet		Thailand	TopAbundance	273536bad9d6b534f3c3a17648ab21f9	Musa laterita	Assam, Bangladesh, China South-Central, Myanmar, Thailand	100
Tablet		Thailand	TopAbundance	273536bad9d6b534f3c3a17648ab21f9	Musa lokok	Borneo	100
Tablet		Thailand	TopAbundance	273536bad9d6b534f3c3a17648ab21f9	Musa maclayi	Bismarck Archipelago, New Guinea, Solomon Is.	100
Tablet		Thailand	TopAbundance	273536bad9d6b534f3c3a17648ab21f9	Musa mannii	East Himalaya, Jawa	100
Tablet		Thailand	TopAbundance	273536bad9d6b534f3c3a17648ab21f9	Musa nagensium	Assam, China South-Central, East Himalaya, Myanmar, Thailand	100
Tablet		Thailand	TopAbundance	273536bad9d6b534f3c3a17648ab21f9	Musa nanensis	Thailand	100
Tablet		Thailand	TopAbundance	273536bad9d6b534f3c3a17648ab21f9	Musa peekelii	Bismarck Archipelago, New Guinea	100
Tablet		Thailand	TopAbundance	273536bad9d6b534f3c3a17648ab21f9	Musa puspanjaliae	East Himalaya	100
Tablet		Thailand	TopAbundance	273536bad9d6b534f3c3a17648ab21f9	Musa rosea	Cambodia	100
Tablet		Thailand	TopAbundance	273536bad9d6b534f3c3a17648ab21f9	Musa rubinea	China South-Central	100
Tablet		Thailand	TopAbundance	273536bad9d6b534f3c3a17648ab21f9	Musa rubra	Assam, Bangladesh, China South-Central, Myanmar, Thailand	100
Tablet		Thailand	TopAbundance	273536bad9d6b534f3c3a17648ab21f9	Musa ruiliensis	China South-Central	100
Tablet		Thailand	TopAbundance	273536bad9d6b534f3c3a17648ab21f9	Musa serpentina	Thailand	100
Tablet		Thailand	TopAbundance	273536bad9d6b534f3c3a17648ab21f9	Musa siamensis	Thailand	100
Tablet		Thailand	TopAbundance	273536bad9d6b534f3c3a17648ab21f9	Musa textilis	Andaman Is., Borneo, China South-Central, China Southeast, Costa Rica, Caroline Is., Guinea, Jawa, Myanmar, Nicobar Is., Philippines, Trinidad-Tobago	100
Tablet		Thailand	TopAbundance	273536bad9d6b534f3c3a17648ab21f9	Musa tonkinensis	Vietnam	100
Tablet		Thailand	TopAbundance	273536bad9d6b534f3c3a17648ab21f9	Musa troglodytarum	Bismarck Archipelago, Cook Is., Fiji, Hawaii, Jawa, Maluku, Marquesas, New Caledonia, New Guinea, Society Is., Santa Cruz Is., Solomon Is., Tuamotu, Tubuai Is.	100
Tablet		Thailand	TopAbundance	273536bad9d6b534f3c3a17648ab21f9	Musa x chiliocarpa	Alabama, Andaman Is., Ascension, Assam, Bangladesh, Burkina, Borneo, Central African Republic, Chagos Archipelago, Chad, China South-Central, Hainan, China Southeast, Comoros, Cook Is., Costa Rica, Caroline Is., Ecuador, Fiji, Florida, Gambia, The, Gulf of Guinea Is., Guinea-Bissau, Guinea, Hawaii, Honduras, India, Jawa, Kenya, Leeward Is. AB Ant, Line Is., Lesser Sunda Is., Mauritius, Madagascar…	100
Tablet		Thailand	TopAbundance	273536bad9d6b534f3c3a17648ab21f9	Musa x formobisiana	Taiwan	100
Tablet		Thailand	TopAbundance	273536bad9d6b534f3c3a17648ab21f9	Musa yunnanensis	China South-Central	100
Tablet		Thailand	TopAbundance	b4b90cbced7f5a69ef671dec94e4d87d	Musa acuminata	Andaman Is., Bangladesh, Borneo, China South-Central, China Southeast, Canary Is., Costa Rica, Caroline Is., Ecuador, Fiji, Florida, Guinea, India, Jawa, Juan Fernández Is., Laos, Lesser Sunda Is., Malaya, Myanmar, Nicobar Is., Nauru, Niue, Philippines, Samoa, South China Sea, Senegal, Spain, Sri Lanka, Sulawesi, Sumatera, Tanzania, Thailand, Tonga, Trinidad-Tobago, Tuamotu, Tubuai Is., Turkey, V…	100
Tablet		Thailand	TopAbundance	b4b90cbced7f5a69ef671dec94e4d87d	Musa aurantiaca	Assam, Tibet, East Himalaya, Myanmar	100
Tablet		Thailand	TopAbundance	b4b90cbced7f5a69ef671dec94e4d87d	Musa balbisiana	Andaman Is., Assam, Bismarck Archipelago, Borneo, China South-Central, Hainan, China Southeast, Tibet, East Himalaya, Gulf of Guinea Is., Hawaii, India, Japan, Jawa, Malaya, Myanmar, Nicobar Is., Nepal, Nansei-shoto, New Guinea, Philippines, Sri Lanka, Taiwan, Thailand, Vietnam	100
Tablet		Thailand	TopAbundance	b4b90cbced7f5a69ef671dec94e4d87d	Musa banksii	New Guinea, Queensland, Samoa	100
Tablet		Thailand	TopAbundance	b4b90cbced7f5a69ef671dec94e4d87d	Musa basjoo	China South-Central, China Southeast, Japan, Korea	100
Tablet		Thailand	TopAbundance	b4b90cbced7f5a69ef671dec94e4d87d	Musa chunii	China South-Central	100
Tablet		Thailand	TopAbundance	b4b90cbced7f5a69ef671dec94e4d87d	Musa itinerans	Assam, Bangladesh, China South-Central, Hainan, China Southeast, Laos, Myanmar, Taiwan, Thailand, Vietnam	100
Tablet		Thailand	TopAbundance	b4b90cbced7f5a69ef671dec94e4d87d	Musa laterita	Assam, Bangladesh, China South-Central, Myanmar, Thailand	100
Tablet		Thailand	TopAbundance	b4b90cbced7f5a69ef671dec94e4d87d	Musa mannii	East Himalaya, Jawa	100
Tablet		Thailand	TopAbundance	b4b90cbced7f5a69ef671dec94e4d87d	Musa nagensium	Assam, China South-Central, East Himalaya, Myanmar, Thailand	100
Tablet		Thailand	TopAbundance	b4b90cbced7f5a69ef671dec94e4d87d	Musa nanensis	Thailand	100
Tablet		Thailand	TopAbundance	b4b90cbced7f5a69ef671dec94e4d87d	Musa ornata	Assam, Bangladesh, Cambodia, Colombia, Costa Rica, East Himalaya, Guatemala, Honduras, India, Jawa, Mexico Central, Mexico Gulf, Mexico Southwest, Mexico Southeast, Myanmar, Peru, Trinidad-Tobago	100
Tablet		Thailand	TopAbundance	b4b90cbced7f5a69ef671dec94e4d87d	Musa puspanjaliae	East Himalaya	100
Tablet		Thailand	TopAbundance	b4b90cbced7f5a69ef671dec94e4d87d	Musa rosea	Cambodia	100
Tablet		Thailand	TopAbundance	b4b90cbced7f5a69ef671dec94e4d87d	Musa rubinea	China South-Central	100
Tablet		Thailand	TopAbundance	b4b90cbced7f5a69ef671dec94e4d87d	Musa rubra	Assam, Bangladesh, China South-Central, Myanmar, Thailand	100
Tablet		Thailand	TopAbundance	b4b90cbced7f5a69ef671dec94e4d87d	Musa ruiliensis	China South-Central	100
Tablet		Thailand	TopAbundance	b4b90cbced7f5a69ef671dec94e4d87d	Musa siamensis	Thailand	100
Tablet		Thailand	TopAbundance	b4b90cbced7f5a69ef671dec94e4d87d	Musa textilis	Andaman Is., Borneo, China South-Central, China Southeast, Costa Rica, Caroline Is., Guinea, Jawa, Myanmar, Nicobar Is., Philippines, Trinidad-Tobago	100
Tablet		Thailand	TopAbundance	b4b90cbced7f5a69ef671dec94e4d87d	Musa tonkinensis	Vietnam	100
Tablet		Thailand	TopAbundance	b4b90cbced7f5a69ef671dec94e4d87d	Musa x chiliocarpa	Alabama, Andaman Is., Ascension, Assam, Bangladesh, Burkina, Borneo, Central African Republic, Chagos Archipelago, Chad, China South-Central, Hainan, China Southeast, Comoros, Cook Is., Costa Rica, Caroline Is., Ecuador, Fiji, Florida, Gambia, The, Gulf of Guinea Is., Guinea-Bissau, Guinea, Hawaii, Honduras, India, Jawa, Kenya, Leeward Is. AB Ant, Line Is., Lesser Sunda Is., Mauritius, Madagascar…	100
Tablet		Thailand	TopAbundance	b4b90cbced7f5a69ef671dec94e4d87d	Musa x formobisiana	Taiwan	100
Tablet		Thailand	TopAbundance	b4b90cbced7f5a69ef671dec94e4d87d	Musa yunnanensis	China South-Central	100
Tablet		Thailand	TopAbundance	eb191481c05d05a8d5c35ec7ba4e5c2b	Rheum wittrockii	Xinjiang, Kazakhstan, Kirgizistan, Pakistan, Tadzhikistan	100
Tablet		Thailand	TopAbundance	eb191481c05d05a8d5c35ec7ba4e5c2b	Rumex acetosa	Alberta, Afghanistan, Argentina Northeast, Argentina South, Albania, Altay, Aleutian Is., Amur, Alaska, Austria, Baleares, Belgium, Belarus, Baltic States, British Columbia, Buryatiya, Bulgaria, Chad, China South-Central, Inner Mongolia, Manchuria, China North-Central, Qinghai, China Southeast, Tibet, Xinjiang, Chile South, Connecticut, Corse, Chita, Czechoslovakia, Denmark, Finland, Føroyar, Fra…	100
Tablet		Thailand	TopAbundance	eb191481c05d05a8d5c35ec7ba4e5c2b	Rumex acetosella	Alberta, Argentina Northeast, Argentina South, Argentina Northwest, Alabama, Albania, Algeria, Altay, Aleutian Is., Amur, Arizona, Arkansas, Alaska, Amsterdam-St.Paul Is., Austria, Belgium, Belarus, Baltic States, Bolivia, British Columbia, Buryatiya, Bulgaria, Brazil Southeast, Brazil South, California, China South-Central, Inner Mongolia, Manchuria, China North-Central, Xinjiang, Chile Central,…	100
Tablet		Thailand	TopAbundance	eb191481c05d05a8d5c35ec7ba4e5c2b	Rumex arcticus	Alaska, British Columbia, Chita, Kamchatka, Khabarovsk, Krasnoyarsk, Kuril Is., Magadan, Nunavut, Northwest Territories, East European Russia, North European Russia, West Siberia, Yakutskiya, Yukon	100
Tablet		Thailand	TopAbundance	eb191481c05d05a8d5c35ec7ba4e5c2b	Rumex conglomeratus	Afghanistan, Argentina Northeast, Argentina South, Argentina Northwest, Alabama, Albania, Algeria, Arizona, Arkansas, Austria, Azores, Baleares, Belgium, Belarus, Baltic States, Bolivia, British Columbia, Bulgaria, California, Chile Central, Colombia, Chile North, Chile South, Canary Is., Corse, Cape Provinces, Crozet Is., Cyprus, Czechoslovakia, Denmark, East Aegean Is., Ecuador, Finland, France…	100
Tablet		Thailand	TopAbundance	eb191481c05d05a8d5c35ec7ba4e5c2b	Rumex crispus	Cambodia, China South-Central, Hainan, China North-Central, China Southeast, East Himalaya, Japan, Jawa, Laos, Malaya, Myanmar, Philippines, Taiwan, Thailand, Vietnam	100
Tablet		Thailand	TopAbundance	eb191481c05d05a8d5c35ec7ba4e5c2b	Rumex dentatus	Alberta, Afghanistan, Albania, Arizona, Assam, Bangladesh, Bulgaria, California, China South-Central, Inner Mongolia, China North-Central, Qinghai, China Southeast, Xinjiang, Cyprus, Czechoslovakia, Egypt, East Himalaya, France, Great Britain, Greece, Gulf States, Illinois, India, Iran, Iraq, Japan, Kazakhstan, Kirgizistan, Korea, Kuril Is., Laos, Lebanon-Syria, Libya, Mali, Missouri, Mexico Nort…	100
Tablet		Thailand	TopAbundance	eb191481c05d05a8d5c35ec7ba4e5c2b	Rumex graminifolius	Aleutian Is., Amur, Alaska, Buryatiya, Chita, Finland, Greenland, Krasnoyarsk, Magadan, Norway, North European Russia, Northwest European Russia, West Siberia, Yakutskiya	100
Tablet		Thailand	TopAbundance	eb191481c05d05a8d5c35ec7ba4e5c2b	Rumex hultenii	Kamchatka, Khabarovsk, Magadan, Yakutskiya	100
Tablet		Thailand	TopAbundance	eb191481c05d05a8d5c35ec7ba4e5c2b	Rumex japonicus	China South-Central, Hainan, Inner Mongolia, Manchuria, China Southeast, Japan, Kamchatka, Korea, Kuril Is., Nansei-shoto, Ogasawara-shoto, Primorye, Sakhalin, Taiwan, Vietnam	100
Tablet		Thailand	TopAbundance	eb191481c05d05a8d5c35ec7ba4e5c2b	Rumex nepalensis	Afghanistan, Albania, Angola, Assam, Burundi, China South-Central, China North-Central, Qinghai, China Southeast, Tibet, Cameroon, Cape Provinces, East Himalaya, Eritrea, Ethiopia, Greece, India, Iran, Italy, Japan, Jawa, Kenya, Lebanon-Syria, Lesotho, Madagascar, Malawi, Myanmar, KwaZulu-Natal, Nepal, Free State, Pakistan, Rwanda, Saudi Arabia, Sri Lanka, Sudan, Tanzania, Turkey, Northern Provin…	100
Tablet		Thailand	TopAbundance	eb191481c05d05a8d5c35ec7ba4e5c2b	Rumex obtusifolius	Argentina Northeast, Argentina South, Argentina Northwest, Alabama, Albania, Algeria, Aleutian Is., Arizona, Arkansas, Alaska, Amsterdam-St.Paul Is., Austria, Azores, Baleares, Bermuda, Belgium, Belarus, Baltic States, Bolivia, British Columbia, Bulgaria, Brazil West-Central, Brazil Northeast, Brazil Southeast, Brazil South, California, China South-Central, China North-Central, China Southeast, C…	100
Excipient	Cellulose DC	USA	TopAbundance	080a591a1e461a8f907e7d4408e2e6d9	Mentha canadensis	Alberta, Amur, Arizona, Arkansas, Alaska, British Columbia, Buryatiya, California, Cambodia, China South-Central, Inner Mongolia, Manchuria, China North-Central, Qinghai, China Southeast, Tibet, Xinjiang, Connecticut, Colorado, Chita, Delaware, Florida, Georgia, Idaho, Illinois, Indiana, Iowa, Irkutsk, Japan, Jawa, Kansas, Khabarovsk, Korea, Krasnoyarsk, Kentucky, Kuril Is., Labrador, Laos, Lesse…	99.306
Excipient	Cellulose DC	USA	TopAbundance	080a591a1e461a8f907e7d4408e2e6d9	Mentha longifolia	Afghanistan, Albania, Algeria, Altay, Austria, Belgium, Belarus, Baltic States, Bulgaria, Chad, China South-Central, Tibet, Xinjiang, Canary Is., Cape Provinces, Cyprus, Czechoslovakia, East Aegean Is., Egypt, Ethiopia, France, Germany, Greece, Guinea, Hungary, Illinois, Iran, Iraq, Italy, Kazakhstan, Kenya, Kirgizistan, Krasnoyarsk, Kriti, Krym, Lebanon-Syria, Libya, Lesotho, Madeira, Morocco, M…	99.306
Excipient	Cellulose DC	USA	TopAbundance	080a591a1e461a8f907e7d4408e2e6d9	Mentha spicata	Alberta, Afghanistan, Argentina Northeast, Argentina South, Argentina Northwest, Alabama, Albania, Algeria, Arizona, Arkansas, Alaska, Austria, Azores, Baleares, Bangladesh, Bermuda, Belgium, British Columbia, Bulgaria, Brazil South, California, Chad, China South-Central, China Southeast, Tibet, Connecticut, Canary Is., Colorado, Corse, Cape Provinces, Cyprus, Czechoslovakia, Delaware, Denmark, D…	99.306
Excipient	Cellulose DC	USA	TopAbundance	080a591a1e461a8f907e7d4408e2e6d9	Mentha suaveolens	Alabama, Algeria, Arizona, Austria, Azores, Baleares, Belgium, Belarus, Bulgaria, California, Colombia, Chile North, Connecticut, Canary Is., Comoros, Corse, Czechoslovakia, Delaware, Denmark, East Aegean Is., Florida, France, Germany, Great Britain, Greece, Illinois, Indiana, Ireland, Italy, Louisiana, Maine, Massachusetts, Madeira, Michigan, Morocco, Maryland, Mexico Central, Mexico Southwest, …	99.306
Excipient	Cellulose DC	USA	TopAbundance	080a591a1e461a8f907e7d4408e2e6d9	Mentha x piperita	Argentina Northeast, Argentina South, Argentina Northwest, Alabama, Algeria, Altay, Arkansas, Alaska, Austria, Azores, Baleares, Bermuda, Belgium, Belarus, Baltic States, British Columbia, Bulgaria, Brazil South, California, Chile Central, Chile North, Connecticut, Canary Is., Colorado, Caroline Is., Cuba, Cape Verde, Czechoslovakia, Delaware, Denmark, Dominican Republic, Egypt, Eritrea, Ethiopia…	99.306
Excipient	Cellulose DC	USA	TopAbundance	080a591a1e461a8f907e7d4408e2e6d9	Mentha x verticillata	Austria, Azores, Belgium, Belarus, Baltic States, Bulgaria, Connecticut, Cape Verde, Czechoslovakia, Denmark, Finland, France, Germany, Great Britain, Hungary, Illinois, Ireland, Italy, Netherlands, Norway, New Jersey, Pennsylvania, Poland, Romania, East European Russia, Spain, Sweden, Switzerland, Ukraine, Wisconsin, West Virginia, Yugoslavia	99.306
Excipient	Cellulose DC	USA	TopAbundance	47f0d35d36428fc0d5233eb8cf2c850a	Camellia amplexifolia	Hainan	100
Excipient	Cellulose DC	USA	TopAbundance	47f0d35d36428fc0d5233eb8cf2c850a	Camellia anlungensis	China South-Central, China Southeast	100
Excipient	Cellulose DC	USA	TopAbundance	47f0d35d36428fc0d5233eb8cf2c850a	Camellia aurea	Vietnam	100
Excipient	Cellulose DC	USA	TopAbundance	47f0d35d36428fc0d5233eb8cf2c850a	Camellia bambusifolia	China South-Central	100
Excipient	Cellulose DC	USA	TopAbundance	47f0d35d36428fc0d5233eb8cf2c850a	Camellia confusa	China South-Central, China Southeast, Laos, Myanmar, Thailand, Vietnam	100
Excipient	Cellulose DC	USA	TopAbundance	47f0d35d36428fc0d5233eb8cf2c850a	Camellia connata	Thailand	100
Excipient	Cellulose DC	USA	TopAbundance	47f0d35d36428fc0d5233eb8cf2c850a	Camellia costata	China South-Central, China Southeast	100
Excipient	Cellulose DC	USA	TopAbundance	47f0d35d36428fc0d5233eb8cf2c850a	Camellia cucphuongensis	Vietnam	100
Excipient	Cellulose DC	USA	TopAbundance	47f0d35d36428fc0d5233eb8cf2c850a	Camellia danzaiensis	China South-Central, China Southeast	100
Excipient	Cellulose DC	USA	TopAbundance	47f0d35d36428fc0d5233eb8cf2c850a	Camellia debaoensis	China Southeast	100
Excipient	Cellulose DC	USA	TopAbundance	47f0d35d36428fc0d5233eb8cf2c850a	Camellia elongata	China South-Central, Vietnam	100
Excipient	Cellulose DC	USA	TopAbundance	47f0d35d36428fc0d5233eb8cf2c850a	Camellia gigantocarpa	China Southeast	100
Excipient	Cellulose DC	USA	TopAbundance	47f0d35d36428fc0d5233eb8cf2c850a	Camellia grandibracteata	China South-Central	100
Excipient	Cellulose DC	USA	TopAbundance	47f0d35d36428fc0d5233eb8cf2c850a	Camellia indochinensis	China Southeast, Vietnam	100
Excipient	Cellulose DC	USA	TopAbundance	47f0d35d36428fc0d5233eb8cf2c850a	Camellia lanceoleosa	China Southeast	100
Excipient	Cellulose DC	USA	TopAbundance	47f0d35d36428fc0d5233eb8cf2c850a	Camellia leyensis	China South-Central, China Southeast	100
Excipient	Cellulose DC	USA	TopAbundance	47f0d35d36428fc0d5233eb8cf2c850a	Camellia lienshanensis	China Southeast, Vietnam	100
Excipient	Cellulose DC	USA	TopAbundance	47f0d35d36428fc0d5233eb8cf2c850a	Camellia lipingensis	China South-Central, China Southeast	100
Excipient	Cellulose DC	USA	TopAbundance	47f0d35d36428fc0d5233eb8cf2c850a	Camellia longissima	China Southeast	100
Excipient	Cellulose DC	USA	TopAbundance	47f0d35d36428fc0d5233eb8cf2c850a	Camellia luteoflora	China South-Central	100
Excipient	Cellulose DC	USA	TopAbundance	47f0d35d36428fc0d5233eb8cf2c850a	Camellia mingii	China South-Central	100
Excipient	Cellulose DC	USA	TopAbundance	47f0d35d36428fc0d5233eb8cf2c850a	Camellia nitidissima	China Southeast, Vietnam	100
Excipient	Cellulose DC	USA	TopAbundance	47f0d35d36428fc0d5233eb8cf2c850a	Camellia obtusifolia	China South-Central, China Southeast, Taiwan	100
Excipient	Cellulose DC	USA	TopAbundance	47f0d35d36428fc0d5233eb8cf2c850a	Camellia oleifera	Assam, China South-Central, Hainan, China North-Central, China Southeast, Laos, Myanmar, Vietnam	100
Excipient	Cellulose DC	USA	TopAbundance	47f0d35d36428fc0d5233eb8cf2c850a	Camellia parvisepala	China South-Central, Hainan, China Southeast	100
Excipient	Cellulose DC	USA	TopAbundance	47f0d35d36428fc0d5233eb8cf2c850a	Camellia petelotii	China Southeast, Vietnam	100
Excipient	Cellulose DC	USA	TopAbundance	47f0d35d36428fc0d5233eb8cf2c850a	Camellia pubicosta	Vietnam	100
Excipient	Cellulose DC	USA	TopAbundance	47f0d35d36428fc0d5233eb8cf2c850a	Camellia renshanxiangiae	China South-Central	100
Excipient	Cellulose DC	USA	TopAbundance	47f0d35d36428fc0d5233eb8cf2c850a	Camellia rhytidophylla	China South-Central	100
Excipient	Cellulose DC	USA	TopAbundance	47f0d35d36428fc0d5233eb8cf2c850a	Camellia rostrata	China Southeast	100
Excipient	Cellulose DC	USA	TopAbundance	47f0d35d36428fc0d5233eb8cf2c850a	Camellia sinensis	Argentina Northeast, Andaman Is., Assam, Bangladesh, Bolivia, Borneo, Cambodia, China South-Central, Hainan, China North-Central, China Southeast, Tibet, East Himalaya, Ethiopia, Gulf of Guinea Is., Guinea, Japan, Korea, Laos, Mauritius, Myanmar, Nepal, Réunion, Seychelles, Sri Lanka, Thailand, Trinidad-Tobago, Turkey, Vietnam	100
Excipient	Cellulose DC	USA	TopAbundance	47f0d35d36428fc0d5233eb8cf2c850a	Camellia suaveolens	Hainan, China Southeast, Laos, Taiwan, Vietnam	100
Excipient	Cellulose DC	USA	TopAbundance	47f0d35d36428fc0d5233eb8cf2c850a	Camellia tetracocca	China South-Central, China Southeast	100
Excipient	Cellulose DC	USA	TopAbundance	47f0d35d36428fc0d5233eb8cf2c850a	Camellia tonkinensis	China Southeast, Vietnam	100
Excipient	Cellulose DC	USA	TopAbundance	47f0d35d36428fc0d5233eb8cf2c850a	Camellia trichosperma	China Southeast	100
Excipient	Cellulose DC	USA	TopAbundance	47f0d35d36428fc0d5233eb8cf2c850a	Camellia wumingensis	China Southeast	100
Excipient	Cellulose DC	USA	TopAbundance	47f0d35d36428fc0d5233eb8cf2c850a	Camellia zhaiana	China Southeast	100
Excipient	Cellulose DC	USA	TopAbundance	47f0d35d36428fc0d5233eb8cf2c850a	Polyspora penangensis	Malaya	100
Excipient	Cellulose DC	USA	TopAbundance	47f0d35d36428fc0d5233eb8cf2c850a	Polyspora tiantangensis	China South-Central, Myanmar, Thailand, Vietnam	100
Excipient	Cellulose DC	USA	TopAbundance	47f0d35d36428fc0d5233eb8cf2c850a	Pyrenaria hirta	China South-Central, China Southeast, Vietnam	100
Excipient	Cellulose DC	USA	TopAbundance	47f0d35d36428fc0d5233eb8cf2c850a	Pyrenaria jonquieriana	China South-Central, Hainan, Laos, Vietnam	100
Excipient	Cellulose DC	USA	TopAbundance	6acabe0f60e6a3ae2d5694eb21e8d68d	Lonicera japonica	Argentina Northeast, Argentina Northwest, Alabama, Algeria, Arizona, Arkansas, Ascension, Azores, Bangladesh, Bermuda, Belgium, Bolivia, Brazil South, California, Cayman Is., China South-Central, Manchuria, China North-Central, China Southeast, Colombia, Connecticut, Costa Rica, Cuba, Cyprus, Delaware, Dominican Republic, Ecuador, El Salvador, Fiji, Florida, France, Georgia, Germany, Great Britai…	100
Excipient	Cellulose DC	USA	TopAbundance	6acabe0f60e6a3ae2d5694eb21e8d68d	Mentha aquatica	Argentina Northeast, Argentina Northwest, Albania, Algeria, Angola, Austria, Azores, Baleares, Bermuda, Belgium, Belarus, Baltic States, Bolivia, Botswana, Bulgaria, Brazil South, Chile Central, Chile North, Corse, Costa Rica, Cape Provinces, Cyprus, Czechoslovakia, Denmark, Ethiopia, Finland, Føroyar, France, Germany, Great Britain, Greece, Hungary, Iceland, Illinois, Ireland, Iran, Italy, Juan …	100
Excipient	Cellulose DC	USA	TopAbundance	6acabe0f60e6a3ae2d5694eb21e8d68d	Mentha arvensis	Alberta, Afghanistan, Altay, Austria, Bangladesh, Belgium, Belarus, Baltic States, British Columbia, Buryatiya, Bulgaria, California, Canary Is., Colorado, Czechoslovakia, Denmark, Finland, Føroyar, France, Germany, Great Britain, Greece, Haiti, Hungary, Iceland, Illinois, India, Ireland, Irkutsk, Italy, Kamchatka, Kazakhstan, Kirgizistan, Krasnoyarsk, Labrador, Magadan, Manitoba, Minnesota, Mont…	100
Excipient	Cellulose DC	USA	TopAbundance	6acabe0f60e6a3ae2d5694eb21e8d68d	Mentha canadensis	Alberta, Amur, Arizona, Arkansas, Alaska, British Columbia, Buryatiya, California, Cambodia, China South-Central, Inner Mongolia, Manchuria, China North-Central, Qinghai, China Southeast, Tibet, Xinjiang, Connecticut, Colorado, Chita, Delaware, Florida, Georgia, Idaho, Illinois, Indiana, Iowa, Irkutsk, Japan, Jawa, Kansas, Khabarovsk, Korea, Krasnoyarsk, Kentucky, Kuril Is., Labrador, Laos, Lesse…	100
Excipient	Cellulose DC	USA	TopAbundance	6acabe0f60e6a3ae2d5694eb21e8d68d	Mentha cervina	Algeria, Azores, France, Great Britain, Morocco, Portugal, Spain	100
Excipient	Cellulose DC	USA	TopAbundance	6acabe0f60e6a3ae2d5694eb21e8d68d	Mentha longifolia	Afghanistan, Albania, Algeria, Altay, Austria, Belgium, Belarus, Baltic States, Bulgaria, Chad, China South-Central, Tibet, Xinjiang, Canary Is., Cape Provinces, Cyprus, Czechoslovakia, East Aegean Is., Egypt, Ethiopia, France, Germany, Greece, Guinea, Hungary, Illinois, Iran, Iraq, Italy, Kazakhstan, Kenya, Kirgizistan, Krasnoyarsk, Kriti, Krym, Lebanon-Syria, Libya, Lesotho, Madeira, Morocco, M…	100
Excipient	Cellulose DC	USA	TopAbundance	6acabe0f60e6a3ae2d5694eb21e8d68d	Mentha spicata	Alberta, Afghanistan, Argentina Northeast, Argentina South, Argentina Northwest, Alabama, Albania, Algeria, Arizona, Arkansas, Alaska, Austria, Azores, Baleares, Bangladesh, Bermuda, Belgium, British Columbia, Bulgaria, Brazil South, California, Chad, China South-Central, China Southeast, Tibet, Connecticut, Canary Is., Colorado, Corse, Cape Provinces, Cyprus, Czechoslovakia, Delaware, Denmark, D…	100
Excipient	Cellulose DC	USA	TopAbundance	6acabe0f60e6a3ae2d5694eb21e8d68d	Mentha suaveolens	Alabama, Algeria, Arizona, Austria, Azores, Baleares, Belgium, Belarus, Bulgaria, California, Colombia, Chile North, Connecticut, Canary Is., Comoros, Corse, Czechoslovakia, Delaware, Denmark, East Aegean Is., Florida, France, Germany, Great Britain, Greece, Illinois, Indiana, Ireland, Italy, Louisiana, Maine, Massachusetts, Madeira, Michigan, Morocco, Maryland, Mexico Central, Mexico Southwest, …	100
Excipient	Cellulose DC	USA	TopAbundance	6acabe0f60e6a3ae2d5694eb21e8d68d	Mentha x piperita	Argentina Northeast, Argentina South, Argentina Northwest, Alabama, Algeria, Altay, Arkansas, Alaska, Austria, Azores, Baleares, Bermuda, Belgium, Belarus, Baltic States, British Columbia, Bulgaria, Brazil South, California, Chile Central, Chile North, Connecticut, Canary Is., Colorado, Caroline Is., Cuba, Cape Verde, Czechoslovakia, Delaware, Denmark, Dominican Republic, Egypt, Eritrea, Ethiopia…	100
Excipient	Cellulose DC	USA	TopAbundance	6acabe0f60e6a3ae2d5694eb21e8d68d	Mentha x verticillata	Austria, Azores, Belgium, Belarus, Baltic States, Bulgaria, Connecticut, Cape Verde, Czechoslovakia, Denmark, Finland, France, Germany, Great Britain, Hungary, Illinois, Ireland, Italy, Netherlands, Norway, New Jersey, Pennsylvania, Poland, Romania, East European Russia, Spain, Sweden, Switzerland, Ukraine, Wisconsin, West Virginia, Yugoslavia	100
Excipient	Cellulose DC	USA	TopAbundance	7a42f56de524bf1dd7c8fdcb771f598d	Camellia amplexifolia	Hainan	99.482
Excipient	Cellulose DC	USA	TopAbundance	7a42f56de524bf1dd7c8fdcb771f598d	Camellia anlungensis	China South-Central, China Southeast	99.482
Excipient	Cellulose DC	USA	TopAbundance	7a42f56de524bf1dd7c8fdcb771f598d	Camellia aurea	Vietnam	99.482
Excipient	Cellulose DC	USA	TopAbundance	7a42f56de524bf1dd7c8fdcb771f598d	Camellia bambusifolia	China South-Central	99.482
Excipient	Cellulose DC	USA	TopAbundance	7a42f56de524bf1dd7c8fdcb771f598d	Camellia confusa	China South-Central, China Southeast, Laos, Myanmar, Thailand, Vietnam	99.482
Excipient	Cellulose DC	USA	TopAbundance	7a42f56de524bf1dd7c8fdcb771f598d	Camellia connata	Thailand	99.482
Excipient	Cellulose DC	USA	TopAbundance	7a42f56de524bf1dd7c8fdcb771f598d	Camellia costata	China South-Central, China Southeast	99.482
Excipient	Cellulose DC	USA	TopAbundance	7a42f56de524bf1dd7c8fdcb771f598d	Camellia cucphuongensis	Vietnam	99.482
Excipient	Cellulose DC	USA	TopAbundance	7a42f56de524bf1dd7c8fdcb771f598d	Camellia danzaiensis	China South-Central, China Southeast	99.482
Excipient	Cellulose DC	USA	TopAbundance	7a42f56de524bf1dd7c8fdcb771f598d	Camellia debaoensis	China Southeast	99.482
Excipient	Cellulose DC	USA	TopAbundance	7a42f56de524bf1dd7c8fdcb771f598d	Camellia elongata	China South-Central, Vietnam	99.482
Excipient	Cellulose DC	USA	TopAbundance	7a42f56de524bf1dd7c8fdcb771f598d	Camellia gigantocarpa	China Southeast	99.482
Excipient	Cellulose DC	USA	TopAbundance	7a42f56de524bf1dd7c8fdcb771f598d	Camellia grandibracteata	China South-Central	99.482
Excipient	Cellulose DC	USA	TopAbundance	7a42f56de524bf1dd7c8fdcb771f598d	Camellia indochinensis	China Southeast, Vietnam	99.482
Excipient	Cellulose DC	USA	TopAbundance	7a42f56de524bf1dd7c8fdcb771f598d	Camellia lanceoleosa	China Southeast	99.482
Excipient	Cellulose DC	USA	TopAbundance	7a42f56de524bf1dd7c8fdcb771f598d	Camellia leyensis	China South-Central, China Southeast	99.482
Excipient	Cellulose DC	USA	TopAbundance	7a42f56de524bf1dd7c8fdcb771f598d	Camellia lienshanensis	China Southeast, Vietnam	99.482
Excipient	Cellulose DC	USA	TopAbundance	7a42f56de524bf1dd7c8fdcb771f598d	Camellia lipingensis	China South-Central, China Southeast	99.482
Excipient	Cellulose DC	USA	TopAbundance	7a42f56de524bf1dd7c8fdcb771f598d	Camellia longissima	China Southeast	99.482
Excipient	Cellulose DC	USA	TopAbundance	7a42f56de524bf1dd7c8fdcb771f598d	Camellia luteoflora	China South-Central	99.482
Excipient	Cellulose DC	USA	TopAbundance	7a42f56de524bf1dd7c8fdcb771f598d	Camellia mingii	China South-Central	99.482
Excipient	Cellulose DC	USA	TopAbundance	7a42f56de524bf1dd7c8fdcb771f598d	Camellia nitidissima	China Southeast, Vietnam	99.482
Excipient	Cellulose DC	USA	TopAbundance	7a42f56de524bf1dd7c8fdcb771f598d	Camellia obtusifolia	China South-Central, China Southeast, Taiwan	99.482
Excipient	Cellulose DC	USA	TopAbundance	7a42f56de524bf1dd7c8fdcb771f598d	Camellia oleifera	Assam, China South-Central, Hainan, China North-Central, China Southeast, Laos, Myanmar, Vietnam	99.482
Excipient	Cellulose DC	USA	TopAbundance	7a42f56de524bf1dd7c8fdcb771f598d	Camellia parvisepala	China South-Central, Hainan, China Southeast	99.482
Excipient	Cellulose DC	USA	TopAbundance	7a42f56de524bf1dd7c8fdcb771f598d	Camellia petelotii	China Southeast, Vietnam	99.482
Excipient	Cellulose DC	USA	TopAbundance	7a42f56de524bf1dd7c8fdcb771f598d	Camellia pubicosta	Vietnam	99.482
Excipient	Cellulose DC	USA	TopAbundance	7a42f56de524bf1dd7c8fdcb771f598d	Camellia renshanxiangiae	China South-Central	99.482
Excipient	Cellulose DC	USA	TopAbundance	7a42f56de524bf1dd7c8fdcb771f598d	Camellia rhytidophylla	China South-Central	99.482
Excipient	Cellulose DC	USA	TopAbundance	7a42f56de524bf1dd7c8fdcb771f598d	Camellia rostrata	China Southeast	99.482
Excipient	Cellulose DC	USA	TopAbundance	7a42f56de524bf1dd7c8fdcb771f598d	Camellia sinensis	Argentina Northeast, Andaman Is., Assam, Bangladesh, Bolivia, Borneo, Cambodia, China South-Central, Hainan, China North-Central, China Southeast, Tibet, East Himalaya, Ethiopia, Gulf of Guinea Is., Guinea, Japan, Korea, Laos, Mauritius, Myanmar, Nepal, Réunion, Seychelles, Sri Lanka, Thailand, Trinidad-Tobago, Turkey, Vietnam	99.482
Excipient	Cellulose DC	USA	TopAbundance	7a42f56de524bf1dd7c8fdcb771f598d	Camellia suaveolens	Hainan, China Southeast, Laos, Taiwan, Vietnam	99.482
Excipient	Cellulose DC	USA	TopAbundance	7a42f56de524bf1dd7c8fdcb771f598d	Camellia tetracocca	China South-Central, China Southeast	99.482
Excipient	Cellulose DC	USA	TopAbundance	7a42f56de524bf1dd7c8fdcb771f598d	Camellia tonkinensis	China Southeast, Vietnam	99.482
Excipient	Cellulose DC	USA	TopAbundance	7a42f56de524bf1dd7c8fdcb771f598d	Camellia trichosperma	China Southeast	99.482
Excipient	Cellulose DC	USA	TopAbundance	7a42f56de524bf1dd7c8fdcb771f598d	Camellia wumingensis	China Southeast	99.482
Excipient	Cellulose DC	USA	TopAbundance	7a42f56de524bf1dd7c8fdcb771f598d	Camellia zhaiana	China Southeast	99.482
Excipient	Cellulose DC	USA	TopAbundance	7a42f56de524bf1dd7c8fdcb771f598d	Polyspora penangensis	Malaya	99.482
Excipient	Cellulose DC	USA	TopAbundance	7a42f56de524bf1dd7c8fdcb771f598d	Polyspora tiantangensis	China South-Central, Myanmar, Thailand, Vietnam	99.482
Excipient	Cellulose DC	USA	TopAbundance	7a42f56de524bf1dd7c8fdcb771f598d	Pyrenaria hirta	China South-Central, China Southeast, Vietnam	99.482
Excipient	Cellulose DC	USA	TopAbundance	7a42f56de524bf1dd7c8fdcb771f598d	Pyrenaria jonquieriana	China South-Central, Hainan, Laos, Vietnam	99.482
Excipient	Cellulose DC	USA	TopAbundance	7a69048cacf273e6093c5984f70d5709	Mentha canadensis	Alberta, Amur, Arizona, Arkansas, Alaska, British Columbia, Buryatiya, California, Cambodia, China South-Central, Inner Mongolia, Manchuria, China North-Central, Qinghai, China Southeast, Tibet, Xinjiang, Connecticut, Colorado, Chita, Delaware, Florida, Georgia, Idaho, Illinois, Indiana, Iowa, Irkutsk, Japan, Jawa, Kansas, Khabarovsk, Korea, Krasnoyarsk, Kentucky, Kuril Is., Labrador, Laos, Lesse…	100
Excipient	Cellulose DC	USA	TopAbundance	7a69048cacf273e6093c5984f70d5709	Mentha longifolia	Afghanistan, Albania, Algeria, Altay, Austria, Belgium, Belarus, Baltic States, Bulgaria, Chad, China South-Central, Tibet, Xinjiang, Canary Is., Cape Provinces, Cyprus, Czechoslovakia, East Aegean Is., Egypt, Ethiopia, France, Germany, Greece, Guinea, Hungary, Illinois, Iran, Iraq, Italy, Kazakhstan, Kenya, Kirgizistan, Krasnoyarsk, Kriti, Krym, Lebanon-Syria, Libya, Lesotho, Madeira, Morocco, M…	100
Excipient	Cellulose DC	USA	TopAbundance	7a69048cacf273e6093c5984f70d5709	Mentha spicata	Alberta, Afghanistan, Argentina Northeast, Argentina South, Argentina Northwest, Alabama, Albania, Algeria, Arizona, Arkansas, Alaska, Austria, Azores, Baleares, Bangladesh, Bermuda, Belgium, British Columbia, Bulgaria, Brazil South, California, Chad, China South-Central, China Southeast, Tibet, Connecticut, Canary Is., Colorado, Corse, Cape Provinces, Cyprus, Czechoslovakia, Delaware, Denmark, D…	100
Excipient	Cellulose DC	USA	TopAbundance	7a69048cacf273e6093c5984f70d5709	Mentha suaveolens	Alabama, Algeria, Arizona, Austria, Azores, Baleares, Belgium, Belarus, Bulgaria, California, Colombia, Chile North, Connecticut, Canary Is., Comoros, Corse, Czechoslovakia, Delaware, Denmark, East Aegean Is., Florida, France, Germany, Great Britain, Greece, Illinois, Indiana, Ireland, Italy, Louisiana, Maine, Massachusetts, Madeira, Michigan, Morocco, Maryland, Mexico Central, Mexico Southwest, …	100
Excipient	Cellulose DC	USA	TopAbundance	7a69048cacf273e6093c5984f70d5709	Mentha x piperita	Argentina Northeast, Argentina South, Argentina Northwest, Alabama, Algeria, Altay, Arkansas, Alaska, Austria, Azores, Baleares, Bermuda, Belgium, Belarus, Baltic States, British Columbia, Bulgaria, Brazil South, California, Chile Central, Chile North, Connecticut, Canary Is., Colorado, Caroline Is., Cuba, Cape Verde, Czechoslovakia, Delaware, Denmark, Dominican Republic, Egypt, Eritrea, Ethiopia…	100
Excipient	Cellulose DC	USA	TopAbundance	7a69048cacf273e6093c5984f70d5709	Mentha x verticillata	Austria, Azores, Belgium, Belarus, Baltic States, Bulgaria, Connecticut, Cape Verde, Czechoslovakia, Denmark, Finland, France, Germany, Great Britain, Hungary, Illinois, Ireland, Italy, Netherlands, Norway, New Jersey, Pennsylvania, Poland, Romania, East European Russia, Spain, Sweden, Switzerland, Ukraine, Wisconsin, West Virginia, Yugoslavia	100
Excipient	Cellulose DC	USA	TopAbundance	f73ae1e95675c16db968e73e448780a4	Mentha canadensis	Alberta, Amur, Arizona, Arkansas, Alaska, British Columbia, Buryatiya, California, Cambodia, China South-Central, Inner Mongolia, Manchuria, China North-Central, Qinghai, China Southeast, Tibet, Xinjiang, Connecticut, Colorado, Chita, Delaware, Florida, Georgia, Idaho, Illinois, Indiana, Iowa, Irkutsk, Japan, Jawa, Kansas, Khabarovsk, Korea, Krasnoyarsk, Kentucky, Kuril Is., Labrador, Laos, Lesse…	99.462
Excipient	Cellulose DC	USA	TopAbundance	f73ae1e95675c16db968e73e448780a4	Mentha longifolia	Afghanistan, Albania, Algeria, Altay, Austria, Belgium, Belarus, Baltic States, Bulgaria, Chad, China South-Central, Tibet, Xinjiang, Canary Is., Cape Provinces, Cyprus, Czechoslovakia, East Aegean Is., Egypt, Ethiopia, France, Germany, Greece, Guinea, Hungary, Illinois, Iran, Iraq, Italy, Kazakhstan, Kenya, Kirgizistan, Krasnoyarsk, Kriti, Krym, Lebanon-Syria, Libya, Lesotho, Madeira, Morocco, M…	99.462
Excipient	Cellulose DC	USA	TopAbundance	f73ae1e95675c16db968e73e448780a4	Mentha spicata	Alberta, Afghanistan, Argentina Northeast, Argentina South, Argentina Northwest, Alabama, Albania, Algeria, Arizona, Arkansas, Alaska, Austria, Azores, Baleares, Bangladesh, Bermuda, Belgium, British Columbia, Bulgaria, Brazil South, California, Chad, China South-Central, China Southeast, Tibet, Connecticut, Canary Is., Colorado, Corse, Cape Provinces, Cyprus, Czechoslovakia, Delaware, Denmark, D…	99.462
Excipient	Cellulose DC	USA	TopAbundance	f73ae1e95675c16db968e73e448780a4	Mentha suaveolens	Alabama, Algeria, Arizona, Austria, Azores, Baleares, Belgium, Belarus, Bulgaria, California, Colombia, Chile North, Connecticut, Canary Is., Comoros, Corse, Czechoslovakia, Delaware, Denmark, East Aegean Is., Florida, France, Germany, Great Britain, Greece, Illinois, Indiana, Ireland, Italy, Louisiana, Maine, Massachusetts, Madeira, Michigan, Morocco, Maryland, Mexico Central, Mexico Southwest, …	99.462
Excipient	Cellulose DC	USA	TopAbundance	f73ae1e95675c16db968e73e448780a4	Mentha x piperita	Argentina Northeast, Argentina South, Argentina Northwest, Alabama, Algeria, Altay, Arkansas, Alaska, Austria, Azores, Baleares, Bermuda, Belgium, Belarus, Baltic States, British Columbia, Bulgaria, Brazil South, California, Chile Central, Chile North, Connecticut, Canary Is., Colorado, Caroline Is., Cuba, Cape Verde, Czechoslovakia, Delaware, Denmark, Dominican Republic, Egypt, Eritrea, Ethiopia…	99.462
Excipient	Cellulose DC	USA	TopAbundance	f73ae1e95675c16db968e73e448780a4	Mentha x verticillata	Austria, Azores, Belgium, Belarus, Baltic States, Bulgaria, Connecticut, Cape Verde, Czechoslovakia, Denmark, Finland, France, Germany, Great Britain, Hungary, Illinois, Ireland, Italy, Netherlands, Norway, New Jersey, Pennsylvania, Poland, Romania, East European Russia, Spain, Sweden, Switzerland, Ukraine, Wisconsin, West Virginia, Yugoslavia	99.462
Excipient	Cellulose WG	USA	TopAbundance	09df66d9cbc42d0e0d5b207953e1727d	Pinus cembra	Austria, Czechoslovakia, France, Germany, Italy, Norway, Poland, Romania, Switzerland, Ukraine, Yugoslavia	100
Excipient	Cellulose WG	USA	TopAbundance	09df66d9cbc42d0e0d5b207953e1727d	Pinus mugo	Albania, Austria, Baltic States, Bulgaria, Czechoslovakia, Denmark, France, Germany, Great Britain, Ireland, Italy, Norway, Poland, Romania, Sweden, Switzerland, Ukraine, Yugoslavia	100
Excipient	Cellulose WG	USA	TopAbundance	09df66d9cbc42d0e0d5b207953e1727d	Pinus sylvestris	Albania, Altay, Amur, Austria, Belgium, Belarus, Baltic States, Buryatiya, Bulgaria, Inner Mongolia, Manchuria, Chita, Czechoslovakia, Finland, Føroyar, France, Germany, Great Britain, Greece, Hungary, Iceland, Illinois, Ireland, Irkutsk, Italy, Kazakhstan, Khabarovsk, Korea, Krasnoyarsk, Krym, Minnesota, Mongolia, Maryland, North Caucasus, Newfoundland, Norway, New York, Poland, Portugal, Primor…	100
Excipient	Cellulose WG	USA	TopAbundance	1bd9794d3fd3747e775d35f54643efbe	Colpodium humile	Afghanistan, Xinjiang, Iran, Kazakhstan, Kirgizistan, North Caucasus, East European Russia, South European Russia, Transcaucasus, Turkmenistan, Turkey, Tadzhikistan, Uzbekistan, West Siberia	99.479
Excipient	Cellulose WG	USA	TopAbundance	1bd9794d3fd3747e775d35f54643efbe	Festuca alopecuros	Algeria, Canary Is., Italy, Morocco, Portugal, Spain	99.479
Excipient	Cellulose WG	USA	TopAbundance	1bd9794d3fd3747e775d35f54643efbe	Festuca altissima	Albania, Altay, Austria, Belgium, Belarus, Baltic States, Buryatiya, Bulgaria, Czechoslovakia, Denmark, Finland, France, Germany, Great Britain, Greece, Hungary, Ireland, Iran, Italy, Kazakhstan, Krasnoyarsk, North Caucasus, Netherlands, Norway, Poland, Romania, Central European Russia, East European Russia, North European Russia, South European Russia, Northwest European Russia, Spain, Sweden, S…	99.479
Excipient	Cellulose WG	USA	TopAbundance	1bd9794d3fd3747e775d35f54643efbe	Festuca baffinensis	Alberta, Alaska, British Columbia, Colorado, Greenland, Idaho, Magadan, Montana, Nunavut, Northwest Territories, Ontario, Québec, North European Russia, Svalbard, Utah, West Siberia, Wyoming, Yakutskiya, Yukon	99.479
Excipient	Cellulose WG	USA	TopAbundance	1bd9794d3fd3747e775d35f54643efbe	Festuca brevipila	Alberta, Alabama, Austria, Belgium, Belarus, Baltic States, British Columbia, California, Connecticut, Colorado, Czechoslovakia, Denmark, Finland, France, Georgia, Germany, Greenland, Great Britain, Illinois, Indiana, Iowa, Kentucky, Louisiana, Maine, Manitoba, Massachusetts, Michigan, Minnesota, Maryland, Mississippi, Missouri, New Brunswick, North Carolina, North Dakota, Netherlands, Norway, No…	99.479
Excipient	Cellulose WG	USA	TopAbundance	1bd9794d3fd3747e775d35f54643efbe	Festuca floribunda	Argentina Northwest, Bolivia, Chile North, Peru	99.479
Excipient	Cellulose WG	USA	TopAbundance	1bd9794d3fd3747e775d35f54643efbe	Festuca kryloviana	Altay, Buryatiya, China North-Central, Xinjiang, Chita, Irkutsk, Kazakhstan, Kirgizistan, Krasnoyarsk, Mongolia, Tuva, Uzbekistan	99.479
Excipient	Cellulose WG	USA	TopAbundance	1bd9794d3fd3747e775d35f54643efbe	Festuca nitidula	China South-Central, China North-Central, Qinghai, Tibet, Nepal, West Himalaya	99.479
Excipient	Cellulose WG	USA	TopAbundance	1bd9794d3fd3747e775d35f54643efbe	Festuca octoflora	Alberta, Argentina Northeast, Argentina South, Argentina Northwest, Alabama, Arizona, Arkansas, British Columbia, California, Chile Central, Chile North, Connecticut, Colorado, Delaware, Florida, Georgia, Idaho, Illinois, Indiana, Iowa, Japan, Kansas, Kentucky, Louisiana, Maine, Manitoba, Massachusetts, Michigan, Minnesota, Montana, Maryland, Mississippi, Missouri, Mexican Pacific Is., Mexico Nor…	99.479
Excipient	Cellulose WG	USA	TopAbundance	1bd9794d3fd3747e775d35f54643efbe	Festuca ovina	Alberta, Afghanistan, Altay, Amur, Arizona, Alaska, Austria, Belgium, Belarus, Baltic States, British Columbia, Buryatiya, California, China South-Central, Inner Mongolia, Manchuria, China North-Central, Qinghai, China Southeast, Tibet, Xinjiang, Connecticut, Colorado, Costa Rica, Chita, Czechoslovakia, Delaware, Denmark, Finland, Føroyar, France, Germany, Great Britain, Hungary, Iceland, Illinoi…	99.479
Excipient	Cellulose WG	USA	TopAbundance	1bd9794d3fd3747e775d35f54643efbe	Festuca rubra	Alberta, Afghanistan, Argentina South, Argentina Northwest, Alabama, Albania, Algeria, Altay, Aleutian Is., Amur, Arizona, Alaska, Amsterdam-St.Paul Is., Assam, Antipodean Is., Austria, Azores, Belgium, Belarus, Baltic States, British Columbia, Buryatiya, Bulgaria, California, China South-Central, Inner Mongolia, Manchuria, China North-Central, Qinghai, China Southeast, Tibet, Xinjiang, Chile Cen…	99.479
Excipient	Cellulose WG	USA	TopAbundance	1bd9794d3fd3747e775d35f54643efbe	Festuca sinensis	China South-Central, China North-Central, Qinghai	99.479
Excipient	Cellulose WG	USA	TopAbundance	1bd9794d3fd3747e775d35f54643efbe	Gaudinopsis macra	Cyprus, Greece, Iran, Iraq, Krym, Lebanon-Syria, North Caucasus, Transcaucasus, Turkmenistan, Turkey	99.479
Excipient	Cellulose WG	USA	TopAbundance	1bd9794d3fd3747e775d35f54643efbe	Pseudobromus africanus	Burundi, Cape Provinces, Kenya, Malawi, Mozambique, KwaZulu-Natal, Rwanda, Sudan, Tanzania, Northern Provinces, Uganda, Zambia	99.479
Excipient	Cellulose WG	USA	TopAbundance	248ad1389005076b5705b364e0f8582f	Pinus cembra	Austria, Czechoslovakia, France, Germany, Italy, Norway, Poland, Romania, Switzerland, Ukraine, Yugoslavia	99.459
Excipient	Cellulose WG	USA	TopAbundance	248ad1389005076b5705b364e0f8582f	Pinus mugo	Albania, Austria, Baltic States, Bulgaria, Czechoslovakia, Denmark, France, Germany, Great Britain, Ireland, Italy, Norway, Poland, Romania, Sweden, Switzerland, Ukraine, Yugoslavia	99.459
Excipient	Cellulose WG	USA	TopAbundance	248ad1389005076b5705b364e0f8582f	Pinus sylvestris	Albania, Altay, Amur, Austria, Belgium, Belarus, Baltic States, Buryatiya, Bulgaria, Inner Mongolia, Manchuria, Chita, Czechoslovakia, Finland, Føroyar, France, Germany, Great Britain, Greece, Hungary, Iceland, Illinois, Ireland, Irkutsk, Italy, Kazakhstan, Khabarovsk, Korea, Krasnoyarsk, Krym, Minnesota, Mongolia, Maryland, North Caucasus, Newfoundland, Norway, New York, Poland, Portugal, Primor…	99.459
Excipient	Cellulose WG	USA	TopAbundance	482f6f68ac1487ad5c7618e09f5e1687	Pinus armandii	China South-Central, Hainan, Inner Mongolia, China North-Central, China Southeast, Tibet, Myanmar, Taiwan	100
Excipient	Cellulose WG	USA	TopAbundance	482f6f68ac1487ad5c7618e09f5e1687	Pinus brutia	Algeria, Bulgaria, Cyprus, East Aegean Is., Greece, Iran, Iraq, Kriti, Krym, Lebanon-Syria, Morocco, North Caucasus, Palestine, Transcaucasus, Turkey-in-Europe, Turkey, Western Australia	100
Excipient	Cellulose WG	USA	TopAbundance	482f6f68ac1487ad5c7618e09f5e1687	Pinus contorta	Alberta, Alaska, British Columbia, California, Colorado, Czechoslovakia, Denmark, Finland, Føroyar, Germany, Great Britain, Iceland, Idaho, Ireland, Italy, Montana, Mexico Northwest, Nevada, Norway, New South Wales, Northwest Territories, Oregon, Romania, Saskatchewan, South Dakota, Sweden, Utah, Washington, Wyoming, Yukon	100
Excipient	Cellulose WG	USA	TopAbundance	482f6f68ac1487ad5c7618e09f5e1687	Pinus crassicorticea	China South-Central, China North-Central, China Southeast, Taiwan	100
Excipient	Cellulose WG	USA	TopAbundance	482f6f68ac1487ad5c7618e09f5e1687	Pinus dabeshanensis	China South-Central, China Southeast	100
Excipient	Cellulose WG	USA	TopAbundance	482f6f68ac1487ad5c7618e09f5e1687	Pinus densata	China South-Central, Qinghai, Tibet	100
Excipient	Cellulose WG	USA	TopAbundance	482f6f68ac1487ad5c7618e09f5e1687	Pinus densiflora	Manchuria, China North-Central, Japan, Korea, Primorye	100
Excipient	Cellulose WG	USA	TopAbundance	482f6f68ac1487ad5c7618e09f5e1687	Pinus flexilis	Alberta, Arizona, British Columbia, California, Colorado, Idaho, Montana, North Dakota, Nebraska, Nevada, New Mexico, Oregon, South Dakota, Utah, Wyoming	100
Excipient	Cellulose WG	USA	TopAbundance	482f6f68ac1487ad5c7618e09f5e1687	Pinus greggii	Mexico Central, Mexico Northeast	100
Excipient	Cellulose WG	USA	TopAbundance	482f6f68ac1487ad5c7618e09f5e1687	Pinus heldreichii	Albania, Bulgaria, Greece, Italy, Yugoslavia	100
Excipient	Cellulose WG	USA	TopAbundance	482f6f68ac1487ad5c7618e09f5e1687	Pinus jaliscana	Mexico Southwest	100
Excipient	Cellulose WG	USA	TopAbundance	482f6f68ac1487ad5c7618e09f5e1687	Pinus kesiya	Assam, Bangladesh, Cambodia, China South-Central, Tibet, Laos, Myanmar, Philippines, Thailand, Vietnam	100
Excipient	Cellulose WG	USA	TopAbundance	482f6f68ac1487ad5c7618e09f5e1687	Pinus koraiensis	Amur, Manchuria, Japan, Khabarovsk, Korea, Primorye	100
Excipient	Cellulose WG	USA	TopAbundance	482f6f68ac1487ad5c7618e09f5e1687	Pinus massoniana	China South-Central, Hainan, China North-Central, China Southeast, Taiwan	100
Excipient	Cellulose WG	USA	TopAbundance	482f6f68ac1487ad5c7618e09f5e1687	Pinus monophylla	Arizona, California, Colorado, Idaho, Mexico Northwest, Nevada, Utah	100
Excipient	Cellulose WG	USA	TopAbundance	482f6f68ac1487ad5c7618e09f5e1687	Pinus morrisonicola	Taiwan	100
Excipient	Cellulose WG	USA	TopAbundance	482f6f68ac1487ad5c7618e09f5e1687	Pinus mugo	Albania, Austria, Baltic States, Bulgaria, Czechoslovakia, Denmark, France, Germany, Great Britain, Ireland, Italy, Norway, Poland, Romania, Sweden, Switzerland, Ukraine, Yugoslavia	100
Excipient	Cellulose WG	USA	TopAbundance	482f6f68ac1487ad5c7618e09f5e1687	Pinus oocarpa	El Salvador, Guatemala, Honduras, Mexico Central, Mexico Northeast, Mexico Gulf, Mexico Northwest, Mexico Southwest, Mexico Southeast, Nicaragua	100
Excipient	Cellulose WG	USA	TopAbundance	482f6f68ac1487ad5c7618e09f5e1687	Pinus pseudostrobus	El Salvador, Guatemala, Honduras, Mexico Central, Mexico Northeast, Mexico Gulf, Mexico Northwest, Mexico Southwest, Mexico Southeast	100
Excipient	Cellulose WG	USA	TopAbundance	482f6f68ac1487ad5c7618e09f5e1687	Pinus rigida	Belgium, Connecticut, Denmark, Georgia, Illinois, Korea, Kentucky, Maine, Massachusetts, Minnesota, Maryland, North Carolina, New Hampshire, New Jersey, New York, Ohio, Ontario, Pennsylvania, Québec, Rhode I., South Carolina, Tennessee, Vermont, Virginia, West Virginia	100
Excipient	Cellulose WG	USA	TopAbundance	482f6f68ac1487ad5c7618e09f5e1687	Pinus squamata	China South-Central	100
Excipient	Cellulose WG	USA	TopAbundance	482f6f68ac1487ad5c7618e09f5e1687	Pinus tabuliformis	China South-Central, Inner Mongolia, Manchuria, China North-Central, Qinghai, China Southeast, Korea	100
Excipient	Cellulose WG	USA	TopAbundance	482f6f68ac1487ad5c7618e09f5e1687	Pinus taiwanensis	Taiwan	100
Excipient	Cellulose WG	USA	TopAbundance	482f6f68ac1487ad5c7618e09f5e1687	Pinus wangii	China South-Central, Vietnam	100
Excipient	Cellulose WG	USA	TopAbundance	482f6f68ac1487ad5c7618e09f5e1687	Pinus yunnanensis	China South-Central, China Southeast	100
Excipient	Cellulose WG	USA	TopAbundance	65bfe233e21da5c5daade73b75e036d7	Cinnagrostis cabrerae	Argentina Northwest, Bolivia, Chile North, Peru	100
Excipient	Cellulose WG	USA	TopAbundance	65bfe233e21da5c5daade73b75e036d7	Colpodium humile	Afghanistan, Xinjiang, Iran, Kazakhstan, Kirgizistan, North Caucasus, East European Russia, South European Russia, Transcaucasus, Turkmenistan, Turkey, Tadzhikistan, Uzbekistan, West Siberia	100
Excipient	Cellulose WG	USA	TopAbundance	65bfe233e21da5c5daade73b75e036d7	Festuca alopecuros	Algeria, Canary Is., Italy, Morocco, Portugal, Spain	100
Excipient	Cellulose WG	USA	TopAbundance	65bfe233e21da5c5daade73b75e036d7	Festuca altissima	Albania, Altay, Austria, Belgium, Belarus, Baltic States, Buryatiya, Bulgaria, Czechoslovakia, Denmark, Finland, France, Germany, Great Britain, Greece, Hungary, Ireland, Iran, Italy, Kazakhstan, Krasnoyarsk, North Caucasus, Netherlands, Norway, Poland, Romania, Central European Russia, East European Russia, North European Russia, South European Russia, Northwest European Russia, Spain, Sweden, S…	100
Excipient	Cellulose WG	USA	TopAbundance	65bfe233e21da5c5daade73b75e036d7	Festuca baffinensis	Alberta, Alaska, British Columbia, Colorado, Greenland, Idaho, Magadan, Montana, Nunavut, Northwest Territories, Ontario, Québec, North European Russia, Svalbard, Utah, West Siberia, Wyoming, Yakutskiya, Yukon	100
Excipient	Cellulose WG	USA	TopAbundance	65bfe233e21da5c5daade73b75e036d7	Festuca brachyphylla	Alberta, Altay, Aleutian Is., Arizona, Alaska, British Columbia, California, China North-Central, Qinghai, Tibet, Xinjiang, Colorado, Chita, Greenland, Idaho, Irkutsk, Kamchatka, Kazakhstan, Kirgizistan, Khabarovsk, Krasnoyarsk, Labrador, Magadan, Maine, Manitoba, Minnesota, Montana, Mongolia, Nevada, Newfoundland, Nova Scotia, Nunavut, New Hampshire, New Mexico, Northwest Territories, New York, …	100
Excipient	Cellulose WG	USA	TopAbundance	65bfe233e21da5c5daade73b75e036d7	Festuca brevipila	Alberta, Alabama, Austria, Belgium, Belarus, Baltic States, British Columbia, California, Connecticut, Colorado, Czechoslovakia, Denmark, Finland, France, Georgia, Germany, Greenland, Great Britain, Illinois, Indiana, Iowa, Kentucky, Louisiana, Maine, Manitoba, Massachusetts, Michigan, Minnesota, Maryland, Mississippi, Missouri, New Brunswick, North Carolina, North Dakota, Netherlands, Norway, No…	100
Excipient	Cellulose WG	USA	TopAbundance	65bfe233e21da5c5daade73b75e036d7	Festuca brevissima	Alaska, Kamchatka, Kuril Is., Magadan, Northwest Territories, Yukon	100
Excipient	Cellulose WG	USA	TopAbundance	65bfe233e21da5c5daade73b75e036d7	Festuca christianii-bernardii	France	100
Excipient	Cellulose WG	USA	TopAbundance	65bfe233e21da5c5daade73b75e036d7	Festuca dalmatica	Albania, Bulgaria, Greece, Hungary, Yugoslavia	100
Excipient	Cellulose WG	USA	TopAbundance	65bfe233e21da5c5daade73b75e036d7	Festuca edlundiae	Alaska, Greenland, Nunavut, Northwest Territories	100
Excipient	Cellulose WG	USA	TopAbundance	65bfe233e21da5c5daade73b75e036d7	Festuca floribunda	Argentina Northwest, Bolivia, Chile North, Peru	100
Excipient	Cellulose WG	USA	TopAbundance	65bfe233e21da5c5daade73b75e036d7	Festuca hyperborea	Greenland, Kamchatka, Krasnoyarsk, Labrador, Magadan, Nunavut, Northwest Territories, Québec, North European Russia, Svalbard, Yakutskiya, Yukon	100
Excipient	Cellulose WG	USA	TopAbundance	65bfe233e21da5c5daade73b75e036d7	Festuca javorkae	Austria, Czechoslovakia, Hungary	100
Excipient	Cellulose WG	USA	TopAbundance	65bfe233e21da5c5daade73b75e036d7	Festuca kolymensis	Kamchatka, Magadan, Yakutskiya	100
Excipient	Cellulose WG	USA	TopAbundance	65bfe233e21da5c5daade73b75e036d7	Festuca kryloviana	Altay, Buryatiya, China North-Central, Xinjiang, Chita, Irkutsk, Kazakhstan, Kirgizistan, Krasnoyarsk, Mongolia, Tuva, Uzbekistan	100
Excipient	Cellulose WG	USA	TopAbundance	65bfe233e21da5c5daade73b75e036d7	Festuca lenensis	Altay, Alaska, Buryatiya, Chita, Irkutsk, Kamchatka, Khabarovsk, Krasnoyarsk, Magadan, Mongolia, Northwest Territories, Tuva, Yakutskiya, Yukon	100
Excipient	Cellulose WG	USA	TopAbundance	65bfe233e21da5c5daade73b75e036d7	Festuca maritima	Afghanistan, Algeria, Belgium, Bulgaria, Corse, France, Great Britain, Greece, Iran, Iraq, Italy, Kazakhstan, Krym, Lebanon-Syria, Morocco, North Caucasus, Palestine, Sardegna, Saudi Arabia, Spain, Switzerland, Transcaucasus, Turkmenistan, Tunisia, Turkey, Tadzhikistan, Uzbekistan, West Himalaya, Yugoslavia	100
Excipient	Cellulose WG	USA	TopAbundance	65bfe233e21da5c5daade73b75e036d7	Festuca myuros	Afghanistan, Argentina Northeast, Argentina South, Argentina Northwest, Alabama, Albania, Algeria, Arizona, Arkansas, Alaska, Austria, Azores, Baleares, Belgium, Bolivia, British Columbia, Bulgaria, Brazil South, California, China Southeast, Tibet, Chile Central, Colombia, Chile North, Chile South, Connecticut, Canary Is., Corse, Costa Rica, Cape Provinces, Chatham Is., Cape Verde, Cyprus, Czecho…	100
Excipient	Cellulose WG	USA	TopAbundance	65bfe233e21da5c5daade73b75e036d7	Festuca nitidula	China South-Central, China North-Central, Qinghai, Tibet, Nepal, West Himalaya	100
Excipient	Cellulose WG	USA	TopAbundance	65bfe233e21da5c5daade73b75e036d7	Festuca octoflora	Alberta, Argentina Northeast, Argentina South, Argentina Northwest, Alabama, Arizona, Arkansas, British Columbia, California, Chile Central, Chile North, Connecticut, Colorado, Delaware, Florida, Georgia, Idaho, Illinois, Indiana, Iowa, Japan, Kansas, Kentucky, Louisiana, Maine, Manitoba, Massachusetts, Michigan, Minnesota, Montana, Maryland, Mississippi, Missouri, Mexican Pacific Is., Mexico Nor…	100
Excipient	Cellulose WG	USA	TopAbundance	65bfe233e21da5c5daade73b75e036d7	Festuca ovina	Alberta, Afghanistan, Altay, Amur, Arizona, Alaska, Austria, Belgium, Belarus, Baltic States, British Columbia, Buryatiya, California, China South-Central, Inner Mongolia, Manchuria, China North-Central, Qinghai, China Southeast, Tibet, Xinjiang, Connecticut, Colorado, Costa Rica, Chita, Czechoslovakia, Delaware, Denmark, Finland, Føroyar, France, Germany, Great Britain, Hungary, Iceland, Illinoi…	100
Excipient	Cellulose WG	USA	TopAbundance	65bfe233e21da5c5daade73b75e036d7	Festuca pallens	Austria, Belgium, Czechoslovakia, France, Germany, Hungary, Poland, Romania, Switzerland, Ukraine, Yugoslavia	100
Excipient	Cellulose WG	USA	TopAbundance	65bfe233e21da5c5daade73b75e036d7	Festuca pratensis	Alberta, Afghanistan, Argentina Northeast, Argentina South, Argentina Northwest, Alabama, Albania, Algeria, Altay, Arizona, Arkansas, Alaska, Austria, Azores, Belgium, Belarus, Baltic States, British Columbia, Buryatiya, Bulgaria, California, China South-Central, Manchuria, Qinghai, China Southeast, Xinjiang, Connecticut, Colorado, Corse, Czechoslovakia, Delaware, Denmark, Falkland Is., Finland, …	100
Excipient	Cellulose WG	USA	TopAbundance	65bfe233e21da5c5daade73b75e036d7	Festuca pseudodalmatica	Austria, Belarus, Bulgaria, Czechoslovakia, Hungary, Kazakhstan, Krym, North Caucasus, Poland, Romania, Central European Russia, East European Russia, North European Russia, South European Russia, Transcaucasus, Turkmenistan, Tadzhikistan, Ukraine, West Siberia	100
Excipient	Cellulose WG	USA	TopAbundance	65bfe233e21da5c5daade73b75e036d7	Festuca pseudovina	Altay, Austria, Belarus, Buryatiya, China South-Central, Manchuria, Tibet, Xinjiang, Czechoslovakia, Germany, Hungary, Irkutsk, Kazakhstan, Krasnoyarsk, North Caucasus, Poland, Romania, Central European Russia, East European Russia, North European Russia, South European Russia, Turkmenistan, Ukraine, Uzbekistan, West Siberia, Yugoslavia	100
Excipient	Cellulose WG	USA	TopAbundance	65bfe233e21da5c5daade73b75e036d7	Festuca rubra	Alberta, Afghanistan, Argentina South, Argentina Northwest, Alabama, Albania, Algeria, Altay, Aleutian Is., Amur, Arizona, Alaska, Amsterdam-St.Paul Is., Assam, Antipodean Is., Austria, Azores, Belgium, Belarus, Baltic States, British Columbia, Buryatiya, Bulgaria, California, China South-Central, Inner Mongolia, Manchuria, China North-Central, Qinghai, China Southeast, Tibet, Xinjiang, Chile Cen…	100
Excipient	Cellulose WG	USA	TopAbundance	65bfe233e21da5c5daade73b75e036d7	Festuca rupicola	Afghanistan, Algeria, Altay, Austria, Belarus, Bulgaria, China South-Central, Inner Mongolia, Manchuria, China North-Central, Tibet, Xinjiang, Czechoslovakia, France, Germany, Hungary, Iran, Italy, Kazakhstan, Kirgizistan, Krym, Morocco, North Caucasus, Poland, Romania, Central European Russia, East European Russia, South European Russia, Saudi Arabia, Transcaucasus, Turkmenistan, Tadzhikistan, U…	100
Excipient	Cellulose WG	USA	TopAbundance	65bfe233e21da5c5daade73b75e036d7	Festuca saximontana	Alberta, Arizona, Alaska, British Columbia, California, Colorado, Greenland, Idaho, Iowa, Kansas, Labrador, Manitoba, Michigan, Minnesota, Montana, Mexico Northeast, North Dakota, Nebraska, Nevada, Newfoundland, Nunavut, New Mexico, Northwest Territories, New York, Ontario, Oregon, Québec, Saskatchewan, South Dakota, Utah, Vermont, Washington, Wisconsin, Wyoming, Yukon	100
Excipient	Cellulose WG	USA	TopAbundance	65bfe233e21da5c5daade73b75e036d7	Festuca sinensis	China South-Central, China North-Central, Qinghai	100
Excipient	Cellulose WG	USA	TopAbundance	65bfe233e21da5c5daade73b75e036d7	Festuca stricta	Austria, Czechoslovakia, Hungary, Italy, Romania, Yugoslavia	100
Excipient	Cellulose WG	USA	TopAbundance	65bfe233e21da5c5daade73b75e036d7	Festuca vaginata	Austria, Bulgaria, Czechoslovakia, Hungary, Poland, Romania, Ukraine, Yugoslavia	100
Excipient	Cellulose WG	USA	TopAbundance	65bfe233e21da5c5daade73b75e036d7	Festuca valesiaca	Altay, Arizona, Austria, Belarus, Bulgaria, China South-Central, Inner Mongolia, Manchuria, China North-Central, Qinghai, Tibet, Xinjiang, Chita, Czechoslovakia, East Himalaya, France, Germany, Greece, Hungary, Irkutsk, Italy, Kansas, Kazakhstan, Kirgizistan, Krasnoyarsk, Krym, Montana, Mongolia, North Caucasus, Nepal, Poland, Primorye, Romania, Central European Russia, East European Russia, Sout…	100
Excipient	Cellulose WG	USA	TopAbundance	65bfe233e21da5c5daade73b75e036d7	Festuca vivipara	Austria, Finland, Føroyar, Greenland, Great Britain, Iceland, Ireland, Kamchatka, Magadan, Norway, East European Russia, North European Russia, Svalbard, Sweden, West Siberia	100
Excipient	Cellulose WG	USA	TopAbundance	65bfe233e21da5c5daade73b75e036d7	Festuca wagneri	Romania, Yugoslavia	100
Excipient	Cellulose WG	USA	TopAbundance	65bfe233e21da5c5daade73b75e036d7	Gaudinopsis macra	Cyprus, Greece, Iran, Iraq, Krym, Lebanon-Syria, North Caucasus, Transcaucasus, Turkmenistan, Turkey	100
Excipient	Cellulose WG	USA	TopAbundance	65bfe233e21da5c5daade73b75e036d7	Glyceria maxima	Alaska, Austria, Belgium, Belarus, Baltic States, British Columbia, Bulgaria, Xinjiang, Chatham Is., Czechoslovakia, Denmark, Finland, France, Germany, Great Britain, Greece, Hungary, Ireland, Italy, Kazakhstan, Massachusetts, Netherlands, Newfoundland, Norway, New South Wales, New Zealand North, New Zealand South, Ontario, Poland, Primorye, Queensland, Québec, Romania, Central European Russia, E…	100
Excipient	Cellulose WG	USA	TopAbundance	65bfe233e21da5c5daade73b75e036d7	Lolium arundinaceum	Alberta, Afghanistan, Argentina Northeast, Argentina South, Alabama, Albania, Algeria, Arizona, Arkansas, Alaska, Austria, Azores, Baleares, Belgium, Belarus, Baltic States, Bolivia, British Columbia, Bulgaria, Brazil South, California, China South-Central, Inner Mongolia, Manchuria, China North-Central, Qinghai, China Southeast, Xinjiang, Chile Central, Colombia, Chile North, Chile South, Connec…	100
Excipient	Cellulose WG	USA	TopAbundance	65bfe233e21da5c5daade73b75e036d7	Lolium giganteum	Afghanistan, Albania, Altay, Austria, Belgium, Belarus, Baltic States, Bulgaria, China South-Central, Xinjiang, Connecticut, Corse, Czechoslovakia, Denmark, East Himalaya, Finland, France, Germany, Gulf of Guinea Is., Great Britain, Greece, Hungary, Ireland, Iran, Italy, Kazakhstan, Kirgizistan, Krasnoyarsk, Krym, Michigan, North Caucasus, Nepal, Netherlands, Norway, New York, Ontario, Pakistan, …	100
Excipient	Cellulose WG	USA	TopAbundance	65bfe233e21da5c5daade73b75e036d7	Lolium multiflorum	Alberta, Afghanistan, Argentina Northeast, Argentina South, Argentina Northwest, Alabama, Albania, Algeria, Aleutian Is., Arizona, Arkansas, Alaska, Amsterdam-St.Paul Is., Antipodean Is., Austria, Azores, Bahamas, Baleares, Bermuda, Belgium, Belarus, Baltic States, Bolivia, British Columbia, Bulgaria, Brazil Southeast, Brazil South, California, Chad, China South-Central, Inner Mongolia, China Nor…	100
Excipient	Cellulose WG	USA	TopAbundance	65bfe233e21da5c5daade73b75e036d7	Lolium perenne	Alberta, Afghanistan, Argentina Northeast, Argentina South, Argentina Northwest, Alabama, Albania, Algeria, Amur, Arizona, Arkansas, Alaska, Amsterdam-St.Paul Is., Antipodean Is., Austria, Azores, Bahamas, Baleares, Belgium, Belarus, Baltic States, Bolivia, British Columbia, Bulgaria, Brazil South, California, Chagos Archipelago, China South-Central, Inner Mongolia, China North-Central, China Sou…	100
Excipient	Cellulose WG	USA	TopAbundance	65bfe233e21da5c5daade73b75e036d7	Poa pratensis	Alberta, Afghanistan, Argentina Northeast, Argentina South, Argentina Northwest, Alabama, Albania, Algeria, Altay, Aleutian Is., Amur, Arizona, Arkansas, Alaska, Amsterdam-St.Paul Is., Antipodean Is., Austria, Azores, Bermuda, Belgium, Belarus, Baltic States, Bolivia, British Columbia, Buryatiya, Bulgaria, Brazil South, California, China South-Central, Inner Mongolia, Manchuria, China North-Centr…	100
Excipient	Cellulose WG	USA	TopAbundance	65bfe233e21da5c5daade73b75e036d7	Pseudobromus africanus	Burundi, Cape Provinces, Kenya, Malawi, Mozambique, KwaZulu-Natal, Rwanda, Sudan, Tanzania, Northern Provinces, Uganda, Zambia	100
Excipient	Cellulose WG	USA	TopAbundance	65bfe233e21da5c5daade73b75e036d7	Trisetum spicatum	Alberta, Afghanistan, Argentina Northeast, Argentina South, Altay, Aleutian Is., Amur, Arizona, Alaska, Antipodean Is., Austria, Bolivia, Borneo, British Columbia, Buryatiya, California, China South-Central, Inner Mongolia, Manchuria, China North-Central, Qinghai, Tibet, Xinjiang, Chile Central, Colombia, Chile North, Chile South, Connecticut, Colorado, Chita, Chatham Is., Dominican Republic, Ecu…	100
Excipient	Cellulose WG	USA	TopAbundance	690e43910ae2b1ae3a7ba7cb15ddada0	Pinus cembra	Austria, Czechoslovakia, France, Germany, Italy, Norway, Poland, Romania, Switzerland, Ukraine, Yugoslavia	99.459
Excipient	Cellulose WG	USA	TopAbundance	690e43910ae2b1ae3a7ba7cb15ddada0	Pinus mugo	Albania, Austria, Baltic States, Bulgaria, Czechoslovakia, Denmark, France, Germany, Great Britain, Ireland, Italy, Norway, Poland, Romania, Sweden, Switzerland, Ukraine, Yugoslavia	99.459
Excipient	Cellulose WG	USA	TopAbundance	690e43910ae2b1ae3a7ba7cb15ddada0	Pinus sylvestris	Albania, Altay, Amur, Austria, Belgium, Belarus, Baltic States, Buryatiya, Bulgaria, Inner Mongolia, Manchuria, Chita, Czechoslovakia, Finland, Føroyar, France, Germany, Great Britain, Greece, Hungary, Iceland, Illinois, Ireland, Irkutsk, Italy, Kazakhstan, Khabarovsk, Korea, Krasnoyarsk, Krym, Minnesota, Mongolia, Maryland, North Caucasus, Newfoundland, Norway, New York, Poland, Portugal, Primor…	99.459
Excipient	Cellulose WG	USA	TopAbundance	6b4cdb11adfd5385a71f3e8d165a15dd	Pinus armandii	China South-Central, Hainan, Inner Mongolia, China North-Central, China Southeast, Tibet, Myanmar, Taiwan	99.301
Excipient	Cellulose WG	USA	TopAbundance	6b4cdb11adfd5385a71f3e8d165a15dd	Pinus brutia	Algeria, Bulgaria, Cyprus, East Aegean Is., Greece, Iran, Iraq, Kriti, Krym, Lebanon-Syria, Morocco, North Caucasus, Palestine, Transcaucasus, Turkey-in-Europe, Turkey, Western Australia	99.301
Excipient	Cellulose WG	USA	TopAbundance	6b4cdb11adfd5385a71f3e8d165a15dd	Pinus contorta	Alberta, Alaska, British Columbia, California, Colorado, Czechoslovakia, Denmark, Finland, Føroyar, Germany, Great Britain, Iceland, Idaho, Ireland, Italy, Montana, Mexico Northwest, Nevada, Norway, New South Wales, Northwest Territories, Oregon, Romania, Saskatchewan, South Dakota, Sweden, Utah, Washington, Wyoming, Yukon	99.301
Excipient	Cellulose WG	USA	TopAbundance	6b4cdb11adfd5385a71f3e8d165a15dd	Pinus crassicorticea	China South-Central, China North-Central, China Southeast, Taiwan	99.301
Excipient	Cellulose WG	USA	TopAbundance	6b4cdb11adfd5385a71f3e8d165a15dd	Pinus dabeshanensis	China South-Central, China Southeast	99.301
Excipient	Cellulose WG	USA	TopAbundance	6b4cdb11adfd5385a71f3e8d165a15dd	Pinus densata	China South-Central, Qinghai, Tibet	99.301
Excipient	Cellulose WG	USA	TopAbundance	6b4cdb11adfd5385a71f3e8d165a15dd	Pinus densiflora	Manchuria, China North-Central, Japan, Korea, Primorye	99.301
Excipient	Cellulose WG	USA	TopAbundance	6b4cdb11adfd5385a71f3e8d165a15dd	Pinus flexilis	Alberta, Arizona, British Columbia, California, Colorado, Idaho, Montana, North Dakota, Nebraska, Nevada, New Mexico, Oregon, South Dakota, Utah, Wyoming	99.301
Excipient	Cellulose WG	USA	TopAbundance	6b4cdb11adfd5385a71f3e8d165a15dd	Pinus greggii	Mexico Central, Mexico Northeast	99.301
Excipient	Cellulose WG	USA	TopAbundance	6b4cdb11adfd5385a71f3e8d165a15dd	Pinus heldreichii	Albania, Bulgaria, Greece, Italy, Yugoslavia	99.301
Excipient	Cellulose WG	USA	TopAbundance	6b4cdb11adfd5385a71f3e8d165a15dd	Pinus jaliscana	Mexico Southwest	99.301
Excipient	Cellulose WG	USA	TopAbundance	6b4cdb11adfd5385a71f3e8d165a15dd	Pinus kesiya	Assam, Bangladesh, Cambodia, China South-Central, Tibet, Laos, Myanmar, Philippines, Thailand, Vietnam	99.301
Excipient	Cellulose WG	USA	TopAbundance	6b4cdb11adfd5385a71f3e8d165a15dd	Pinus koraiensis	Amur, Manchuria, Japan, Khabarovsk, Korea, Primorye	99.301
Excipient	Cellulose WG	USA	TopAbundance	6b4cdb11adfd5385a71f3e8d165a15dd	Pinus massoniana	China South-Central, Hainan, China North-Central, China Southeast, Taiwan	99.301
Excipient	Cellulose WG	USA	TopAbundance	6b4cdb11adfd5385a71f3e8d165a15dd	Pinus monophylla	Arizona, California, Colorado, Idaho, Mexico Northwest, Nevada, Utah	99.301
Excipient	Cellulose WG	USA	TopAbundance	6b4cdb11adfd5385a71f3e8d165a15dd	Pinus morrisonicola	Taiwan	99.301
Excipient	Cellulose WG	USA	TopAbundance	6b4cdb11adfd5385a71f3e8d165a15dd	Pinus mugo	Albania, Austria, Baltic States, Bulgaria, Czechoslovakia, Denmark, France, Germany, Great Britain, Ireland, Italy, Norway, Poland, Romania, Sweden, Switzerland, Ukraine, Yugoslavia	99.301
Excipient	Cellulose WG	USA	TopAbundance	6b4cdb11adfd5385a71f3e8d165a15dd	Pinus oocarpa	El Salvador, Guatemala, Honduras, Mexico Central, Mexico Northeast, Mexico Gulf, Mexico Northwest, Mexico Southwest, Mexico Southeast, Nicaragua	99.301
Excipient	Cellulose WG	USA	TopAbundance	6b4cdb11adfd5385a71f3e8d165a15dd	Pinus pseudostrobus	El Salvador, Guatemala, Honduras, Mexico Central, Mexico Northeast, Mexico Gulf, Mexico Northwest, Mexico Southwest, Mexico Southeast	99.301
Excipient	Cellulose WG	USA	TopAbundance	6b4cdb11adfd5385a71f3e8d165a15dd	Pinus rigida	Belgium, Connecticut, Denmark, Georgia, Illinois, Korea, Kentucky, Maine, Massachusetts, Minnesota, Maryland, North Carolina, New Hampshire, New Jersey, New York, Ohio, Ontario, Pennsylvania, Québec, Rhode I., South Carolina, Tennessee, Vermont, Virginia, West Virginia	99.301
Excipient	Cellulose WG	USA	TopAbundance	6b4cdb11adfd5385a71f3e8d165a15dd	Pinus squamata	China South-Central	99.301
Excipient	Cellulose WG	USA	TopAbundance	6b4cdb11adfd5385a71f3e8d165a15dd	Pinus tabuliformis	China South-Central, Inner Mongolia, Manchuria, China North-Central, Qinghai, China Southeast, Korea	99.301
Excipient	Cellulose WG	USA	TopAbundance	6b4cdb11adfd5385a71f3e8d165a15dd	Pinus taiwanensis	Taiwan	99.301
Excipient	Cellulose WG	USA	TopAbundance	6b4cdb11adfd5385a71f3e8d165a15dd	Pinus wangii	China South-Central, Vietnam	99.301
Excipient	Cellulose WG	USA	TopAbundance	6b4cdb11adfd5385a71f3e8d165a15dd	Pinus yunnanensis	China South-Central, China Southeast	99.301
Excipient	Cellulose WG	USA	TopAbundance	834ab477224a240018e7920d90b33559	Cinnagrostis cabrerae	Argentina Northwest, Bolivia, Chile North, Peru	99.333
Excipient	Cellulose WG	USA	TopAbundance	834ab477224a240018e7920d90b33559	Colpodium humile	Afghanistan, Xinjiang, Iran, Kazakhstan, Kirgizistan, North Caucasus, East European Russia, South European Russia, Transcaucasus, Turkmenistan, Turkey, Tadzhikistan, Uzbekistan, West Siberia	99.333
Excipient	Cellulose WG	USA	TopAbundance	834ab477224a240018e7920d90b33559	Festuca alopecuros	Algeria, Canary Is., Italy, Morocco, Portugal, Spain	99.333
Excipient	Cellulose WG	USA	TopAbundance	834ab477224a240018e7920d90b33559	Festuca altissima	Albania, Altay, Austria, Belgium, Belarus, Baltic States, Buryatiya, Bulgaria, Czechoslovakia, Denmark, Finland, France, Germany, Great Britain, Greece, Hungary, Ireland, Iran, Italy, Kazakhstan, Krasnoyarsk, North Caucasus, Netherlands, Norway, Poland, Romania, Central European Russia, East European Russia, North European Russia, South European Russia, Northwest European Russia, Spain, Sweden, S…	99.333
Excipient	Cellulose WG	USA	TopAbundance	834ab477224a240018e7920d90b33559	Festuca baffinensis	Alberta, Alaska, British Columbia, Colorado, Greenland, Idaho, Magadan, Montana, Nunavut, Northwest Territories, Ontario, Québec, North European Russia, Svalbard, Utah, West Siberia, Wyoming, Yakutskiya, Yukon	99.333
Excipient	Cellulose WG	USA	TopAbundance	834ab477224a240018e7920d90b33559	Festuca brachyphylla	Alberta, Altay, Aleutian Is., Arizona, Alaska, British Columbia, California, China North-Central, Qinghai, Tibet, Xinjiang, Colorado, Chita, Greenland, Idaho, Irkutsk, Kamchatka, Kazakhstan, Kirgizistan, Khabarovsk, Krasnoyarsk, Labrador, Magadan, Maine, Manitoba, Minnesota, Montana, Mongolia, Nevada, Newfoundland, Nova Scotia, Nunavut, New Hampshire, New Mexico, Northwest Territories, New York, …	99.333
Excipient	Cellulose WG	USA	TopAbundance	834ab477224a240018e7920d90b33559	Festuca brevipila	Alberta, Alabama, Austria, Belgium, Belarus, Baltic States, British Columbia, California, Connecticut, Colorado, Czechoslovakia, Denmark, Finland, France, Georgia, Germany, Greenland, Great Britain, Illinois, Indiana, Iowa, Kentucky, Louisiana, Maine, Manitoba, Massachusetts, Michigan, Minnesota, Maryland, Mississippi, Missouri, New Brunswick, North Carolina, North Dakota, Netherlands, Norway, No…	99.333
Excipient	Cellulose WG	USA	TopAbundance	834ab477224a240018e7920d90b33559	Festuca brevissima	Alaska, Kamchatka, Kuril Is., Magadan, Northwest Territories, Yukon	99.333
Excipient	Cellulose WG	USA	TopAbundance	834ab477224a240018e7920d90b33559	Festuca christianii-bernardii	France	99.333
Excipient	Cellulose WG	USA	TopAbundance	834ab477224a240018e7920d90b33559	Festuca dalmatica	Albania, Bulgaria, Greece, Hungary, Yugoslavia	99.333
Excipient	Cellulose WG	USA	TopAbundance	834ab477224a240018e7920d90b33559	Festuca edlundiae	Alaska, Greenland, Nunavut, Northwest Territories	99.333
Excipient	Cellulose WG	USA	TopAbundance	834ab477224a240018e7920d90b33559	Festuca floribunda	Argentina Northwest, Bolivia, Chile North, Peru	99.333
Excipient	Cellulose WG	USA	TopAbundance	834ab477224a240018e7920d90b33559	Festuca hyperborea	Greenland, Kamchatka, Krasnoyarsk, Labrador, Magadan, Nunavut, Northwest Territories, Québec, North European Russia, Svalbard, Yakutskiya, Yukon	99.333
Excipient	Cellulose WG	USA	TopAbundance	834ab477224a240018e7920d90b33559	Festuca javorkae	Austria, Czechoslovakia, Hungary	99.333
Excipient	Cellulose WG	USA	TopAbundance	834ab477224a240018e7920d90b33559	Festuca kolymensis	Kamchatka, Magadan, Yakutskiya	99.333
Excipient	Cellulose WG	USA	TopAbundance	834ab477224a240018e7920d90b33559	Festuca kryloviana	Altay, Buryatiya, China North-Central, Xinjiang, Chita, Irkutsk, Kazakhstan, Kirgizistan, Krasnoyarsk, Mongolia, Tuva, Uzbekistan	99.333
Excipient	Cellulose WG	USA	TopAbundance	834ab477224a240018e7920d90b33559	Festuca lenensis	Altay, Alaska, Buryatiya, Chita, Irkutsk, Kamchatka, Khabarovsk, Krasnoyarsk, Magadan, Mongolia, Northwest Territories, Tuva, Yakutskiya, Yukon	99.333
Excipient	Cellulose WG	USA	TopAbundance	834ab477224a240018e7920d90b33559	Festuca maritima	Afghanistan, Algeria, Belgium, Bulgaria, Corse, France, Great Britain, Greece, Iran, Iraq, Italy, Kazakhstan, Krym, Lebanon-Syria, Morocco, North Caucasus, Palestine, Sardegna, Saudi Arabia, Spain, Switzerland, Transcaucasus, Turkmenistan, Tunisia, Turkey, Tadzhikistan, Uzbekistan, West Himalaya, Yugoslavia	99.333
Excipient	Cellulose WG	USA	TopAbundance	834ab477224a240018e7920d90b33559	Festuca myuros	Afghanistan, Argentina Northeast, Argentina South, Argentina Northwest, Alabama, Albania, Algeria, Arizona, Arkansas, Alaska, Austria, Azores, Baleares, Belgium, Bolivia, British Columbia, Bulgaria, Brazil South, California, China Southeast, Tibet, Chile Central, Colombia, Chile North, Chile South, Connecticut, Canary Is., Corse, Costa Rica, Cape Provinces, Chatham Is., Cape Verde, Cyprus, Czecho…	99.333
Excipient	Cellulose WG	USA	TopAbundance	834ab477224a240018e7920d90b33559	Festuca nitidula	China South-Central, China North-Central, Qinghai, Tibet, Nepal, West Himalaya	99.333
Excipient	Cellulose WG	USA	TopAbundance	834ab477224a240018e7920d90b33559	Festuca octoflora	Alberta, Argentina Northeast, Argentina South, Argentina Northwest, Alabama, Arizona, Arkansas, British Columbia, California, Chile Central, Chile North, Connecticut, Colorado, Delaware, Florida, Georgia, Idaho, Illinois, Indiana, Iowa, Japan, Kansas, Kentucky, Louisiana, Maine, Manitoba, Massachusetts, Michigan, Minnesota, Montana, Maryland, Mississippi, Missouri, Mexican Pacific Is., Mexico Nor…	99.333
Excipient	Cellulose WG	USA	TopAbundance	834ab477224a240018e7920d90b33559	Festuca ovina	Alberta, Afghanistan, Altay, Amur, Arizona, Alaska, Austria, Belgium, Belarus, Baltic States, British Columbia, Buryatiya, California, China South-Central, Inner Mongolia, Manchuria, China North-Central, Qinghai, China Southeast, Tibet, Xinjiang, Connecticut, Colorado, Costa Rica, Chita, Czechoslovakia, Delaware, Denmark, Finland, Føroyar, France, Germany, Great Britain, Hungary, Iceland, Illinoi…	99.333
Excipient	Cellulose WG	USA	TopAbundance	834ab477224a240018e7920d90b33559	Festuca pallens	Austria, Belgium, Czechoslovakia, France, Germany, Hungary, Poland, Romania, Switzerland, Ukraine, Yugoslavia	99.333
Excipient	Cellulose WG	USA	TopAbundance	834ab477224a240018e7920d90b33559	Festuca pratensis	Alberta, Afghanistan, Argentina Northeast, Argentina South, Argentina Northwest, Alabama, Albania, Algeria, Altay, Arizona, Arkansas, Alaska, Austria, Azores, Belgium, Belarus, Baltic States, British Columbia, Buryatiya, Bulgaria, California, China South-Central, Manchuria, Qinghai, China Southeast, Xinjiang, Connecticut, Colorado, Corse, Czechoslovakia, Delaware, Denmark, Falkland Is., Finland, …	99.333
Excipient	Cellulose WG	USA	TopAbundance	834ab477224a240018e7920d90b33559	Festuca pseudodalmatica	Austria, Belarus, Bulgaria, Czechoslovakia, Hungary, Kazakhstan, Krym, North Caucasus, Poland, Romania, Central European Russia, East European Russia, North European Russia, South European Russia, Transcaucasus, Turkmenistan, Tadzhikistan, Ukraine, West Siberia	99.333
Excipient	Cellulose WG	USA	TopAbundance	834ab477224a240018e7920d90b33559	Festuca pseudovina	Altay, Austria, Belarus, Buryatiya, China South-Central, Manchuria, Tibet, Xinjiang, Czechoslovakia, Germany, Hungary, Irkutsk, Kazakhstan, Krasnoyarsk, North Caucasus, Poland, Romania, Central European Russia, East European Russia, North European Russia, South European Russia, Turkmenistan, Ukraine, Uzbekistan, West Siberia, Yugoslavia	99.333
Excipient	Cellulose WG	USA	TopAbundance	834ab477224a240018e7920d90b33559	Festuca rubra	Alberta, Afghanistan, Argentina South, Argentina Northwest, Alabama, Albania, Algeria, Altay, Aleutian Is., Amur, Arizona, Alaska, Amsterdam-St.Paul Is., Assam, Antipodean Is., Austria, Azores, Belgium, Belarus, Baltic States, British Columbia, Buryatiya, Bulgaria, California, China South-Central, Inner Mongolia, Manchuria, China North-Central, Qinghai, China Southeast, Tibet, Xinjiang, Chile Cen…	99.333
Excipient	Cellulose WG	USA	TopAbundance	834ab477224a240018e7920d90b33559	Festuca rupicola	Afghanistan, Algeria, Altay, Austria, Belarus, Bulgaria, China South-Central, Inner Mongolia, Manchuria, China North-Central, Tibet, Xinjiang, Czechoslovakia, France, Germany, Hungary, Iran, Italy, Kazakhstan, Kirgizistan, Krym, Morocco, North Caucasus, Poland, Romania, Central European Russia, East European Russia, South European Russia, Saudi Arabia, Transcaucasus, Turkmenistan, Tadzhikistan, U…	99.333
Excipient	Cellulose WG	USA	TopAbundance	834ab477224a240018e7920d90b33559	Festuca saximontana	Alberta, Arizona, Alaska, British Columbia, California, Colorado, Greenland, Idaho, Iowa, Kansas, Labrador, Manitoba, Michigan, Minnesota, Montana, Mexico Northeast, North Dakota, Nebraska, Nevada, Newfoundland, Nunavut, New Mexico, Northwest Territories, New York, Ontario, Oregon, Québec, Saskatchewan, South Dakota, Utah, Vermont, Washington, Wisconsin, Wyoming, Yukon	99.333
Excipient	Cellulose WG	USA	TopAbundance	834ab477224a240018e7920d90b33559	Festuca sinensis	China South-Central, China North-Central, Qinghai	99.333
Excipient	Cellulose WG	USA	TopAbundance	834ab477224a240018e7920d90b33559	Festuca stricta	Austria, Czechoslovakia, Hungary, Italy, Romania, Yugoslavia	99.333
Excipient	Cellulose WG	USA	TopAbundance	834ab477224a240018e7920d90b33559	Festuca vaginata	Austria, Bulgaria, Czechoslovakia, Hungary, Poland, Romania, Ukraine, Yugoslavia	99.333
Excipient	Cellulose WG	USA	TopAbundance	834ab477224a240018e7920d90b33559	Festuca valesiaca	Altay, Arizona, Austria, Belarus, Bulgaria, China South-Central, Inner Mongolia, Manchuria, China North-Central, Qinghai, Tibet, Xinjiang, Chita, Czechoslovakia, East Himalaya, France, Germany, Greece, Hungary, Irkutsk, Italy, Kansas, Kazakhstan, Kirgizistan, Krasnoyarsk, Krym, Montana, Mongolia, North Caucasus, Nepal, Poland, Primorye, Romania, Central European Russia, East European Russia, Sout…	99.333
Excipient	Cellulose WG	USA	TopAbundance	834ab477224a240018e7920d90b33559	Festuca vivipara	Austria, Finland, Føroyar, Greenland, Great Britain, Iceland, Ireland, Kamchatka, Magadan, Norway, East European Russia, North European Russia, Svalbard, Sweden, West Siberia	99.333
Excipient	Cellulose WG	USA	TopAbundance	834ab477224a240018e7920d90b33559	Festuca wagneri	Romania, Yugoslavia	99.333
Excipient	Cellulose WG	USA	TopAbundance	834ab477224a240018e7920d90b33559	Gaudinopsis macra	Cyprus, Greece, Iran, Iraq, Krym, Lebanon-Syria, North Caucasus, Transcaucasus, Turkmenistan, Turkey	99.333
Excipient	Cellulose WG	USA	TopAbundance	834ab477224a240018e7920d90b33559	Glyceria maxima	Alaska, Austria, Belgium, Belarus, Baltic States, British Columbia, Bulgaria, Xinjiang, Chatham Is., Czechoslovakia, Denmark, Finland, France, Germany, Great Britain, Greece, Hungary, Ireland, Italy, Kazakhstan, Massachusetts, Netherlands, Newfoundland, Norway, New South Wales, New Zealand North, New Zealand South, Ontario, Poland, Primorye, Queensland, Québec, Romania, Central European Russia, E…	99.333
Excipient	Cellulose WG	USA	TopAbundance	834ab477224a240018e7920d90b33559	Lolium arundinaceum	Alberta, Afghanistan, Argentina Northeast, Argentina South, Alabama, Albania, Algeria, Arizona, Arkansas, Alaska, Austria, Azores, Baleares, Belgium, Belarus, Baltic States, Bolivia, British Columbia, Bulgaria, Brazil South, California, China South-Central, Inner Mongolia, Manchuria, China North-Central, Qinghai, China Southeast, Xinjiang, Chile Central, Colombia, Chile North, Chile South, Connec…	99.333
Excipient	Cellulose WG	USA	TopAbundance	834ab477224a240018e7920d90b33559	Lolium giganteum	Afghanistan, Albania, Altay, Austria, Belgium, Belarus, Baltic States, Bulgaria, China South-Central, Xinjiang, Connecticut, Corse, Czechoslovakia, Denmark, East Himalaya, Finland, France, Germany, Gulf of Guinea Is., Great Britain, Greece, Hungary, Ireland, Iran, Italy, Kazakhstan, Kirgizistan, Krasnoyarsk, Krym, Michigan, North Caucasus, Nepal, Netherlands, Norway, New York, Ontario, Pakistan, …	99.333
Excipient	Cellulose WG	USA	TopAbundance	834ab477224a240018e7920d90b33559	Lolium multiflorum	Alberta, Afghanistan, Argentina Northeast, Argentina South, Argentina Northwest, Alabama, Albania, Algeria, Aleutian Is., Arizona, Arkansas, Alaska, Amsterdam-St.Paul Is., Antipodean Is., Austria, Azores, Bahamas, Baleares, Bermuda, Belgium, Belarus, Baltic States, Bolivia, British Columbia, Bulgaria, Brazil Southeast, Brazil South, California, Chad, China South-Central, Inner Mongolia, China Nor…	99.333
Excipient	Cellulose WG	USA	TopAbundance	834ab477224a240018e7920d90b33559	Lolium perenne	Alberta, Afghanistan, Argentina Northeast, Argentina South, Argentina Northwest, Alabama, Albania, Algeria, Amur, Arizona, Arkansas, Alaska, Amsterdam-St.Paul Is., Antipodean Is., Austria, Azores, Bahamas, Baleares, Belgium, Belarus, Baltic States, Bolivia, British Columbia, Bulgaria, Brazil South, California, Chagos Archipelago, China South-Central, Inner Mongolia, China North-Central, China Sou…	99.333
Excipient	Cellulose WG	USA	TopAbundance	834ab477224a240018e7920d90b33559	Poa pratensis	Alberta, Afghanistan, Argentina Northeast, Argentina South, Argentina Northwest, Alabama, Albania, Algeria, Altay, Aleutian Is., Amur, Arizona, Arkansas, Alaska, Amsterdam-St.Paul Is., Antipodean Is., Austria, Azores, Bermuda, Belgium, Belarus, Baltic States, Bolivia, British Columbia, Buryatiya, Bulgaria, Brazil South, California, China South-Central, Inner Mongolia, Manchuria, China North-Centr…	99.333
Excipient	Cellulose WG	USA	TopAbundance	834ab477224a240018e7920d90b33559	Pseudobromus africanus	Burundi, Cape Provinces, Kenya, Malawi, Mozambique, KwaZulu-Natal, Rwanda, Sudan, Tanzania, Northern Provinces, Uganda, Zambia	99.333
Excipient	Cellulose WG	USA	TopAbundance	834ab477224a240018e7920d90b33559	Trisetum spicatum	Alberta, Afghanistan, Argentina Northeast, Argentina South, Altay, Aleutian Is., Amur, Arizona, Alaska, Antipodean Is., Austria, Bolivia, Borneo, British Columbia, Buryatiya, California, China South-Central, Inner Mongolia, Manchuria, China North-Central, Qinghai, Tibet, Xinjiang, Chile Central, Colombia, Chile North, Chile South, Connecticut, Colorado, Chita, Chatham Is., Dominican Republic, Ecu…	99.333
Excipient	Cellulose WG	USA	TopAbundance	ff3723ea2465cd86659334cf90a4a159	Colpodium humile	Afghanistan, Xinjiang, Iran, Kazakhstan, Kirgizistan, North Caucasus, East European Russia, South European Russia, Transcaucasus, Turkmenistan, Turkey, Tadzhikistan, Uzbekistan, West Siberia	100
Excipient	Cellulose WG	USA	TopAbundance	ff3723ea2465cd86659334cf90a4a159	Festuca alopecuros	Algeria, Canary Is., Italy, Morocco, Portugal, Spain	100
Excipient	Cellulose WG	USA	TopAbundance	ff3723ea2465cd86659334cf90a4a159	Festuca altissima	Albania, Altay, Austria, Belgium, Belarus, Baltic States, Buryatiya, Bulgaria, Czechoslovakia, Denmark, Finland, France, Germany, Great Britain, Greece, Hungary, Ireland, Iran, Italy, Kazakhstan, Krasnoyarsk, North Caucasus, Netherlands, Norway, Poland, Romania, Central European Russia, East European Russia, North European Russia, South European Russia, Northwest European Russia, Spain, Sweden, S…	100
Excipient	Cellulose WG	USA	TopAbundance	ff3723ea2465cd86659334cf90a4a159	Festuca baffinensis	Alberta, Alaska, British Columbia, Colorado, Greenland, Idaho, Magadan, Montana, Nunavut, Northwest Territories, Ontario, Québec, North European Russia, Svalbard, Utah, West Siberia, Wyoming, Yakutskiya, Yukon	100
Excipient	Cellulose WG	USA	TopAbundance	ff3723ea2465cd86659334cf90a4a159	Festuca brevipila	Alberta, Alabama, Austria, Belgium, Belarus, Baltic States, British Columbia, California, Connecticut, Colorado, Czechoslovakia, Denmark, Finland, France, Georgia, Germany, Greenland, Great Britain, Illinois, Indiana, Iowa, Kentucky, Louisiana, Maine, Manitoba, Massachusetts, Michigan, Minnesota, Maryland, Mississippi, Missouri, New Brunswick, North Carolina, North Dakota, Netherlands, Norway, No…	100
Excipient	Cellulose WG	USA	TopAbundance	ff3723ea2465cd86659334cf90a4a159	Festuca floribunda	Argentina Northwest, Bolivia, Chile North, Peru	100
Excipient	Cellulose WG	USA	TopAbundance	ff3723ea2465cd86659334cf90a4a159	Festuca kryloviana	Altay, Buryatiya, China North-Central, Xinjiang, Chita, Irkutsk, Kazakhstan, Kirgizistan, Krasnoyarsk, Mongolia, Tuva, Uzbekistan	100
Excipient	Cellulose WG	USA	TopAbundance	ff3723ea2465cd86659334cf90a4a159	Festuca nitidula	China South-Central, China North-Central, Qinghai, Tibet, Nepal, West Himalaya	100
Excipient	Cellulose WG	USA	TopAbundance	ff3723ea2465cd86659334cf90a4a159	Festuca octoflora	Alberta, Argentina Northeast, Argentina South, Argentina Northwest, Alabama, Arizona, Arkansas, British Columbia, California, Chile Central, Chile North, Connecticut, Colorado, Delaware, Florida, Georgia, Idaho, Illinois, Indiana, Iowa, Japan, Kansas, Kentucky, Louisiana, Maine, Manitoba, Massachusetts, Michigan, Minnesota, Montana, Maryland, Mississippi, Missouri, Mexican Pacific Is., Mexico Nor…	100
Excipient	Cellulose WG	USA	TopAbundance	ff3723ea2465cd86659334cf90a4a159	Festuca ovina	Alberta, Afghanistan, Altay, Amur, Arizona, Alaska, Austria, Belgium, Belarus, Baltic States, British Columbia, Buryatiya, California, China South-Central, Inner Mongolia, Manchuria, China North-Central, Qinghai, China Southeast, Tibet, Xinjiang, Connecticut, Colorado, Costa Rica, Chita, Czechoslovakia, Delaware, Denmark, Finland, Føroyar, France, Germany, Great Britain, Hungary, Iceland, Illinoi…	100
Excipient	Cellulose WG	USA	TopAbundance	ff3723ea2465cd86659334cf90a4a159	Festuca rubra	Alberta, Afghanistan, Argentina South, Argentina Northwest, Alabama, Albania, Algeria, Altay, Aleutian Is., Amur, Arizona, Alaska, Amsterdam-St.Paul Is., Assam, Antipodean Is., Austria, Azores, Belgium, Belarus, Baltic States, British Columbia, Buryatiya, Bulgaria, California, China South-Central, Inner Mongolia, Manchuria, China North-Central, Qinghai, China Southeast, Tibet, Xinjiang, Chile Cen…	100
Excipient	Cellulose WG	USA	TopAbundance	ff3723ea2465cd86659334cf90a4a159	Festuca sinensis	China South-Central, China North-Central, Qinghai	100
Excipient	Cellulose WG	USA	TopAbundance	ff3723ea2465cd86659334cf90a4a159	Gaudinopsis macra	Cyprus, Greece, Iran, Iraq, Krym, Lebanon-Syria, North Caucasus, Transcaucasus, Turkmenistan, Turkey	100
Excipient	Cellulose WG	USA	TopAbundance	ff3723ea2465cd86659334cf90a4a159	Pseudobromus africanus	Burundi, Cape Provinces, Kenya, Malawi, Mozambique, KwaZulu-Natal, Rwanda, Sudan, Tanzania, Northern Provinces, Uganda, Zambia	100
Excipient	Starch DC	USA	TopAbundance	065cc96d2f8126d5edd694401658cdc3	Xanthium sibiricum	Afghanistan, Albania, Algeria, Austria, Azores, Baleares, Belgium, Belarus, Baltic States, Bulgaria, Cambodia, China South-Central, Hainan, Inner Mongolia, Manchuria, China North-Central, Qinghai, China Southeast, Tibet, Xinjiang, Corse, Cyprus, Czechoslovakia, East Aegean Is., Egypt, East Himalaya, France, Germany, Great Britain, Greece, Hungary, India, Ireland, Iran, Italy, Japan, Kazakhstan, K…	99.333
Excipient	Starch DC	USA	TopAbundance	065cc96d2f8126d5edd694401658cdc3	Xanthium spinosum	Afghanistan, Argentina Northeast, Argentina South, Argentina Northwest, Alabama, Albania, Algeria, Arizona, Austria, Azores, Baleares, Belgium, Baltic States, Bolivia, Botswana, Bulgaria, Brazil South, California, Inner Mongolia, China North-Central, China Southeast, Chile Central, Colombia, Chile North, Chile South, Connecticut, Canary Is., Colorado, Corse, Cape Provinces, Cyprus, Czechoslovakia…	99.333
Excipient	Starch WG	Thailand	TopAbundance	09df66d9cbc42d0e0d5b207953e1727d	Pinus cembra	Austria, Czechoslovakia, France, Germany, Italy, Norway, Poland, Romania, Switzerland, Ukraine, Yugoslavia	100
Excipient	Starch WG	Thailand	TopAbundance	09df66d9cbc42d0e0d5b207953e1727d	Pinus mugo	Albania, Austria, Baltic States, Bulgaria, Czechoslovakia, Denmark, France, Germany, Great Britain, Ireland, Italy, Norway, Poland, Romania, Sweden, Switzerland, Ukraine, Yugoslavia	100
Excipient	Starch WG	Thailand	TopAbundance	09df66d9cbc42d0e0d5b207953e1727d	Pinus sylvestris	Albania, Altay, Amur, Austria, Belgium, Belarus, Baltic States, Buryatiya, Bulgaria, Inner Mongolia, Manchuria, Chita, Czechoslovakia, Finland, Føroyar, France, Germany, Great Britain, Greece, Hungary, Iceland, Illinois, Ireland, Irkutsk, Italy, Kazakhstan, Khabarovsk, Korea, Krasnoyarsk, Krym, Minnesota, Mongolia, Maryland, North Caucasus, Newfoundland, Norway, New York, Poland, Portugal, Primor…	100
Excipient	Starch WG	Thailand	TopAbundance	0e15cbad20ed6d46121ec28b0f390c1a	Picea sitchensis	Alaska, Austria, Belgium, British Columbia, California, Czechoslovakia, Denmark, Føroyar, France, Germany, Great Britain, Iceland, Ireland, Netherlands, Newfoundland, Norway, Oregon, Poland, Washington	99.342
Excipient	Starch WG	Thailand	TopAbundance	2378bbbfcb53de5c234b7b09e3f5c735	Picea sitchensis	Alaska, Austria, Belgium, British Columbia, California, Czechoslovakia, Denmark, Føroyar, France, Germany, Great Britain, Iceland, Ireland, Netherlands, Newfoundland, Norway, Oregon, Poland, Washington	100
Excipient	Starch WG	Thailand	TopAbundance	34baa4751fb68fb82f7bc9ebf3a25b67	Picea sitchensis	Alaska, Austria, Belgium, British Columbia, California, Czechoslovakia, Denmark, Føroyar, France, Germany, Great Britain, Iceland, Ireland, Netherlands, Newfoundland, Norway, Oregon, Poland, Washington	99.485
Excipient	Starch WG	Thailand	TopAbundance	482f6f68ac1487ad5c7618e09f5e1687	Pinus armandii	China South-Central, Hainan, Inner Mongolia, China North-Central, China Southeast, Tibet, Myanmar, Taiwan	100
Excipient	Starch WG	Thailand	TopAbundance	482f6f68ac1487ad5c7618e09f5e1687	Pinus brutia	Algeria, Bulgaria, Cyprus, East Aegean Is., Greece, Iran, Iraq, Kriti, Krym, Lebanon-Syria, Morocco, North Caucasus, Palestine, Transcaucasus, Turkey-in-Europe, Turkey, Western Australia	100
Excipient	Starch WG	Thailand	TopAbundance	482f6f68ac1487ad5c7618e09f5e1687	Pinus contorta	Alberta, Alaska, British Columbia, California, Colorado, Czechoslovakia, Denmark, Finland, Føroyar, Germany, Great Britain, Iceland, Idaho, Ireland, Italy, Montana, Mexico Northwest, Nevada, Norway, New South Wales, Northwest Territories, Oregon, Romania, Saskatchewan, South Dakota, Sweden, Utah, Washington, Wyoming, Yukon	100
Excipient	Starch WG	Thailand	TopAbundance	482f6f68ac1487ad5c7618e09f5e1687	Pinus crassicorticea	China South-Central, China North-Central, China Southeast, Taiwan	100
Excipient	Starch WG	Thailand	TopAbundance	482f6f68ac1487ad5c7618e09f5e1687	Pinus dabeshanensis	China South-Central, China Southeast	100
Excipient	Starch WG	Thailand	TopAbundance	482f6f68ac1487ad5c7618e09f5e1687	Pinus densata	China South-Central, Qinghai, Tibet	100
Excipient	Starch WG	Thailand	TopAbundance	482f6f68ac1487ad5c7618e09f5e1687	Pinus densiflora	Manchuria, China North-Central, Japan, Korea, Primorye	100
Excipient	Starch WG	Thailand	TopAbundance	482f6f68ac1487ad5c7618e09f5e1687	Pinus flexilis	Alberta, Arizona, British Columbia, California, Colorado, Idaho, Montana, North Dakota, Nebraska, Nevada, New Mexico, Oregon, South Dakota, Utah, Wyoming	100
Excipient	Starch WG	Thailand	TopAbundance	482f6f68ac1487ad5c7618e09f5e1687	Pinus greggii	Mexico Central, Mexico Northeast	100
Excipient	Starch WG	Thailand	TopAbundance	482f6f68ac1487ad5c7618e09f5e1687	Pinus heldreichii	Albania, Bulgaria, Greece, Italy, Yugoslavia	100
Excipient	Starch WG	Thailand	TopAbundance	482f6f68ac1487ad5c7618e09f5e1687	Pinus jaliscana	Mexico Southwest	100
Excipient	Starch WG	Thailand	TopAbundance	482f6f68ac1487ad5c7618e09f5e1687	Pinus kesiya	Assam, Bangladesh, Cambodia, China South-Central, Tibet, Laos, Myanmar, Philippines, Thailand, Vietnam	100
Excipient	Starch WG	Thailand	TopAbundance	482f6f68ac1487ad5c7618e09f5e1687	Pinus koraiensis	Amur, Manchuria, Japan, Khabarovsk, Korea, Primorye	100
Excipient	Starch WG	Thailand	TopAbundance	482f6f68ac1487ad5c7618e09f5e1687	Pinus massoniana	China South-Central, Hainan, China North-Central, China Southeast, Taiwan	100
Excipient	Starch WG	Thailand	TopAbundance	482f6f68ac1487ad5c7618e09f5e1687	Pinus monophylla	Arizona, California, Colorado, Idaho, Mexico Northwest, Nevada, Utah	100
Excipient	Starch WG	Thailand	TopAbundance	482f6f68ac1487ad5c7618e09f5e1687	Pinus morrisonicola	Taiwan	100
Excipient	Starch WG	Thailand	TopAbundance	482f6f68ac1487ad5c7618e09f5e1687	Pinus mugo	Albania, Austria, Baltic States, Bulgaria, Czechoslovakia, Denmark, France, Germany, Great Britain, Ireland, Italy, Norway, Poland, Romania, Sweden, Switzerland, Ukraine, Yugoslavia	100
Excipient	Starch WG	Thailand	TopAbundance	482f6f68ac1487ad5c7618e09f5e1687	Pinus oocarpa	El Salvador, Guatemala, Honduras, Mexico Central, Mexico Northeast, Mexico Gulf, Mexico Northwest, Mexico Southwest, Mexico Southeast, Nicaragua	100
Excipient	Starch WG	Thailand	TopAbundance	482f6f68ac1487ad5c7618e09f5e1687	Pinus pseudostrobus	El Salvador, Guatemala, Honduras, Mexico Central, Mexico Northeast, Mexico Gulf, Mexico Northwest, Mexico Southwest, Mexico Southeast	100
Excipient	Starch WG	Thailand	TopAbundance	482f6f68ac1487ad5c7618e09f5e1687	Pinus rigida	Belgium, Connecticut, Denmark, Georgia, Illinois, Korea, Kentucky, Maine, Massachusetts, Minnesota, Maryland, North Carolina, New Hampshire, New Jersey, New York, Ohio, Ontario, Pennsylvania, Québec, Rhode I., South Carolina, Tennessee, Vermont, Virginia, West Virginia	100
Excipient	Starch WG	Thailand	TopAbundance	482f6f68ac1487ad5c7618e09f5e1687	Pinus squamata	China South-Central	100
Excipient	Starch WG	Thailand	TopAbundance	482f6f68ac1487ad5c7618e09f5e1687	Pinus tabuliformis	China South-Central, Inner Mongolia, Manchuria, China North-Central, Qinghai, China Southeast, Korea	100
Excipient	Starch WG	Thailand	TopAbundance	482f6f68ac1487ad5c7618e09f5e1687	Pinus taiwanensis	Taiwan	100
Excipient	Starch WG	Thailand	TopAbundance	482f6f68ac1487ad5c7618e09f5e1687	Pinus wangii	China South-Central, Vietnam	100
Excipient	Starch WG	Thailand	TopAbundance	482f6f68ac1487ad5c7618e09f5e1687	Pinus yunnanensis	China South-Central, China Southeast	100
Excipient	Starch WG	Thailand	TopAbundance	65bfe233e21da5c5daade73b75e036d7	Cinnagrostis cabrerae	Argentina Northwest, Bolivia, Chile North, Peru	100
Excipient	Starch WG	Thailand	TopAbundance	65bfe233e21da5c5daade73b75e036d7	Colpodium humile	Afghanistan, Xinjiang, Iran, Kazakhstan, Kirgizistan, North Caucasus, East European Russia, South European Russia, Transcaucasus, Turkmenistan, Turkey, Tadzhikistan, Uzbekistan, West Siberia	100
Excipient	Starch WG	Thailand	TopAbundance	65bfe233e21da5c5daade73b75e036d7	Festuca alopecuros	Algeria, Canary Is., Italy, Morocco, Portugal, Spain	100
Excipient	Starch WG	Thailand	TopAbundance	65bfe233e21da5c5daade73b75e036d7	Festuca altissima	Albania, Altay, Austria, Belgium, Belarus, Baltic States, Buryatiya, Bulgaria, Czechoslovakia, Denmark, Finland, France, Germany, Great Britain, Greece, Hungary, Ireland, Iran, Italy, Kazakhstan, Krasnoyarsk, North Caucasus, Netherlands, Norway, Poland, Romania, Central European Russia, East European Russia, North European Russia, South European Russia, Northwest European Russia, Spain, Sweden, S…	100
Excipient	Starch WG	Thailand	TopAbundance	65bfe233e21da5c5daade73b75e036d7	Festuca baffinensis	Alberta, Alaska, British Columbia, Colorado, Greenland, Idaho, Magadan, Montana, Nunavut, Northwest Territories, Ontario, Québec, North European Russia, Svalbard, Utah, West Siberia, Wyoming, Yakutskiya, Yukon	100
Excipient	Starch WG	Thailand	TopAbundance	65bfe233e21da5c5daade73b75e036d7	Festuca brachyphylla	Alberta, Altay, Aleutian Is., Arizona, Alaska, British Columbia, California, China North-Central, Qinghai, Tibet, Xinjiang, Colorado, Chita, Greenland, Idaho, Irkutsk, Kamchatka, Kazakhstan, Kirgizistan, Khabarovsk, Krasnoyarsk, Labrador, Magadan, Maine, Manitoba, Minnesota, Montana, Mongolia, Nevada, Newfoundland, Nova Scotia, Nunavut, New Hampshire, New Mexico, Northwest Territories, New York, …	100
Excipient	Starch WG	Thailand	TopAbundance	65bfe233e21da5c5daade73b75e036d7	Festuca brevipila	Alberta, Alabama, Austria, Belgium, Belarus, Baltic States, British Columbia, California, Connecticut, Colorado, Czechoslovakia, Denmark, Finland, France, Georgia, Germany, Greenland, Great Britain, Illinois, Indiana, Iowa, Kentucky, Louisiana, Maine, Manitoba, Massachusetts, Michigan, Minnesota, Maryland, Mississippi, Missouri, New Brunswick, North Carolina, North Dakota, Netherlands, Norway, No…	100
Excipient	Starch WG	Thailand	TopAbundance	65bfe233e21da5c5daade73b75e036d7	Festuca brevissima	Alaska, Kamchatka, Kuril Is., Magadan, Northwest Territories, Yukon	100
Excipient	Starch WG	Thailand	TopAbundance	65bfe233e21da5c5daade73b75e036d7	Festuca christianii-bernardii	France	100
Excipient	Starch WG	Thailand	TopAbundance	65bfe233e21da5c5daade73b75e036d7	Festuca dalmatica	Albania, Bulgaria, Greece, Hungary, Yugoslavia	100
Excipient	Starch WG	Thailand	TopAbundance	65bfe233e21da5c5daade73b75e036d7	Festuca edlundiae	Alaska, Greenland, Nunavut, Northwest Territories	100
Excipient	Starch WG	Thailand	TopAbundance	65bfe233e21da5c5daade73b75e036d7	Festuca floribunda	Argentina Northwest, Bolivia, Chile North, Peru	100
Excipient	Starch WG	Thailand	TopAbundance	65bfe233e21da5c5daade73b75e036d7	Festuca hyperborea	Greenland, Kamchatka, Krasnoyarsk, Labrador, Magadan, Nunavut, Northwest Territories, Québec, North European Russia, Svalbard, Yakutskiya, Yukon	100
Excipient	Starch WG	Thailand	TopAbundance	65bfe233e21da5c5daade73b75e036d7	Festuca javorkae	Austria, Czechoslovakia, Hungary	100
Excipient	Starch WG	Thailand	TopAbundance	65bfe233e21da5c5daade73b75e036d7	Festuca kolymensis	Kamchatka, Magadan, Yakutskiya	100
Excipient	Starch WG	Thailand	TopAbundance	65bfe233e21da5c5daade73b75e036d7	Festuca kryloviana	Altay, Buryatiya, China North-Central, Xinjiang, Chita, Irkutsk, Kazakhstan, Kirgizistan, Krasnoyarsk, Mongolia, Tuva, Uzbekistan	100
Excipient	Starch WG	Thailand	TopAbundance	65bfe233e21da5c5daade73b75e036d7	Festuca lenensis	Altay, Alaska, Buryatiya, Chita, Irkutsk, Kamchatka, Khabarovsk, Krasnoyarsk, Magadan, Mongolia, Northwest Territories, Tuva, Yakutskiya, Yukon	100
Excipient	Starch WG	Thailand	TopAbundance	65bfe233e21da5c5daade73b75e036d7	Festuca maritima	Afghanistan, Algeria, Belgium, Bulgaria, Corse, France, Great Britain, Greece, Iran, Iraq, Italy, Kazakhstan, Krym, Lebanon-Syria, Morocco, North Caucasus, Palestine, Sardegna, Saudi Arabia, Spain, Switzerland, Transcaucasus, Turkmenistan, Tunisia, Turkey, Tadzhikistan, Uzbekistan, West Himalaya, Yugoslavia	100
Excipient	Starch WG	Thailand	TopAbundance	65bfe233e21da5c5daade73b75e036d7	Festuca myuros	Afghanistan, Argentina Northeast, Argentina South, Argentina Northwest, Alabama, Albania, Algeria, Arizona, Arkansas, Alaska, Austria, Azores, Baleares, Belgium, Bolivia, British Columbia, Bulgaria, Brazil South, California, China Southeast, Tibet, Chile Central, Colombia, Chile North, Chile South, Connecticut, Canary Is., Corse, Costa Rica, Cape Provinces, Chatham Is., Cape Verde, Cyprus, Czecho…	100
Excipient	Starch WG	Thailand	TopAbundance	65bfe233e21da5c5daade73b75e036d7	Festuca nitidula	China South-Central, China North-Central, Qinghai, Tibet, Nepal, West Himalaya	100
Excipient	Starch WG	Thailand	TopAbundance	65bfe233e21da5c5daade73b75e036d7	Festuca octoflora	Alberta, Argentina Northeast, Argentina South, Argentina Northwest, Alabama, Arizona, Arkansas, British Columbia, California, Chile Central, Chile North, Connecticut, Colorado, Delaware, Florida, Georgia, Idaho, Illinois, Indiana, Iowa, Japan, Kansas, Kentucky, Louisiana, Maine, Manitoba, Massachusetts, Michigan, Minnesota, Montana, Maryland, Mississippi, Missouri, Mexican Pacific Is., Mexico Nor…	100
Excipient	Starch WG	Thailand	TopAbundance	65bfe233e21da5c5daade73b75e036d7	Festuca ovina	Alberta, Afghanistan, Altay, Amur, Arizona, Alaska, Austria, Belgium, Belarus, Baltic States, British Columbia, Buryatiya, California, China South-Central, Inner Mongolia, Manchuria, China North-Central, Qinghai, China Southeast, Tibet, Xinjiang, Connecticut, Colorado, Costa Rica, Chita, Czechoslovakia, Delaware, Denmark, Finland, Føroyar, France, Germany, Great Britain, Hungary, Iceland, Illinoi…	100
Excipient	Starch WG	Thailand	TopAbundance	65bfe233e21da5c5daade73b75e036d7	Festuca pallens	Austria, Belgium, Czechoslovakia, France, Germany, Hungary, Poland, Romania, Switzerland, Ukraine, Yugoslavia	100
Excipient	Starch WG	Thailand	TopAbundance	65bfe233e21da5c5daade73b75e036d7	Festuca pratensis	Alberta, Afghanistan, Argentina Northeast, Argentina South, Argentina Northwest, Alabama, Albania, Algeria, Altay, Arizona, Arkansas, Alaska, Austria, Azores, Belgium, Belarus, Baltic States, British Columbia, Buryatiya, Bulgaria, California, China South-Central, Manchuria, Qinghai, China Southeast, Xinjiang, Connecticut, Colorado, Corse, Czechoslovakia, Delaware, Denmark, Falkland Is., Finland, …	100
Excipient	Starch WG	Thailand	TopAbundance	65bfe233e21da5c5daade73b75e036d7	Festuca pseudodalmatica	Austria, Belarus, Bulgaria, Czechoslovakia, Hungary, Kazakhstan, Krym, North Caucasus, Poland, Romania, Central European Russia, East European Russia, North European Russia, South European Russia, Transcaucasus, Turkmenistan, Tadzhikistan, Ukraine, West Siberia	100
Excipient	Starch WG	Thailand	TopAbundance	65bfe233e21da5c5daade73b75e036d7	Festuca pseudovina	Altay, Austria, Belarus, Buryatiya, China South-Central, Manchuria, Tibet, Xinjiang, Czechoslovakia, Germany, Hungary, Irkutsk, Kazakhstan, Krasnoyarsk, North Caucasus, Poland, Romania, Central European Russia, East European Russia, North European Russia, South European Russia, Turkmenistan, Ukraine, Uzbekistan, West Siberia, Yugoslavia	100
Excipient	Starch WG	Thailand	TopAbundance	65bfe233e21da5c5daade73b75e036d7	Festuca rubra	Alberta, Afghanistan, Argentina South, Argentina Northwest, Alabama, Albania, Algeria, Altay, Aleutian Is., Amur, Arizona, Alaska, Amsterdam-St.Paul Is., Assam, Antipodean Is., Austria, Azores, Belgium, Belarus, Baltic States, British Columbia, Buryatiya, Bulgaria, California, China South-Central, Inner Mongolia, Manchuria, China North-Central, Qinghai, China Southeast, Tibet, Xinjiang, Chile Cen…	100
Excipient	Starch WG	Thailand	TopAbundance	65bfe233e21da5c5daade73b75e036d7	Festuca rupicola	Afghanistan, Algeria, Altay, Austria, Belarus, Bulgaria, China South-Central, Inner Mongolia, Manchuria, China North-Central, Tibet, Xinjiang, Czechoslovakia, France, Germany, Hungary, Iran, Italy, Kazakhstan, Kirgizistan, Krym, Morocco, North Caucasus, Poland, Romania, Central European Russia, East European Russia, South European Russia, Saudi Arabia, Transcaucasus, Turkmenistan, Tadzhikistan, U…	100
Excipient	Starch WG	Thailand	TopAbundance	65bfe233e21da5c5daade73b75e036d7	Festuca saximontana	Alberta, Arizona, Alaska, British Columbia, California, Colorado, Greenland, Idaho, Iowa, Kansas, Labrador, Manitoba, Michigan, Minnesota, Montana, Mexico Northeast, North Dakota, Nebraska, Nevada, Newfoundland, Nunavut, New Mexico, Northwest Territories, New York, Ontario, Oregon, Québec, Saskatchewan, South Dakota, Utah, Vermont, Washington, Wisconsin, Wyoming, Yukon	100
Excipient	Starch WG	Thailand	TopAbundance	65bfe233e21da5c5daade73b75e036d7	Festuca sinensis	China South-Central, China North-Central, Qinghai	100
Excipient	Starch WG	Thailand	TopAbundance	65bfe233e21da5c5daade73b75e036d7	Festuca stricta	Austria, Czechoslovakia, Hungary, Italy, Romania, Yugoslavia	100
Excipient	Starch WG	Thailand	TopAbundance	65bfe233e21da5c5daade73b75e036d7	Festuca vaginata	Austria, Bulgaria, Czechoslovakia, Hungary, Poland, Romania, Ukraine, Yugoslavia	100
Excipient	Starch WG	Thailand	TopAbundance	65bfe233e21da5c5daade73b75e036d7	Festuca valesiaca	Altay, Arizona, Austria, Belarus, Bulgaria, China South-Central, Inner Mongolia, Manchuria, China North-Central, Qinghai, Tibet, Xinjiang, Chita, Czechoslovakia, East Himalaya, France, Germany, Greece, Hungary, Irkutsk, Italy, Kansas, Kazakhstan, Kirgizistan, Krasnoyarsk, Krym, Montana, Mongolia, North Caucasus, Nepal, Poland, Primorye, Romania, Central European Russia, East European Russia, Sout…	100
Excipient	Starch WG	Thailand	TopAbundance	65bfe233e21da5c5daade73b75e036d7	Festuca vivipara	Austria, Finland, Føroyar, Greenland, Great Britain, Iceland, Ireland, Kamchatka, Magadan, Norway, East European Russia, North European Russia, Svalbard, Sweden, West Siberia	100
Excipient	Starch WG	Thailand	TopAbundance	65bfe233e21da5c5daade73b75e036d7	Festuca wagneri	Romania, Yugoslavia	100
Excipient	Starch WG	Thailand	TopAbundance	65bfe233e21da5c5daade73b75e036d7	Gaudinopsis macra	Cyprus, Greece, Iran, Iraq, Krym, Lebanon-Syria, North Caucasus, Transcaucasus, Turkmenistan, Turkey	100
Excipient	Starch WG	Thailand	TopAbundance	65bfe233e21da5c5daade73b75e036d7	Glyceria maxima	Alaska, Austria, Belgium, Belarus, Baltic States, British Columbia, Bulgaria, Xinjiang, Chatham Is., Czechoslovakia, Denmark, Finland, France, Germany, Great Britain, Greece, Hungary, Ireland, Italy, Kazakhstan, Massachusetts, Netherlands, Newfoundland, Norway, New South Wales, New Zealand North, New Zealand South, Ontario, Poland, Primorye, Queensland, Québec, Romania, Central European Russia, E…	100
Excipient	Starch WG	Thailand	TopAbundance	65bfe233e21da5c5daade73b75e036d7	Lolium arundinaceum	Alberta, Afghanistan, Argentina Northeast, Argentina South, Alabama, Albania, Algeria, Arizona, Arkansas, Alaska, Austria, Azores, Baleares, Belgium, Belarus, Baltic States, Bolivia, British Columbia, Bulgaria, Brazil South, California, China South-Central, Inner Mongolia, Manchuria, China North-Central, Qinghai, China Southeast, Xinjiang, Chile Central, Colombia, Chile North, Chile South, Connec…	100
Excipient	Starch WG	Thailand	TopAbundance	65bfe233e21da5c5daade73b75e036d7	Lolium giganteum	Afghanistan, Albania, Altay, Austria, Belgium, Belarus, Baltic States, Bulgaria, China South-Central, Xinjiang, Connecticut, Corse, Czechoslovakia, Denmark, East Himalaya, Finland, France, Germany, Gulf of Guinea Is., Great Britain, Greece, Hungary, Ireland, Iran, Italy, Kazakhstan, Kirgizistan, Krasnoyarsk, Krym, Michigan, North Caucasus, Nepal, Netherlands, Norway, New York, Ontario, Pakistan, …	100
Excipient	Starch WG	Thailand	TopAbundance	65bfe233e21da5c5daade73b75e036d7	Lolium multiflorum	Alberta, Afghanistan, Argentina Northeast, Argentina South, Argentina Northwest, Alabama, Albania, Algeria, Aleutian Is., Arizona, Arkansas, Alaska, Amsterdam-St.Paul Is., Antipodean Is., Austria, Azores, Bahamas, Baleares, Bermuda, Belgium, Belarus, Baltic States, Bolivia, British Columbia, Bulgaria, Brazil Southeast, Brazil South, California, Chad, China South-Central, Inner Mongolia, China Nor…	100
Excipient	Starch WG	Thailand	TopAbundance	65bfe233e21da5c5daade73b75e036d7	Lolium perenne	Alberta, Afghanistan, Argentina Northeast, Argentina South, Argentina Northwest, Alabama, Albania, Algeria, Amur, Arizona, Arkansas, Alaska, Amsterdam-St.Paul Is., Antipodean Is., Austria, Azores, Bahamas, Baleares, Belgium, Belarus, Baltic States, Bolivia, British Columbia, Bulgaria, Brazil South, California, Chagos Archipelago, China South-Central, Inner Mongolia, China North-Central, China Sou…	100
Excipient	Starch WG	Thailand	TopAbundance	65bfe233e21da5c5daade73b75e036d7	Poa pratensis	Alberta, Afghanistan, Argentina Northeast, Argentina South, Argentina Northwest, Alabama, Albania, Algeria, Altay, Aleutian Is., Amur, Arizona, Arkansas, Alaska, Amsterdam-St.Paul Is., Antipodean Is., Austria, Azores, Bermuda, Belgium, Belarus, Baltic States, Bolivia, British Columbia, Buryatiya, Bulgaria, Brazil South, California, China South-Central, Inner Mongolia, Manchuria, China North-Centr…	100
Excipient	Starch WG	Thailand	TopAbundance	65bfe233e21da5c5daade73b75e036d7	Pseudobromus africanus	Burundi, Cape Provinces, Kenya, Malawi, Mozambique, KwaZulu-Natal, Rwanda, Sudan, Tanzania, Northern Provinces, Uganda, Zambia	100
Excipient	Starch WG	Thailand	TopAbundance	65bfe233e21da5c5daade73b75e036d7	Trisetum spicatum	Alberta, Afghanistan, Argentina Northeast, Argentina South, Altay, Aleutian Is., Amur, Arizona, Alaska, Antipodean Is., Austria, Bolivia, Borneo, British Columbia, Buryatiya, California, China South-Central, Inner Mongolia, Manchuria, China North-Central, Qinghai, Tibet, Xinjiang, Chile Central, Colombia, Chile North, Chile South, Connecticut, Colorado, Chita, Chatham Is., Dominican Republic, Ecu…	100
Excipient	Starch WG	Thailand	TopAbundance	78e0655f80f9565137d8c2c9e2d04676	Picea sitchensis	Alaska, Austria, Belgium, British Columbia, California, Czechoslovakia, Denmark, Føroyar, France, Germany, Great Britain, Iceland, Ireland, Netherlands, Newfoundland, Norway, Oregon, Poland, Washington	100
Excipient	Starch WG	Thailand	TopAbundance	86d474a6f132441416727d9058445967	Picea sitchensis	Alaska, Austria, Belgium, British Columbia, California, Czechoslovakia, Denmark, Føroyar, France, Germany, Great Britain, Iceland, Ireland, Netherlands, Newfoundland, Norway, Oregon, Poland, Washington	99.485
Excipient	Starch WG	Thailand	TopAbundance	88d50efef2d40d91600f3e9a78d29bae	Picea sitchensis	Alaska, Austria, Belgium, British Columbia, California, Czechoslovakia, Denmark, Føroyar, France, Germany, Great Britain, Iceland, Ireland, Netherlands, Newfoundland, Norway, Oregon, Poland, Washington	99.342
Excipient	Starch WG	Thailand	TopAbundance	a57790e48f6a209e0454d753a718873d	Picea sitchensis	Alaska, Austria, Belgium, British Columbia, California, Czechoslovakia, Denmark, Føroyar, France, Germany, Great Britain, Iceland, Ireland, Netherlands, Newfoundland, Norway, Oregon, Poland, Washington	99.485
Excipient	Starch WG	Thailand	TopAbundance	c51cc2075c48a3b4408b212b276e306a	Picea sitchensis	Alaska, Austria, Belgium, British Columbia, California, Czechoslovakia, Denmark, Føroyar, France, Germany, Great Britain, Iceland, Ireland, Netherlands, Newfoundland, Norway, Oregon, Poland, Washington	99.485
Excipient	Starch WG	Thailand	TopAbundance	ec1f94aabe9b1765c0485eb049b473d5	Picea sitchensis	Alaska, Austria, Belgium, British Columbia, California, Czechoslovakia, Denmark, Føroyar, France, Germany, Great Britain, Iceland, Ireland, Netherlands, Newfoundland, Norway, Oregon, Poland, Washington	99.485
Excipient	Starch WG	Thailand	TopAbundance	ff3282dad178d08468c72de57dabb4cf	Picea sitchensis	Alaska, Austria, Belgium, British Columbia, California, Czechoslovakia, Denmark, Føroyar, France, Germany, Great Britain, Iceland, Ireland, Netherlands, Newfoundland, Norway, Oregon, Poland, Washington	99.342
Excipient	Starch WG	Thailand	TopAbundance	ff3723ea2465cd86659334cf90a4a159	Colpodium humile	Afghanistan, Xinjiang, Iran, Kazakhstan, Kirgizistan, North Caucasus, East European Russia, South European Russia, Transcaucasus, Turkmenistan, Turkey, Tadzhikistan, Uzbekistan, West Siberia	100
Excipient	Starch WG	Thailand	TopAbundance	ff3723ea2465cd86659334cf90a4a159	Festuca alopecuros	Algeria, Canary Is., Italy, Morocco, Portugal, Spain	100
Excipient	Starch WG	Thailand	TopAbundance	ff3723ea2465cd86659334cf90a4a159	Festuca altissima	Albania, Altay, Austria, Belgium, Belarus, Baltic States, Buryatiya, Bulgaria, Czechoslovakia, Denmark, Finland, France, Germany, Great Britain, Greece, Hungary, Ireland, Iran, Italy, Kazakhstan, Krasnoyarsk, North Caucasus, Netherlands, Norway, Poland, Romania, Central European Russia, East European Russia, North European Russia, South European Russia, Northwest European Russia, Spain, Sweden, S…	100
Excipient	Starch WG	Thailand	TopAbundance	ff3723ea2465cd86659334cf90a4a159	Festuca baffinensis	Alberta, Alaska, British Columbia, Colorado, Greenland, Idaho, Magadan, Montana, Nunavut, Northwest Territories, Ontario, Québec, North European Russia, Svalbard, Utah, West Siberia, Wyoming, Yakutskiya, Yukon	100
Excipient	Starch WG	Thailand	TopAbundance	ff3723ea2465cd86659334cf90a4a159	Festuca brevipila	Alberta, Alabama, Austria, Belgium, Belarus, Baltic States, British Columbia, California, Connecticut, Colorado, Czechoslovakia, Denmark, Finland, France, Georgia, Germany, Greenland, Great Britain, Illinois, Indiana, Iowa, Kentucky, Louisiana, Maine, Manitoba, Massachusetts, Michigan, Minnesota, Maryland, Mississippi, Missouri, New Brunswick, North Carolina, North Dakota, Netherlands, Norway, No…	100
Excipient	Starch WG	Thailand	TopAbundance	ff3723ea2465cd86659334cf90a4a159	Festuca floribunda	Argentina Northwest, Bolivia, Chile North, Peru	100
Excipient	Starch WG	Thailand	TopAbundance	ff3723ea2465cd86659334cf90a4a159	Festuca kryloviana	Altay, Buryatiya, China North-Central, Xinjiang, Chita, Irkutsk, Kazakhstan, Kirgizistan, Krasnoyarsk, Mongolia, Tuva, Uzbekistan	100
Excipient	Starch WG	Thailand	TopAbundance	ff3723ea2465cd86659334cf90a4a159	Festuca nitidula	China South-Central, China North-Central, Qinghai, Tibet, Nepal, West Himalaya	100
Excipient	Starch WG	Thailand	TopAbundance	ff3723ea2465cd86659334cf90a4a159	Festuca octoflora	Alberta, Argentina Northeast, Argentina South, Argentina Northwest, Alabama, Arizona, Arkansas, British Columbia, California, Chile Central, Chile North, Connecticut, Colorado, Delaware, Florida, Georgia, Idaho, Illinois, Indiana, Iowa, Japan, Kansas, Kentucky, Louisiana, Maine, Manitoba, Massachusetts, Michigan, Minnesota, Montana, Maryland, Mississippi, Missouri, Mexican Pacific Is., Mexico Nor…	100
Excipient	Starch WG	Thailand	TopAbundance	ff3723ea2465cd86659334cf90a4a159	Festuca ovina	Alberta, Afghanistan, Altay, Amur, Arizona, Alaska, Austria, Belgium, Belarus, Baltic States, British Columbia, Buryatiya, California, China South-Central, Inner Mongolia, Manchuria, China North-Central, Qinghai, China Southeast, Tibet, Xinjiang, Connecticut, Colorado, Costa Rica, Chita, Czechoslovakia, Delaware, Denmark, Finland, Føroyar, France, Germany, Great Britain, Hungary, Iceland, Illinoi…	100
Excipient	Starch WG	Thailand	TopAbundance	ff3723ea2465cd86659334cf90a4a159	Festuca rubra	Alberta, Afghanistan, Argentina South, Argentina Northwest, Alabama, Albania, Algeria, Altay, Aleutian Is., Amur, Arizona, Alaska, Amsterdam-St.Paul Is., Assam, Antipodean Is., Austria, Azores, Belgium, Belarus, Baltic States, British Columbia, Buryatiya, Bulgaria, California, China South-Central, Inner Mongolia, Manchuria, China North-Central, Qinghai, China Southeast, Tibet, Xinjiang, Chile Cen…	100
Excipient	Starch WG	Thailand	TopAbundance	ff3723ea2465cd86659334cf90a4a159	Festuca sinensis	China South-Central, China North-Central, Qinghai	100
Excipient	Starch WG	Thailand	TopAbundance	ff3723ea2465cd86659334cf90a4a159	Gaudinopsis macra	Cyprus, Greece, Iran, Iraq, Krym, Lebanon-Syria, North Caucasus, Transcaucasus, Turkmenistan, Turkey	100
Excipient	Starch WG	Thailand	TopAbundance	ff3723ea2465cd86659334cf90a4a159	Pseudobromus africanus	Burundi, Cape Provinces, Kenya, Malawi, Mozambique, KwaZulu-Natal, Rwanda, Sudan, Tanzania, Northern Provinces, Uganda, Zambia	100
