# Supplementary material for: Pharmabiome analyses in tandem with chemometrics can help trace the provenance of falsified medicines: A proof-of-concept study
Source: Forensic Sci Int Genet. Author manuscript; Available in PMC 2026 Feb 1. (PMC7618506; doi:10.1016/j.fsigen.2025.103392)
Supplement: Table S6 [file EMS211583-supplement-Table_S6.xlsx]

## Sheet: TableS6
Feature.ID	Confidence	domain	supergroup	division	subdivision	class	order	family	genus	species	T-1	T-1.1	T-1.2	T-2	T-2.1	T-2.2	T-3	T-3.1	T-3.2	T-3.3	E-1	E-1.1	E-1.2	E-2	E-2.1	E-2.2	E-3	E-3.1	E-3.2	E-3.3	E-4	E-4.1	E-4.2	E-5	E-5.1	E-5.2	cellulose (DC excipient)	cellulose (DC excipient).1	starch (DC excipient)	starch (DC excipient).1	cellulose (WG excipient)	cellulose (WG excipient).1	starch (WG excipient)	starch (WG excipient).1	swab_Thailand	swab_Thailand.1	swab_Thailand.2	swab_England	swab_England.1
000225fb517200530432bfa6c7cc1101	0.675069	Unassigned	Unassigned	Unassigned	Unassigned	Unassigned	Unassigned	Unassigned	Unassigned	Unassigned	0	0	0	0	0	0	0	0	0	0	0	0	0	0	0	0	0	0	0	0	0	0	0	0	0	0	0	0	0	0	10	0	0	0	0	0	0	0	0
0002c0d00bcaaa5c3fc89c9eae4fdfdb	0.82773	Bacteria	PANNAM	Proteobacteria	Proteobacteria	Gammaproteobacteria	Enterobacteriales	Enterobacteriaceae	Unassigned	Unassigned	0	0	0	0	0	0	0	0	0	0	0	0	0	0	0	0	0	0	0	0	0	0	0	0	0	0	0	0	0	0	0	0	0	0	0	0	0	92	0
001cd90a735baa8675a8d56a617409e8	0.800202	Eukaryota	Obazoa	Opisthokonta	Fungi	Ascomycota	Saccharomycotina	Saccharomycetales	Unassigned	Unassigned	0	0	0	0	0	0	0	0	0	0	0	0	0	0	0	0	0	0	0	0	0	0	0	11	0	0	0	0	0	0	0	0	0	0	0	0	0	0	0
002ae4a1ea3bcfd2c414084733dd6d67	0.56816	Unassigned	Unassigned	Unassigned	Unassigned	Unassigned	Unassigned	Unassigned	Unassigned	Unassigned	0	0	0	0	0	0	0	0	28	0	0	0	0	0	0	0	0	0	0	0	0	0	0	0	0	0	0	0	0	0	0	0	0	0	0	0	0	0	0
0032201ab76beb43ad9fd0e51764be95	0.808547	Eukaryota	Obazoa	Opisthokonta	Fungi	Unassigned	Unassigned	Unassigned	Unassigned	Unassigned	20	0	0	0	0	0	0	0	0	0	0	0	0	0	0	0	0	0	0	0	0	0	0	0	0	0	0	0	0	0	0	0	0	0	0	0	0	0	0
00370812e09a295b8d70b397094ffe6d	0.915612	Bacteria	PANNAM	Proteobacteria	Proteobacteria	Gammaproteobacteria	Enterobacteriales	Enterobacteriaceae	Enterobacter	Enterobacter_hormaechei	0	0	0	0	0	0	0	0	0	4	0	0	0	0	0	0	0	0	0	0	0	0	0	0	0	0	0	0	0	0	0	0	0	0	0	0	0	0	0
0037ab7ff0a04cd22b3da9e15866e81f	0.50309	Unassigned	Unassigned	Unassigned	Unassigned	Unassigned	Unassigned	Unassigned	Unassigned	Unassigned	0	0	0	0	0	0	0	0	0	0	0	0	0	0	0	0	0	0	0	0	0	0	0	0	0	0	0	0	0	0	0	0	56	0	0	0	0	0	0
0042bc3a2d1fe418e554d47cf6ac63be	0.965703	Eukaryota	Unassigned	Unassigned	Unassigned	Unassigned	Unassigned	Unassigned	Unassigned	Unassigned	0	0	8	0	0	0	0	0	0	0	0	0	0	0	0	0	0	0	0	0	0	0	0	0	0	0	0	0	0	0	0	0	0	0	0	0	0	0	0
00506f4422059d0c1b590f61156302e2	0.821011	Eukaryota	Unassigned	Unassigned	Unassigned	Unassigned	Unassigned	Unassigned	Unassigned	Unassigned	0	0	0	0	0	0	0	0	0	0	0	0	0	0	0	0	0	0	0	0	0	2	0	0	0	0	0	0	0	0	0	0	0	0	0	0	0	0	0
0051b7fb80ed0275272e3a5cdaf9af7d	0.884711	Eukaryota	Unassigned	Unassigned	Unassigned	Unassigned	Unassigned	Unassigned	Unassigned	Unassigned	0	0	0	0	0	0	0	19	0	0	0	0	0	0	0	0	0	0	0	0	0	0	0	0	0	0	0	0	0	0	0	0	0	0	0	0	0	0	0
00564f324f151bb28cad8f70cbf73005	0.916018	Eukaryota	Unassigned	Unassigned	Unassigned	Unassigned	Unassigned	Unassigned	Unassigned	Unassigned	0	1	0	0	0	0	0	0	0	0	0	0	0	0	0	0	0	0	0	0	0	0	0	0	0	0	0	0	0	0	0	0	0	0	0	0	0	0	0
00643a6971b6da433596e7fce0e41a42	0.843054	Unassigned	Unassigned	Unassigned	Unassigned	Unassigned	Unassigned	Unassigned	Unassigned	Unassigned	0	0	0	0	0	0	0	0	91	0	0	0	0	0	0	0	0	0	0	0	0	0	0	0	0	0	0	0	0	0	0	0	0	0	0	0	0	0	0
0068aaa077d8df11d25ed968b59eac04	0.772395	Eukaryota	Obazoa	Opisthokonta	Metazoa	Unassigned	Unassigned	Unassigned	Unassigned	Unassigned	0	0	0	0	0	0	0	41	0	0	0	0	0	0	0	0	0	0	0	0	0	0	0	0	0	0	0	0	0	0	0	0	0	0	0	0	0	0	0
0075a034ed9e8155e2af3d0236014298	0.917952	Eukaryota	Unassigned	Unassigned	Unassigned	Unassigned	Unassigned	Unassigned	Unassigned	Unassigned	0	0	0	0	0	0	12	0	0	0	0	0	0	0	0	0	0	0	0	0	0	0	0	0	0	0	0	0	0	0	0	0	0	0	0	0	0	0	0
0078470803c161979b530b61551a1dba	0.877133	Eukaryota	TSAR	Stramenopiles	Gyrista	Unassigned	Unassigned	Unassigned	Unassigned	Unassigned	0	0	0	0	0	0	0	0	0	0	0	0	0	0	0	0	0	0	0	0	0	0	0	0	0	0	0	0	0	0	0	0	0	19	0	0	0	0	0
007e63dbcc956cdaaab4fd0a6a24e55f	0.982896	Eukaryota	Unassigned	Unassigned	Unassigned	Unassigned	Unassigned	Unassigned	Unassigned	Unassigned	0	0	0	0	0	0	0	0	0	0	0	0	0	0	0	0	0	0	0	22	0	0	0	0	0	0	0	0	0	0	0	0	0	0	0	0	0	0	0
008061ad26757aba08cebbd2c27787e4	0.963279	Eukaryota	Unassigned	Unassigned	Unassigned	Unassigned	Unassigned	Unassigned	Unassigned	Unassigned	0	6	0	0	0	0	0	0	0	0	0	0	0	0	0	0	0	0	0	0	0	0	0	0	0	0	0	0	0	0	0	0	0	0	0	0	0	0	0
0082621ba79d5485b6a18581f5c68029	0.809172	Eukaryota	Obazoa	Opisthokonta	Fungi	Basidiomycota	Unassigned	Unassigned	Unassigned	Unassigned	0	0	0	0	0	0	0	0	0	0	0	0	0	0	0	0	0	0	0	0	0	0	0	0	0	0	0	0	0	0	0	0	0	0	0	0	15	0	0
008331da091a1744170e20d6926442e2	0.972152	Eukaryota	Unassigned	Unassigned	Unassigned	Unassigned	Unassigned	Unassigned	Unassigned	Unassigned	0	0	0	0	0	21	0	0	0	0	0	0	0	0	0	0	0	0	0	0	0	0	0	0	0	0	0	0	0	0	0	0	0	0	0	0	0	0	0
0093aad611cc8758db68f829c287e634	0.963537	Eukaryota	Unassigned	Unassigned	Unassigned	Unassigned	Unassigned	Unassigned	Unassigned	Unassigned	0	0	0	0	0	0	0	0	0	0	0	0	0	0	0	2	0	0	0	0	0	0	0	0	0	0	0	0	0	0	0	0	0	0	0	0	0	0	0
009f9514494beb6fca151cb643f04303	0.983939	Eukaryota	Unassigned	Unassigned	Unassigned	Unassigned	Unassigned	Unassigned	Unassigned	Unassigned	0	0	0	0	0	0	0	0	0	0	0	0	0	0	0	0	0	0	0	0	0	0	0	0	0	0	0	0	0	0	0	0	0	0	0	0	0	4	4
00aa76c4eeca44e7fbd805fdd9f10d4b	0.96866	Eukaryota	Unassigned	Unassigned	Unassigned	Unassigned	Unassigned	Unassigned	Unassigned	Unassigned	0	0	0	0	0	0	4	0	0	0	0	0	0	0	0	0	0	0	0	0	0	0	0	0	0	0	0	0	0	0	0	0	0	0	0	0	0	0	0
00b13c21c09e9728ed740688afbd4bf3	0.89144	Bacteria	PANNAM	Proteobacteria	Proteobacteria	Gammaproteobacteria	Pasteurellales	Pasteurellaceae	Unassigned	Unassigned	0	0	0	0	0	0	0	0	0	0	0	0	0	0	0	0	0	0	0	0	54	0	0	0	0	0	0	0	0	0	0	0	0	0	0	0	0	0	0
00c24ff2b3cc032371ece6144491a5a2	0.861037	Eukaryota	Archaeplastida	Streptophyta	Streptophyta	Embryophyceae	Embryophyceae	EmbryophyceaeX	Unassigned	Unassigned	0	0	0	0	0	0	0	0	0	0	0	0	0	0	0	0	0	0	0	0	0	0	0	0	0	0	0	158	0	0	0	0	0	0	0	0	0	0	0
00c45fd4f61b7d6dbf70799d8978172b	0.755245	Eukaryota	Obazoa	Opisthokonta	Metazoa	Unassigned	Unassigned	Unassigned	Unassigned	Unassigned	0	0	0	0	0	0	0	0	0	0	0	0	0	0	0	0	0	0	0	0	0	0	0	0	0	0	0	0	0	0	0	0	7	0	0	0	0	0	0
00c48d3c0e6b9472b8edee67d4548e84	0.834787	Eukaryota	Unassigned	Unassigned	Unassigned	Unassigned	Unassigned	Unassigned	Unassigned	Unassigned	0	0	0	0	0	0	0	0	0	0	0	0	0	0	0	0	0	0	0	0	0	0	0	159	0	0	0	0	0	0	0	0	0	0	0	0	0	0	0
00ca009a8338c5dac878757fb8f7d558	0.9215	Eukaryota	Unassigned	Unassigned	Unassigned	Unassigned	Unassigned	Unassigned	Unassigned	Unassigned	0	0	0	0	0	0	0	0	0	0	0	0	0	0	0	0	0	4	0	0	0	0	0	0	0	0	0	0	0	0	0	0	0	0	0	0	0	0	0
00d7c80a49a33c88894605b67d875630	0.738881	Eukaryota	Obazoa	Opisthokonta	Fungi	Unassigned	Unassigned	Unassigned	Unassigned	Unassigned	0	0	0	14	0	0	0	0	0	0	0	0	0	0	0	0	0	0	0	0	0	0	0	0	0	0	0	0	0	0	0	0	0	0	0	0	0	0	0
00dc36351ba427af710fec1abff714d1	0.76011	Eukaryota	Obazoa	Opisthokonta	Unassigned	Unassigned	Unassigned	Unassigned	Unassigned	Unassigned	0	0	0	0	0	0	0	0	0	0	0	13	0	0	0	0	0	0	0	0	0	0	0	0	0	0	0	0	0	0	0	0	0	0	0	0	0	0	0
00e32c64ccd715522e925bc670d1399a	0.963313	Eukaryota	Unassigned	Unassigned	Unassigned	Unassigned	Unassigned	Unassigned	Unassigned	Unassigned	0	0	0	0	0	0	0	0	0	0	0	0	0	0	0	0	0	0	0	13	0	0	0	0	0	0	0	0	0	0	0	0	0	0	0	0	0	0	0
00e5fa443104c13976042e4c91fbce45	0.58596	Unassigned	Unassigned	Unassigned	Unassigned	Unassigned	Unassigned	Unassigned	Unassigned	Unassigned	0	0	0	0	0	0	0	0	0	0	0	0	0	0	0	0	0	0	0	0	0	0	0	0	0	0	0	0	0	0	0	0	0	0	0	0	0	0	0
00e9dcf9ad91e28f4e4c46432ecfff6c	0.72322	Eukaryota	Obazoa	Opisthokonta	Unassigned	Unassigned	Unassigned	Unassigned	Unassigned	Unassigned	0	0	0	0	0	0	0	0	0	0	45	0	0	0	0	0	0	0	0	0	0	0	0	0	0	0	0	0	0	0	0	0	0	0	0	0	0	0	0
00ec36d528ce8cd2e3ea8798a996c52c	0.982278	Eukaryota	Unassigned	Unassigned	Unassigned	Unassigned	Unassigned	Unassigned	Unassigned	Unassigned	0	0	0	0	0	11	0	0	0	0	0	0	0	0	0	0	0	0	0	0	0	0	0	0	0	0	0	0	0	0	0	0	0	0	0	0	0	0	0
00eefe2e6b807481c6bead1dfd1e1822	0.972735	Eukaryota	Unassigned	Unassigned	Unassigned	Unassigned	Unassigned	Unassigned	Unassigned	Unassigned	0	0	0	0	0	0	0	0	0	0	0	0	0	0	0	22	0	0	0	0	0	0	0	0	0	0	0	0	0	0	0	0	0	0	0	0	0	0	0
00ef25265ddc2e07d3c42993606d8992	0.956434	Eukaryota	Unassigned	Unassigned	Unassigned	Unassigned	Unassigned	Unassigned	Unassigned	Unassigned	0	0	0	0	0	0	0	0	0	0	0	17	0	0	0	0	0	0	0	0	0	0	0	0	0	0	0	0	0	0	0	0	0	0	0	0	0	0	0
00f86499a3017805a7cb6d97fe1901e2	0.959235	Eukaryota	Unassigned	Unassigned	Unassigned	Unassigned	Unassigned	Unassigned	Unassigned	Unassigned	0	0	0	0	0	0	0	0	0	4	0	0	0	0	0	0	0	0	0	0	0	0	0	0	0	0	0	0	0	0	0	0	0	0	0	0	0	0	0
010e4f6d250cd1bdcdea6a78eeda0cbd	0.973878	Eukaryota	Unassigned	Unassigned	Unassigned	Unassigned	Unassigned	Unassigned	Unassigned	Unassigned	0	0	0	0	0	0	0	0	0	0	0	0	0	12	0	0	0	0	0	0	0	0	0	0	0	0	0	0	0	0	0	0	0	0	0	0	0	0	0
01169f724b58ce8a7fafffd1239cb14c	0.713071	Eukaryota	Obazoa	Opisthokonta	Unassigned	Unassigned	Unassigned	Unassigned	Unassigned	Unassigned	0	0	0	0	0	0	0	0	0	0	0	0	0	10	0	0	0	0	0	0	0	0	0	0	0	0	0	0	0	0	0	0	0	0	0	0	0	0	0
011904198d5164318f71c6ab13b27988	0.942912	Eukaryota	Archaeplastida	Streptophyta	Streptophyta	Embryophyceae	Embryophyceae	EmbryophyceaeX	Unassigned	Unassigned	0	0	0	0	0	0	0	0	0	0	8	0	0	6	0	0	0	0	0	0	0	0	0	0	0	0	0	0	0	0	0	0	0	0	0	0	0	0	0
012f292f4b91b4525043ca802ca554c0	0.869255	Eukaryota	Obazoa	Opisthokonta	Fungi	Unassigned	Unassigned	Unassigned	Unassigned	Unassigned	0	0	0	0	0	0	0	0	0	0	0	0	0	0	0	0	0	0	0	0	0	0	0	0	0	0	0	0	0	0	0	0	0	0	23	0	24	0	0
0136dc87bc310e8bf9c62d7f01361894	0.787567	Eukaryota	Obazoa	Opisthokonta	Fungi	Unassigned	Unassigned	Unassigned	Unassigned	Unassigned	0	0	0	0	0	0	0	0	0	0	23	0	0	0	0	0	0	0	0	0	0	0	0	0	0	0	0	0	0	0	0	0	0	0	0	0	0	0	0
013b07545feba58234d29d4125aab890	0.974304	Eukaryota	Archaeplastida	Streptophyta	Streptophyta	Embryophyceae	Embryophyceae	EmbryophyceaeX	Unassigned	Unassigned	0	0	0	0	0	0	0	0	0	0	0	0	0	0	0	0	0	0	9	0	0	0	0	0	0	0	0	0	0	0	0	0	0	0	0	0	0	0	0
013db714c496145d6b8c63b160668e90	0.962543	Eukaryota	Unassigned	Unassigned	Unassigned	Unassigned	Unassigned	Unassigned	Unassigned	Unassigned	0	0	0	0	0	0	0	4	0	0	0	0	0	0	0	0	0	0	0	0	0	0	0	0	0	0	0	0	0	0	0	0	0	0	0	0	0	0	0
0149e0c209ed0fdc87a9b94d97fc44dd	0.944738	Unassigned	Unassigned	Unassigned	Unassigned	Unassigned	Unassigned	Unassigned	Unassigned	Unassigned	0	0	0	0	0	0	0	0	0	0	0	0	0	0	0	0	0	0	0	0	0	3	0	0	0	0	0	0	0	0	0	0	0	0	0	0	0	0	0
01506a13d127c38b6df1fa2bc5a7dc94	0.840879	Eukaryota	Obazoa	Opisthokonta	Fungi	Basidiomycota	Pucciniomycotina	Unassigned	Unassigned	Unassigned	0	0	0	0	0	0	0	0	0	0	0	0	0	0	0	0	0	0	0	0	0	0	0	0	0	0	0	0	0	0	0	0	0	25	0	24	0	0	0
01516bd9ae5e904accee95482fa7c483	0.791088	Eukaryota	Obazoa	Opisthokonta	Metazoa	Unassigned	Unassigned	Unassigned	Unassigned	Unassigned	0	0	0	0	0	0	0	0	0	0	0	0	0	0	0	0	14	0	0	13	0	23	0	0	0	0	0	0	0	0	0	0	0	0	0	0	0	0	0
01534416f3e26a98864a4d41ae13cdc2	0.889727	Eukaryota	Unassigned	Unassigned	Unassigned	Unassigned	Unassigned	Unassigned	Unassigned	Unassigned	0	0	0	0	0	0	0	0	34	0	0	0	0	0	0	0	0	0	0	0	0	0	0	0	0	0	0	0	0	0	0	0	0	0	0	0	0	0	0
015504c9bee39476869da683ca6b37cc	0.871779	Eukaryota	Obazoa	Opisthokonta	Unassigned	Unassigned	Unassigned	Unassigned	Unassigned	Unassigned	0	0	0	0	0	0	0	0	0	0	0	0	0	0	0	0	0	0	0	0	0	0	0	0	0	0	0	0	0	0	25	0	0	0	0	0	0	0	0
0158cfe112aa2cbdc04cee29555b6fcd	0.73149	Eukaryota	TSAR	Stramenopiles	Gyrista	Unassigned	Unassigned	Unassigned	Unassigned	Unassigned	0	0	0	0	0	0	8	0	0	10	0	0	0	0	0	0	0	0	0	0	0	0	0	0	0	0	0	0	0	0	0	0	0	0	0	0	0	0	0
01613ac161f7fbbcd63f951316d1c98c	0.976314	Eukaryota	Unassigned	Unassigned	Unassigned	Unassigned	Unassigned	Unassigned	Unassigned	Unassigned	0	0	0	0	7	0	0	0	0	0	0	0	0	0	0	0	0	0	0	0	0	0	0	0	0	0	0	0	0	0	0	0	0	0	0	0	0	0	0
016952c99378e301dfa420f951732537	0.773565	Eukaryota	TSAR	Stramenopiles	Gyrista	Chrysophyceae	Ochromonadales	Ochromonadaceae	Poterioochromonas	Unassigned	0	0	0	0	0	32	0	0	0	0	0	0	0	0	0	0	0	0	0	0	0	0	0	0	0	0	0	0	0	0	0	0	0	0	0	0	0	0	0
0171c1b6d767d410071f5c2508de2280	0.971328	Eukaryota	Unassigned	Unassigned	Unassigned	Unassigned	Unassigned	Unassigned	Unassigned	Unassigned	0	0	0	0	0	0	0	0	0	0	0	0	0	0	0	0	0	0	0	0	0	0	0	51	0	0	0	0	0	0	0	0	0	0	0	0	0	0	0
017353ff1e7d1be81c28a15622148a7c	0.926427	Eukaryota	Archaeplastida	Streptophyta	Streptophyta	Embryophyceae	Embryophyceae	EmbryophyceaeX	Unassigned	Unassigned	0	0	0	0	0	0	0	0	0	0	0	0	0	35	0	0	0	0	0	0	0	0	0	0	0	0	0	0	0	0	0	0	0	0	0	0	0	0	0
01739c167b66a4a2c479c3edf7243136	0.980459	Eukaryota	Unassigned	Unassigned	Unassigned	Unassigned	Unassigned	Unassigned	Unassigned	Unassigned	0	0	0	0	0	0	0	88	0	0	0	0	0	0	0	0	0	0	0	0	0	0	0	0	0	0	0	0	0	0	0	0	0	0	0	0	0	0	0
017b53d2e2fdfaa8e51904b9ce37efa6	0.9875	Eukaryota	Unassigned	Unassigned	Unassigned	Unassigned	Unassigned	Unassigned	Unassigned	Unassigned	0	0	0	0	0	0	0	0	0	0	0	0	0	0	0	0	0	0	0	0	0	0	0	0	0	0	0	0	0	0	0	0	0	0	19	0	0	0	0
017bccc918b13b358a6a58c8662310ef	0.832996	Eukaryota	Obazoa	Opisthokonta	Unassigned	Unassigned	Unassigned	Unassigned	Unassigned	Unassigned	0	0	0	0	0	0	0	2	0	0	0	0	0	0	0	0	0	0	0	0	0	0	0	0	0	0	0	0	0	0	0	0	0	0	0	0	0	0	0
018318caf83601a0759028f6fd5e5380	0.991905	Unassigned	Unassigned	Unassigned	Unassigned	Unassigned	Unassigned	Unassigned	Unassigned	Unassigned	0	0	0	0	0	0	0	0	0	0	0	0	0	0	0	0	0	3	0	0	0	0	0	0	0	0	0	0	0	0	0	0	0	0	0	0	0	0	0
018411ff1ab4a48f430188427b60b7f5	0.749186	Eukaryota	Obazoa	Opisthokonta	Unassigned	Unassigned	Unassigned	Unassigned	Unassigned	Unassigned	0	0	0	0	0	0	0	0	0	0	0	0	0	0	0	0	13	34	0	16	0	0	0	0	0	0	0	0	0	0	0	0	0	0	0	0	0	17	25
0184383d64f642f05fedc14c42b63093	0.857172	Eukaryota	Unassigned	Unassigned	Unassigned	Unassigned	Unassigned	Unassigned	Unassigned	Unassigned	0	0	0	0	0	0	2	0	0	0	0	0	0	0	0	0	0	0	0	0	0	0	0	0	0	0	0	0	0	0	0	0	0	0	0	0	0	0	0
018df2330dfdfacd39cfa5cc24dde83a	0.803879	Bacteria	PANNAM	Proteobacteria	Proteobacteria	Alphaproteobacteria	Rhodobacterales	Rhodobacteraceae	Unassigned	Unassigned	0	0	0	0	0	0	0	0	0	0	0	0	0	0	0	0	0	0	0	0	0	0	0	0	0	5	0	0	0	0	0	0	0	0	0	0	0	0	0
0193d6be37bf8cd3b0ec2d6a3b706aa6	0.768757	Eukaryota	Obazoa	Opisthokonta	Metazoa	Unassigned	Unassigned	Unassigned	Unassigned	Unassigned	0	0	0	0	0	0	0	0	0	0	1	0	0	0	0	0	0	0	0	0	0	0	0	0	0	0	0	0	0	0	0	0	0	0	0	0	0	0	0
01a049ad131024dc2f3d7ce023ebd221	0.821888	Eukaryota	Obazoa	Opisthokonta	Unassigned	Unassigned	Unassigned	Unassigned	Unassigned	Unassigned	0	0	0	0	0	0	0	0	0	0	0	0	0	0	0	0	0	0	0	0	0	0	0	0	0	0	0	117	0	0	0	0	0	0	0	0	0	0	0
01a6c9cf65b585caf05e90869885c5ae	0.999808	Eukaryota	Obazoa	Opisthokonta	Metazoa	Nematoda	Chromadorea	Chromadorea	Halicephalobus	Halicephalobus_gingivalis	0	0	0	0	0	0	0	0	0	0	0	0	0	0	0	0	10	0	0	0	0	0	0	0	0	0	0	0	0	0	0	0	0	0	0	0	0	0	0
01afdc5203caab0665b318ac8e08dc0c	0.913016	Bacteria	PANNAM	Proteobacteria	Proteobacteria	Gammaproteobacteria	Enterobacteriales	Enterobacteriaceae	Enterobacter	Enterobacter_hormaechei	0	0	0	0	0	0	0	3	0	0	0	0	0	0	0	0	0	0	0	0	0	0	0	0	0	0	0	0	0	0	0	0	0	0	0	0	0	0	0
01afe03c94daf8ccc5a121bcc4570c46	0.864747	Eukaryota	Unassigned	Unassigned	Unassigned	Unassigned	Unassigned	Unassigned	Unassigned	Unassigned	0	0	0	0	0	0	0	7	0	0	0	0	0	0	0	0	0	0	0	0	0	0	0	0	0	0	0	0	0	0	0	0	0	0	0	0	0	0	0
01b9476e8809df3b9c67aca97a25de89	0.9819	Eukaryota	Unassigned	Unassigned	Unassigned	Unassigned	Unassigned	Unassigned	Unassigned	Unassigned	0	0	0	0	0	0	0	0	0	0	0	0	0	0	0	0	0	0	65	0	0	90	0	0	0	0	0	0	0	0	0	0	0	0	0	0	0	41	0
01bccec128a64c64f3d254b3a9901a06	0.956403	Eukaryota	Archaeplastida	Streptophyta	Streptophyta	Embryophyceae	Embryophyceae	EmbryophyceaeX	Unassigned	Unassigned	0	0	0	0	0	0	0	0	0	0	0	20	0	0	0	0	0	0	0	0	0	0	0	0	0	0	0	0	0	0	0	0	0	0	0	0	0	0	0
01c28b72dc4fc00cc0f6d27623aa3963	0.980954	Eukaryota	Unassigned	Unassigned	Unassigned	Unassigned	Unassigned	Unassigned	Unassigned	Unassigned	0	0	12	0	0	0	0	0	0	0	0	0	0	0	0	0	0	0	0	0	0	0	0	0	0	0	0	0	0	0	0	0	0	0	0	0	0	0	0
01c45dd0916f8231e699edf07ae2cd0d	0.841166	Unassigned	Unassigned	Unassigned	Unassigned	Unassigned	Unassigned	Unassigned	Unassigned	Unassigned	0	0	0	0	0	0	0	0	0	0	3	0	0	0	0	0	0	0	0	0	0	0	0	0	0	0	0	0	0	0	0	0	0	0	0	0	0	0	0
01d22063089faa4581eea9e7aa3764f0	0.995082	Eukaryota	Obazoa	Opisthokonta	Fungi	Ascomycota	Pezizomycotina	Unassigned	Unassigned	Unassigned	0	0	0	0	0	0	0	0	0	0	0	0	0	0	0	0	0	0	0	0	0	0	0	0	0	0	0	0	0	0	0	0	12	0	0	0	0	0	0
01d3ba6054341993f24d848d063d0f52	0.765068	Eukaryota	Obazoa	Opisthokonta	Fungi	Unassigned	Unassigned	Unassigned	Unassigned	Unassigned	0	0	0	0	0	0	0	0	0	0	11	0	0	0	0	0	0	0	0	0	0	0	0	0	0	0	0	0	0	0	0	0	0	0	0	0	0	0	0
01ff2cd0d164a14c34be279adbbb0ab4	0.736784	Eukaryota	Obazoa	Opisthokonta	Unassigned	Unassigned	Unassigned	Unassigned	Unassigned	Unassigned	0	0	0	0	0	0	0	0	53	0	0	0	0	0	0	0	0	0	0	0	0	0	0	0	0	0	0	0	0	0	0	0	0	0	0	0	0	0	0
020a898b526d317b55c2ffe2e6267348	0.975162	Eukaryota	Unassigned	Unassigned	Unassigned	Unassigned	Unassigned	Unassigned	Unassigned	Unassigned	28	19	0	0	0	0	0	0	0	0	0	0	0	0	0	0	0	0	0	0	0	0	0	0	0	0	0	0	0	0	0	0	0	0	0	0	0	0	0
020e42e41bf443b32998cc2c73d52a66	0.84096	Eukaryota	Obazoa	Opisthokonta	Fungi	Unassigned	Unassigned	Unassigned	Unassigned	Unassigned	0	0	9	0	0	0	0	0	0	0	0	0	0	0	0	0	0	0	0	0	0	0	0	0	0	0	0	0	0	0	0	0	0	0	0	0	0	0	0
02105c75ffc4767e81c2167e4ee0927d	0.936584	Eukaryota	Archaeplastida	Streptophyta	Streptophyta	Embryophyceae	Embryophyceae	EmbryophyceaeX	Unassigned	Unassigned	0	0	0	0	11	0	0	0	0	0	0	0	0	0	0	7	0	0	0	0	0	0	0	0	0	0	0	0	0	0	0	0	0	0	0	0	0	0	0
021df4ddb3a53329b9b8a687742b0b0d	0.810242	Eukaryota	Obazoa	Opisthokonta	Metazoa	Unassigned	Unassigned	Unassigned	Unassigned	Unassigned	0	0	0	0	0	0	0	0	0	0	0	0	0	0	0	0	0	0	0	0	0	93	0	0	0	0	0	0	0	0	0	0	0	0	0	0	0	0	0
0228ab9649c5af18b120336ece6e4c80	0.860053	Eukaryota	Obazoa	Opisthokonta	Fungi	Basidiomycota	Agaricomycotina	Unassigned	Unassigned	Unassigned	0	0	0	0	0	0	0	0	0	0	0	0	0	0	0	0	0	0	0	0	0	0	0	0	0	0	0	0	0	0	0	0	0	0	0	0	0	4	0
022e4528caa1d4be8b153d4c36098931	0.749544	Eukaryota	Obazoa	Opisthokonta	Fungi	Ascomycota	Unassigned	Unassigned	Unassigned	Unassigned	0	0	0	0	0	0	0	0	0	0	0	0	0	0	0	27	0	0	0	0	0	0	0	0	0	0	0	0	0	0	0	0	0	0	0	0	0	0	0
0244e5575b6844cdd23df50130968ae8	0.967511	Eukaryota	Unassigned	Unassigned	Unassigned	Unassigned	Unassigned	Unassigned	Unassigned	Unassigned	0	0	0	0	0	0	0	0	0	86	0	0	0	0	0	0	0	0	0	0	0	0	0	0	0	0	0	0	0	0	0	0	0	0	0	0	0	0	0
024fdb5db9cee02d2edd43c8736da274	0.973562	Eukaryota	Unassigned	Unassigned	Unassigned	Unassigned	Unassigned	Unassigned	Unassigned	Unassigned	0	0	0	0	0	0	0	0	0	0	0	0	0	0	0	0	0	0	0	0	0	0	0	0	0	0	0	7	0	0	0	0	0	0	0	0	0	0	0
02513e19d73502f0c3fbef05025c5d0f	0.389223	Unassigned	Unassigned	Unassigned	Unassigned	Unassigned	Unassigned	Unassigned	Unassigned	Unassigned	0	0	0	0	0	0	0	0	0	0	0	25	0	0	0	0	0	0	0	0	0	0	0	0	0	0	0	0	0	0	0	0	0	0	0	0	0	0	0
025298e0fde8273e1edcaa40575164c7	0.589105	Unassigned	Unassigned	Unassigned	Unassigned	Unassigned	Unassigned	Unassigned	Unassigned	Unassigned	0	0	0	0	0	0	0	0	0	0	0	0	0	0	0	0	0	0	0	0	0	0	183	0	0	0	0	0	0	0	0	0	0	0	0	0	0	0	0
02537e527a8b6bf695dcf41e6fbb7ac7	0.850011	Unassigned	Unassigned	Unassigned	Unassigned	Unassigned	Unassigned	Unassigned	Unassigned	Unassigned	0	0	0	0	0	0	0	0	0	22	0	0	0	0	0	0	0	0	0	0	0	0	0	0	0	0	0	0	0	0	0	0	0	0	0	0	0	0	0
0263eb5e181c8047d73f47756aa06a32	0.909809	Eukaryota	Unassigned	Unassigned	Unassigned	Unassigned	Unassigned	Unassigned	Unassigned	Unassigned	0	0	0	0	0	0	0	0	0	0	0	0	0	0	0	0	0	0	0	0	0	0	0	0	0	0	0	0	0	0	0	0	0	114	0	0	0	0	0
0267f967d9025d0919918f85000b2279	0.881215	Unassigned	Unassigned	Unassigned	Unassigned	Unassigned	Unassigned	Unassigned	Unassigned	Unassigned	0	0	0	0	0	0	0	0	0	0	0	0	0	0	0	0	0	0	0	0	0	0	0	0	0	0	0	0	0	0	0	0	0	0	0	0	12	0	0
026a8bcb1623723532964ac0415cc554	0.752156	Eukaryota	Obazoa	Opisthokonta	Unassigned	Unassigned	Unassigned	Unassigned	Unassigned	Unassigned	0	0	0	0	0	0	0	0	0	0	0	0	17	0	0	0	0	0	0	0	0	0	0	0	0	0	0	0	0	0	0	0	0	0	0	0	0	0	0
026fb5973ce0e2e450d5eecee45114bf	0.872044	Eukaryota	Unassigned	Unassigned	Unassigned	Unassigned	Unassigned	Unassigned	Unassigned	Unassigned	0	0	0	0	0	32	0	0	0	0	0	0	0	0	0	0	0	0	0	0	0	0	0	0	0	0	0	0	0	0	0	0	0	0	0	0	0	0	0
0272d71fb65ce5f6c23719716dd123d5	0.966134	Eukaryota	Obazoa	Opisthokonta	Fungi	Ascomycota	Saccharomycotina	Saccharomycetales	Unassigned	Unassigned	0	6	0	0	0	0	0	0	0	0	0	0	0	0	0	0	0	0	0	0	0	0	0	0	0	0	0	0	0	0	0	0	0	0	0	0	0	0	0
0274791fcbfc489f8db2af27ab96ba0e	0.972076	Eukaryota	Unassigned	Unassigned	Unassigned	Unassigned	Unassigned	Unassigned	Unassigned	Unassigned	0	0	0	0	0	0	0	63	229	0	0	0	0	0	0	0	13	0	0	0	101	146	163	0	0	0	0	0	0	0	0	0	105	247	0	0	0	0	0
0277a94adbcecaa8b29ff51cfba39a74	0.972352	Eukaryota	Unassigned	Unassigned	Unassigned	Unassigned	Unassigned	Unassigned	Unassigned	Unassigned	0	0	0	0	0	0	0	0	0	0	0	0	0	0	0	0	0	0	0	0	0	0	0	0	0	0	0	0	0	0	0	0	0	0	0	0	16	0	0
027ec4b0640b743db014c08baa820361	0.831925	Unassigned	Unassigned	Unassigned	Unassigned	Unassigned	Unassigned	Unassigned	Unassigned	Unassigned	0	0	0	0	0	0	0	0	0	0	0	0	0	0	0	0	0	16	0	0	0	0	0	0	0	0	0	0	0	0	0	0	0	0	0	0	0	0	0
0289655c2633a4f33b45e8ae4481aeb4	0.889515	Eukaryota	Obazoa	Opisthokonta	Fungi	Unassigned	Unassigned	Unassigned	Unassigned	Unassigned	0	0	0	0	0	0	0	0	0	0	0	0	0	0	0	0	0	3	0	0	0	0	0	0	0	0	0	0	0	0	0	0	0	0	0	0	0	0	0
0299a58f51537e31266366f5f7914608	0.912474	Eukaryota	Unassigned	Unassigned	Unassigned	Unassigned	Unassigned	Unassigned	Unassigned	Unassigned	0	0	0	0	0	0	0	0	0	0	0	0	0	0	0	0	0	0	0	0	0	0	0	0	0	0	0	0	0	0	0	0	0	0	0	0	0	0	0
029b562cbd8c2313041712e7eba3dcae	0.413911	Unassigned	Unassigned	Unassigned	Unassigned	Unassigned	Unassigned	Unassigned	Unassigned	Unassigned	0	0	0	0	0	0	4	0	0	0	0	0	0	0	0	0	0	0	0	0	0	0	0	0	0	0	0	0	0	0	0	0	0	0	0	0	0	0	0
02a626afc41e42af3eeff74d7e8d3ce2	0.763449	Eukaryota	Obazoa	Opisthokonta	Unassigned	Unassigned	Unassigned	Unassigned	Unassigned	Unassigned	0	0	0	0	0	0	0	0	0	0	0	0	0	0	0	0	0	70	0	0	0	0	0	0	0	0	0	0	0	0	0	0	0	0	0	0	0	0	0
02b02dd18618491c3b9f16c1ddc9b7e5	0.967774	Eukaryota	Unassigned	Unassigned	Unassigned	Unassigned	Unassigned	Unassigned	Unassigned	Unassigned	0	0	30	0	0	0	0	0	0	0	0	0	0	0	0	0	15	7	71	25	46	0	0	0	0	134	0	173	0	0	0	0	0	0	0	0	0	32	12
02b919116814215745d245527bdf46fe	0.937771	Eukaryota	Archaeplastida	Streptophyta	Streptophyta	Embryophyceae	Embryophyceae	EmbryophyceaeX	Unassigned	Unassigned	0	0	0	0	0	0	0	0	0	0	0	0	0	0	0	0	0	0	0	0	0	0	0	0	0	0	0	0	0	11	0	0	0	0	0	0	0	0	0
02d3415395b2d733e083145947373828	0.787344	Eukaryota	Obazoa	Opisthokonta	Unassigned	Unassigned	Unassigned	Unassigned	Unassigned	Unassigned	0	0	0	0	0	0	0	0	0	0	0	0	0	0	0	0	0	3	0	0	0	0	0	0	0	0	0	0	0	0	0	0	0	0	0	0	0	0	0
02d8d9f2718f779223629729f934216a	0.68435	Unassigned	Unassigned	Unassigned	Unassigned	Unassigned	Unassigned	Unassigned	Unassigned	Unassigned	0	0	0	0	0	0	1	0	0	0	0	0	0	0	0	0	0	0	0	0	0	0	0	0	0	0	0	0	0	0	0	0	0	0	0	0	0	0	0
02e53201b56c269baf018fc6aa43b95d	0.981024	Eukaryota	Unassigned	Unassigned	Unassigned	Unassigned	Unassigned	Unassigned	Unassigned	Unassigned	0	0	0	0	0	10	0	0	0	0	0	0	16	0	0	0	0	0	0	0	0	0	0	0	0	0	0	0	0	0	0	0	0	0	0	0	0	0	0
02ebf15a18a74f2995cba09b580fe162	0.84002	Bacteria	PANNAM	Proteobacteria	Proteobacteria	Gammaproteobacteria	Unassigned	Unassigned	Unassigned	Unassigned	0	0	0	0	0	0	0	0	0	0	0	0	0	0	0	0	0	0	0	0	0	0	0	0	0	0	0	0	106	0	0	0	0	0	0	0	0	0	0
02f114cf590c809b423966c2c029e2b6	0.314739	Unassigned	Unassigned	Unassigned	Unassigned	Unassigned	Unassigned	Unassigned	Unassigned	Unassigned	0	0	0	0	0	0	0	0	0	0	0	0	0	0	0	0	0	0	0	0	0	0	0	0	0	0	0	0	0	0	0	0	0	12	0	0	0	0	0
02ffafc0911b854a9ee97274d6d69a5a	0.649974	Unassigned	Unassigned	Unassigned	Unassigned	Unassigned	Unassigned	Unassigned	Unassigned	Unassigned	0	0	0	0	0	0	0	0	0	0	0	0	0	0	0	0	0	0	0	0	0	0	29	0	0	0	0	0	0	0	0	0	0	0	0	0	0	0	0
03054ccbf3910cbeff292b0bc54efb16	0.926788	Eukaryota	Archaeplastida	Streptophyta	Streptophyta	Embryophyceae	Embryophyceae	EmbryophyceaeX	Unassigned	Unassigned	0	0	0	0	0	0	0	0	0	0	0	0	0	0	8	0	0	0	0	0	0	0	0	0	0	0	0	0	0	0	0	0	0	0	0	0	0	0	0
030d434c90036770eb1d606292c6ff6f	0.979769	Eukaryota	TSAR	Alveolata	Ciliophora	Spirotrichea	Hypotrichia	Unassigned	Unassigned	Unassigned	0	0	0	0	0	0	0	0	0	0	0	0	0	0	0	0	0	0	0	0	0	0	0	0	0	0	0	0	0	0	0	0	0	0	173	0	0	0	0
031485755d6d8f4b51eccdd3f40b3667	0.765077	Eukaryota	Obazoa	Opisthokonta	Metazoa	Unassigned	Unassigned	Unassigned	Unassigned	Unassigned	0	0	0	0	0	0	0	0	0	0	0	0	0	0	0	0	0	0	0	0	0	0	0	0	0	0	0	0	0	0	0	0	0	0	0	0	0	0	0
033f66ada8ffc45f0ba8f535905daaf7	0.712283	Eukaryota	Obazoa	Opisthokonta	Metazoa	Unassigned	Unassigned	Unassigned	Unassigned	Unassigned	0	0	0	0	0	0	0	0	0	0	0	0	0	0	0	0	0	0	0	0	0	0	0	0	0	0	0	0	3	0	0	0	0	0	0	0	0	0	0
034531c496780f4926679a477501a4fa	0.909619	Eukaryota	Unassigned	Unassigned	Unassigned	Unassigned	Unassigned	Unassigned	Unassigned	Unassigned	0	0	0	0	0	0	0	11	0	0	0	0	0	0	0	0	0	0	0	0	0	0	0	0	0	0	0	0	0	0	0	0	0	0	0	0	0	0	0
0345af8ac32dfdb6c3565a6e5402fe95	0.80141	Eukaryota	Obazoa	Opisthokonta	Fungi	Unassigned	Unassigned	Unassigned	Unassigned	Unassigned	0	0	0	0	0	0	0	0	0	0	0	0	0	0	0	33	0	0	0	0	0	0	0	0	0	0	0	0	0	0	0	0	0	0	0	0	0	0	0
03464d03ed533395de41fc8673be0142	0.747532	Eukaryota	Obazoa	Opisthokonta	Fungi	Basidiomycota	Agaricomycotina	Agaricomycetes	Unassigned	Unassigned	0	0	0	0	0	0	0	0	0	0	0	0	0	0	0	0	0	0	0	0	0	0	0	0	0	0	0	0	0	0	9	0	0	0	0	0	0	0	0
034a655bdd79f524592dbbc1a343a0ef	0.96766	Eukaryota	Unassigned	Unassigned	Unassigned	Unassigned	Unassigned	Unassigned	Unassigned	Unassigned	0	0	0	0	0	0	0	0	0	0	0	0	0	0	0	0	0	0	0	0	0	0	47	0	0	0	0	0	0	0	0	0	0	0	0	0	0	0	0
03551e7eaec244184a7789883ce0a1e1	0.985039	Eukaryota	Unassigned	Unassigned	Unassigned	Unassigned	Unassigned	Unassigned	Unassigned	Unassigned	0	0	0	0	0	0	0	0	0	0	0	0	0	0	0	0	0	0	0	0	0	0	0	36	1	12	0	0	0	0	0	0	0	0	0	0	0	0	0
036346058cb9104f4e13a2f63bbc7026	0.575386	Unassigned	Unassigned	Unassigned	Unassigned	Unassigned	Unassigned	Unassigned	Unassigned	Unassigned	0	0	0	0	0	0	0	0	0	0	0	0	0	0	0	0	0	0	0	0	0	0	0	0	0	0	0	0	7	0	0	0	0	0	0	0	0	0	0
036af7242c00963d2ee367a9fdafe3d1	0.931791	Eukaryota	Unassigned	Unassigned	Unassigned	Unassigned	Unassigned	Unassigned	Unassigned	Unassigned	0	0	0	0	0	0	0	0	0	0	0	0	0	0	0	0	0	0	0	0	0	0	0	0	0	0	0	0	0	0	0	0	0	0	0	0	0	20	0
036d6369e35197bb7a0eed246d3f2060	0.789146	Eukaryota	Obazoa	Opisthokonta	Metazoa	Unassigned	Unassigned	Unassigned	Unassigned	Unassigned	0	0	0	0	0	0	0	0	0	0	0	0	0	0	0	1	0	0	0	0	0	0	0	0	0	0	0	0	0	0	0	0	0	0	0	0	0	0	0
037c56f55fe862da60798b26d163b491	0.95701	Bacteria	PANNAM	Proteobacteria	Proteobacteria	Gammaproteobacteria	Enterobacteriales	Enterobacteriaceae	Enterobacter	Enterobacter_hormaechei	0	0	0	0	0	0	0	0	0	0	0	0	0	0	0	0	0	6	0	0	0	0	0	0	0	0	0	0	0	0	0	0	0	0	0	0	0	0	0
038074d22fc293d0052d843e7d55e308	0.914398	Eukaryota	Unassigned	Unassigned	Unassigned	Unassigned	Unassigned	Unassigned	Unassigned	Unassigned	0	0	0	0	0	0	0	0	0	0	0	0	0	0	9	0	0	0	0	0	0	0	0	0	0	0	0	0	0	0	0	0	0	0	0	0	0	0	0
0380ebc763cf3aeb3804c960c5b04767	0.936832	Eukaryota	Unassigned	Unassigned	Unassigned	Unassigned	Unassigned	Unassigned	Unassigned	Unassigned	0	0	0	0	0	0	0	0	0	0	0	0	0	0	0	0	0	0	0	0	0	0	0	0	0	0	0	0	8	0	0	0	0	0	0	0	0	0	0
0383f8a3ba2b320cb1fc10e61dfa521d	0.973343	Eukaryota	Unassigned	Unassigned	Unassigned	Unassigned	Unassigned	Unassigned	Unassigned	Unassigned	0	0	0	0	0	0	0	0	0	0	0	0	0	0	0	0	0	0	0	0	0	0	0	0	0	0	0	0	0	0	0	0	0	0	0	0	6	0	0
03849bfba11b17af8d4c47e4383a07db	0.951883	Eukaryota	Unassigned	Unassigned	Unassigned	Unassigned	Unassigned	Unassigned	Unassigned	Unassigned	0	0	0	0	0	0	0	0	0	0	0	0	0	0	0	0	0	0	0	0	0	0	0	0	0	0	0	0	0	0	0	0	0	0	0	0	17	0	0
038bdb426d37a0e99338d64aaa47e1ae	0.78194	Eukaryota	Archaeplastida	Streptophyta	Streptophyta	Embryophyceae	Embryophyceae	EmbryophyceaeX	Unassigned	Unassigned	0	4	0	0	0	0	0	0	0	0	0	0	0	0	0	0	0	0	0	0	0	0	0	0	0	0	0	0	0	0	0	0	0	0	0	0	0	0	0
038d8a1984d0365886e0b04849e00b98	0.770135	Eukaryota	Obazoa	Opisthokonta	Fungi	Unassigned	Unassigned	Unassigned	Unassigned	Unassigned	0	0	0	0	0	0	0	0	0	0	7	0	0	0	0	0	0	0	0	0	0	0	0	0	0	0	0	0	0	0	0	0	0	0	0	0	0	0	0
03905704be1c0106c0162af4296e35fe	0.978568	Eukaryota	Unassigned	Unassigned	Unassigned	Unassigned	Unassigned	Unassigned	Unassigned	Unassigned	0	0	0	0	0	0	0	0	0	0	0	0	0	0	0	0	0	0	0	0	0	0	0	0	0	0	20	0	0	0	0	0	0	0	0	0	0	0	0
0399de0e35b6951d4efbd3af9b4e8b94	0.96568	Eukaryota	Unassigned	Unassigned	Unassigned	Unassigned	Unassigned	Unassigned	Unassigned	Unassigned	0	0	0	0	0	0	0	0	0	0	0	0	0	0	0	0	0	0	0	0	0	0	0	0	0	0	0	0	0	0	0	0	0	0	0	0	0	0	0
039b1edf148bf4ae11ec4176d7793ec4	0.96508	Eukaryota	Unassigned	Unassigned	Unassigned	Unassigned	Unassigned	Unassigned	Unassigned	Unassigned	0	0	0	0	0	0	0	0	0	0	0	0	0	0	0	0	0	0	0	0	0	0	0	0	0	0	0	0	0	0	0	0	0	57	0	0	0	0	0
039b892a475415aae00a90d07c591f9b	0.958581	Eukaryota	Unassigned	Unassigned	Unassigned	Unassigned	Unassigned	Unassigned	Unassigned	Unassigned	0	0	0	0	0	0	0	0	0	0	0	0	0	0	0	0	11	0	0	8	0	0	0	0	0	0	0	0	0	0	0	0	0	0	0	0	0	0	0
03a3f86ec80e2ac1bc86bbc72a38c583	0.909553	Eukaryota	Unassigned	Unassigned	Unassigned	Unassigned	Unassigned	Unassigned	Unassigned	Unassigned	0	0	0	0	0	0	0	0	0	0	0	0	0	0	0	0	0	0	0	0	0	0	0	0	0	0	0	0	0	0	0	0	0	0	0	0	0	0	0
03a47ea918f71043c8c01807e465e5be	0.973344	Eukaryota	Unassigned	Unassigned	Unassigned	Unassigned	Unassigned	Unassigned	Unassigned	Unassigned	0	8	0	0	0	0	0	0	0	0	0	0	0	0	0	13	0	0	0	0	0	0	0	0	0	0	0	0	0	0	0	0	0	0	0	0	0	0	0
03baa9a3939e82e1c53cdedcb0f90e12	0.845745	Unassigned	Unassigned	Unassigned	Unassigned	Unassigned	Unassigned	Unassigned	Unassigned	Unassigned	0	0	0	0	0	0	0	0	0	0	0	0	0	0	0	2	0	0	0	0	0	0	0	0	0	0	0	0	0	0	0	0	0	0	0	0	0	0	0
03c296f1ade789076da1ed1890883a21	0.81579	Unassigned	Unassigned	Unassigned	Unassigned	Unassigned	Unassigned	Unassigned	Unassigned	Unassigned	0	0	0	0	0	0	0	0	0	0	0	0	0	0	0	0	0	40	0	0	0	0	0	0	0	0	0	0	0	0	0	0	0	0	0	0	0	0	0
03c2a4bcd3af21e42a56a65c8c6ea192	0.792975	Bacteria	PANNAM	Proteobacteria	Proteobacteria	Alphaproteobacteria	Unassigned	Unassigned	Unassigned	Unassigned	0	0	0	0	0	0	0	0	0	0	0	0	0	0	0	0	0	0	0	0	0	0	0	0	0	0	0	0	0	0	0	0	0	26	0	0	0	0	0
03c6bd60f91d80babee9c48a29b3c473	0.792013	Eukaryota	Obazoa	Opisthokonta	Metazoa	Arthropoda	Hexapoda	Collembola	Lepidocyrtus	Lepidocyrtus_paradoxus	0	0	0	0	0	0	0	0	0	0	0	0	0	0	0	0	0	0	0	0	0	0	0	0	0	0	0	0	0	0	0	0	0	0	0	0	0	5	0
03ce20b382da99d5e983d4f8fa9e2144	0.988345	Eukaryota	Unassigned	Unassigned	Unassigned	Unassigned	Unassigned	Unassigned	Unassigned	Unassigned	0	0	0	0	0	0	0	0	0	0	0	0	0	0	0	0	7	5	0	7	0	0	0	0	0	0	0	0	0	0	0	0	0	0	0	0	0	0	0
03d4a7cc057cd332946ba3c0e22f213e	0.971459	Eukaryota	Unassigned	Unassigned	Unassigned	Unassigned	Unassigned	Unassigned	Unassigned	Unassigned	0	0	0	0	0	0	0	0	0	0	0	0	0	0	0	0	0	0	0	0	0	0	0	0	0	0	0	0	0	0	0	0	0	0	0	0	0	0	0
03d73d4f871d6f283c37a10f7179a9f9	0.973248	Eukaryota	Unassigned	Unassigned	Unassigned	Unassigned	Unassigned	Unassigned	Unassigned	Unassigned	0	0	0	0	0	0	0	0	5	0	0	0	0	0	0	0	0	0	0	0	0	0	0	0	0	0	0	0	0	0	0	0	0	0	0	0	0	0	0
03db0aeb22a0946a5bd3d37945068951	0.944806	Eukaryota	Unassigned	Unassigned	Unassigned	Unassigned	Unassigned	Unassigned	Unassigned	Unassigned	0	0	0	0	0	58	0	0	0	0	0	0	0	0	0	0	0	0	0	0	0	0	0	0	0	0	0	0	0	0	0	0	0	0	0	0	0	0	0
03dbffd86e35de7f3eeb14202121cb9a	0.885573	Eukaryota	Obazoa	Opisthokonta	Fungi	Ascomycota	Pezizomycotina	Dothideomycetes	Unassigned	Unassigned	0	0	0	0	0	0	0	0	0	14	0	0	0	0	0	0	0	0	0	0	0	0	0	0	0	0	0	0	0	0	0	0	0	0	0	0	0	0	0
03e62b68468b9465057652a4c2b48be5	0.785453	Eukaryota	Obazoa	Opisthokonta	Unassigned	Unassigned	Unassigned	Unassigned	Unassigned	Unassigned	0	0	0	0	0	0	0	0	0	0	0	0	0	0	0	0	0	0	0	0	0	0	0	0	0	0	0	0	0	0	0	0	0	0	0	0	0	0	0
03ed13912e3133478e154d6bdf30d796	0.71622	Eukaryota	Obazoa	Opisthokonta	Fungi	Ascomycota	Unassigned	Unassigned	Unassigned	Unassigned	0	0	0	0	0	0	0	0	0	0	0	0	0	0	0	13	0	0	0	0	0	0	0	0	0	0	0	0	0	0	0	0	0	0	0	0	0	0	0
03f2ff3ba1c27e3d59227622158670d0	0.991814	Eukaryota	Unassigned	Unassigned	Unassigned	Unassigned	Unassigned	Unassigned	Unassigned	Unassigned	0	11	0	0	0	0	0	0	0	0	0	0	0	0	0	0	0	0	0	0	0	0	0	0	0	0	0	280	0	0	89	0	0	0	70	0	0	0	0
03f46ed69d45310b3e1da20c81cae019	0.819781	Eukaryota	Unassigned	Unassigned	Unassigned	Unassigned	Unassigned	Unassigned	Unassigned	Unassigned	0	0	0	0	0	0	0	0	0	0	0	0	0	0	0	0	0	0	0	0	0	0	0	0	0	0	0	0	11	0	0	0	0	0	0	0	0	0	0
03f47734700922ed9c6c0347a897b850	0.809485	Eukaryota	Unassigned	Unassigned	Unassigned	Unassigned	Unassigned	Unassigned	Unassigned	Unassigned	0	0	0	0	0	3	0	0	0	0	0	0	0	0	0	0	0	0	0	0	0	0	0	0	0	0	0	0	0	0	0	0	0	0	0	0	0	0	0
03ffd8c86e660ff73faa85ec2bae12b6	0.714082	Unassigned	Unassigned	Unassigned	Unassigned	Unassigned	Unassigned	Unassigned	Unassigned	Unassigned	0	0	0	0	0	0	0	0	0	0	0	0	0	0	0	0	0	0	0	0	0	12	0	0	0	0	0	0	0	0	0	0	0	0	0	0	0	0	0
0400edbc79b28dcc34ba09f5f88d8b20	0.975307	Eukaryota	Unassigned	Unassigned	Unassigned	Unassigned	Unassigned	Unassigned	Unassigned	Unassigned	0	0	0	0	0	0	0	0	0	0	0	0	0	0	0	0	0	0	0	0	0	0	0	0	0	0	0	0	0	0	0	0	0	0	0	38	0	0	0
040df00f798bdb0e97d11644c4fe8599	0.778498	Eukaryota	Unassigned	Unassigned	Unassigned	Unassigned	Unassigned	Unassigned	Unassigned	Unassigned	0	0	0	0	0	0	0	6	0	0	0	0	0	0	0	0	0	0	0	0	0	0	0	0	0	0	0	0	0	0	0	0	0	0	0	0	0	0	0
040e6013fe2ed4904134c3cd10567137	0.977839	Eukaryota	Unassigned	Unassigned	Unassigned	Unassigned	Unassigned	Unassigned	Unassigned	Unassigned	0	0	0	0	0	0	0	0	0	0	0	0	0	0	0	0	0	5	0	0	0	0	0	0	0	0	0	0	0	0	0	0	0	0	0	0	0	0	0
041731118831c1b349b356296ef91a04	0.932711	Bacteria	PANNAM	Proteobacteria	Proteobacteria	Gammaproteobacteria	Unassigned	Unassigned	Unassigned	Unassigned	0	0	0	0	0	0	0	0	0	0	0	0	0	0	0	0	0	0	0	0	0	0	0	0	0	0	0	0	0	0	0	0	0	0	28	0	0	0	0
0417da1571ba758dee9fd53bcfd382a9	0.838244	Eukaryota	Obazoa	Opisthokonta	Fungi	Unassigned	Unassigned	Unassigned	Unassigned	Unassigned	0	0	0	0	0	0	0	0	0	0	18	0	0	0	0	0	0	0	0	0	0	0	0	0	0	0	0	0	0	0	0	0	0	0	0	0	0	0	0
042b2cafc3023d35517ed485adf7baf3	0.821086	Eukaryota	Obazoa	Opisthokonta	Unassigned	Unassigned	Unassigned	Unassigned	Unassigned	Unassigned	0	0	0	0	0	0	0	0	0	0	0	0	0	0	0	0	0	0	0	0	0	0	0	0	0	0	0	0	0	12	0	0	0	0	0	0	0	0	0
042dc09fdb09ca1de2c2ab4068c9b70c	0.978154	Eukaryota	Unassigned	Unassigned	Unassigned	Unassigned	Unassigned	Unassigned	Unassigned	Unassigned	0	0	0	0	0	0	0	0	0	0	0	0	0	0	0	5	0	0	0	0	0	0	0	0	0	0	0	0	0	0	0	0	0	0	0	0	0	0	0
04366217e98d65e6a60a3ece3f39d1d6	0.956895	Eukaryota	Unassigned	Unassigned	Unassigned	Unassigned	Unassigned	Unassigned	Unassigned	Unassigned	0	0	0	0	0	0	0	21	0	0	0	0	0	0	0	0	0	0	0	0	0	0	0	0	0	0	0	0	0	0	0	0	0	0	0	0	0	0	0
04371d3978b01757e8c1403916f0b925	0.595808	Unassigned	Unassigned	Unassigned	Unassigned	Unassigned	Unassigned	Unassigned	Unassigned	Unassigned	0	0	0	0	0	0	0	0	6	0	0	0	0	0	0	0	0	0	0	0	0	0	0	0	0	0	0	0	0	0	0	0	0	0	0	0	0	0	0
043737680243f7fd69f674ea8da89a7b	0.419545	Unassigned	Unassigned	Unassigned	Unassigned	Unassigned	Unassigned	Unassigned	Unassigned	Unassigned	0	0	0	0	0	0	0	0	0	0	0	0	0	0	0	0	0	0	0	0	0	7	0	0	0	0	0	0	0	0	0	0	0	0	0	0	0	0	0
0445175f2cc19b4bb195f5c6d9b193de	0.995198	Eukaryota	Unassigned	Unassigned	Unassigned	Unassigned	Unassigned	Unassigned	Unassigned	Unassigned	0	0	0	0	0	0	0	0	0	0	0	0	0	0	0	0	0	0	0	0	0	0	0	0	0	0	0	0	0	0	0	0	47	0	0	0	0	0	0
0447a8e48252975816e830764e6f9794	0.975434	Eukaryota	Unassigned	Unassigned	Unassigned	Unassigned	Unassigned	Unassigned	Unassigned	Unassigned	0	0	0	0	0	0	0	0	0	0	0	0	0	0	0	0	0	0	0	0	0	0	0	0	0	0	0	0	0	0	0	0	0	0	0	0	0	7	0
044f3bc7975ee5cd9adbdbe5ed99b156	0.988129	Eukaryota	Unassigned	Unassigned	Unassigned	Unassigned	Unassigned	Unassigned	Unassigned	Unassigned	0	0	0	0	0	0	0	0	0	0	0	0	0	0	0	0	0	0	0	0	0	0	0	0	0	0	0	0	0	0	0	0	0	0	0	0	0	0	10
0452b6284cc927d948ea6f2b8a2072fa	0.816583	Unassigned	Unassigned	Unassigned	Unassigned	Unassigned	Unassigned	Unassigned	Unassigned	Unassigned	0	0	0	0	0	0	0	0	0	0	0	0	0	0	0	0	24	3	0	17	0	0	0	0	0	0	0	0	0	0	0	0	0	0	0	0	0	0	0
045a29699b3e7c1f197c979681bb4f81	0.801844	Eukaryota	Unassigned	Unassigned	Unassigned	Unassigned	Unassigned	Unassigned	Unassigned	Unassigned	0	0	0	0	0	0	0	0	0	0	0	0	0	0	0	0	0	0	0	0	0	0	0	0	0	0	0	0	0	0	0	0	9	0	0	0	0	0	0
045ad9bf842cfcfc37c40094297e2e87	0.975191	Eukaryota	Obazoa	Opisthokonta	Fungi	Basidiomycota	Agaricomycotina	Agaricomycetes	Unassigned	Unassigned	0	0	0	0	0	0	0	0	0	0	0	0	0	0	0	0	15	0	0	18	0	0	0	0	0	0	0	0	0	0	0	0	0	0	0	0	0	0	0
045f923c830441b075bb191bb44e44c9	0.713716	Eukaryota	Obazoa	Opisthokonta	Metazoa	Unassigned	Unassigned	Unassigned	Unassigned	Unassigned	0	0	0	0	0	0	0	0	0	0	0	10	0	0	0	0	0	0	0	0	0	0	0	0	0	0	0	0	0	0	0	0	0	0	0	0	0	0	0
046a4e8bd1e24097abce2ce4ac5a026d	0.728152	Eukaryota	Obazoa	Opisthokonta	Fungi	Ascomycota	Saccharomycotina	Saccharomycetales	Candida	Unassigned	0	0	0	0	0	0	0	0	0	0	0	0	0	0	0	0	0	0	0	0	0	0	0	0	0	0	0	0	0	0	0	0	0	0	0	21	0	0	0
046bf0d02405b8175324f990138b7fda	0.927334	Eukaryota	Unassigned	Unassigned	Unassigned	Unassigned	Unassigned	Unassigned	Unassigned	Unassigned	0	0	0	0	0	0	0	0	0	0	2	0	0	0	0	0	0	0	0	0	0	0	0	0	0	0	0	0	0	0	0	0	0	0	0	0	0	0	0
0477fd6bc81d760b479a2be2660f76bb	0.783438	Eukaryota	Obazoa	Opisthokonta	Fungi	Ascomycota	Saccharomycotina	Saccharomycetales	Pichia	Unassigned	127	33	50	67	123	50	0	0	0	0	74	0	50	68	75	38	0	0	0	0	0	0	0	44	0	0	0	0	57	51	0	0	0	0	0	0	0	0	0
047a51c58c2492a8e1a1e9e1d3f6d62d	0.923865	Eukaryota	TSAR	Stramenopiles	Gyrista	Peronosporomycetes	Peronosporomycetes	Peronosporales	Phytophthora	Phytophthora_theobromicola	0	0	0	0	0	0	0	0	0	0	0	0	0	0	0	0	0	0	0	0	0	0	0	0	0	21	0	0	0	0	0	0	0	0	0	0	0	28	0
048817b8d2d344d63581b9b8d7918129	0.740649	Eukaryota	Obazoa	Opisthokonta	Unassigned	Unassigned	Unassigned	Unassigned	Unassigned	Unassigned	0	0	9	0	0	0	0	0	0	0	0	0	0	0	0	0	0	0	0	0	0	0	0	0	0	0	0	0	0	0	0	0	0	0	0	0	0	0	0
048f001266ffbf5928868b2dd9006b39	0.911769	Eukaryota	Archaeplastida	Streptophyta	Streptophyta	Embryophyceae	Embryophyceae	EmbryophyceaeX	Unassigned	Unassigned	0	0	23	0	0	0	0	0	0	0	0	0	0	0	0	0	0	0	0	0	0	0	0	0	0	0	0	0	0	0	0	0	0	0	0	0	0	0	0
048f83b40f918254505bebb42025a9c1	0.614845	Unassigned	Unassigned	Unassigned	Unassigned	Unassigned	Unassigned	Unassigned	Unassigned	Unassigned	0	0	0	0	0	0	0	0	0	0	0	0	0	0	0	0	0	0	0	0	0	0	0	0	0	0	0	0	0	0	0	0	0	0	11	0	0	0	0
0494f0965c33eff3e6314f1202709c48	0.886006	Eukaryota	Unassigned	Unassigned	Unassigned	Unassigned	Unassigned	Unassigned	Unassigned	Unassigned	0	0	0	0	0	0	0	0	0	9	0	0	0	0	0	0	0	0	0	0	0	0	0	0	0	0	0	0	0	0	0	0	0	0	0	0	0	0	0
049e95a541ea8f7737eb1485c74fb4db	0.977662	Eukaryota	Unassigned	Unassigned	Unassigned	Unassigned	Unassigned	Unassigned	Unassigned	Unassigned	0	0	0	0	0	0	0	0	0	0	0	0	0	0	0	0	0	0	0	0	0	0	0	0	0	0	0	0	0	0	0	0	0	0	0	0	0	0	24
04c16e17b9cc07c8983d032b0375d2ee	0.822361	Eukaryota	Obazoa	Opisthokonta	Unassigned	Unassigned	Unassigned	Unassigned	Unassigned	Unassigned	0	0	0	0	0	0	5	0	0	0	0	0	0	0	0	0	0	0	0	0	0	0	0	0	0	0	0	0	0	0	0	0	0	0	0	0	0	0	0
04c27ceee26e2ea2aad49a79691bc161	0.711818	Eukaryota	Obazoa	Opisthokonta	Unassigned	Unassigned	Unassigned	Unassigned	Unassigned	Unassigned	0	0	0	0	0	0	0	0	0	0	5	0	0	0	0	0	0	0	0	0	0	0	0	0	0	0	0	0	0	0	0	0	0	0	0	0	0	0	0
04c50c0f27d44b083820d1caf63376d3	0.896796	Eukaryota	Obazoa	Opisthokonta	Fungi	Basidiomycota	Agaricomycotina	Agaricomycetes	Unassigned	Unassigned	0	0	0	0	0	0	0	0	0	0	0	0	0	0	0	0	0	0	0	0	0	0	0	0	0	0	0	0	0	0	0	87	0	0	0	0	0	0	2
04d21039070ad056bfd501f162602f11	0.982866	Eukaryota	Unassigned	Unassigned	Unassigned	Unassigned	Unassigned	Unassigned	Unassigned	Unassigned	98	33	52	35	123	50	0	0	0	0	70	0	54	63	62	34	0	0	0	0	0	0	0	30	0	20	0	0	44	45	0	0	0	0	0	0	0	0	0
04d41fd3a254ffd0852c8ae9c3a8e871	0.724276	Eukaryota	Obazoa	Opisthokonta	Fungi	Basidiomycota	Unassigned	Unassigned	Unassigned	Unassigned	0	0	0	0	0	0	0	0	0	0	0	0	0	0	0	0	0	2	0	0	0	0	0	0	0	0	0	0	0	0	0	0	0	0	0	0	0	0	0
04f4a31eb82b50900acda27e85cc6966	0.700449	Eukaryota	Obazoa	Opisthokonta	Fungi	Unassigned	Unassigned	Unassigned	Unassigned	Unassigned	0	0	0	0	0	0	0	0	0	0	0	0	0	0	0	0	0	0	0	0	0	0	0	0	0	0	0	0	0	0	32	0	0	0	0	0	0	0	0
04fe26c6364d3880d870477422dc17ab	0.858896	Eukaryota	Obazoa	Opisthokonta	Fungi	Basidiomycota	Pucciniomycotina	Unassigned	Unassigned	Unassigned	0	0	0	0	0	0	0	0	0	0	0	0	0	0	0	0	0	0	0	0	0	0	0	0	0	0	0	0	0	0	0	0	0	0	0	19	0	0	0
05061127a50346ce9c14f21f6bdf37ef	0.733536	Eukaryota	Obazoa	Opisthokonta	Metazoa	Unassigned	Unassigned	Unassigned	Unassigned	Unassigned	0	0	0	0	0	0	0	0	0	0	0	0	0	0	0	0	4	0	0	0	0	0	0	0	0	0	0	0	0	0	0	0	0	0	0	0	0	0	0
05182d4a9ac73771bce56ecf5abfca51	0.882806	Unassigned	Unassigned	Unassigned	Unassigned	Unassigned	Unassigned	Unassigned	Unassigned	Unassigned	0	0	0	0	0	0	0	0	0	0	0	0	0	0	0	0	0	0	0	0	0	0	0	0	0	0	23	0	0	0	0	0	0	0	0	0	0	0	0
05272f68261b12fc1dc16c554c1981e8	0.969034	Eukaryota	Unassigned	Unassigned	Unassigned	Unassigned	Unassigned	Unassigned	Unassigned	Unassigned	0	0	0	0	0	0	0	0	0	0	6	0	0	0	0	0	0	0	0	0	0	0	0	0	0	0	0	0	0	0	0	0	0	0	0	0	0	0	0
052a1bfdae428188dce50596a84d97ee	0.434978	Unassigned	Unassigned	Unassigned	Unassigned	Unassigned	Unassigned	Unassigned	Unassigned	Unassigned	0	0	0	0	0	0	0	0	0	0	0	0	0	0	0	0	0	0	0	0	0	0	0	0	0	0	40	0	0	0	0	0	0	0	0	0	0	0	0
052effe768712bf0f4bed0f32ab1672b	0.987332	Eukaryota	Unassigned	Unassigned	Unassigned	Unassigned	Unassigned	Unassigned	Unassigned	Unassigned	0	0	0	0	0	0	0	0	0	0	0	13	0	0	0	0	0	0	0	0	0	0	0	0	0	0	0	0	0	0	0	0	0	0	0	0	0	0	0
053de3730ebf442b8939744aca1a11be	0.973752	Eukaryota	Unassigned	Unassigned	Unassigned	Unassigned	Unassigned	Unassigned	Unassigned	Unassigned	0	0	0	0	0	0	0	0	0	0	0	0	0	0	0	0	0	0	0	0	0	0	0	0	0	0	0	0	0	0	0	424	0	0	0	0	0	0	0
054798151107b4b47f6f08c229d76e23	0.79393	Eukaryota	Unassigned	Unassigned	Unassigned	Unassigned	Unassigned	Unassigned	Unassigned	Unassigned	0	0	0	0	0	0	6	0	0	0	0	0	0	0	0	0	0	0	0	0	0	0	0	0	0	0	0	0	0	0	0	0	0	0	0	0	0	0	0
05481737c75549676c605e909ed7c8ca	0.985407	Eukaryota	Unassigned	Unassigned	Unassigned	Unassigned	Unassigned	Unassigned	Unassigned	Unassigned	0	0	0	0	0	0	0	0	5	0	0	0	0	0	0	0	0	0	0	0	0	0	0	0	0	0	0	0	0	0	0	0	0	0	0	0	0	0	0
054b31db057a8e1925c9c12fe29a96d3	0.931987	Eukaryota	Unassigned	Unassigned	Unassigned	Unassigned	Unassigned	Unassigned	Unassigned	Unassigned	0	0	0	0	0	0	0	0	0	0	4	0	0	0	0	0	0	0	0	0	0	0	0	0	0	0	0	0	0	0	0	0	0	0	0	0	0	0	0
055cde276f49195cbc0c11e4327b6cd5	0.981829	Eukaryota	Unassigned	Unassigned	Unassigned	Unassigned	Unassigned	Unassigned	Unassigned	Unassigned	0	0	0	0	0	0	0	0	0	0	0	0	0	0	0	0	0	0	0	0	0	0	0	0	0	0	0	0	0	0	0	0	0	0	0	0	0	5	0
05685c0cebfeff54d5aa2b2a495fe707	0.969297	Eukaryota	Obazoa	Opisthokonta	Fungi	Basidiomycota	Agaricomycotina	Agaricomycetes	Unassigned	Unassigned	0	0	0	0	0	0	0	0	0	0	0	0	0	0	19	0	0	0	0	0	0	0	0	0	0	0	0	0	0	0	0	0	0	0	0	0	0	0	0
056a799a8e2bd9a27246af4abd4eaef5	0.768947	Eukaryota	Obazoa	Opisthokonta	Unassigned	Unassigned	Unassigned	Unassigned	Unassigned	Unassigned	0	0	0	0	0	0	0	0	0	0	0	0	0	0	0	0	0	0	0	0	0	0	0	0	0	0	0	0	0	0	0	0	0	6	0	0	0	0	0
056ef630b7c1e3e744cdfc9bfcacdc42	0.982269	Eukaryota	Unassigned	Unassigned	Unassigned	Unassigned	Unassigned	Unassigned	Unassigned	Unassigned	0	0	0	0	0	0	0	0	0	0	0	0	0	0	23	0	0	0	0	0	0	0	0	0	0	0	0	0	0	0	0	0	0	0	0	0	0	0	0
0572409e22c6a517571bdc697500ea2a	0.619126	Unassigned	Unassigned	Unassigned	Unassigned	Unassigned	Unassigned	Unassigned	Unassigned	Unassigned	0	0	0	0	0	0	0	0	0	0	0	21	0	0	0	0	0	0	0	0	0	0	0	0	0	0	0	0	0	0	0	0	0	0	0	0	0	0	0
0574842a9201a2e838b03dfa98882eda	0.879393	Eukaryota	Obazoa	Opisthokonta	Fungi	Basidiomycota	Agaricomycotina	Agaricomycetes	Hyphodontia	Hyphodontia_crustosa	0	0	0	0	0	0	0	0	0	0	0	0	0	0	0	0	0	0	0	0	0	0	0	0	0	0	0	0	0	0	0	0	0	0	0	0	0	4	0
0587239a49fb158ee0c228185bcd8324	0.974997	Eukaryota	Unassigned	Unassigned	Unassigned	Unassigned	Unassigned	Unassigned	Unassigned	Unassigned	0	0	0	0	0	0	0	0	0	0	0	0	0	0	0	0	0	0	0	0	0	0	0	0	0	0	0	0	0	0	0	0	0	0	593	0	0	0	0
05893641058fb6b8d8d5655a4ffdb83e	0.971272	Eukaryota	Unassigned	Unassigned	Unassigned	Unassigned	Unassigned	Unassigned	Unassigned	Unassigned	0	0	0	0	0	0	0	0	0	0	0	0	0	0	0	0	0	0	0	0	0	0	0	0	0	0	0	0	0	0	0	0	51	0	0	0	0	0	0
058db045529b88d5fb6211d2ec79fdcb	0.757888	Eukaryota	Archaeplastida	Streptophyta	Streptophyta	Embryophyceae	Embryophyceae	EmbryophyceaeX	Unassigned	Unassigned	0	0	0	0	0	0	4	0	0	0	0	0	0	0	0	0	0	0	0	0	0	0	0	0	0	0	0	0	0	0	0	0	0	0	0	0	0	0	0
059374676f1c48caaa3fbdcf9473249b	0.714571	Unassigned	Unassigned	Unassigned	Unassigned	Unassigned	Unassigned	Unassigned	Unassigned	Unassigned	0	0	0	0	0	0	0	0	0	0	0	0	0	0	0	0	0	0	0	0	0	0	0	0	0	0	0	0	0	0	0	0	0	0	0	0	0	0	0
05974ad1f865a2672dab337558057c69	0.974485	Eukaryota	Unassigned	Unassigned	Unassigned	Unassigned	Unassigned	Unassigned	Unassigned	Unassigned	0	0	0	0	0	0	0	0	0	0	0	0	0	0	0	0	0	0	0	0	0	0	0	0	0	0	0	0	0	0	0	0	0	0	0	0	0	13	18
0598634289944477b2df41c275ee2d9a	0.831608	Eukaryota	Unassigned	Unassigned	Unassigned	Unassigned	Unassigned	Unassigned	Unassigned	Unassigned	0	0	0	0	0	0	0	0	0	0	0	0	0	0	0	0	0	0	0	0	0	0	0	0	0	0	0	0	0	0	0	40	0	0	0	0	0	0	0
05a5c644598bd99533fcf8d7c938d344	0.802678	Eukaryota	Unassigned	Unassigned	Unassigned	Unassigned	Unassigned	Unassigned	Unassigned	Unassigned	0	0	0	0	0	0	0	0	0	0	0	0	0	100	0	0	0	0	0	0	0	0	0	0	0	0	0	0	0	0	0	0	0	0	0	0	0	0	0
05ac1c43b604368d76909da172cc9105	0.964283	Eukaryota	Unassigned	Unassigned	Unassigned	Unassigned	Unassigned	Unassigned	Unassigned	Unassigned	0	0	0	0	0	0	0	0	0	0	0	0	0	0	0	0	0	0	0	0	0	0	0	0	0	0	0	0	0	0	0	0	9	0	0	0	0	0	0
05af6a7d5bb6cea93bd32af19df98cb8	0.959793	Eukaryota	Unassigned	Unassigned	Unassigned	Unassigned	Unassigned	Unassigned	Unassigned	Unassigned	0	0	0	0	0	0	0	0	0	0	0	0	0	0	0	0	0	0	31	0	0	0	0	0	0	0	0	0	0	0	0	0	0	0	0	0	0	0	0
05b4bdfb012dd72b25600dc46bd684e0	0.942981	Eukaryota	Unassigned	Unassigned	Unassigned	Unassigned	Unassigned	Unassigned	Unassigned	Unassigned	0	0	0	0	0	0	0	0	0	0	0	0	0	0	0	0	116	75	0	96	44	0	0	52	0	100	472	0	0	0	0	0	0	0	0	0	0	32	32
05b7eb26017001f7015d20bbc6fd0be2	0.820118	Eukaryota	Obazoa	Opisthokonta	Fungi	Ascomycota	Pezizomycotina	Leotiomycetes	Leohumicola	Unassigned	0	0	0	0	0	0	0	0	0	0	0	0	0	0	0	0	0	0	0	0	0	0	0	0	0	0	0	0	0	0	0	0	0	0	0	0	0	0	17
05c16e67605cbad26cfb00088378111f	0.984851	Eukaryota	Unassigned	Unassigned	Unassigned	Unassigned	Unassigned	Unassigned	Unassigned	Unassigned	0	0	0	0	0	0	0	0	0	0	0	0	13	0	0	0	0	0	0	0	0	0	0	0	0	0	0	0	0	0	0	0	0	0	0	0	0	0	0
05c2e8f5cea29af8bd5a54965f3483b0	0.850094	Eukaryota	Obazoa	Opisthokonta	Fungi	Unassigned	Unassigned	Unassigned	Unassigned	Unassigned	0	0	0	0	12	0	0	0	0	0	0	0	0	0	0	0	0	0	0	0	0	0	0	0	0	0	0	0	0	0	0	0	0	0	0	0	0	0	0
05c5556ba219d4efb544939dd6cadadf	0.933681	Eukaryota	Unassigned	Unassigned	Unassigned	Unassigned	Unassigned	Unassigned	Unassigned	Unassigned	0	0	0	0	0	0	0	0	0	0	0	0	0	0	0	0	0	0	0	0	0	0	0	0	0	0	36	0	0	0	0	0	0	0	0	0	0	0	0
05d3d78490db36b63c83a2f4a49ed504	0.976377	Eukaryota	Unassigned	Unassigned	Unassigned	Unassigned	Unassigned	Unassigned	Unassigned	Unassigned	0	0	0	0	0	0	6	0	0	0	0	0	0	0	0	0	0	0	0	0	0	0	0	0	0	0	0	0	0	0	0	0	0	0	0	0	0	0	0
05de2e89a47d69c037bdae2610ae0d98	0.97515	Eukaryota	Unassigned	Unassigned	Unassigned	Unassigned	Unassigned	Unassigned	Unassigned	Unassigned	0	0	0	0	0	0	0	0	0	0	10	0	0	0	0	0	0	0	0	0	0	0	0	0	0	0	0	0	0	0	0	0	0	0	0	0	0	0	0
05ebd24d436e8b74cc6755734fb05f86	0.860692	Unassigned	Unassigned	Unassigned	Unassigned	Unassigned	Unassigned	Unassigned	Unassigned	Unassigned	0	0	0	0	0	0	0	0	0	0	0	0	0	0	0	0	0	0	0	0	0	0	0	0	0	0	0	0	0	0	12	0	0	0	0	0	0	0	0
05fa9b1e2e2d285c3d15b6747f713810	0.919217	Eukaryota	Unassigned	Unassigned	Unassigned	Unassigned	Unassigned	Unassigned	Unassigned	Unassigned	0	0	0	0	0	0	0	119	0	0	0	0	0	0	0	0	0	0	0	0	0	0	0	0	0	0	0	0	0	0	0	0	0	0	0	0	0	0	0
05fd06f010d663d1cd076558c563ea4c	0.95448	Eukaryota	Unassigned	Unassigned	Unassigned	Unassigned	Unassigned	Unassigned	Unassigned	Unassigned	0	0	0	0	0	0	0	39	42	0	0	0	0	0	0	0	0	0	0	0	0	0	0	0	0	0	0	0	0	0	0	0	0	0	0	0	0	0	0
06047b24a7633cd8977723a6306ea44f	0.700863	Eukaryota	Obazoa	Opisthokonta	Metazoa	Unassigned	Unassigned	Unassigned	Unassigned	Unassigned	0	0	0	0	0	0	0	0	0	0	0	0	0	0	0	0	0	0	0	0	0	0	0	0	0	0	0	0	0	0	0	0	0	0	0	10	0	0	0
06060bea10ca8589a282da442b355640	0.775302	Eukaryota	Obazoa	Opisthokonta	Unassigned	Unassigned	Unassigned	Unassigned	Unassigned	Unassigned	0	0	0	0	26	0	0	0	0	0	0	0	0	0	0	0	0	0	0	0	0	0	0	0	0	0	0	0	0	0	0	0	0	0	69	127	0	0	0
0608fd0f1c21a68edc4c3cd6046add26	0.960822	Eukaryota	TSAR	Stramenopiles	Gyrista	Peronosporomycetes	Peronosporomycetes	Peronosporales	Phytophthora	Phytophthora_theobromicola	0	0	0	0	0	0	0	0	0	0	0	0	0	0	0	0	0	0	0	0	0	0	0	0	0	0	0	0	0	0	0	0	0	0	0	0	0	13	0
060d6519e6fe5a1f3d598db5274fde19	0.998226	Eukaryota	Obazoa	Opisthokonta	Fungi	Ascomycota	Pezizomycotina	Leotiomycetes	Unassigned	Unassigned	0	0	0	0	0	0	0	0	0	0	0	0	0	0	0	0	0	0	0	0	0	0	0	31	7	0	0	0	0	0	0	0	0	0	119	315	0	0	0
0619c57438c90f71ecc0d68e16a6789a	0.977554	Eukaryota	Unassigned	Unassigned	Unassigned	Unassigned	Unassigned	Unassigned	Unassigned	Unassigned	0	0	0	0	0	0	0	0	0	0	0	0	0	0	0	0	0	0	0	0	0	0	0	0	0	0	0	0	0	0	0	0	0	0	0	0	0	8	0
061c9a4e1cb0a0cbe49fa90ec561b433	0.78269	Eukaryota	Obazoa	Opisthokonta	Metazoa	Unassigned	Unassigned	Unassigned	Unassigned	Unassigned	0	0	0	0	0	0	0	0	0	0	0	0	0	0	0	0	0	0	0	0	0	0	0	0	0	0	0	0	0	0	0	0	0	0	0	0	0	0	0
0622319f718f7d884e4196506b9ced14	0.891431	Eukaryota	Unassigned	Unassigned	Unassigned	Unassigned	Unassigned	Unassigned	Unassigned	Unassigned	0	0	0	0	0	0	0	0	0	0	0	0	0	0	0	0	0	0	0	0	135	0	0	0	0	0	0	0	0	0	0	0	0	0	0	0	0	0	0
063d7332e687a85e88eeca6c73df390f	0.96175	Eukaryota	Unassigned	Unassigned	Unassigned	Unassigned	Unassigned	Unassigned	Unassigned	Unassigned	0	0	0	0	0	0	0	0	0	0	0	0	0	0	0	0	4	0	0	0	0	0	0	0	0	0	0	0	0	0	0	0	0	0	0	0	0	0	0
065bddc360704c178377379b393fa1a5	0.984726	Eukaryota	Obazoa	Opisthokonta	Unassigned	Unassigned	Unassigned	Unassigned	Unassigned	Unassigned	0	0	0	0	0	0	0	0	0	0	0	0	0	0	0	0	0	2	0	0	0	0	0	0	0	0	0	0	0	0	0	0	0	0	0	0	0	0	0
066ac4dbadb2dd8d97f6fb2562ab9707	0.844786	Eukaryota	Obazoa	Opisthokonta	Metazoa	Unassigned	Unassigned	Unassigned	Unassigned	Unassigned	0	0	0	0	0	0	0	0	0	0	0	0	0	0	0	0	0	0	0	0	5	0	0	0	0	0	0	0	0	0	0	0	0	0	0	0	0	0	0
067f59785ca6a55df589bafb6139e757	0.966737	Eukaryota	Unassigned	Unassigned	Unassigned	Unassigned	Unassigned	Unassigned	Unassigned	Unassigned	0	0	0	0	0	0	6	0	0	0	0	0	0	0	0	0	0	0	0	0	0	0	0	0	0	0	0	0	0	0	0	0	0	0	0	0	0	0	0
069c8e704d4afad96ac7b90a5ad0a073	0.949956	Eukaryota	Unassigned	Unassigned	Unassigned	Unassigned	Unassigned	Unassigned	Unassigned	Unassigned	0	0	0	0	0	0	41	0	0	0	0	0	0	0	0	0	0	0	0	0	0	0	0	0	0	0	0	0	0	0	0	0	0	0	0	0	0	0	0
06ab777fe3ef220c15eaa22d3d8fc81f	0.830387	Eukaryota	Obazoa	Opisthokonta	Fungi	Mucoromycota	Mucoromycotina	Mucoromycotina	Cepedea	Cepedea_virguloidea	0	0	0	0	0	0	0	0	0	0	0	0	0	0	0	0	0	0	0	0	0	0	0	0	0	0	0	0	0	0	0	0	0	0	26	0	0	0	0
06b1aade641fb5379e9ab32739ebb718	0.787393	Eukaryota	Obazoa	Opisthokonta	Metazoa	Unassigned	Unassigned	Unassigned	Unassigned	Unassigned	0	0	0	0	0	0	0	0	0	0	0	0	0	0	0	0	0	0	0	0	0	0	14	0	0	0	0	0	0	0	0	0	0	0	0	0	0	0	0
06ba238f4cf8027877ea5d9e317e338c	0.986916	Eukaryota	Obazoa	Opisthokonta	Fungi	Ascomycota	Pezizomycotina	Unassigned	Unassigned	Unassigned	0	0	0	0	0	0	0	0	0	0	0	0	0	0	0	0	0	0	0	0	0	16	0	0	0	0	0	0	0	0	0	0	0	0	0	0	0	0	0
06cb6ff7047890022700535d6ffd87df	0.834175	Eukaryota	Obazoa	Opisthokonta	Metazoa	Unassigned	Unassigned	Unassigned	Unassigned	Unassigned	0	0	0	0	0	0	0	0	0	0	0	0	0	0	0	0	0	13	0	0	0	0	0	0	0	0	0	0	0	0	0	0	0	0	0	0	0	163	473
06cdfbd9341c677e24d3aa2c24cd1b31	0.966263	Eukaryota	Obazoa	Opisthokonta	Unassigned	Unassigned	Unassigned	Unassigned	Unassigned	Unassigned	0	0	0	0	0	0	0	0	0	0	0	0	0	0	0	0	0	0	0	0	0	0	0	0	0	0	0	0	0	0	0	0	0	0	0	0	0	4	0
06ce49305e862e6875c57d3e208ea7e2	0.779574	Eukaryota	Unassigned	Unassigned	Unassigned	Unassigned	Unassigned	Unassigned	Unassigned	Unassigned	0	0	0	0	0	0	0	0	0	0	0	0	0	0	0	0	0	0	0	0	0	0	0	0	0	0	0	0	94	0	0	0	0	0	0	0	0	0	0
06d6c7ded825109e8b43fac41391ec8a	0.798363	Eukaryota	Obazoa	Opisthokonta	Metazoa	Unassigned	Unassigned	Unassigned	Unassigned	Unassigned	0	0	0	0	0	0	0	0	0	0	0	0	0	0	0	0	0	0	0	0	0	7	0	0	0	0	0	0	0	0	0	0	0	0	0	0	0	0	0
06d899adf3baee7f6c01ad5d95f589a8	0.947179	Eukaryota	Unassigned	Unassigned	Unassigned	Unassigned	Unassigned	Unassigned	Unassigned	Unassigned	0	0	0	0	0	0	0	0	0	0	0	0	0	0	0	0	0	0	0	0	32	0	0	0	0	0	0	0	0	0	0	0	0	0	0	0	0	0	0
06d9bb86912d6d5ae050f8c651a8042d	0.954222	Unassigned	Unassigned	Unassigned	Unassigned	Unassigned	Unassigned	Unassigned	Unassigned	Unassigned	0	11	0	0	0	0	0	0	0	0	0	0	0	0	0	0	0	0	0	0	0	0	0	0	0	0	0	0	0	0	0	0	0	0	0	0	0	0	0
06dd3253f03cf983d47c5277de7b7b75	0.997292	Eukaryota	Unassigned	Unassigned	Unassigned	Unassigned	Unassigned	Unassigned	Unassigned	Unassigned	0	0	0	0	0	0	0	31	0	0	0	0	0	0	0	0	0	0	0	0	0	0	0	0	0	0	0	0	0	0	0	0	0	0	0	0	0	0	0
06df2a511eecc79d66da1ffc16b49a49	0.994315	Eukaryota	Obazoa	Opisthokonta	Fungi	Ascomycota	Pezizomycotina	Leotiomycetes	Unassigned	Unassigned	0	0	0	0	0	0	0	0	0	0	0	0	0	0	0	0	0	0	0	0	0	0	0	0	0	0	0	0	0	0	0	0	0	0	66	0	0	0	0
06e042b936e8cb026b7961cf8fcbcd0a	0.939693	Unassigned	Unassigned	Unassigned	Unassigned	Unassigned	Unassigned	Unassigned	Unassigned	Unassigned	0	0	0	0	0	0	0	0	0	0	0	0	0	0	32	0	0	0	0	0	0	0	0	0	0	0	0	0	0	0	0	0	0	0	0	0	0	0	0
06e67c9ac0fa3118b9164ffc681436a5	0.796277	Eukaryota	Obazoa	Opisthokonta	Metazoa	Unassigned	Unassigned	Unassigned	Unassigned	Unassigned	0	0	0	0	0	0	0	0	0	0	0	0	0	0	0	0	0	0	0	0	0	21	0	0	0	0	0	0	0	0	0	0	0	0	0	0	0	0	0
06e9145023f6a87280b7e955a7217147	0.803679	Eukaryota	Obazoa	Opisthokonta	Fungi	Unassigned	Unassigned	Unassigned	Unassigned	Unassigned	0	0	0	0	0	0	0	0	0	0	0	0	0	0	0	0	0	0	0	0	0	0	0	0	0	0	0	0	0	0	0	0	0	0	0	0	0	16	0
06f0cc4dfbbe5bbfa7373fc32cacc892	0.985073	Eukaryota	Unassigned	Unassigned	Unassigned	Unassigned	Unassigned	Unassigned	Unassigned	Unassigned	0	0	0	0	0	0	0	0	0	0	0	0	0	0	0	0	0	0	0	0	0	0	0	0	0	0	0	0	0	0	0	0	0	0	38	0	0	0	0
06f78945a9424df89ca84942b751df99	0.772175	Eukaryota	Obazoa	Opisthokonta	Fungi	Ascomycota	Saccharomycotina	Saccharomycetales	Unassigned	Unassigned	0	0	0	0	0	0	0	0	0	0	0	0	0	0	0	0	0	0	0	0	0	0	0	0	0	0	0	0	0	14	0	0	0	0	0	0	0	0	0
0702f43099066e3d52d190918c0d67fa	0.92499	Eukaryota	Unassigned	Unassigned	Unassigned	Unassigned	Unassigned	Unassigned	Unassigned	Unassigned	0	0	0	0	0	0	0	735	0	0	0	0	0	0	0	0	0	0	0	0	0	0	0	0	0	0	0	0	0	0	0	0	0	0	0	0	0	0	0
0718a6e6c57b9f914f3e30fe57e2a582	0.939709	Eukaryota	Unassigned	Unassigned	Unassigned	Unassigned	Unassigned	Unassigned	Unassigned	Unassigned	0	0	0	0	0	0	0	0	0	0	0	0	0	0	0	0	9	0	0	11	0	0	0	0	0	0	0	0	0	0	0	0	0	0	0	0	0	23	0
071e2d5fdca6db30fe85e443a9d9e0bf	0.898038	Eukaryota	Obazoa	Opisthokonta	Metazoa	Arthropoda	Hexapoda	Insecta	Unassigned	Unassigned	0	0	0	0	0	0	0	0	0	0	0	0	0	0	0	0	0	0	0	0	0	0	0	0	0	0	0	0	0	0	0	0	0	0	0	26	0	0	0
0722df667891215156ac3fed425c6113	0.832892	Unassigned	Unassigned	Unassigned	Unassigned	Unassigned	Unassigned	Unassigned	Unassigned	Unassigned	0	0	0	0	0	0	0	0	0	0	0	0	5	0	0	0	0	0	0	0	0	0	0	0	0	0	0	0	0	0	0	0	0	0	0	0	0	0	0
0739f21dee275f55f42efcd325d0d8b2	0.810437	Eukaryota	Obazoa	Opisthokonta	Metazoa	Unassigned	Unassigned	Unassigned	Unassigned	Unassigned	0	0	0	0	0	0	0	0	0	0	0	0	0	0	0	0	0	0	0	0	0	0	0	0	0	0	0	25	0	0	0	0	0	0	0	0	0	0	0
073c177cdba096699dd96b38ecd0bfcc	0.98233	Eukaryota	Unassigned	Unassigned	Unassigned	Unassigned	Unassigned	Unassigned	Unassigned	Unassigned	0	40	0	0	0	0	0	0	0	0	0	0	0	0	0	0	0	0	0	0	0	0	0	0	0	0	0	0	0	0	0	0	0	0	0	0	0	0	0
0746a84333fcd7e38a08ecd6b2351586	0.952242	Eukaryota	Unassigned	Unassigned	Unassigned	Unassigned	Unassigned	Unassigned	Unassigned	Unassigned	0	0	0	0	0	0	0	0	0	0	0	0	0	0	0	0	0	0	0	0	0	0	0	0	0	0	0	0	0	0	0	0	0	0	0	0	0	0	14
074e71f5125415133c8a92de3ba66e22	0.924359	Eukaryota	Obazoa	Opisthokonta	Fungi	Basidiomycota	Ustilaginomycotina	Ustilaginomycetes	Ustilago	Ustilago_sp.	0	0	0	0	0	0	0	0	0	0	0	0	0	0	0	0	0	0	0	0	0	0	0	142	0	288	0	0	0	0	0	0	0	0	0	0	0	0	0
076ad35a04335a4211ffb83b82218bc9	0.946223	Unassigned	Unassigned	Unassigned	Unassigned	Unassigned	Unassigned	Unassigned	Unassigned	Unassigned	0	0	0	0	0	0	0	0	0	0	0	0	0	0	0	0	0	0	0	0	0	15	0	0	0	0	0	0	0	0	0	0	0	0	0	0	0	0	0
0793cfba9c4d999a011e770c74f65ad2	0.338743	Unassigned	Unassigned	Unassigned	Unassigned	Unassigned	Unassigned	Unassigned	Unassigned	Unassigned	0	0	0	0	0	0	0	0	0	0	0	0	0	0	21	0	0	0	0	0	0	0	0	0	0	0	0	0	0	0	0	0	0	0	0	0	0	0	0
0795257f6e7e5de77a92343c1303365c	0.950561	Eukaryota	Archaeplastida	Streptophyta	Streptophyta	Embryophyceae	Embryophyceae	EmbryophyceaeX	Unassigned	Unassigned	0	0	0	0	0	0	0	0	0	0	0	0	0	15	0	0	0	0	0	0	0	0	0	0	0	0	0	0	0	0	0	0	0	0	0	0	0	0	0
079ba959b7e16cff12aa86a0b3dc2c81	0.805835	Eukaryota	Obazoa	Opisthokonta	Unassigned	Unassigned	Unassigned	Unassigned	Unassigned	Unassigned	0	0	0	0	0	0	0	0	0	0	0	0	0	0	0	0	0	0	0	0	0	0	0	0	0	0	0	0	0	0	0	9	0	0	0	0	0	0	0
07bc0f6195840aa15a823b604ef5b91f	0.751117	Eukaryota	Obazoa	Opisthokonta	Metazoa	Unassigned	Unassigned	Unassigned	Unassigned	Unassigned	0	0	0	0	0	0	0	0	0	0	0	0	0	0	0	0	0	0	0	0	16	0	0	0	0	0	0	0	0	0	0	0	0	0	0	0	0	0	0
07ce332658efb43a0014a7fd3c1698d5	0.899309	Eukaryota	Unassigned	Unassigned	Unassigned	Unassigned	Unassigned	Unassigned	Unassigned	Unassigned	0	0	0	0	0	0	0	0	0	10	0	0	0	0	0	0	0	0	0	0	0	0	0	0	0	0	0	0	0	0	0	0	0	0	0	0	0	0	0
07d12f55fc9bb32fcbdcad9cbfe5a7a6	0.916707	Unassigned	Unassigned	Unassigned	Unassigned	Unassigned	Unassigned	Unassigned	Unassigned	Unassigned	0	0	0	0	0	0	0	0	0	0	0	0	0	0	0	0	0	0	0	0	0	0	0	0	0	0	0	0	0	0	0	0	0	0	0	0	0	0	0
07d5deaa8b6ad257074241806f67ad7e	0.974457	Eukaryota	Unassigned	Unassigned	Unassigned	Unassigned	Unassigned	Unassigned	Unassigned	Unassigned	0	0	0	0	0	26	0	0	0	0	12	98	13	0	0	24	48	35	86	35	0	0	0	0	0	0	0	0	19	19	0	0	0	69	0	0	0	0	0
07e88077b3a9ef656f6888f32a2d6cb8	0.917701	Unassigned	Unassigned	Unassigned	Unassigned	Unassigned	Unassigned	Unassigned	Unassigned	Unassigned	0	0	0	0	0	0	0	0	0	0	0	0	0	0	0	1	0	0	0	0	0	0	0	0	0	0	0	0	0	0	0	0	0	0	0	0	0	0	0
07ee9f654a42957d05567a52aa01a945	0.944974	Eukaryota	Archaeplastida	Chlorophyta	Chlorophyta	Trebouxiophyceae	Watanabea-Clade	Watanabea-Clade	Apatococcus	Apatococcus_sp.	0	0	0	0	0	0	0	0	0	0	0	0	0	0	0	0	0	0	0	0	0	0	0	0	0	0	0	0	0	0	0	0	0	0	0	0	0	5	0
07f0bcf513f5b0382859a636ca2061e4	0.934078	Eukaryota	Unassigned	Unassigned	Unassigned	Unassigned	Unassigned	Unassigned	Unassigned	Unassigned	0	0	0	0	0	0	0	0	0	0	0	34	0	0	0	0	0	0	0	0	0	0	0	0	0	0	0	0	0	0	0	0	0	0	0	0	0	0	0
07f73d09d65ca7f02760f7dba881f673	0.708303	Eukaryota	Obazoa	Opisthokonta	Fungi	Basidiomycota	Unassigned	Unassigned	Unassigned	Unassigned	0	0	0	0	0	0	0	0	0	0	0	0	0	0	0	0	16	0	0	16	0	0	0	0	0	0	0	0	0	0	0	0	0	0	0	0	0	0	0
08137f745adb052443638eec2847459c	0.960158	Eukaryota	Archaeplastida	Streptophyta	Streptophyta	Embryophyceae	Embryophyceae	EmbryophyceaeX	Unassigned	Unassigned	0	0	0	0	0	0	0	0	0	0	0	0	0	0	0	0	0	0	0	0	0	0	0	0	0	0	0	0	0	0	0	0	0	0	0	0	0	0	39
0817d3e1c99dc38f15ff3986500ab631	0.798628	Eukaryota	Obazoa	Opisthokonta	Metazoa	Unassigned	Unassigned	Unassigned	Unassigned	Unassigned	0	0	0	0	0	0	0	0	0	0	0	0	0	0	0	0	0	0	0	0	0	0	0	0	0	0	0	0	0	0	0	0	0	0	0	0	0	0	0
081804bd763e6d5bfda329c049fa4c1d	0.988992	Eukaryota	Unassigned	Unassigned	Unassigned	Unassigned	Unassigned	Unassigned	Unassigned	Unassigned	0	25	0	0	0	0	0	0	0	0	0	0	0	0	0	0	40	33	0	31	0	0	32	0	0	0	0	0	0	0	0	0	0	0	0	0	0	29	27
081d44d5db4a0ec0dbe0917c2525801b	0.768253	Eukaryota	Obazoa	Opisthokonta	Metazoa	Unassigned	Unassigned	Unassigned	Unassigned	Unassigned	0	0	0	0	0	0	0	0	0	0	0	0	0	0	0	0	0	0	0	0	0	0	0	0	0	0	0	0	0	0	0	0	0	0	0	0	9	0	0
081f469c2e600750f7bec6229ac3e65c	0.330712	Unassigned	Unassigned	Unassigned	Unassigned	Unassigned	Unassigned	Unassigned	Unassigned	Unassigned	0	0	0	0	0	0	0	0	6	0	0	0	0	0	0	0	0	0	0	0	0	0	0	0	0	0	0	0	0	0	0	0	0	0	0	0	0	0	0
082015409b08d8cb219329eb42c45d6e	0.985489	Eukaryota	Unassigned	Unassigned	Unassigned	Unassigned	Unassigned	Unassigned	Unassigned	Unassigned	0	0	0	0	0	0	0	12	0	0	0	0	0	0	0	0	0	0	0	0	0	0	0	0	0	0	0	0	0	0	0	0	0	0	0	0	0	0	0
08207ae0d55d12c027266d29f5d91e70	0.704486	Eukaryota	Obazoa	Opisthokonta	Fungi	Ascomycota	Saccharomycotina	Saccharomycetales	Unassigned	Unassigned	0	0	0	0	0	0	0	0	0	0	0	0	0	17	0	0	0	0	0	0	0	0	0	0	0	0	0	0	0	0	0	0	0	0	0	0	0	0	0
083237bc422c9bb3e08e72eacdd46a3e	0.836164	Eukaryota	Obazoa	Opisthokonta	Metazoa	Unassigned	Unassigned	Unassigned	Unassigned	Unassigned	0	0	0	0	0	0	0	0	0	0	0	0	0	0	0	0	0	0	0	0	0	0	0	0	0	0	0	126	0	0	0	0	0	0	0	0	0	0	0
08373f09967d3ac9e9c17b8d2f6cefc5	0.873833	Unassigned	Unassigned	Unassigned	Unassigned	Unassigned	Unassigned	Unassigned	Unassigned	Unassigned	0	0	0	0	0	0	0	0	0	0	0	0	0	0	0	0	0	5	0	0	0	0	0	0	0	0	0	0	0	0	0	0	0	0	0	0	0	0	0
083ff949b3d72025f34d1ee6d41a66cb	0.931114	Eukaryota	Unassigned	Unassigned	Unassigned	Unassigned	Unassigned	Unassigned	Unassigned	Unassigned	0	0	0	0	0	0	0	0	0	0	0	0	0	0	0	0	4	0	0	0	0	0	0	0	0	0	0	0	0	0	0	0	0	0	0	0	0	0	0
08484c7022302b0286b46552b5381b40	0.717827	Unassigned	Unassigned	Unassigned	Unassigned	Unassigned	Unassigned	Unassigned	Unassigned	Unassigned	0	0	0	0	0	0	8	0	0	0	0	0	0	0	0	0	0	0	0	0	0	0	0	0	0	0	0	0	0	0	0	0	0	0	0	0	0	0	0
0849678455a8a85e33ea97bfc20d3fd6	0.817878	Eukaryota	Unassigned	Unassigned	Unassigned	Unassigned	Unassigned	Unassigned	Unassigned	Unassigned	0	0	0	0	0	0	0	4	0	0	0	0	0	0	0	0	0	0	0	0	0	0	0	0	0	0	0	0	0	0	0	0	0	0	0	0	0	0	0
085ef0b7bf58529b936266e8d4a7349d	0.984785	Eukaryota	Unassigned	Unassigned	Unassigned	Unassigned	Unassigned	Unassigned	Unassigned	Unassigned	0	0	0	0	0	0	0	0	0	5	0	0	0	0	0	0	0	0	0	0	0	0	0	0	0	0	0	0	0	0	0	0	0	0	0	0	0	0	0
0873be7bb92faf35d8aa0136d879499d	0.778579	Eukaryota	Obazoa	Opisthokonta	Metazoa	Unassigned	Unassigned	Unassigned	Unassigned	Unassigned	0	2	0	0	0	0	0	0	0	0	0	0	0	0	0	0	0	0	0	0	0	0	0	0	0	0	0	0	0	0	0	0	0	0	0	0	0	0	0
087dc743937d8162f8730474c677f573	0.982461	Eukaryota	Unassigned	Unassigned	Unassigned	Unassigned	Unassigned	Unassigned	Unassigned	Unassigned	0	0	0	0	0	0	0	0	0	0	6	0	0	0	0	0	0	0	0	0	0	0	0	0	0	0	0	0	0	0	0	0	0	0	0	0	0	0	0
087fe5b6c45337b59fbbec885454e2be	0.880044	Eukaryota	Obazoa	Opisthokonta	Metazoa	Arthropoda	Hexapoda	Insecta	Unassigned	Unassigned	0	0	0	0	0	0	0	0	0	0	0	0	0	0	0	0	0	0	0	0	0	0	0	0	0	0	11	0	0	0	0	0	0	0	0	0	0	0	0
088c1db835eb506d85482aa23de6a2b6	0.793463	Eukaryota	Obazoa	Opisthokonta	Metazoa	Unassigned	Unassigned	Unassigned	Unassigned	Unassigned	0	0	0	0	0	0	0	0	0	0	0	0	0	0	0	0	0	0	0	0	0	0	0	0	0	0	0	0	0	0	0	0	0	0	12	0	0	0	0
089221c93ff6515b9fe26c1e45b6e2c3	0.970085	Eukaryota	Unassigned	Unassigned	Unassigned	Unassigned	Unassigned	Unassigned	Unassigned	Unassigned	0	0	0	0	0	0	0	0	76	0	0	0	0	0	0	0	0	0	0	0	0	0	0	0	0	0	0	0	0	0	0	0	0	0	0	0	0	0	0
089d94e9a1a6dc521b6a6435d289595f	0.975561	Eukaryota	Archaeplastida	Streptophyta	Streptophyta	Embryophyceae	Embryophyceae	EmbryophyceaeX	Unassigned	Unassigned	0	0	0	0	0	0	0	0	0	0	0	0	0	0	0	0	0	0	0	0	0	0	0	0	0	0	0	0	0	0	0	0	0	0	82	74	0	0	0
089f3b75925c31cadf3e90f4b1e9d1fb	0.97347	Eukaryota	Unassigned	Unassigned	Unassigned	Unassigned	Unassigned	Unassigned	Unassigned	Unassigned	0	0	0	0	0	0	0	0	0	0	0	0	0	0	0	1	0	0	0	0	0	0	0	0	0	0	0	0	0	0	0	0	0	0	0	0	0	0	0
08cf88a07f6f5142ab436f8b72e2d227	0.860012	Unassigned	Unassigned	Unassigned	Unassigned	Unassigned	Unassigned	Unassigned	Unassigned	Unassigned	0	0	0	0	0	0	0	0	0	76	0	0	0	0	0	0	0	0	0	0	0	0	0	0	0	0	0	0	0	0	0	0	0	0	0	0	0	0	0
08d8acd12a4acc4f30a1fd941500d8e6	0.758738	Eukaryota	Obazoa	Opisthokonta	Fungi	Basidiomycota	Agaricomycotina	Agaricomycetes	Unassigned	Unassigned	0	0	0	0	0	0	0	0	0	0	0	0	0	0	0	0	0	0	0	0	0	0	0	0	0	0	10	0	0	0	0	0	0	0	0	0	0	0	0
08e00c0f688a1ef438b3304d000f116c	0.720132	Unassigned	Unassigned	Unassigned	Unassigned	Unassigned	Unassigned	Unassigned	Unassigned	Unassigned	0	0	0	0	0	0	0	0	0	0	0	0	0	9	0	0	0	0	0	0	0	0	0	0	0	0	0	0	0	0	0	0	0	0	0	0	0	0	0
08eb2b95b860c801052bdcb409978b69	0.961581	Eukaryota	Unassigned	Unassigned	Unassigned	Unassigned	Unassigned	Unassigned	Unassigned	Unassigned	0	0	0	0	0	0	0	0	0	0	0	0	0	0	0	0	0	0	0	0	0	0	0	0	0	0	0	0	0	0	0	0	0	0	79	0	0	0	0
08f1da16e19929825c13df59f6a9cec3	0.989304	Eukaryota	Unassigned	Unassigned	Unassigned	Unassigned	Unassigned	Unassigned	Unassigned	Unassigned	0	0	0	0	0	0	0	0	0	0	0	19	0	0	0	0	0	0	0	0	0	0	0	0	0	0	0	0	0	0	0	0	0	0	0	0	0	0	0
08f66fea0b1e8e5b93347a8219a982cb	0.919608	Unassigned	Unassigned	Unassigned	Unassigned	Unassigned	Unassigned	Unassigned	Unassigned	Unassigned	0	0	0	21	0	0	0	0	0	0	0	0	0	0	0	0	0	0	0	0	0	0	0	0	0	0	0	0	0	0	0	0	0	0	0	0	0	0	0
08faa6bc599a2e1d642744a5d146be6c	0.807866	Eukaryota	Obazoa	Opisthokonta	Fungi	Ascomycota	Saccharomycotina	Saccharomycetales	Unassigned	Unassigned	0	0	0	0	0	0	0	0	0	0	0	0	0	0	0	0	0	0	0	0	0	0	0	0	0	0	0	0	0	42	0	0	0	0	0	0	0	0	0
08fadd9a01b55f4b6a351a81eda4d649	0.886751	Eukaryota	Unassigned	Unassigned	Unassigned	Unassigned	Unassigned	Unassigned	Unassigned	Unassigned	0	0	0	0	0	0	0	0	0	0	0	0	0	0	0	0	3	0	0	0	0	0	0	0	0	0	0	0	0	0	0	0	0	0	0	0	0	0	0
08fb13e0f01a035378b211be6144d88e	0.976385	Eukaryota	Unassigned	Unassigned	Unassigned	Unassigned	Unassigned	Unassigned	Unassigned	Unassigned	0	0	0	11	0	0	0	0	0	0	0	0	0	0	0	0	0	0	0	0	0	0	0	0	0	0	0	0	0	0	0	0	0	0	0	0	0	0	0
090751bd3047b1a80d365f5846d7a1ae	0.971716	Eukaryota	Obazoa	Opisthokonta	Unassigned	Unassigned	Unassigned	Unassigned	Unassigned	Unassigned	0	0	0	0	0	0	9	0	0	12	0	0	0	0	0	0	0	0	0	0	0	0	0	0	0	0	0	0	0	0	0	0	0	0	0	0	0	0	0
0907e4f734e9c39d491822429090aa26	0.978879	Eukaryota	Unassigned	Unassigned	Unassigned	Unassigned	Unassigned	Unassigned	Unassigned	Unassigned	0	0	0	0	0	0	0	0	0	0	0	0	0	0	0	266	0	0	0	0	0	0	0	0	0	0	0	0	0	0	0	0	0	0	0	0	0	0	0
090918fce53c2eca0db603bd00290f38	0.789725	Eukaryota	Obazoa	Opisthokonta	Metazoa	Unassigned	Unassigned	Unassigned	Unassigned	Unassigned	0	0	0	0	0	0	0	0	0	0	0	0	0	0	0	0	0	0	0	0	0	0	0	0	0	0	0	0	0	0	0	0	0	0	0	0	0	0	0
091402be1a1f6e090b48c888b5908c13	0.790578	Eukaryota	Unassigned	Unassigned	Unassigned	Unassigned	Unassigned	Unassigned	Unassigned	Unassigned	0	0	0	0	0	203	0	0	0	0	0	0	0	0	0	0	0	0	0	0	0	0	0	0	0	0	0	0	0	0	0	0	0	0	0	0	0	0	0
091b465c4d4e447cb68667c92c3688f7	0.78392	Eukaryota	Obazoa	Opisthokonta	Fungi	Unassigned	Unassigned	Unassigned	Unassigned	Unassigned	19	0	0	0	0	0	0	0	0	0	0	0	0	0	0	0	0	0	0	0	0	0	0	0	0	0	0	0	0	0	0	0	0	0	0	0	0	0	0
091c41cc452edb80e207d49c948e8369	0.740184	Eukaryota	Obazoa	Opisthokonta	Fungi	Basidiomycota	Agaricomycotina	Unassigned	Unassigned	Unassigned	0	0	0	0	0	10	0	0	0	0	0	0	0	0	0	0	0	0	0	0	0	0	0	0	0	0	0	0	0	0	0	0	0	0	0	0	0	0	0
091fa6474941b678e6c3667ed5cc88fa	0.744891	Eukaryota	Obazoa	Opisthokonta	Metazoa	Unassigned	Unassigned	Unassigned	Unassigned	Unassigned	0	0	0	0	0	0	0	0	0	0	0	0	0	0	0	0	0	0	0	0	0	0	0	0	0	0	0	23	0	0	0	0	0	0	0	0	0	0	0
09313317b61f3a567112cbae71b832a0	0.980147	Eukaryota	Unassigned	Unassigned	Unassigned	Unassigned	Unassigned	Unassigned	Unassigned	Unassigned	1614	1637	1601	1634	1597	1558	0	0	0	0	1431	1298	1639	1705	1491	1169	0	0	0	0	0	0	0	527	53	448	0	0	1727	1737	0	0	0	0	0	0	0	0	0
0932193c001f44866d009044bfecef32	0.725383	Eukaryota	Obazoa	Opisthokonta	Metazoa	Unassigned	Unassigned	Unassigned	Unassigned	Unassigned	0	0	20	0	0	0	0	0	0	0	0	0	0	0	0	0	0	0	0	0	0	0	0	0	0	0	0	0	0	0	0	0	0	0	0	0	0	0	0
0937fcd947c0d836a4e7cc492828b8a8	0.946794	Eukaryota	Unassigned	Unassigned	Unassigned	Unassigned	Unassigned	Unassigned	Unassigned	Unassigned	0	0	0	0	0	0	0	0	8	0	0	0	0	0	0	0	0	0	0	0	0	0	0	0	0	0	0	0	0	0	0	0	0	0	0	0	0	0	0
09462e2849dca8bc0038d8f750c2d8e5	0.875578	Eukaryota	Unassigned	Unassigned	Unassigned	Unassigned	Unassigned	Unassigned	Unassigned	Unassigned	0	0	0	0	0	0	0	0	0	0	0	0	0	0	0	0	16	0	0	0	0	0	0	0	0	0	0	0	0	0	0	0	0	0	0	0	0	0	0
094ba62daa79938456f99f8bb7e5b114	0.833001	Eukaryota	Unassigned	Unassigned	Unassigned	Unassigned	Unassigned	Unassigned	Unassigned	Unassigned	0	0	36	0	0	0	0	0	0	0	0	0	0	0	0	0	0	0	0	0	0	0	0	0	0	0	0	0	0	0	0	0	0	0	0	0	0	0	0
0955a292f7e4bedc32b28d3962321a6c	0.824997	Eukaryota	Obazoa	Opisthokonta	Unassigned	Unassigned	Unassigned	Unassigned	Unassigned	Unassigned	0	0	0	0	0	0	0	0	0	0	0	0	0	0	0	0	0	0	0	0	7	0	0	0	0	0	0	0	0	0	0	0	0	0	0	0	0	0	0
09581d99225b988caa12d4fadaad9ba3	0.760125	Eukaryota	Obazoa	Opisthokonta	Fungi	Basidiomycota	Agaricomycotina	Agaricomycetes	Unassigned	Unassigned	0	0	0	0	0	0	0	0	0	0	0	0	0	0	0	0	0	41	0	0	0	0	0	0	0	0	0	0	0	0	0	0	0	0	0	0	0	0	0
0962752466c30095b4de79d8494248c1	0.980599	Eukaryota	Unassigned	Unassigned	Unassigned	Unassigned	Unassigned	Unassigned	Unassigned	Unassigned	0	0	0	0	0	0	0	0	0	0	0	0	0	0	0	0	0	1	0	0	0	0	0	0	0	0	0	0	0	0	0	0	0	0	0	0	0	0	0
096813da454190f81671e7c80799612c	0.915058	Eukaryota	Obazoa	Opisthokonta	Fungi	Basidiomycota	Agaricomycotina	Agaricomycetes	Unassigned	Unassigned	0	0	0	0	0	0	0	0	0	0	0	0	0	0	0	0	4	0	0	0	0	0	0	0	0	0	0	0	0	0	0	0	0	0	0	0	0	0	0
096d33ad8a266907a81cf4f8faa01d7b	0.985092	Eukaryota	Unassigned	Unassigned	Unassigned	Unassigned	Unassigned	Unassigned	Unassigned	Unassigned	0	0	0	0	0	0	0	0	0	0	0	0	0	0	0	0	0	0	0	0	0	0	0	0	0	0	0	0	0	0	0	0	0	0	0	0	0	0	9
098aba5f4d785c8e634d55c424b79de1	0.971168	Eukaryota	Unassigned	Unassigned	Unassigned	Unassigned	Unassigned	Unassigned	Unassigned	Unassigned	0	0	0	0	0	0	0	0	0	0	0	0	0	0	81	0	0	0	0	0	0	0	0	0	0	0	0	0	0	0	0	0	0	0	0	0	0	0	0
0995fd3e6645942027b6854c54518ab3	0.914433	Eukaryota	Archaeplastida	Streptophyta	Streptophyta	Embryophyceae	Embryophyceae	EmbryophyceaeX	Unassigned	Unassigned	0	3	0	0	0	0	0	0	0	0	0	0	0	0	0	0	0	0	0	0	0	0	0	0	0	0	0	0	0	0	0	0	0	0	0	0	0	0	0
099bee1b47421794f434f181c916aedd	0.70192	Eukaryota	Obazoa	Opisthokonta	Metazoa	Unassigned	Unassigned	Unassigned	Unassigned	Unassigned	0	0	0	0	0	0	0	0	0	0	0	0	0	0	0	0	0	0	0	0	0	0	0	0	0	0	0	0	0	0	0	0	0	61	0	0	0	0	0
09afbeb195e475edabcdfab345a64b41	0.852611	Eukaryota	TSAR	Stramenopiles	Gyrista	Chrysophyceae	Unassigned	Unassigned	Unassigned	Unassigned	0	0	0	0	0	0	11	0	90	15	0	0	0	0	0	0	0	0	0	0	0	0	0	0	0	0	0	0	0	0	0	0	0	0	0	0	0	0	0
09b05555252c873126bbec9b68923be9	0.905549	Unassigned	Unassigned	Unassigned	Unassigned	Unassigned	Unassigned	Unassigned	Unassigned	Unassigned	0	0	0	0	0	0	0	0	0	0	0	0	0	0	0	6	0	0	0	0	0	0	0	0	0	0	0	0	0	0	0	0	0	0	0	0	0	0	0
09b390da96d314974d19d62eb887a981	0.952668	Unassigned	Unassigned	Unassigned	Unassigned	Unassigned	Unassigned	Unassigned	Unassigned	Unassigned	0	29	0	0	0	0	0	0	0	0	0	0	0	0	0	0	0	0	0	0	0	0	0	0	0	0	0	0	0	0	0	0	0	0	0	0	0	0	0
09b7d81ff6506af1e8e7f55bc91b3b66	0.961292	Eukaryota	Unassigned	Unassigned	Unassigned	Unassigned	Unassigned	Unassigned	Unassigned	Unassigned	0	0	0	0	0	0	0	0	0	0	0	0	0	0	0	0	0	0	0	0	0	0	0	0	0	0	0	49	0	0	0	0	0	0	0	0	0	0	0
09bbe6a104250973fdcc475bcbb0991f	0.814232	Eukaryota	Obazoa	Opisthokonta	Fungi	Basidiomycota	Agaricomycotina	Tremellomycetes	Unassigned	Unassigned	0	0	0	0	0	0	0	0	0	0	0	0	0	0	0	11	0	0	0	0	0	0	0	0	0	0	0	0	0	0	0	0	0	0	0	0	0	0	0
09bc7f386d48025cc874001f47ae58a1	0.92313	Unassigned	Unassigned	Unassigned	Unassigned	Unassigned	Unassigned	Unassigned	Unassigned	Unassigned	0	0	0	0	0	0	0	0	9	0	0	0	0	0	0	0	0	0	0	0	0	0	0	0	0	0	0	0	0	0	0	0	0	0	0	0	0	0	0
09c36a4c602bbba79c034f59c71a03d4	0.719599	Eukaryota	Obazoa	Opisthokonta	Unassigned	Unassigned	Unassigned	Unassigned	Unassigned	Unassigned	0	0	0	0	0	0	0	0	0	0	0	0	0	0	0	0	0	0	0	0	0	0	0	0	0	0	0	0	0	0	0	0	0	0	0	0	9	0	0
09cae02e89166b269869cffed6de25de	0.953802	Eukaryota	Unassigned	Unassigned	Unassigned	Unassigned	Unassigned	Unassigned	Unassigned	Unassigned	0	0	0	0	0	0	0	0	6	0	0	0	0	0	0	0	0	0	0	0	0	0	0	0	0	0	0	0	0	0	0	0	0	0	0	0	0	0	0
09d480d0524f6edb282a3afa58fd5f31	0.808622	Eukaryota	Obazoa	Opisthokonta	Fungi	Unassigned	Unassigned	Unassigned	Unassigned	Unassigned	0	38	0	0	0	0	0	0	0	0	0	0	0	0	0	0	0	0	0	0	0	0	0	0	0	0	0	0	0	0	0	0	0	0	0	0	0	0	0
09d9244622c6421331690a3ffca5e62a	0.850147	Eukaryota	Obazoa	Opisthokonta	Fungi	Unassigned	Unassigned	Unassigned	Unassigned	Unassigned	49	15	0	132	0	0	0	0	0	0	33	52	0	64	0	16	0	0	0	0	0	0	0	0	0	0	0	0	0	0	0	0	0	0	0	0	0	0	0
09ddba121ca898a6eef93efa1950d401	0.958608	Eukaryota	Unassigned	Unassigned	Unassigned	Unassigned	Unassigned	Unassigned	Unassigned	Unassigned	0	0	0	0	0	0	0	0	0	0	0	0	0	0	0	0	0	0	0	0	0	0	0	0	0	0	0	0	0	10	0	0	0	0	0	0	0	0	0
09e12a2b133302b1af8a02bbf6723490	0.957549	Eukaryota	Unassigned	Unassigned	Unassigned	Unassigned	Unassigned	Unassigned	Unassigned	Unassigned	0	0	0	0	0	0	0	0	0	0	0	0	0	0	0	0	0	0	0	0	0	0	0	0	0	0	0	0	0	0	0	0	0	0	0	0	0	5	0
09e3e5da8397cd651d103b7b6de59422	0.810742	Eukaryota	Obazoa	Opisthokonta	Unassigned	Unassigned	Unassigned	Unassigned	Unassigned	Unassigned	0	34	0	0	0	0	0	0	0	0	0	0	0	0	0	0	0	0	0	0	0	0	0	0	0	0	0	0	0	0	0	0	0	0	0	0	29	0	0
09ed939f3cc94ea74432e2e1fa5ccbe6	0.756445	Eukaryota	Obazoa	Opisthokonta	Metazoa	Unassigned	Unassigned	Unassigned	Unassigned	Unassigned	0	0	0	0	0	0	0	0	0	0	0	0	0	0	0	0	0	0	0	0	0	0	0	0	0	10	0	124	0	0	0	0	0	0	0	0	0	0	0
09fe47efd317ab23d747b0953ac541ea	0.938217	Eukaryota	Unassigned	Unassigned	Unassigned	Unassigned	Unassigned	Unassigned	Unassigned	Unassigned	0	0	0	0	0	0	0	0	12	0	0	0	0	0	0	0	0	0	0	0	0	0	0	0	0	0	0	0	0	0	0	0	0	0	0	0	0	0	0
0a026c4f3b3a87ef85369d69c33fc42e	0.879413	Eukaryota	Obazoa	Opisthokonta	Fungi	Ascomycota	Pezizomycotina	Dothideomycetes	Unassigned	Unassigned	0	0	0	0	0	0	0	0	0	0	0	0	0	0	0	0	0	0	0	0	0	0	0	0	0	0	0	0	3	0	0	0	0	0	0	0	0	0	0
0a02787b70c6887fbf5fe9ea22945e2a	0.750759	Bacteria	PANNAM	Proteobacteria	Proteobacteria	Gammaproteobacteria	Pseudomonadales	Moraxellaceae	Enhydrobacter	Enhydrobacter_sp.	0	0	0	0	0	0	0	0	0	0	0	0	0	0	0	0	0	0	0	0	28	0	0	0	0	0	0	0	0	0	0	0	0	0	0	0	0	0	0
0a13cde1a2f84737e0bf3278a8163d13	0.731089	Eukaryota	Obazoa	Opisthokonta	Metazoa	Unassigned	Unassigned	Unassigned	Unassigned	Unassigned	0	0	0	0	0	0	0	0	0	0	0	0	0	0	0	0	0	0	0	0	0	0	0	0	0	0	0	0	0	0	0	0	0	0	0	13	0	0	0
0a206d52f6f8b5816de50a680aff6a24	0.84635	Eukaryota	Obazoa	Opisthokonta	Metazoa	Unassigned	Unassigned	Unassigned	Unassigned	Unassigned	0	0	0	0	0	0	0	0	0	0	5	0	0	0	0	0	0	0	0	0	0	0	0	0	0	0	0	0	0	0	0	0	0	0	0	0	0	0	0
0a245f05ff8877e8bfa3aa00ada58ce7	0.941688	Eukaryota	Unassigned	Unassigned	Unassigned	Unassigned	Unassigned	Unassigned	Unassigned	Unassigned	0	0	0	0	0	0	0	0	0	0	0	0	14	0	0	0	0	0	0	0	0	0	0	0	0	0	0	0	0	0	0	0	0	0	0	0	0	0	0
0a2b33848c66d9117349e670ddce71e8	0.81478	Bacteria	PANNAM	Proteobacteria	Proteobacteria	Gammaproteobacteria	Unassigned	Unassigned	Unassigned	Unassigned	0	0	0	0	0	0	0	0	0	0	0	0	0	0	0	18	0	0	0	0	0	0	0	0	0	0	0	0	0	0	0	0	0	0	0	0	0	0	0
0a35bfefd232cbbd503e5c44a5b79034	0.752728	Eukaryota	Obazoa	Opisthokonta	Metazoa	Unassigned	Unassigned	Unassigned	Unassigned	Unassigned	0	0	0	0	0	0	0	19	0	0	0	0	0	0	0	0	0	0	0	0	0	0	0	0	0	0	0	0	0	0	0	0	0	0	0	0	0	0	0
0a39b983e6a0083bc671d46f91991720	0.960184	Unassigned	Unassigned	Unassigned	Unassigned	Unassigned	Unassigned	Unassigned	Unassigned	Unassigned	0	0	0	0	0	0	0	0	0	0	0	0	0	10	0	0	0	0	0	0	0	0	0	0	0	0	0	0	0	0	0	0	0	0	0	0	0	0	0
0a41ab22fa1c7e79eda5d0ab4800a373	0.811263	Eukaryota	Unassigned	Unassigned	Unassigned	Unassigned	Unassigned	Unassigned	Unassigned	Unassigned	0	0	0	0	0	0	0	0	0	0	0	0	0	0	0	0	0	0	0	0	0	0	0	13	0	0	0	0	0	0	0	0	0	0	0	0	0	0	0
0a4b4c8e669520eda9ded23f448fd8ec	0.979078	Eukaryota	Obazoa	Opisthokonta	Metazoa	Rotifera	Rotifera	RotiferaX	Unassigned	Unassigned	0	0	0	0	0	0	0	0	0	0	0	0	0	0	0	0	0	0	0	0	0	0	0	0	0	0	0	0	0	0	0	0	0	0	0	0	0	0	0
0a4f184509abdf1450a9e109f2fa7740	0.976384	Eukaryota	Unassigned	Unassigned	Unassigned	Unassigned	Unassigned	Unassigned	Unassigned	Unassigned	0	0	9	0	0	0	0	0	0	0	0	0	0	0	0	0	0	0	0	0	0	0	0	0	0	0	0	0	0	0	0	0	0	0	0	0	0	0	0
0a509f6c3fcfe68e8a07458f69c7a79e	0.766271	Eukaryota	Obazoa	Opisthokonta	Fungi	Basidiomycota	Agaricomycotina	Tremellomycetes	Cryptococcus	Cryptococcus_flavescens	0	0	0	0	0	0	0	0	0	0	0	0	0	0	0	0	0	0	0	0	0	0	0	0	0	0	0	0	0	0	0	0	0	0	0	0	0	4	0
0a5287ab12438d9e60b56d0f67879ab0	0.894387	Eukaryota	Unassigned	Unassigned	Unassigned	Unassigned	Unassigned	Unassigned	Unassigned	Unassigned	0	0	0	0	0	0	0	0	0	0	0	0	0	0	0	0	0	0	0	0	0	0	0	0	0	0	0	0	0	0	0	0	0	0	0	0	0	14	0
0a54d787001f38d24e0a3bc514f716e7	0.851173	Eukaryota	Obazoa	Opisthokonta	Metazoa	Unassigned	Unassigned	Unassigned	Unassigned	Unassigned	0	0	0	0	0	0	0	0	0	0	0	0	0	0	0	0	0	0	0	0	0	0	0	0	0	0	0	0	0	0	0	0	0	0	0	0	5	0	0
0a58f81209b393c001d4b2b77ba46d65	0.972539	Eukaryota	Unassigned	Unassigned	Unassigned	Unassigned	Unassigned	Unassigned	Unassigned	Unassigned	0	0	0	0	0	0	0	0	0	4	0	0	0	0	0	0	0	0	0	0	0	0	0	0	0	0	0	0	0	0	0	0	0	0	0	0	0	0	0
0a6084863f7b9d6a3e0200a1b080697d	0.800361	Eukaryota	Obazoa	Opisthokonta	Unassigned	Unassigned	Unassigned	Unassigned	Unassigned	Unassigned	0	0	0	0	0	0	0	0	0	0	0	0	0	0	0	0	0	0	0	0	0	0	0	0	0	0	0	0	0	0	0	0	0	22	0	0	0	0	0
0a61324594b260bbbd5b046e4bb32686	0.899539	Eukaryota	Archaeplastida	Streptophyta	Streptophyta	Embryophyceae	Embryophyceae	EmbryophyceaeX	Unassigned	Unassigned	0	0	0	0	0	8	0	0	0	0	0	0	0	0	0	0	0	0	0	0	0	0	0	0	0	0	0	0	0	0	0	0	0	0	0	0	0	0	0
0a6b56fa73b9ef1c7294f5c588fe6095	0.932337	Eukaryota	Unassigned	Unassigned	Unassigned	Unassigned	Unassigned	Unassigned	Unassigned	Unassigned	0	0	0	0	0	0	0	0	0	0	5	0	0	0	0	0	0	0	0	0	0	0	0	0	0	0	0	0	0	0	0	0	0	0	0	0	0	0	0
0a7a8cb4b62ba89c0fd9aa124db74063	0.512306	Unassigned	Unassigned	Unassigned	Unassigned	Unassigned	Unassigned	Unassigned	Unassigned	Unassigned	0	0	0	0	0	0	0	0	0	0	0	0	0	0	0	0	0	0	0	0	37	0	0	0	0	0	0	0	0	0	0	0	0	0	0	0	0	0	0
0a7b8506ebd5eca3cfefd4523675434d	0.815771	Eukaryota	Unassigned	Unassigned	Unassigned	Unassigned	Unassigned	Unassigned	Unassigned	Unassigned	0	0	0	0	0	0	0	0	0	0	0	0	0	0	0	0	0	0	0	0	0	0	0	0	0	0	0	0	0	0	0	0	0	0	0	0	0	0	12
0a7f3b934c14bdc9b3f7f16727556483	0.981492	Eukaryota	Unassigned	Unassigned	Unassigned	Unassigned	Unassigned	Unassigned	Unassigned	Unassigned	0	0	0	0	0	0	0	8	0	0	0	0	0	0	0	0	0	0	0	0	0	0	0	0	0	0	0	0	0	0	0	0	0	0	0	0	0	0	0
0a807424aeebb4477bcd5ec3368ce3a3	0.811641	Bacteria	PANNAM	Proteobacteria	Proteobacteria	Alphaproteobacteria	Rhodobacterales	Rhodobacteraceae	Unassigned	Unassigned	0	0	0	0	0	0	0	0	0	0	0	0	0	0	0	0	0	15	0	0	0	0	0	0	0	0	0	0	0	0	0	0	0	0	0	0	0	0	0
0a89d85d75a8989e4a353c15c7b269fc	0.830742	Eukaryota	Obazoa	Opisthokonta	Fungi	Unassigned	Unassigned	Unassigned	Unassigned	Unassigned	0	0	0	0	0	0	0	0	0	0	0	0	0	2	0	0	0	0	0	0	0	0	0	0	0	0	0	0	0	0	0	0	0	0	0	0	0	0	0
0a8c72b10de8d7b299379168c6a11e9d	0.782805	Eukaryota	Obazoa	Opisthokonta	Unassigned	Unassigned	Unassigned	Unassigned	Unassigned	Unassigned	0	0	0	0	0	13	0	0	0	0	0	0	0	0	0	0	0	0	0	0	0	0	0	0	0	0	0	0	0	0	0	0	0	0	0	0	0	0	0
0a97d67b83feaf741f9dc7645646c705	0.97904	Eukaryota	Unassigned	Unassigned	Unassigned	Unassigned	Unassigned	Unassigned	Unassigned	Unassigned	0	0	0	0	0	0	0	0	0	0	0	0	0	0	0	0	0	0	0	0	0	0	0	0	0	0	0	0	0	0	0	0	0	0	0	0	0	0	19
0a9cf870d74274678f9f48e8bd051cb9	0.789911	Eukaryota	Obazoa	Opisthokonta	Fungi	Unassigned	Unassigned	Unassigned	Unassigned	Unassigned	0	0	0	0	0	0	0	0	0	0	0	0	0	0	0	2	0	0	0	0	0	0	0	0	0	0	0	0	0	0	0	0	0	0	0	0	0	0	0
0aa1cc3306002978455dbc9ba5127aff	0.789437	Unassigned	Unassigned	Unassigned	Unassigned	Unassigned	Unassigned	Unassigned	Unassigned	Unassigned	0	0	0	0	0	0	0	0	0	0	0	0	0	0	0	0	14	0	0	0	0	0	0	0	0	0	0	0	0	0	0	0	0	0	0	0	0	0	0
0ac134c252921e714ddb03bd1d44d85f	0.357782	Unassigned	Unassigned	Unassigned	Unassigned	Unassigned	Unassigned	Unassigned	Unassigned	Unassigned	0	0	0	0	0	0	0	0	0	0	0	0	0	0	0	0	0	0	0	0	0	0	0	0	0	0	0	0	0	0	0	0	0	0	0	0	0	0	0
0ac66779515f4da5d8b5c67225adc1c3	0.845684	Eukaryota	Amoebozoa	Evosea	Eumycetozoa	Myxogastria_Fuscisporidia	Physarida	Physaridae	Physarum	Physarum_cinereum	0	0	0	0	0	0	0	0	0	0	0	0	0	0	0	0	0	0	0	0	0	0	0	0	0	0	0	0	0	0	0	0	0	0	0	0	9	0	0
0ac9affb568337493b75a83037a2f755	0.994338	Eukaryota	Archaeplastida	Chlorophyta	Chlorophyta	Unassigned	Unassigned	Unassigned	Unassigned	Unassigned	0	0	0	0	0	0	0	0	0	0	0	0	0	0	0	0	0	0	0	0	0	0	0	0	0	0	0	0	0	0	0	0	0	0	0	0	0	18	0
0ad57154b70f57541119485df33459cf	0.862945	Eukaryota	Unassigned	Unassigned	Unassigned	Unassigned	Unassigned	Unassigned	Unassigned	Unassigned	0	0	0	0	0	0	0	0	25	0	0	0	0	0	0	0	0	0	0	0	0	0	0	0	0	0	0	0	0	0	0	0	0	0	0	0	0	0	0
0aefb39f1500b5464858e9f4b4d0dbdb	0.57606	Unassigned	Unassigned	Unassigned	Unassigned	Unassigned	Unassigned	Unassigned	Unassigned	Unassigned	0	0	0	0	0	0	0	0	0	0	0	0	0	0	0	0	0	0	0	0	0	0	0	0	0	0	0	0	0	0	0	0	0	0	0	0	0	0	0
0afadabaebcaac8272457e7926c5bfc2	0.993623	Eukaryota	Archaeplastida	Streptophyta	Streptophyta	Embryophyceae	Embryophyceae	EmbryophyceaeX	Unassigned	Unassigned	0	0	0	0	0	0	0	0	0	0	0	0	0	0	0	0	1	0	0	0	0	0	0	0	0	0	0	0	0	0	0	0	0	0	0	0	0	0	0
0b15927e1575e69640cec98fafd18b4e	0.809278	Eukaryota	Obazoa	Opisthokonta	Unassigned	Unassigned	Unassigned	Unassigned	Unassigned	Unassigned	0	0	0	24	0	0	0	0	0	0	0	0	0	0	0	0	0	0	0	0	0	0	0	0	0	0	0	0	0	0	0	0	0	0	0	0	0	0	0
0b294a8e42733eafbea01627abd268ef	0.975035	Eukaryota	Unassigned	Unassigned	Unassigned	Unassigned	Unassigned	Unassigned	Unassigned	Unassigned	0	0	0	0	0	0	0	0	0	0	0	0	0	0	0	0	0	0	0	0	0	0	0	0	0	0	0	0	0	0	0	0	0	0	0	0	0	7	0
0b2a3cc7d2b0f127a3bbe7245f8b488a	0.909889	Eukaryota	Obazoa	Opisthokonta	Fungi	Basidiomycota	Agaricomycotina	Agaricomycetes	Unassigned	Unassigned	0	0	0	0	0	0	0	0	0	0	0	0	0	0	0	0	0	0	0	0	0	0	0	0	0	0	0	0	0	0	0	0	0	0	0	0	0	0	5
0b2ae4f900fb8c8e79cc6b091be487d6	0.78313	Unassigned	Unassigned	Unassigned	Unassigned	Unassigned	Unassigned	Unassigned	Unassigned	Unassigned	0	0	0	0	0	0	0	0	0	0	0	0	0	0	0	0	11	0	0	0	0	0	0	0	0	0	0	0	0	0	0	0	0	0	0	0	0	0	0
0b399810311237e7c731d1e502b83613	0.794072	Bacteria	PANNAM	Proteobacteria	Proteobacteria	Gammaproteobacteria	Unassigned	Unassigned	Unassigned	Unassigned	0	0	0	0	0	0	0	0	0	0	0	0	0	0	0	0	0	0	0	0	0	0	0	0	0	26	0	0	0	0	0	0	0	0	0	0	0	0	0
0b3d31db1f7454a3e9e85509125b35cc	0.989721	Eukaryota	Unassigned	Unassigned	Unassigned	Unassigned	Unassigned	Unassigned	Unassigned	Unassigned	0	0	17	10	0	0	0	0	0	0	0	0	26	10	0	0	0	0	0	0	0	0	0	0	0	5	0	0	17	0	0	0	0	0	0	0	0	0	0
0b40dc5aa42eef060eed010fc914df31	0.759525	Unassigned	Unassigned	Unassigned	Unassigned	Unassigned	Unassigned	Unassigned	Unassigned	Unassigned	0	0	0	0	0	0	0	0	0	0	0	22	0	0	0	0	0	0	0	0	0	0	0	0	0	0	0	0	0	0	0	0	0	0	0	0	0	0	0
0b4a2e8bf41913518525fa0bb7b5ae24	0.982162	Eukaryota	Unassigned	Unassigned	Unassigned	Unassigned	Unassigned	Unassigned	Unassigned	Unassigned	0	0	0	0	11	0	0	0	0	0	0	0	0	0	0	0	0	0	0	0	0	0	0	0	0	0	0	0	0	0	0	0	0	0	0	0	0	0	0
0b505dbbfe78f1b103e44a8c042c8243	0.995494	Eukaryota	Obazoa	Opisthokonta	Fungi	Ascomycota	Pezizomycotina	Unassigned	Unassigned	Unassigned	0	0	0	0	0	0	0	0	0	0	0	0	0	0	0	0	0	0	0	0	0	0	0	0	0	0	0	0	0	0	10	0	0	0	0	0	0	0	0
0b52d54388fc0f7195053b3801a9d320	0.574831	Unassigned	Unassigned	Unassigned	Unassigned	Unassigned	Unassigned	Unassigned	Unassigned	Unassigned	0	0	0	0	0	0	0	0	0	0	0	0	0	0	0	0	0	0	0	0	0	0	0	0	0	0	0	0	0	0	0	0	24	0	0	0	0	0	0
0b542bef5e1e927e870797e5fe5e0ff8	0.771531	Unassigned	Unassigned	Unassigned	Unassigned	Unassigned	Unassigned	Unassigned	Unassigned	Unassigned	0	0	0	0	0	0	0	0	26	0	0	0	0	0	0	0	0	0	0	0	0	0	0	0	0	0	0	0	0	0	0	0	0	0	0	0	0	0	0
0b7ef3f80bd953c7ed710630f8025794	0.974202	Eukaryota	Unassigned	Unassigned	Unassigned	Unassigned	Unassigned	Unassigned	Unassigned	Unassigned	0	0	0	10	376	0	0	0	0	0	0	0	0	0	0	0	5	0	0	6	0	0	0	0	0	0	0	222	0	0	114	830	35	37	0	0	24	0	0
0b832e67122c057c7f8c689e1614e597	0.998297	Eukaryota	Obazoa	Opisthokonta	Fungi	Ascomycota	Saccharomycotina	Saccharomycetales	Geotrichum	Geotrichum_sp.	0	0	0	0	0	0	0	0	0	0	0	0	0	0	0	0	0	0	0	0	0	0	0	0	0	17	0	0	0	0	0	0	0	0	0	0	0	0	0
0b85001aa2d4524bcad1f8f4a7f508d1	0.892042	Eukaryota	Unassigned	Unassigned	Unassigned	Unassigned	Unassigned	Unassigned	Unassigned	Unassigned	0	0	0	0	0	0	0	0	0	0	0	0	0	0	0	0	0	0	0	0	0	0	0	0	0	0	0	0	0	0	0	0	0	0	0	0	0	0	0
0b90952b744ba46a98e385db3eb6f342	0.74096	Eukaryota	Obazoa	Opisthokonta	Fungi	Unassigned	Unassigned	Unassigned	Unassigned	Unassigned	0	0	0	0	0	0	0	0	3	0	0	0	0	0	0	0	0	0	0	0	0	0	0	0	0	0	0	0	0	0	0	0	0	0	0	0	0	0	0
0b912c2fab42184e6876072f078e8cd5	0.849975	Eukaryota	Unassigned	Unassigned	Unassigned	Unassigned	Unassigned	Unassigned	Unassigned	Unassigned	0	0	0	0	0	0	0	0	0	0	0	0	19	0	0	0	0	0	0	0	0	0	0	0	0	0	0	0	0	0	0	0	0	0	0	0	0	0	0
0b92e8b6ac93df91616e9d6ceb6117f0	0.80091	Eukaryota	Obazoa	Opisthokonta	Fungi	Basidiomycota	Agaricomycotina	Agaricomycetes	Unassigned	Unassigned	0	0	0	0	0	0	0	0	0	0	0	0	0	0	0	0	11	0	0	10	0	0	0	0	0	0	0	0	0	0	0	0	0	0	0	0	0	22	19
0b93d4bf5fa2028ff9bc66f08595bf0b	0.95018	Eukaryota	Unassigned	Unassigned	Unassigned	Unassigned	Unassigned	Unassigned	Unassigned	Unassigned	0	0	0	0	0	0	0	0	0	0	0	0	0	0	0	0	0	0	0	0	0	0	0	0	0	0	0	0	0	0	0	0	46	0	0	0	0	0	0
0b989c3f4e4c66b28f23c01eb1cc6f9d	0.953202	Unassigned	Unassigned	Unassigned	Unassigned	Unassigned	Unassigned	Unassigned	Unassigned	Unassigned	0	0	0	0	0	0	0	0	0	0	0	0	0	0	0	0	0	0	20	0	0	0	0	0	0	0	0	0	0	0	0	0	0	0	0	0	0	0	0
0bc47ebe87662d6a24477f586f1f3361	0.845665	Eukaryota	Unassigned	Unassigned	Unassigned	Unassigned	Unassigned	Unassigned	Unassigned	Unassigned	0	0	0	0	0	0	0	0	0	0	0	0	0	0	0	0	0	0	0	0	0	0	0	0	0	0	0	0	13	0	0	0	0	0	0	0	0	0	0
0bc6cbab15f130340029bfc7d6037f1e	0.819935	Eukaryota	Obazoa	Opisthokonta	Metazoa	Unassigned	Unassigned	Unassigned	Unassigned	Unassigned	0	0	0	0	11	0	0	0	0	0	0	0	0	0	0	0	0	0	0	0	0	0	0	0	0	0	0	0	0	0	0	0	0	0	0	0	0	0	0
0bd5b276cf2519b6f371db898bce1789	0.849412	Eukaryota	Obazoa	Opisthokonta	Metazoa	Unassigned	Unassigned	Unassigned	Unassigned	Unassigned	0	0	0	0	0	0	0	0	0	0	0	0	0	0	0	0	4	0	0	3	0	0	0	0	0	0	0	0	0	0	0	0	0	0	0	0	0	0	0
0be78467597077990f1c88ea1345b635	0.361277	Unassigned	Unassigned	Unassigned	Unassigned	Unassigned	Unassigned	Unassigned	Unassigned	Unassigned	0	0	0	0	0	0	0	4	0	0	0	0	0	0	0	0	0	0	0	0	0	0	0	0	0	0	0	0	0	0	0	0	0	0	0	0	0	0	0
0bebbdfb8b47af89a040604e74770a44	0.838671	Eukaryota	Obazoa	Opisthokonta	Fungi	Ascomycota	Pezizomycotina	Dothideomycetes	Unassigned	Unassigned	0	0	0	0	0	0	0	3	0	0	0	0	0	0	0	0	0	0	0	0	0	0	0	0	0	0	0	0	0	0	0	0	0	0	0	0	0	0	0
0bf76e2860d4799942ae1f9e9c1c7dcb	0.939821	Eukaryota	Obazoa	Opisthokonta	Metazoa	Arthropoda	Hexapoda	Insecta	Ablabesmyia	Ablabesmyia_rhamphe	0	0	27	0	0	18	0	0	34	0	0	0	0	0	11	27	5	0	0	5	0	0	0	0	0	0	0	0	0	0	0	0	0	0	0	0	0	0	0
0c054c0896d5916f4f894a2cea291361	0.755535	Eukaryota	Obazoa	Opisthokonta	Metazoa	Unassigned	Unassigned	Unassigned	Unassigned	Unassigned	0	0	0	0	0	0	0	0	0	0	0	0	0	0	0	0	0	4	0	0	0	0	0	0	0	0	0	0	0	0	0	0	0	0	0	0	0	0	0
0c062066f58882f064954b2381fd824c	0.947295	Eukaryota	Archaeplastida	Streptophyta	Streptophyta	Embryophyceae	Embryophyceae	EmbryophyceaeX	Unassigned	Unassigned	0	0	16	0	0	0	0	0	0	0	0	0	0	0	0	0	0	0	0	0	0	0	0	0	0	0	0	0	0	0	0	0	0	0	0	0	0	0	0
0c0752d4c2e2f31ceb003d03d083d78e	0.743542	Eukaryota	Obazoa	Opisthokonta	Metazoa	Unassigned	Unassigned	Unassigned	Unassigned	Unassigned	0	0	0	0	0	0	0	0	0	0	0	0	0	0	0	0	0	0	0	0	0	0	0	0	0	0	0	0	0	0	0	0	0	0	0	0	0	0	0
0c0ac5604be63ee3ca244ee771bdffa2	0.815507	Eukaryota	Obazoa	Opisthokonta	Metazoa	Unassigned	Unassigned	Unassigned	Unassigned	Unassigned	0	0	0	0	0	0	0	0	3	0	0	0	0	0	0	0	0	0	0	0	0	0	0	0	0	0	0	0	0	0	0	0	0	0	0	0	0	0	0
0c170840aa1a575a258166118ed2020d	0.913341	Eukaryota	TSAR	Stramenopiles	Gyrista	Peronosporomycetes	Peronosporomycetes	Peronosporales	Phytophthora	Phytophthora_theobromicola	0	0	0	0	0	0	0	0	0	0	0	0	0	0	0	0	0	0	0	0	0	0	0	0	0	0	0	0	0	0	0	0	0	0	0	0	0	0	14
0c1f319e04371ba1fb5080890e1e35bb	0.982436	Eukaryota	Obazoa	Opisthokonta	Fungi	Ascomycota	Saccharomycotina	Saccharomycetales	Unassigned	Unassigned	0	0	0	0	0	0	0	0	0	0	0	0	0	0	0	0	0	0	0	0	0	0	0	0	0	0	0	0	0	12	0	0	0	0	0	0	0	0	0
0c22a037cf0510a40e16dccd55380a31	0.924596	Unassigned	Unassigned	Unassigned	Unassigned	Unassigned	Unassigned	Unassigned	Unassigned	Unassigned	0	0	0	0	0	0	0	0	0	0	0	0	0	0	0	0	0	0	0	0	0	0	0	0	0	0	0	0	40	0	0	0	0	0	0	0	0	0	0
0c2c9dfc559a8d57b2b064965ae548cd	0.884327	Eukaryota	Obazoa	Opisthokonta	Metazoa	Arthropoda	Hexapoda	Insecta	Unassigned	Unassigned	0	0	0	0	0	0	0	0	0	0	0	0	0	0	0	0	0	3	0	0	0	0	0	0	0	0	0	0	0	0	0	0	0	0	0	0	0	0	0
0c337c13743d53bfc7d3515d467d2034	0.90106	Eukaryota	Unassigned	Unassigned	Unassigned	Unassigned	Unassigned	Unassigned	Unassigned	Unassigned	0	0	0	0	0	0	0	0	0	0	0	0	0	0	0	0	0	0	0	0	0	0	0	0	0	0	0	0	0	0	0	0	0	0	0	0	0	0	11
0c34392a9b9de676e353fe0f17aecc67	0.826066	Bacteria	PANNAM	Proteobacteria	Proteobacteria	Alphaproteobacteria	Unassigned	Unassigned	Unassigned	Unassigned	0	0	0	0	0	0	0	0	22	0	0	0	0	0	0	0	0	0	0	0	0	0	0	0	0	0	0	0	0	0	0	0	0	0	0	0	0	0	0
0c3d44288565ceb076a19639a3cc1194	0.970001	Eukaryota	Unassigned	Unassigned	Unassigned	Unassigned	Unassigned	Unassigned	Unassigned	Unassigned	0	0	0	0	0	0	0	0	0	5	0	0	0	0	0	0	0	0	0	0	0	0	0	0	0	0	0	0	0	0	0	0	0	0	0	0	0	0	0
0c50545bb4d5bd2b719ec65adb6bfb85	0.701152	Eukaryota	Obazoa	Opisthokonta	Metazoa	Unassigned	Unassigned	Unassigned	Unassigned	Unassigned	0	0	0	0	0	0	0	0	0	20	0	0	0	0	0	0	0	0	0	0	0	0	0	0	0	0	0	0	0	0	0	0	0	0	0	0	0	0	0
0c57bf186cdbc02221cc35e3c664b757	0.970782	Eukaryota	Unassigned	Unassigned	Unassigned	Unassigned	Unassigned	Unassigned	Unassigned	Unassigned	0	0	6	0	0	0	0	0	0	0	0	0	0	0	0	0	0	0	0	0	0	0	0	0	0	0	0	0	0	0	0	0	0	0	0	0	0	0	0
0c6588b1fc9a218005a074efcd4b082e	0.808639	Eukaryota	Unassigned	Unassigned	Unassigned	Unassigned	Unassigned	Unassigned	Unassigned	Unassigned	0	0	0	0	0	0	0	0	0	0	0	0	0	0	0	4	0	0	0	0	0	0	0	0	0	0	0	0	0	0	0	0	0	0	0	0	0	0	0
0c769b95532b803ae78c341e4450c5f2	0.960148	Eukaryota	Unassigned	Unassigned	Unassigned	Unassigned	Unassigned	Unassigned	Unassigned	Unassigned	0	2	0	0	0	0	0	0	0	0	0	0	0	0	0	0	0	0	0	0	0	0	0	0	0	0	0	0	0	0	0	0	0	0	0	0	0	0	0
0c892d821031608680c15d240e196c00	0.782089	Unassigned	Unassigned	Unassigned	Unassigned	Unassigned	Unassigned	Unassigned	Unassigned	Unassigned	0	0	0	0	0	0	0	0	0	0	0	0	0	0	0	0	17	0	0	0	0	0	0	0	0	0	0	0	0	0	0	0	0	0	0	0	0	0	0
0c8ed4fe043f610c7648f72abe2ad941	0.957124	Eukaryota	Unassigned	Unassigned	Unassigned	Unassigned	Unassigned	Unassigned	Unassigned	Unassigned	0	0	0	0	0	0	0	12	0	0	0	0	0	0	0	0	0	0	0	0	0	0	0	0	0	0	0	0	0	0	0	0	0	0	0	0	0	0	0
0c922026fa32104edd44156379154716	0.582306	Unassigned	Unassigned	Unassigned	Unassigned	Unassigned	Unassigned	Unassigned	Unassigned	Unassigned	0	0	0	0	0	0	0	0	0	0	0	0	0	0	0	0	0	0	0	0	0	0	0	0	0	0	0	0	0	0	0	0	0	0	0	0	0	0	0
0c943192f9a08a5f25020f97758c8056	0.834653	Unassigned	Unassigned	Unassigned	Unassigned	Unassigned	Unassigned	Unassigned	Unassigned	Unassigned	0	0	0	0	0	0	0	0	0	0	0	0	0	0	0	0	0	0	0	0	0	0	0	0	0	0	0	0	0	0	0	0	0	5	0	0	0	0	0
0c9d149a267d3b7a689029f1527ac50a	0.959336	Eukaryota	Unassigned	Unassigned	Unassigned	Unassigned	Unassigned	Unassigned	Unassigned	Unassigned	0	0	0	0	0	0	0	0	0	0	0	0	0	0	23	0	0	0	0	0	0	0	0	0	0	0	0	0	0	0	0	0	0	0	0	0	0	0	0
0ca6deaff2973a7e677a5b14c969a781	0.875968	Unassigned	Unassigned	Unassigned	Unassigned	Unassigned	Unassigned	Unassigned	Unassigned	Unassigned	0	48	0	0	0	0	0	0	0	0	0	0	0	0	0	0	0	0	0	0	0	0	0	0	0	0	0	0	0	0	0	0	0	0	0	0	0	0	0
0cac10675593bfb2deaeb89df331041d	0.716276	Eukaryota	Obazoa	Opisthokonta	Fungi	Ascomycota	Saccharomycotina	Saccharomycetales	Unassigned	Unassigned	0	6	0	0	0	0	0	0	0	0	0	0	0	0	0	0	0	0	0	0	0	0	0	0	0	0	0	0	0	0	0	0	0	0	0	0	0	0	0
0caee53303352b970236997d71070867	0.8657	Eukaryota	Unassigned	Unassigned	Unassigned	Unassigned	Unassigned	Unassigned	Unassigned	Unassigned	0	0	0	0	0	0	0	0	0	0	0	0	0	0	0	0	0	0	0	0	0	0	16	0	0	0	0	0	0	0	0	0	0	0	0	0	0	0	0
0cc2c37929cba4e9df0634014c941ecb	0.986315	Eukaryota	Unassigned	Unassigned	Unassigned	Unassigned	Unassigned	Unassigned	Unassigned	Unassigned	0	0	0	0	0	0	0	0	0	0	0	0	0	0	0	0	0	0	0	0	0	0	0	0	0	0	0	0	0	0	0	0	0	0	0	0	0	9	9
0cc5ed246ee3da2d9692b5535862ee0f	0.841656	Unassigned	Unassigned	Unassigned	Unassigned	Unassigned	Unassigned	Unassigned	Unassigned	Unassigned	0	0	0	0	0	0	0	0	0	0	0	0	0	0	0	0	0	0	0	0	0	0	0	0	0	0	0	0	0	0	0	0	16	0	0	0	0	0	0
0cd3773895da2a10baa9b5490ae62078	0.776446	Eukaryota	Obazoa	Opisthokonta	Metazoa	Unassigned	Unassigned	Unassigned	Unassigned	Unassigned	0	0	0	0	0	0	0	0	0	0	0	0	0	0	0	0	0	0	17	0	0	0	0	0	0	0	0	0	0	0	0	0	0	0	0	0	0	0	0
0cd89750c663a22d170a4ba4fb3614ce	0.838149	Eukaryota	Unassigned	Unassigned	Unassigned	Unassigned	Unassigned	Unassigned	Unassigned	Unassigned	0	0	0	0	0	0	0	0	0	0	0	0	0	0	0	0	0	0	0	0	0	0	0	0	0	0	0	0	0	0	0	0	7	0	0	0	0	0	0
0ce0c6c21be9d8a971f896e71d675164	0.481279	Unassigned	Unassigned	Unassigned	Unassigned	Unassigned	Unassigned	Unassigned	Unassigned	Unassigned	0	0	0	0	0	0	0	0	0	0	0	0	0	0	0	0	0	0	0	0	0	0	0	0	0	0	0	0	0	0	6	0	0	0	0	0	0	0	0
0cf1df62649372e9484fc532481d06be	0.797669	Eukaryota	Archaeplastida	Chlorophyta	Chlorophyta	Ulvophyceae	Trentepohliales	Trentepohliales	Unassigned	Unassigned	0	0	0	0	0	0	0	0	0	0	0	0	0	0	0	0	0	0	0	0	0	0	0	0	0	0	0	0	0	0	0	0	0	0	0	11	0	0	0
0cf62ac735e131d225eeee1cb58427d8	0.848471	Eukaryota	Unassigned	Unassigned	Unassigned	Unassigned	Unassigned	Unassigned	Unassigned	Unassigned	0	0	0	0	0	0	0	0	0	0	0	0	0	0	0	0	0	0	0	0	0	0	0	23	0	0	0	0	0	0	0	0	0	0	0	0	0	0	0
0d044ce987685277a58ee398fc6b1ddb	0.710732	Eukaryota	Obazoa	Opisthokonta	Fungi	Ascomycota	Pezizomycotina	Dothideomycetes	Unassigned	Unassigned	0	0	0	0	0	0	0	0	0	0	0	0	0	0	0	0	0	0	0	0	0	0	0	0	0	0	0	0	0	0	0	0	0	0	0	0	0	7	5
0d0584c31eb64572643d47278c9c231b	0.887093	Eukaryota	Unassigned	Unassigned	Unassigned	Unassigned	Unassigned	Unassigned	Unassigned	Unassigned	0	0	0	0	0	0	0	0	0	0	0	0	0	0	0	0	0	0	0	0	0	0	0	0	0	0	0	0	0	0	0	0	31	0	0	0	0	0	0
0d0daf2d5db96061464b830e7ed3d54d	0.775301	Eukaryota	Obazoa	Opisthokonta	Fungi	Ascomycota	Saccharomycotina	Saccharomycetales	Unassigned	Unassigned	0	8	0	0	22	0	0	0	0	0	0	0	0	0	0	0	0	0	0	0	0	0	0	0	0	0	0	0	0	0	0	0	0	0	0	0	0	0	0
0d1a660cc2ccf756e3cf9e82fef41ad9	0.992903	Eukaryota	Obazoa	Opisthokonta	Fungi	Ascomycota	Pezizomycotina	Unassigned	Unassigned	Unassigned	0	0	0	0	0	0	0	0	0	0	0	0	0	0	0	0	0	1	0	0	0	0	0	0	0	0	0	0	0	0	0	0	0	0	0	0	0	0	0
0d1b2803596f1423cfb4972c8182f30b	0.909982	Eukaryota	Unassigned	Unassigned	Unassigned	Unassigned	Unassigned	Unassigned	Unassigned	Unassigned	0	0	24	0	0	0	0	0	0	0	0	0	0	0	0	0	0	0	0	0	0	0	0	0	0	0	0	0	0	0	0	0	0	0	0	0	0	0	0
0d269883ee4ebcb970c589e51a30b23f	0.825278	Unassigned	Unassigned	Unassigned	Unassigned	Unassigned	Unassigned	Unassigned	Unassigned	Unassigned	0	0	0	0	0	0	0	0	10	0	0	0	0	0	0	0	0	0	0	0	0	0	0	0	0	0	0	0	0	0	0	0	0	0	0	0	0	0	0
0d2aee64f2fa6f92e32a5e7c0522ca19	0.56847	Unassigned	Unassigned	Unassigned	Unassigned	Unassigned	Unassigned	Unassigned	Unassigned	Unassigned	0	0	0	0	0	0	0	0	0	0	0	0	0	0	0	0	0	0	0	0	0	0	0	0	0	0	0	0	0	0	0	0	0	0	0	37	0	0	0
0d3fda83c248db06a355846d18f745c5	0.874864	Eukaryota	Obazoa	Opisthokonta	Fungi	Ascomycota	Saccharomycotina	Saccharomycetales	Unassigned	Unassigned	0	0	0	0	9	0	0	0	0	0	0	0	0	0	0	0	0	0	0	0	0	0	0	0	0	0	0	0	0	0	0	0	0	0	0	0	0	0	0
0d4336dcc9b55f8220ec66b1d5a11fb7	0.759392	Eukaryota	Obazoa	Opisthokonta	Unassigned	Unassigned	Unassigned	Unassigned	Unassigned	Unassigned	0	0	0	0	0	0	0	0	0	0	0	0	0	0	0	0	4	0	0	0	0	0	0	0	0	0	0	0	0	0	0	0	0	0	0	0	0	0	0
0d482687f4c9cdf871c6b74fb59d8806	0.717402	Eukaryota	Obazoa	Opisthokonta	Metazoa	Unassigned	Unassigned	Unassigned	Unassigned	Unassigned	0	0	0	0	0	0	0	0	0	0	0	0	0	0	0	0	0	0	0	0	0	0	0	0	0	0	0	0	0	0	0	0	0	0	0	0	0	0	0
0d4ef79140fcff8123507c5ecbd71256	0.813974	Eukaryota	Obazoa	Opisthokonta	Fungi	Ascomycota	Pezizomycotina	Dothideomycetes	Alternaria	Unassigned	0	0	0	0	0	0	0	0	0	0	0	0	0	0	0	0	0	0	0	0	0	0	0	0	0	0	0	0	0	0	0	0	0	0	0	0	0	0	7
0d5278c39ce04e7eb6b998c3e2044cd0	0.746865	Unassigned	Unassigned	Unassigned	Unassigned	Unassigned	Unassigned	Unassigned	Unassigned	Unassigned	0	0	0	0	0	0	0	0	0	0	0	0	0	0	0	0	3	0	0	0	0	0	0	0	0	0	0	0	0	0	0	0	0	0	0	0	0	0	0
0d6e22e578cb3bd3d13443aba1f13b85	0.728361	Eukaryota	Obazoa	Opisthokonta	Metazoa	Unassigned	Unassigned	Unassigned	Unassigned	Unassigned	0	0	0	0	0	0	0	0	0	0	0	0	0	0	0	0	0	0	0	0	0	0	0	0	0	9	0	0	0	0	0	0	0	0	0	0	0	0	0
0d6f2d3900a9549dcb990b22b343d8c1	0.977937	Eukaryota	Unassigned	Unassigned	Unassigned	Unassigned	Unassigned	Unassigned	Unassigned	Unassigned	0	0	0	0	0	0	0	0	0	0	0	0	0	0	0	0	0	9	0	0	0	0	0	0	0	0	0	0	0	0	0	0	0	0	0	0	0	0	0
0d748e8934b71670d9ee1098393114b6	0.751004	Eukaryota	Obazoa	Opisthokonta	Unassigned	Unassigned	Unassigned	Unassigned	Unassigned	Unassigned	0	0	0	0	0	0	0	0	0	0	0	0	0	0	0	0	0	0	0	0	0	0	0	0	0	0	0	0	0	0	0	0	0	0	16	0	0	0	0
0d7ee8736577758041b3946049581900	0.927657	Eukaryota	Obazoa	Opisthokonta	Fungi	Unassigned	Unassigned	Unassigned	Unassigned	Unassigned	0	0	0	0	0	0	0	0	0	0	0	6	0	0	0	0	0	0	0	0	0	0	0	0	0	0	0	0	0	0	0	0	0	0	0	0	0	0	0
0d828b619d5eb79ca16d2d9e46fb9f05	0.756801	Eukaryota	Obazoa	Opisthokonta	Fungi	Basidiomycota	Agaricomycotina	Agaricomycetes	Unassigned	Unassigned	0	0	0	0	0	0	0	0	0	0	0	0	0	0	0	0	0	0	0	0	0	0	0	0	0	0	0	0	0	0	0	21	0	0	0	0	0	0	0
0d83491f741c1fe8e4183efb1db0e21b	0.931009	Eukaryota	Unassigned	Unassigned	Unassigned	Unassigned	Unassigned	Unassigned	Unassigned	Unassigned	0	0	0	0	0	0	0	0	0	0	0	0	0	0	0	0	0	0	0	0	0	0	0	0	0	0	0	0	0	0	0	0	11	0	0	0	0	0	0
0d84490e1660ad14248cdcfe017ccded	0.942459	Eukaryota	Unassigned	Unassigned	Unassigned	Unassigned	Unassigned	Unassigned	Unassigned	Unassigned	0	0	0	0	0	0	0	0	0	2	0	0	0	0	0	0	0	0	0	0	0	0	0	0	0	0	0	0	0	0	0	0	0	0	0	0	0	0	0
0d8aed2fa28d54990b2284dde57cb52e	0.943268	Eukaryota	Unassigned	Unassigned	Unassigned	Unassigned	Unassigned	Unassigned	Unassigned	Unassigned	0	0	0	0	0	0	0	0	0	0	0	0	0	0	0	0	0	5	0	0	0	0	0	0	0	0	0	0	0	0	0	0	0	0	0	0	0	0	0
0d94dacf41ad106f5e334557809c98ba	0.999916	Eukaryota	Obazoa	Opisthokonta	Unassigned	Unassigned	Unassigned	Unassigned	Unassigned	Unassigned	0	0	0	0	0	0	0	0	0	0	0	0	0	0	0	0	0	0	0	0	0	0	0	0	0	0	0	0	0	0	0	15	0	0	0	0	0	0	0
0d9e970a4f2781d55dc990367f128002	0.665087	Unassigned	Unassigned	Unassigned	Unassigned	Unassigned	Unassigned	Unassigned	Unassigned	Unassigned	0	0	0	0	0	0	0	0	0	0	0	0	0	0	0	0	0	0	0	0	0	0	0	0	0	0	0	0	0	0	0	0	0	0	0	0	0	0	0
0dbd8cd19efae68e4f8cb8c57ee53625	0.975814	Eukaryota	Obazoa	Opisthokonta	Metazoa	Arthropoda	Chelicerata	Arachnida	Unassigned	Unassigned	0	0	0	0	0	0	0	0	0	0	0	0	0	0	0	0	14	0	0	14	0	0	0	0	0	0	0	0	0	0	0	0	0	0	0	0	0	0	0
0dccfa6b92f2156f38e8e0cf2181bd7b	0.954491	Unassigned	Unassigned	Unassigned	Unassigned	Unassigned	Unassigned	Unassigned	Unassigned	Unassigned	0	0	0	0	0	0	0	0	0	0	0	0	0	0	0	0	0	3	0	0	0	0	0	0	0	0	0	0	0	0	0	0	0	0	0	0	0	0	0
0dd3f7550e35d12bb860281c994c4fb1	0.797369	Eukaryota	Unassigned	Unassigned	Unassigned	Unassigned	Unassigned	Unassigned	Unassigned	Unassigned	0	0	0	0	0	0	0	0	0	0	0	0	0	0	0	0	0	0	0	0	0	0	0	0	0	0	0	0	0	0	0	0	0	0	0	0	0	0	9
0dd75456f9d068396191d49e200fa964	0.997524	Eukaryota	Obazoa	Opisthokonta	Fungi	Ascomycota	Pezizomycotina	Eurotiomycetes	Aspergillus	Unassigned	0	0	0	0	0	0	0	0	0	0	0	0	0	0	0	0	0	0	0	0	0	0	0	0	0	0	0	0	0	0	0	0	0	0	0	46	0	0	0
0ddd0f8549943b007a03a501718c0fe8	0.759477	Eukaryota	Obazoa	Opisthokonta	Unassigned	Unassigned	Unassigned	Unassigned	Unassigned	Unassigned	0	0	0	0	0	0	0	0	0	0	0	0	0	0	0	0	0	0	0	0	0	0	0	0	0	0	0	0	0	0	0	0	0	0	0	0	0	0	17
0de349a3ccec3a00c06df34ed6d56624	0.991056	Eukaryota	Unassigned	Unassigned	Unassigned	Unassigned	Unassigned	Unassigned	Unassigned	Unassigned	3	0	22	0	5	0	0	0	0	0	0	0	31	0	12	0	0	0	0	0	0	0	0	0	0	0	0	0	0	22	0	0	0	0	0	19	0	0	0
0df286521513a403ab0103ac17ed8a20	0.976194	Unassigned	Unassigned	Unassigned	Unassigned	Unassigned	Unassigned	Unassigned	Unassigned	Unassigned	0	0	0	0	0	0	0	3	0	0	0	0	0	0	0	0	0	0	0	0	0	0	0	0	0	0	0	0	0	0	0	0	0	0	0	0	0	0	0
0df4e9b50e1888618bab4f8017555610	0.783472	Eukaryota	Obazoa	Opisthokonta	Fungi	Basidiomycota	Agaricomycotina	Agaricomycetes	Piriformospora	Piriformospora_sp.	0	0	0	0	0	0	0	0	0	0	0	0	0	0	0	0	0	0	0	0	0	0	0	0	0	0	0	0	0	0	0	0	0	0	0	0	0	13	0
0df5c057f7a4e12d38919608f57b7104	0.965082	Eukaryota	Unassigned	Unassigned	Unassigned	Unassigned	Unassigned	Unassigned	Unassigned	Unassigned	0	0	0	0	0	0	0	0	0	0	0	0	0	0	0	0	0	3	0	0	0	0	0	0	0	0	0	0	0	0	0	0	0	0	0	0	0	0	0
0df8b76e1753bebd1448801ec44f37db	0.736492	Eukaryota	Obazoa	Opisthokonta	Unassigned	Unassigned	Unassigned	Unassigned	Unassigned	Unassigned	0	0	0	0	0	0	0	0	0	0	0	0	0	0	0	0	0	0	0	0	0	0	0	0	0	0	0	0	0	0	0	0	0	0	0	0	0	4	0
0e001c886adf13b0cbf1c9c05fef5970	0.733848	Bacteria	PANNAM	Proteobacteria	Proteobacteria	Alphaproteobacteria	Unassigned	Unassigned	Unassigned	Unassigned	0	0	0	0	0	0	0	4	0	0	0	0	0	0	0	0	0	0	0	0	0	0	0	0	0	0	0	0	0	0	0	0	0	0	0	0	0	0	0
0e0725b1821099d02e746f052bc4cb6b	0.998431	Eukaryota	Unassigned	Unassigned	Unassigned	Unassigned	Unassigned	Unassigned	Unassigned	Unassigned	0	0	0	0	0	0	0	0	0	0	0	0	0	0	0	0	0	0	0	0	0	10	0	0	0	0	0	0	0	0	0	0	0	0	0	0	0	0	0
0e09f9342fb750131deb2d2d79002a5e	0.898375	Eukaryota	Archaeplastida	Streptophyta	Streptophyta	Embryophyceae	Embryophyceae	EmbryophyceaeX	Unassigned	Unassigned	7	0	0	0	0	0	0	0	0	0	0	0	0	0	0	0	0	0	0	0	0	0	0	0	0	0	0	0	0	0	0	0	0	0	0	0	0	0	0
0e51fd26a6c49a42d650298178974181	0.762537	Eukaryota	Obazoa	Opisthokonta	Metazoa	Unassigned	Unassigned	Unassigned	Unassigned	Unassigned	0	0	0	0	0	0	0	0	0	0	0	0	0	0	0	0	0	3	0	0	0	0	0	0	0	0	0	0	0	0	0	0	0	0	0	0	0	0	0
0e5562f1da4470752e6765454f797208	0.988927	Eukaryota	Unassigned	Unassigned	Unassigned	Unassigned	Unassigned	Unassigned	Unassigned	Unassigned	0	0	0	0	0	0	0	0	0	0	0	0	0	0	0	0	0	10	0	0	0	0	0	0	0	18	0	0	0	0	0	0	0	0	0	0	0	28	0
0e55e0bd4975fa6027c97f8f55ffd7e5	0.880997	Eukaryota	Unassigned	Unassigned	Unassigned	Unassigned	Unassigned	Unassigned	Unassigned	Unassigned	0	0	0	0	0	0	0	0	0	0	0	0	0	0	0	0	0	0	0	516	0	0	0	0	0	0	0	0	0	0	0	0	0	0	0	0	0	0	0
0e6b11f90ce325670d04d7e6c23305c2	0.95431	Eukaryota	Unassigned	Unassigned	Unassigned	Unassigned	Unassigned	Unassigned	Unassigned	Unassigned	0	0	0	0	0	0	0	0	0	0	0	0	0	0	0	0	0	0	0	0	0	0	0	0	0	5	0	0	0	0	0	0	0	0	0	0	0	0	0
0e6d5c6ffb20e576845ca44e76a89aa9	0.767484	Unassigned	Unassigned	Unassigned	Unassigned	Unassigned	Unassigned	Unassigned	Unassigned	Unassigned	0	0	0	0	0	0	0	0	0	0	0	0	0	0	0	0	0	19	0	0	0	0	0	0	0	0	0	0	0	0	0	0	0	0	0	0	0	0	0
0e831584e4680b478e9077bbe42c22d7	0.989248	Eukaryota	Obazoa	Opisthokonta	Unassigned	Unassigned	Unassigned	Unassigned	Unassigned	Unassigned	0	0	0	0	0	0	0	0	0	0	0	0	0	0	0	0	0	0	0	0	0	0	0	0	0	0	0	0	0	0	0	0	0	0	0	0	0	5	6
0e97ca006baaa17fad9949d59b9a8706	0.702573	Bacteria	PANNAM	Proteobacteria	Proteobacteria	Gammaproteobacteria	Unassigned	Unassigned	Unassigned	Unassigned	0	0	0	0	0	0	0	0	0	0	0	0	0	0	0	0	0	0	28	0	0	0	0	0	0	0	0	0	0	0	0	0	0	0	0	0	0	0	0
0e9e09f45d1d60b683c89ef474ddab31	0.97949	Eukaryota	Unassigned	Unassigned	Unassigned	Unassigned	Unassigned	Unassigned	Unassigned	Unassigned	0	0	0	0	0	0	0	0	0	0	0	0	0	0	0	88	0	0	0	0	0	0	0	0	0	0	0	0	0	0	0	0	0	0	0	0	0	0	0
0ea81ac81b00b6f881e0f9668427e294	0.686934	Unassigned	Unassigned	Unassigned	Unassigned	Unassigned	Unassigned	Unassigned	Unassigned	Unassigned	0	0	0	0	0	0	0	0	0	0	0	0	0	0	0	0	0	0	0	0	0	0	0	0	0	0	0	0	0	0	0	0	0	0	0	0	0	25	0
0eae95ba28866128ece1becdaf429181	0.431313	Unassigned	Unassigned	Unassigned	Unassigned	Unassigned	Unassigned	Unassigned	Unassigned	Unassigned	0	0	0	0	0	0	0	0	0	0	0	0	0	0	0	0	0	0	0	0	0	0	0	0	0	0	0	0	0	0	0	0	0	0	0	0	0	0	0
0eb8a38ce16be8222675b35c6730173c	0.644863	Unassigned	Unassigned	Unassigned	Unassigned	Unassigned	Unassigned	Unassigned	Unassigned	Unassigned	0	0	0	0	0	0	0	0	0	0	0	0	0	0	0	0	0	0	0	0	0	0	0	0	0	4	0	0	0	0	0	0	0	0	0	0	0	0	0
0ec5bb197934ea8b9f5bc04cb7a9c2a0	0.979366	Eukaryota	Unassigned	Unassigned	Unassigned	Unassigned	Unassigned	Unassigned	Unassigned	Unassigned	0	0	0	0	0	0	0	0	0	0	0	0	0	0	0	0	0	22	0	0	0	0	0	0	0	0	0	0	0	0	0	0	0	0	0	0	0	0	0
0ed675f1258e6d82d9f3aaf46eb80ca3	0.74024	Eukaryota	Obazoa	Opisthokonta	Unassigned	Unassigned	Unassigned	Unassigned	Unassigned	Unassigned	0	0	8	0	0	0	0	0	0	0	0	0	0	0	0	0	0	0	0	0	0	0	0	0	0	0	0	0	0	0	0	0	0	0	0	0	0	0	0
0ef8e490ca92d425c61006a26aba066f	0.827239	Eukaryota	Obazoa	Opisthokonta	Metazoa	Unassigned	Unassigned	Unassigned	Unassigned	Unassigned	0	0	0	0	0	0	0	0	0	0	0	0	0	0	0	0	0	0	0	0	0	0	0	0	0	0	0	0	0	0	0	0	0	0	0	0	0	0	0
0efb39e9dc0c2251f73059ac995ccbe0	0.977376	Eukaryota	Unassigned	Unassigned	Unassigned	Unassigned	Unassigned	Unassigned	Unassigned	Unassigned	0	0	0	0	0	0	0	0	0	0	0	0	0	0	0	13	0	0	0	0	0	0	0	0	0	0	0	0	0	0	0	0	0	0	0	0	0	0	0
0efb6c295871bee5ea79618d3b246243	0.999864	Eukaryota	Obazoa	Opisthokonta	Fungi	Ascomycota	Pezizomycotina	Unassigned	Unassigned	Unassigned	0	0	0	0	0	0	0	0	0	0	0	0	0	0	0	0	0	0	0	0	0	0	0	0	0	0	0	0	0	0	0	55	0	0	0	0	0	0	0
0efb7a07a9efd6596bc3aa89fdc1dffa	0.973262	Eukaryota	Unassigned	Unassigned	Unassigned	Unassigned	Unassigned	Unassigned	Unassigned	Unassigned	0	0	0	0	0	0	0	40	0	0	0	0	0	0	0	0	0	0	0	0	0	0	0	0	0	0	0	0	0	0	0	0	0	0	0	0	0	0	0
0f01295bed62ba18ab8b3f2ef8226c6e	0.85905	Unassigned	Unassigned	Unassigned	Unassigned	Unassigned	Unassigned	Unassigned	Unassigned	Unassigned	0	0	0	0	0	0	0	0	0	0	0	0	0	0	0	0	0	0	0	0	0	0	0	0	0	0	0	0	0	0	0	0	0	0	0	0	0	0	0
0f06f92d8e0c6d09cb0bee89c0ba6a34	0.823048	Bacteria	PANNAM	Proteobacteria	Proteobacteria	Alphaproteobacteria	Unassigned	Unassigned	Unassigned	Unassigned	0	0	0	0	0	0	0	0	0	20	0	0	0	0	0	0	0	0	0	0	0	0	0	0	0	0	0	0	0	0	0	0	0	0	0	0	0	0	0
0f15c00c4e0d76b5bdd4f2782a456a3e	0.384862	Unassigned	Unassigned	Unassigned	Unassigned	Unassigned	Unassigned	Unassigned	Unassigned	Unassigned	0	0	0	0	0	0	0	0	0	0	0	0	0	0	0	0	0	0	7	0	0	0	0	0	0	0	0	0	0	0	0	0	0	0	0	0	0	0	0
0f17d0e6cca1ef15677729cd87e149f9	0.987853	Eukaryota	Obazoa	Opisthokonta	Fungi	Basidiomycota	Agaricomycotina	Agaricomycetes	Unassigned	Unassigned	0	0	0	0	0	0	0	0	0	0	0	0	0	0	0	0	0	0	0	0	0	0	0	0	0	0	0	0	0	0	0	0	0	0	0	0	14	0	0
0f1fd223e38307c5293b15970422f038	0.901039	Unassigned	Unassigned	Unassigned	Unassigned	Unassigned	Unassigned	Unassigned	Unassigned	Unassigned	0	0	0	0	0	0	0	0	0	0	5	0	0	0	0	0	0	0	0	0	0	0	0	0	0	0	0	0	0	0	0	0	0	0	0	0	0	0	0
0f2e431d2dcac9cb27a341da08bfb256	0.762443	Eukaryota	Obazoa	Opisthokonta	Metazoa	Unassigned	Unassigned	Unassigned	Unassigned	Unassigned	0	1	0	0	0	0	0	0	0	0	0	0	0	0	0	0	0	0	0	0	0	0	0	0	0	0	0	0	0	0	0	0	0	0	0	0	0	0	0
0f2f8d820dfe38688c88d38245d23b6e	0.915728	Eukaryota	Unassigned	Unassigned	Unassigned	Unassigned	Unassigned	Unassigned	Unassigned	Unassigned	0	0	0	0	0	0	0	0	0	0	0	0	0	0	0	0	0	0	0	0	0	0	0	0	0	0	0	0	0	0	0	0	0	0	0	0	0	0	0
0f3adaa137789dd636c03c9e769ddc23	0.979793	Eukaryota	Obazoa	Opisthokonta	Fungi	Ascomycota	Saccharomycotina	Saccharomycetales	Unassigned	Unassigned	0	0	0	0	0	0	0	0	0	0	1	0	0	0	0	0	0	0	0	0	0	0	0	0	0	0	0	0	0	0	0	0	0	0	0	0	0	0	0
0f62d01b76edbe82cb33a0c8d74287ea	0.96236	Eukaryota	Unassigned	Unassigned	Unassigned	Unassigned	Unassigned	Unassigned	Unassigned	Unassigned	0	0	0	0	0	0	0	0	0	0	0	0	0	0	0	0	0	10	0	0	44	0	0	0	0	0	0	0	0	0	0	0	37	46	0	0	0	0	0
0f644657b94296187388a58e59f044bd	0.870137	Eukaryota	Unassigned	Unassigned	Unassigned	Unassigned	Unassigned	Unassigned	Unassigned	Unassigned	0	0	0	0	0	0	0	0	0	0	0	0	0	0	0	0	0	0	0	0	0	0	0	0	0	0	0	0	0	0	0	0	0	0	0	0	0	0	0
0f6a6a6242c5cf70dba0c795ef62bffa	0.968944	Eukaryota	Unassigned	Unassigned	Unassigned	Unassigned	Unassigned	Unassigned	Unassigned	Unassigned	0	0	0	0	0	0	0	0	0	0	0	0	0	13	0	0	0	0	0	0	0	0	0	0	0	0	0	0	0	0	0	0	0	0	0	0	0	0	0
0f6ce0dafdc22fc6195354e9004810e7	0.806152	Eukaryota	Obazoa	Opisthokonta	Unassigned	Unassigned	Unassigned	Unassigned	Unassigned	Unassigned	0	0	0	0	0	0	0	0	0	0	0	0	0	0	0	0	0	0	0	0	0	0	0	0	0	0	0	0	0	0	0	0	0	0	0	0	0	0	10
0f6fcfd86346407b44d693f2576fcd7b	0.751356	Bacteria	PANNAM	Proteobacteria	Proteobacteria	Gammaproteobacteria	Unassigned	Unassigned	Unassigned	Unassigned	0	0	0	0	0	0	0	0	0	0	0	0	0	0	0	0	0	0	0	0	8	0	0	0	0	0	0	0	0	0	0	0	0	0	0	0	0	0	0
0f76a31ee4bc8fc1c105c86d0a06d150	0.924113	Eukaryota	Unassigned	Unassigned	Unassigned	Unassigned	Unassigned	Unassigned	Unassigned	Unassigned	0	0	0	0	0	0	0	0	0	0	0	0	0	0	0	0	0	0	0	0	0	0	30	0	0	0	0	0	0	0	0	0	0	0	0	0	0	0	0
0f779fa5b79295275b12eeb709551674	0.750543	Unassigned	Unassigned	Unassigned	Unassigned	Unassigned	Unassigned	Unassigned	Unassigned	Unassigned	0	0	0	0	0	0	0	0	0	0	0	0	0	0	0	0	0	0	0	0	0	0	0	0	0	0	0	0	167	0	0	0	0	0	0	0	0	0	0
0f92253836e24cb035272cfd14b1de66	0.980888	Eukaryota	Unassigned	Unassigned	Unassigned	Unassigned	Unassigned	Unassigned	Unassigned	Unassigned	0	0	0	0	0	0	0	0	0	0	6	0	0	0	0	0	0	0	0	0	0	0	0	0	0	0	0	0	0	0	0	0	0	0	0	0	0	0	0
0f98a934db42d79f71794e71841c0b67	0.952693	Eukaryota	Unassigned	Unassigned	Unassigned	Unassigned	Unassigned	Unassigned	Unassigned	Unassigned	0	0	0	0	0	0	0	0	0	0	0	0	0	0	0	0	0	0	0	0	0	0	0	0	0	0	0	0	0	0	0	0	0	0	0	0	0	0	0
0f9baf7ac760281534a876daa3bfcb41	0.786718	Eukaryota	Unassigned	Unassigned	Unassigned	Unassigned	Unassigned	Unassigned	Unassigned	Unassigned	0	0	0	0	0	0	0	0	0	2	0	0	0	0	0	0	0	0	0	0	0	0	0	0	0	0	0	0	0	0	0	0	0	0	0	0	0	0	0
0f9c69b7190ac8072fa824b563b76ab8	0.837515	Eukaryota	Obazoa	Opisthokonta	Fungi	Unassigned	Unassigned	Unassigned	Unassigned	Unassigned	0	0	0	0	0	0	0	0	0	0	0	0	0	11	0	0	0	0	0	0	0	0	0	0	0	0	0	0	0	0	0	0	0	0	0	0	0	0	0
0f9f5c05156053503516ecf239a30d3b	0.997693	Eukaryota	Unassigned	Unassigned	Unassigned	Unassigned	Unassigned	Unassigned	Unassigned	Unassigned	0	0	0	0	0	0	0	0	0	0	0	0	0	0	0	0	0	0	0	0	0	0	0	0	0	5	0	0	0	0	0	0	0	0	0	0	0	0	0
0fa240887b977246735962122f8abeaf	0.629729	Unassigned	Unassigned	Unassigned	Unassigned	Unassigned	Unassigned	Unassigned	Unassigned	Unassigned	0	0	0	0	0	0	0	0	0	0	0	0	0	0	0	0	0	0	30	0	0	0	0	0	0	0	0	0	0	0	0	0	0	0	0	0	0	0	0
0fa4f33a566c72c2edee05b4f752d148	0.968979	Eukaryota	Unassigned	Unassigned	Unassigned	Unassigned	Unassigned	Unassigned	Unassigned	Unassigned	0	0	0	0	0	0	0	0	0	0	0	0	0	0	0	0	0	0	0	0	0	0	0	0	0	0	0	0	0	0	0	0	0	0	0	0	0	13	0
0fab8bf6b62fa331c8d2219381597578	0.926705	Eukaryota	Unassigned	Unassigned	Unassigned	Unassigned	Unassigned	Unassigned	Unassigned	Unassigned	0	0	0	0	0	0	5	0	0	0	0	0	0	0	0	0	0	0	0	0	0	0	0	0	0	0	0	0	0	0	0	0	0	0	0	0	0	0	0
0faf3b5076fdd36fc66f20a171ab47e4	0.702395	Eukaryota	Obazoa	Opisthokonta	Fungi	Ascomycota	Saccharomycotina	Saccharomycetales	Unassigned	Unassigned	0	0	0	0	0	0	0	0	0	0	0	0	0	0	0	1	0	0	0	0	0	0	0	0	0	0	0	0	0	0	0	0	0	0	0	0	0	0	0
0fb272e311cd31c8b08560b5c73cb2e7	0.78896	Eukaryota	Obazoa	Opisthokonta	Unassigned	Unassigned	Unassigned	Unassigned	Unassigned	Unassigned	0	0	0	0	0	0	0	0	0	0	0	0	0	0	38	0	0	0	0	0	0	0	0	0	0	0	0	0	0	0	0	0	0	0	0	0	0	0	0
0fb40ccb22c7541096a976baa1e7ff0b	0.780215	Unassigned	Unassigned	Unassigned	Unassigned	Unassigned	Unassigned	Unassigned	Unassigned	Unassigned	0	0	0	0	0	0	0	0	0	8	0	0	0	0	0	0	0	0	0	0	0	0	0	0	0	0	0	0	0	0	0	0	0	0	0	0	0	0	0
0fb60842f88f9baab7d08f92e3ca0eb0	0.734656	Eukaryota	Obazoa	Opisthokonta	Metazoa	Arthropoda	Unassigned	Unassigned	Unassigned	Unassigned	0	0	0	0	0	0	0	0	0	0	0	0	15	0	0	0	0	0	0	0	0	0	0	0	0	0	0	0	0	0	0	0	0	0	0	0	0	0	0
0fc25b6310a5b44c1f7eb961fd2c0fea	0.951466	Unassigned	Unassigned	Unassigned	Unassigned	Unassigned	Unassigned	Unassigned	Unassigned	Unassigned	0	0	0	0	0	0	0	0	0	0	0	0	0	0	0	2	0	0	0	0	0	0	0	0	0	0	0	0	0	0	0	0	0	0	0	0	0	0	0
0fca15370aa2733d8a2e56af68da1fe6	0.967349	Eukaryota	Unassigned	Unassigned	Unassigned	Unassigned	Unassigned	Unassigned	Unassigned	Unassigned	0	0	0	0	0	0	0	0	0	0	0	0	0	0	0	0	0	0	0	0	0	0	0	0	0	0	0	0	0	0	0	0	0	0	16	17	0	0	0
0fd4a5f0340c13ec1ef9c4baf67b35db	0.966897	Eukaryota	Unassigned	Unassigned	Unassigned	Unassigned	Unassigned	Unassigned	Unassigned	Unassigned	0	0	0	0	0	0	0	0	0	0	0	0	0	0	0	0	0	0	0	0	0	0	0	0	0	0	0	0	0	0	64	0	0	0	0	0	0	0	0
0fdbfd5ed25af9749fdbb3b1ac6cd91a	0.96323	Eukaryota	Obazoa	Opisthokonta	Fungi	Ascomycota	Pezizomycotina	Dothideomycetes	Alternaria	Unassigned	0	0	0	0	0	0	0	0	0	0	0	0	0	0	0	0	0	0	0	0	0	0	0	0	0	0	0	0	0	0	11	0	0	0	0	0	0	0	0
0fdbff03f263df84e7ef0d2a5c1be6a0	0.818078	Unassigned	Unassigned	Unassigned	Unassigned	Unassigned	Unassigned	Unassigned	Unassigned	Unassigned	0	0	0	0	0	0	0	0	0	0	5	0	0	0	0	0	0	0	0	0	0	0	0	0	0	0	0	0	0	0	0	0	0	0	0	0	0	0	0
0fdd051caa36ed53a3b3fa01528a5ca0	0.906373	Unassigned	Unassigned	Unassigned	Unassigned	Unassigned	Unassigned	Unassigned	Unassigned	Unassigned	0	0	0	0	0	0	0	0	0	0	0	0	0	0	0	0	0	0	0	0	0	20	0	0	0	0	0	0	0	0	0	0	0	0	0	0	0	0	0
0febbd09f45ba66cf59d546498330756	0.914181	Eukaryota	Unassigned	Unassigned	Unassigned	Unassigned	Unassigned	Unassigned	Unassigned	Unassigned	0	0	0	0	0	0	0	0	0	0	0	0	0	0	0	0	0	14	0	0	0	0	0	0	0	0	0	0	0	0	0	0	0	0	0	0	0	0	0
10069835aaeda230863443000310a73a	0.946836	Eukaryota	Unassigned	Unassigned	Unassigned	Unassigned	Unassigned	Unassigned	Unassigned	Unassigned	0	0	0	0	0	0	0	0	0	0	0	0	0	0	0	0	0	0	0	0	0	0	0	0	0	0	0	0	0	0	0	0	0	0	0	185	0	0	0
10158a292430599165356b6ab4b555f1	0.973149	Eukaryota	Unassigned	Unassigned	Unassigned	Unassigned	Unassigned	Unassigned	Unassigned	Unassigned	0	0	0	15	0	0	0	0	0	0	0	0	0	0	0	0	0	0	0	0	0	0	0	0	0	0	0	0	0	0	0	0	0	0	0	0	0	0	0
1021b65a1bda4746b201375321c2165e	0.997067	Eukaryota	Obazoa	Opisthokonta	Fungi	Ascomycota	Saccharomycotina	Saccharomycetales	Geotrichum	Geotrichum_sp.	0	20	0	0	0	0	0	0	0	0	0	0	0	0	0	0	0	0	0	0	0	0	0	0	0	0	0	0	0	0	0	0	0	0	0	0	0	0	0
1024b6957aeefa9dd51a1e07509d15b6	0.808857	Eukaryota	Obazoa	Opisthokonta	Metazoa	Unassigned	Unassigned	Unassigned	Unassigned	Unassigned	0	0	0	0	0	0	0	0	0	0	3	0	0	0	0	0	0	0	0	0	0	0	0	0	0	0	0	0	0	0	0	0	0	0	0	0	0	0	0
103269b323e663a8418556ca9eef27ea	0.982846	Eukaryota	Unassigned	Unassigned	Unassigned	Unassigned	Unassigned	Unassigned	Unassigned	Unassigned	0	0	0	0	0	0	0	0	0	0	0	0	0	0	0	0	9	0	0	0	0	0	0	0	0	0	0	0	0	0	0	0	5	0	29	0	0	0	0
1040d5080319b006095e37c59bec48a9	0.962984	Eukaryota	Obazoa	Opisthokonta	Unassigned	Unassigned	Unassigned	Unassigned	Unassigned	Unassigned	0	0	0	0	0	0	0	0	0	0	0	0	0	0	0	0	0	0	0	0	0	0	0	0	0	8	0	0	0	0	0	0	0	0	0	0	0	0	0
1042311d6adc4804565bcf9d2913acb7	0.823016	Unassigned	Unassigned	Unassigned	Unassigned	Unassigned	Unassigned	Unassigned	Unassigned	Unassigned	0	0	0	0	0	0	0	0	0	0	0	0	0	0	0	0	3	0	0	0	0	0	0	0	0	0	0	0	0	0	0	0	0	0	0	0	0	0	0
1050627543fe1de9364c3f22d01fcf88	0.974746	Eukaryota	Unassigned	Unassigned	Unassigned	Unassigned	Unassigned	Unassigned	Unassigned	Unassigned	0	0	0	0	0	0	8	0	0	0	0	0	0	0	0	0	0	0	0	0	0	0	0	0	0	0	0	0	0	0	0	0	0	0	0	0	0	0	0
1053f14b75f338a548f4013a7a35f374	0.966305	Eukaryota	Unassigned	Unassigned	Unassigned	Unassigned	Unassigned	Unassigned	Unassigned	Unassigned	0	0	27	0	0	0	0	0	0	0	0	0	0	0	0	0	0	0	0	0	0	0	0	0	0	0	0	0	0	0	0	0	0	0	0	0	0	0	0
105986e75d3ed98e262ad69832c7bff4	0.982459	Eukaryota	Unassigned	Unassigned	Unassigned	Unassigned	Unassigned	Unassigned	Unassigned	Unassigned	0	0	11	0	0	0	0	0	0	0	0	0	0	0	0	0	0	0	0	0	0	0	0	0	0	0	0	0	0	0	0	0	0	0	0	0	0	0	0
1066463db366e3f2ad37972ba327a852	0.984599	Eukaryota	Unassigned	Unassigned	Unassigned	Unassigned	Unassigned	Unassigned	Unassigned	Unassigned	0	0	0	0	0	0	0	0	0	0	0	0	0	0	0	0	0	0	0	0	0	0	0	0	0	0	0	0	0	0	0	0	0	0	0	0	0	6	0
106a4ecaa37de49e6c7079b8b452de6d	0.98339	Eukaryota	Unassigned	Unassigned	Unassigned	Unassigned	Unassigned	Unassigned	Unassigned	Unassigned	0	0	0	0	0	0	0	0	0	0	0	0	0	0	0	0	0	0	0	0	0	0	0	0	0	0	0	0	0	0	0	0	0	0	0	0	0	0	0
10755783007ebc624fd91490f88138b0	0.910364	Eukaryota	Unassigned	Unassigned	Unassigned	Unassigned	Unassigned	Unassigned	Unassigned	Unassigned	0	0	0	0	0	0	0	0	0	0	0	34	0	0	0	0	0	0	0	0	0	0	0	0	0	0	0	0	0	0	0	0	0	0	0	0	0	0	0
107db5dfa603ae2e0b877c770038b7c1	0.989275	Eukaryota	Unassigned	Unassigned	Unassigned	Unassigned	Unassigned	Unassigned	Unassigned	Unassigned	0	0	0	0	0	0	0	0	0	0	0	0	0	0	0	0	0	0	0	0	0	0	0	0	0	0	0	0	0	0	0	0	0	0	0	0	32	0	0
1091ca781f1a2231eaf07badb9abeeb7	0.959518	Eukaryota	Unassigned	Unassigned	Unassigned	Unassigned	Unassigned	Unassigned	Unassigned	Unassigned	0	0	0	0	0	0	0	0	0	12	0	0	0	0	0	0	0	0	0	0	0	0	0	0	0	0	0	0	0	0	0	0	0	0	0	0	0	0	0
109dd31affcb64355662a1b68cf76b56	0.951303	Eukaryota	Obazoa	Opisthokonta	Fungi	Unassigned	Unassigned	Unassigned	Unassigned	Unassigned	0	0	0	0	0	0	0	0	0	0	0	0	0	0	0	0	0	0	0	0	0	0	0	0	0	0	0	0	0	0	0	0	0	0	0	0	0	0	0
10a2bbc133dce85411209754c076aed7	0.915132	Eukaryota	Unassigned	Unassigned	Unassigned	Unassigned	Unassigned	Unassigned	Unassigned	Unassigned	0	0	0	0	0	0	0	0	0	0	0	0	0	0	0	0	0	0	0	0	0	0	0	0	0	0	0	0	0	0	0	0	0	0	0	0	0	0	0
10ad2624ffec8471ed19fe5ae07008c3	0.929929	Eukaryota	Obazoa	Opisthokonta	Fungi	Ascomycota	Saccharomycotina	Saccharomycetales	Unassigned	Unassigned	0	0	0	0	0	0	0	0	0	0	11	0	0	0	0	0	0	0	0	0	0	0	91	0	0	0	0	0	8	8	0	0	0	0	0	0	0	3	0
10ae28973356a79f0760d07586e0c86f	0.974935	Eukaryota	Unassigned	Unassigned	Unassigned	Unassigned	Unassigned	Unassigned	Unassigned	Unassigned	0	0	0	0	0	0	0	0	0	0	0	0	0	0	0	2	0	0	0	0	0	0	0	0	0	0	0	0	0	0	0	0	0	0	0	0	0	0	0
10aff7e633e131d4232315289ee43dbc	0.997168	Eukaryota	Unassigned	Unassigned	Unassigned	Unassigned	Unassigned	Unassigned	Unassigned	Unassigned	0	0	0	0	0	0	0	0	0	0	0	0	0	0	0	0	0	0	0	0	0	0	0	0	0	0	0	0	0	0	0	0	37	24	0	0	0	0	0
10ba630b61ca3960fd73a201e5487c93	0.964434	Eukaryota	Unassigned	Unassigned	Unassigned	Unassigned	Unassigned	Unassigned	Unassigned	Unassigned	0	0	0	0	0	0	0	0	0	0	0	0	0	0	0	0	0	2	0	0	0	0	0	0	0	0	0	0	0	0	0	0	0	0	0	0	0	0	0
10bb705069eb87417153e4bf28d6ae24	0.984535	Eukaryota	Unassigned	Unassigned	Unassigned	Unassigned	Unassigned	Unassigned	Unassigned	Unassigned	0	0	0	0	0	0	0	0	0	10	0	0	0	0	0	0	0	0	0	0	0	0	0	0	0	0	0	0	0	0	0	0	0	0	0	0	0	0	0
10f41623d3d1ccb6559bdd137fa48fb0	0.962621	Eukaryota	Unassigned	Unassigned	Unassigned	Unassigned	Unassigned	Unassigned	Unassigned	Unassigned	0	0	0	0	0	0	0	0	0	0	0	0	0	0	0	0	0	0	0	0	0	0	0	0	0	0	0	0	0	0	0	0	0	0	66	0	0	0	0
10f51795f85fa4bf61e794b1f32d311a	0.995359	Eukaryota	Obazoa	Opisthokonta	Fungi	Ascomycota	Saccharomycotina	Saccharomycetales	Geotrichum	Geotrichum_sp.	0	0	0	0	0	0	0	0	0	0	4	0	0	0	0	0	0	0	0	0	0	0	0	0	0	0	0	0	0	0	0	0	0	0	0	0	0	0	0
10ffd1be3f8649bca88c2525dc50e61c	0.977826	Eukaryota	Obazoa	Opisthokonta	Fungi	Ascomycota	Saccharomycotina	Saccharomycetales	Unassigned	Unassigned	0	0	0	0	0	15	0	0	0	0	0	0	0	0	0	0	0	0	0	0	0	0	0	0	0	0	0	0	0	0	0	0	0	0	0	0	0	0	0
1103a6faa25d7136f9bc50f4111c3c05	0.763713	Eukaryota	Obazoa	Opisthokonta	Metazoa	Unassigned	Unassigned	Unassigned	Unassigned	Unassigned	0	0	0	0	0	0	0	0	9	0	0	0	0	0	0	0	0	0	0	0	0	0	0	0	0	0	0	0	0	0	0	0	0	0	0	0	0	0	0
1115982d174cbe683a03001e6462d2c4	0.987635	Eukaryota	Unassigned	Unassigned	Unassigned	Unassigned	Unassigned	Unassigned	Unassigned	Unassigned	0	0	0	0	0	0	0	0	0	0	0	0	0	0	0	0	0	0	0	0	0	0	0	0	0	0	0	0	0	0	0	0	0	0	0	0	0	0	0
1118a48c7e5fa47f8318eb4cc8160f44	0.742336	Bacteria	PANNAM	Proteobacteria	Proteobacteria	Gammaproteobacteria	Pasteurellales	Pasteurellaceae	Unassigned	Unassigned	0	0	0	0	0	0	0	0	0	0	0	0	0	0	0	0	0	133	0	0	0	0	0	0	0	0	0	0	0	0	0	0	0	0	0	0	0	0	0
1121e856d832fc57ec19f1fb25aa8a19	0.781343	Eukaryota	Obazoa	Opisthokonta	Fungi	Ascomycota	Saccharomycotina	Saccharomycetales	Unassigned	Unassigned	0	0	0	0	0	0	0	0	0	0	0	0	3	0	0	0	0	0	0	0	0	0	0	0	0	0	0	0	0	0	0	0	0	0	0	0	0	0	0
11230d847db8403cd480cbc3d3f1ade2	0.741884	Eukaryota	Obazoa	Opisthokonta	Metazoa	Unassigned	Unassigned	Unassigned	Unassigned	Unassigned	0	0	0	0	0	0	0	0	0	0	0	0	0	0	0	0	8	0	0	13	0	0	0	0	0	0	0	0	0	0	0	0	0	0	0	0	0	0	0
112b2ca7b849720d2f05f8fc5bf6d4a5	0.887926	Bacteria	PANNAM	Proteobacteria	Proteobacteria	Alphaproteobacteria	Acetobacterales	Acetobacteraceae	Unassigned	Unassigned	0	0	0	0	0	0	0	0	37	0	0	0	0	0	0	0	0	0	0	0	0	0	0	0	0	0	0	0	0	0	0	0	0	0	0	0	0	0	0
114162c133d359932706b912eef7a4b8	0.946457	Eukaryota	Unassigned	Unassigned	Unassigned	Unassigned	Unassigned	Unassigned	Unassigned	Unassigned	13	0	0	0	0	0	0	0	0	0	0	0	0	0	0	0	0	0	0	0	0	0	0	0	0	0	0	0	0	0	0	0	0	0	0	0	0	0	0
1146324865448068dc69d0dc40569ca7	0.719007	Eukaryota	Obazoa	Opisthokonta	Unassigned	Unassigned	Unassigned	Unassigned	Unassigned	Unassigned	0	0	0	0	0	0	0	0	0	0	7	0	0	0	0	0	0	0	0	0	0	0	0	0	0	0	0	0	0	0	0	0	0	0	0	0	0	0	0
1149de49fd522a20fda8ad2a9642255f	0.975165	Eukaryota	Unassigned	Unassigned	Unassigned	Unassigned	Unassigned	Unassigned	Unassigned	Unassigned	0	0	0	0	0	0	0	0	0	0	0	0	0	0	0	0	0	14	0	0	0	0	0	0	0	0	0	0	0	0	0	0	0	0	0	0	0	0	0
115b610bc4f3d8ed1174466e0dd547f1	0.548561	Unassigned	Unassigned	Unassigned	Unassigned	Unassigned	Unassigned	Unassigned	Unassigned	Unassigned	0	0	0	0	0	0	0	0	16	0	0	0	0	0	0	0	0	0	0	0	0	0	0	0	0	0	0	0	0	0	0	0	0	0	0	0	0	0	0
11605e1d4576d238afc189258e35c7b7	0.79995	Eukaryota	Obazoa	Opisthokonta	Fungi	Basidiomycota	Ustilaginomycotina	Exobasidiomycetes	Malassezia	Malassezia_slooffiae	0	0	0	0	0	0	0	0	0	0	0	0	0	0	0	0	0	7	0	0	0	0	0	0	0	0	0	0	0	0	0	0	0	0	0	0	0	0	0
116605c6ad8572f9a1ea331b76a5495d	0.973463	Eukaryota	Unassigned	Unassigned	Unassigned	Unassigned	Unassigned	Unassigned	Unassigned	Unassigned	0	0	0	0	0	0	0	0	0	0	0	0	0	0	0	0	0	0	0	0	0	0	0	0	0	0	0	8	0	0	0	0	0	0	0	0	0	0	0
1173910b597eadfb6d42cd4841dc54d7	0.738839	Eukaryota	Obazoa	Opisthokonta	Metazoa	Unassigned	Unassigned	Unassigned	Unassigned	Unassigned	0	0	0	0	0	0	0	0	0	0	0	0	0	0	0	0	0	0	0	0	0	0	0	0	0	0	0	0	0	0	0	0	38	0	0	0	0	0	0
11889caea7965e082f6ee00061c00310	0.939299	Eukaryota	Archaeplastida	Streptophyta	Streptophyta	Embryophyceae	Embryophyceae	EmbryophyceaeX	Unassigned	Unassigned	0	0	0	0	0	0	0	0	0	0	0	10	0	0	0	0	0	0	0	0	0	0	0	0	0	0	0	0	0	0	0	0	0	0	0	0	0	0	0
1198e0ff04d4604d98532fd3da41aa03	0.982729	Eukaryota	Unassigned	Unassigned	Unassigned	Unassigned	Unassigned	Unassigned	Unassigned	Unassigned	0	0	0	0	0	0	0	0	0	0	0	0	0	0	0	0	0	0	0	0	0	0	0	0	0	0	0	0	0	0	0	0	0	0	0	0	0	0	0
11ab043c05b5f11f35e6095a2aad9334	0.71446	Eukaryota	Obazoa	Opisthokonta	Fungi	Ascomycota	Unassigned	Unassigned	Unassigned	Unassigned	0	21	0	0	0	0	0	0	0	0	11	0	0	0	0	0	0	0	0	0	0	0	0	0	0	0	0	0	0	0	0	0	0	0	0	0	0	0	0
11ca50dd2273fd8d5444127242efdc6a	0.892175	Eukaryota	Unassigned	Unassigned	Unassigned	Unassigned	Unassigned	Unassigned	Unassigned	Unassigned	0	0	0	0	0	0	0	0	57	0	0	0	0	0	0	0	0	0	0	0	0	0	0	0	0	0	0	0	0	0	0	0	0	0	0	0	0	0	0
11d8d52c87e0e3557c211a81fd4d9292	0.975013	Eukaryota	Unassigned	Unassigned	Unassigned	Unassigned	Unassigned	Unassigned	Unassigned	Unassigned	0	0	0	0	0	0	0	0	0	0	0	0	0	15	0	0	0	0	0	0	0	0	0	0	0	0	0	0	0	0	0	0	0	0	0	0	0	0	0
11e27702f29d4233a60054d9b81b069e	0.808534	Eukaryota	Obazoa	Opisthokonta	Metazoa	Unassigned	Unassigned	Unassigned	Unassigned	Unassigned	0	0	0	0	0	0	0	0	0	0	0	0	0	0	0	22	0	0	0	0	0	0	0	0	0	0	0	0	0	0	0	0	0	0	0	0	0	0	0
11e2b966b96ea218453d914d53fed10e	0.96515	Eukaryota	Obazoa	Opisthokonta	Fungi	Ascomycota	Pezizomycotina	Eurotiomycetes	Unassigned	Unassigned	0	0	0	0	0	0	0	0	0	0	0	0	0	0	0	0	0	0	0	0	0	0	0	0	30	0	0	0	0	0	0	0	0	0	0	0	0	0	0
11ecc9b6c6f2f96f12635e2676fbfd13	0.868847	Bacteria	PANNAM	Proteobacteria	Proteobacteria	Gammaproteobacteria	Enterobacteriales	Enterobacteriaceae	Unassigned	Unassigned	0	0	0	0	9	0	0	0	0	0	0	0	0	0	0	0	0	0	0	0	0	0	0	0	0	0	0	0	0	0	0	0	0	0	0	0	0	0	0
11ff66b3e6f1499ebe9a0bdfed49ef75	0.712285	Eukaryota	Obazoa	Opisthokonta	Unassigned	Unassigned	Unassigned	Unassigned	Unassigned	Unassigned	0	0	0	0	0	0	0	0	0	0	0	0	0	0	0	0	0	0	0	0	0	0	0	0	0	0	0	0	0	0	0	0	0	0	0	11	0	0	0
121526a76a83b01b1374b41b7e5873ec	0.952067	Eukaryota	Unassigned	Unassigned	Unassigned	Unassigned	Unassigned	Unassigned	Unassigned	Unassigned	0	0	0	0	0	0	0	0	0	0	0	0	0	0	0	0	0	0	0	0	0	0	0	0	0	0	0	0	0	0	0	0	0	0	0	0	0	0	4
121af37979780f7655bad71bc4859f67	0.729977	Bacteria	PANNAM	Proteobacteria	Proteobacteria	Alphaproteobacteria	Unassigned	Unassigned	Unassigned	Unassigned	0	0	0	0	0	0	0	0	0	0	0	0	0	0	5	0	0	0	0	0	0	0	0	0	0	0	0	0	0	0	0	0	0	0	0	0	0	0	0
122352087f01c0474c802d34c5632399	0.921761	Eukaryota	Unassigned	Unassigned	Unassigned	Unassigned	Unassigned	Unassigned	Unassigned	Unassigned	0	0	0	0	0	0	0	0	2	0	0	0	0	0	0	0	0	0	0	0	0	0	0	0	0	0	0	0	0	0	0	0	0	0	0	0	0	0	0
123d1afc21a46fd3f3cba82cf171069b	0.965846	Eukaryota	Unassigned	Unassigned	Unassigned	Unassigned	Unassigned	Unassigned	Unassigned	Unassigned	0	0	0	0	0	0	0	0	0	0	0	0	0	0	0	0	0	0	0	0	0	0	0	0	0	0	0	0	0	0	5	0	0	0	0	0	0	0	0
12521cffdd343956d6d52a1e0c2d92e3	0.567783	Unassigned	Unassigned	Unassigned	Unassigned	Unassigned	Unassigned	Unassigned	Unassigned	Unassigned	0	0	0	0	0	0	0	0	0	0	0	0	0	0	0	0	0	0	0	0	0	0	0	0	0	0	0	0	0	0	0	0	0	0	0	107	0	0	0
12531d5d3bae521af9ed55353c83cdcb	0.842008	Unassigned	Unassigned	Unassigned	Unassigned	Unassigned	Unassigned	Unassigned	Unassigned	Unassigned	0	0	0	0	0	0	0	9	0	0	0	0	0	0	0	0	0	0	0	0	0	0	0	0	0	0	0	0	0	0	0	0	0	0	0	0	0	0	0
1254be8aa9098635d15c0dd09bf4f298	0.996843	Eukaryota	Unassigned	Unassigned	Unassigned	Unassigned	Unassigned	Unassigned	Unassigned	Unassigned	0	0	0	0	0	0	0	0	0	0	0	0	0	0	0	0	0	0	0	0	0	0	0	0	0	0	0	0	0	0	0	0	0	0	0	0	0	0	0
125dd16e887ebc38ee93f3c6e9971b68	0.972646	Eukaryota	Unassigned	Unassigned	Unassigned	Unassigned	Unassigned	Unassigned	Unassigned	Unassigned	0	0	0	0	0	0	0	0	0	0	0	0	0	0	0	30	0	0	0	0	0	0	0	0	0	0	0	0	0	0	0	0	0	0	0	0	0	0	0
1261c886bcec60c6e142ba1d9bbc4a73	0.95559	Eukaryota	Unassigned	Unassigned	Unassigned	Unassigned	Unassigned	Unassigned	Unassigned	Unassigned	0	0	0	0	0	0	0	0	12	0	0	0	0	0	0	0	0	0	0	0	0	0	0	0	0	0	0	0	0	0	0	0	0	0	0	0	0	0	0
126eff7dad3f2dda95954ac140d39257	0.932063	Eukaryota	Unassigned	Unassigned	Unassigned	Unassigned	Unassigned	Unassigned	Unassigned	Unassigned	0	0	0	0	0	0	0	0	80	0	15	0	0	0	0	0	174	254	0	149	120	68	0	43	0	133	0	394	0	0	0	0	0	13	0	0	0	0	0
1275fc0454b4e6f9ca2b364ef485fc17	0.975447	Eukaryota	Unassigned	Unassigned	Unassigned	Unassigned	Unassigned	Unassigned	Unassigned	Unassigned	0	0	0	0	0	0	0	0	0	0	0	0	0	0	0	0	4	0	0	5	0	0	0	103	0	52	0	0	0	0	0	0	0	0	0	0	0	33	17
127920888921bb2248fe572d6e0065ba	0.922668	Eukaryota	Unassigned	Unassigned	Unassigned	Unassigned	Unassigned	Unassigned	Unassigned	Unassigned	0	0	0	0	0	0	0	0	0	0	0	0	0	0	0	0	0	0	0	9	0	0	0	0	0	0	0	0	0	0	0	0	0	0	0	0	0	0	0
12842fe538242b970f435790043d4deb	0.901892	Unassigned	Unassigned	Unassigned	Unassigned	Unassigned	Unassigned	Unassigned	Unassigned	Unassigned	0	0	0	0	0	0	107	0	0	0	0	0	0	0	0	0	0	0	0	0	0	0	0	0	0	0	0	0	0	0	0	0	0	0	0	0	0	0	0
1288fdec66c81d154a0ec7ed2ca8b5e1	0.936289	Eukaryota	Unassigned	Unassigned	Unassigned	Unassigned	Unassigned	Unassigned	Unassigned	Unassigned	0	0	0	0	0	0	0	0	0	0	0	0	0	0	0	0	0	8	0	0	0	0	0	0	0	0	0	0	0	0	0	0	0	0	0	0	0	0	0
129170233a194acb1bca55177d717082	0.779675	Unassigned	Unassigned	Unassigned	Unassigned	Unassigned	Unassigned	Unassigned	Unassigned	Unassigned	0	0	0	0	0	0	0	0	0	0	0	0	0	0	0	0	0	0	0	0	0	14	0	0	0	0	0	0	0	0	0	0	0	0	0	0	0	0	0
12a18bcabb02288fef484d3f3859f6df	0.428534	Unassigned	Unassigned	Unassigned	Unassigned	Unassigned	Unassigned	Unassigned	Unassigned	Unassigned	0	0	0	0	0	0	32	0	0	0	0	0	0	0	0	0	0	0	0	0	0	0	0	0	0	0	0	0	0	0	0	0	0	0	0	0	0	0	0
12a7b3c6dfac8222200c66f7e4e3f7e4	0.554683	Unassigned	Unassigned	Unassigned	Unassigned	Unassigned	Unassigned	Unassigned	Unassigned	Unassigned	0	0	0	0	0	0	0	0	0	0	0	0	0	0	0	0	0	0	0	0	0	0	0	11	0	0	0	0	0	0	0	0	0	0	0	0	0	0	0
12b4bd8ff0af6823299a61baf693dca2	0.806854	Unassigned	Unassigned	Unassigned	Unassigned	Unassigned	Unassigned	Unassigned	Unassigned	Unassigned	0	0	0	0	0	0	0	0	0	0	0	0	0	0	0	0	0	0	0	0	0	0	0	0	7	0	0	0	0	0	0	0	0	0	0	0	0	0	0
12c0fdfac19220e1eff4ed719ccc5c8a	0.985574	Eukaryota	Unassigned	Unassigned	Unassigned	Unassigned	Unassigned	Unassigned	Unassigned	Unassigned	0	0	0	0	0	0	0	0	0	0	0	0	0	0	0	1	0	0	0	0	0	0	0	0	0	0	0	0	0	0	0	0	0	0	0	0	0	0	0
12c1d4999fcd05cb7297ea6352177dbe	0.976895	Eukaryota	Unassigned	Unassigned	Unassigned	Unassigned	Unassigned	Unassigned	Unassigned	Unassigned	0	0	0	0	0	0	0	0	0	0	0	0	0	0	0	15	0	0	0	0	0	0	0	0	0	0	0	0	0	0	0	0	0	0	0	0	0	0	0
12c8632ea07d61dea801ada83b5b4304	0.789251	Unassigned	Unassigned	Unassigned	Unassigned	Unassigned	Unassigned	Unassigned	Unassigned	Unassigned	0	0	0	0	0	0	0	0	0	0	0	0	0	0	0	0	0	0	0	0	0	0	0	0	0	0	0	0	0	0	0	0	0	0	0	0	0	0	0
12cd28ce3c949003ee6a91ab9cefd803	0.90571	Eukaryota	Unassigned	Unassigned	Unassigned	Unassigned	Unassigned	Unassigned	Unassigned	Unassigned	0	0	0	0	0	0	0	0	0	0	0	0	0	0	0	0	0	0	0	0	0	0	0	0	0	0	10	0	0	0	0	0	0	0	0	0	0	0	0
12ce867edb12e51b7519eca3c09f7515	0.303146	Unassigned	Unassigned	Unassigned	Unassigned	Unassigned	Unassigned	Unassigned	Unassigned	Unassigned	0	0	0	0	0	0	0	0	0	3	0	0	0	0	0	0	0	0	0	0	0	0	0	0	0	0	0	0	0	0	0	0	0	0	0	0	0	0	0
12e19f3ea170c0d2f76f02e635d7320b	0.970124	Eukaryota	Archaeplastida	Streptophyta	Streptophyta	Embryophyceae	Embryophyceae	EmbryophyceaeX	Unassigned	Unassigned	0	0	0	0	0	0	0	0	0	0	0	0	0	0	0	0	0	2	0	0	0	0	0	0	0	0	0	0	0	0	0	0	0	0	0	0	0	0	0
12ec74841277a1a38ca234f6a7e667ab	0.845922	Eukaryota	Obazoa	Opisthokonta	Fungi	Unassigned	Unassigned	Unassigned	Unassigned	Unassigned	0	0	0	0	0	0	0	0	0	0	0	0	0	0	0	0	0	0	0	0	0	0	0	0	0	24	0	0	0	0	0	0	0	0	0	0	0	0	0
1302c76bd95a15dd8e0ae56fc2a1cb09	0.976127	Eukaryota	Archaeplastida	Streptophyta	Streptophyta	Embryophyceae	Embryophyceae	EmbryophyceaeX	Unassigned	Unassigned	0	0	0	0	5	0	0	0	0	0	0	0	0	0	0	0	0	0	0	0	0	0	0	0	0	0	0	0	0	0	0	0	0	0	0	0	0	0	0
1307d7ac971feb9509a2e0b9638ad1b4	0.985376	Eukaryota	Unassigned	Unassigned	Unassigned	Unassigned	Unassigned	Unassigned	Unassigned	Unassigned	0	0	0	0	0	0	0	0	0	0	0	0	0	0	0	0	0	0	0	0	0	0	0	0	0	0	0	0	0	0	0	0	0	0	0	0	0	7	0
133525188de81fc02057f24171761e2b	0.477978	Unassigned	Unassigned	Unassigned	Unassigned	Unassigned	Unassigned	Unassigned	Unassigned	Unassigned	0	0	0	0	0	0	0	0	0	0	0	0	0	0	0	0	0	0	0	0	0	0	0	0	0	0	0	0	0	0	0	0	0	0	0	0	0	0	0
13386030742281fbc52fb2db4744a119	0.992959	Eukaryota	Archaeplastida	Chlorophyta	Chlorophyta	Unassigned	Unassigned	Unassigned	Unassigned	Unassigned	0	0	0	0	0	0	0	0	0	0	0	0	0	0	0	0	0	10	0	0	0	0	0	15	0	0	0	0	0	0	0	0	0	0	0	0	0	0	7
134c86df614c7b878cfa0565849c63bc	0.981701	Eukaryota	Unassigned	Unassigned	Unassigned	Unassigned	Unassigned	Unassigned	Unassigned	Unassigned	24	0	0	0	0	0	0	0	0	0	0	0	0	0	0	0	0	0	0	0	0	0	0	0	0	0	0	0	0	0	0	0	0	0	0	0	0	0	0
135a8bf7b25708e186e16b781d62fe08	0.774173	Eukaryota	Obazoa	Opisthokonta	Unassigned	Unassigned	Unassigned	Unassigned	Unassigned	Unassigned	0	0	0	0	0	0	0	0	0	0	0	0	0	0	0	0	7	0	0	10	0	0	0	0	0	0	0	0	0	0	0	0	0	0	0	0	0	0	0
137048fed8b96f9b0d09d1244e5614e1	0.724077	Eukaryota	Obazoa	Opisthokonta	Metazoa	Unassigned	Unassigned	Unassigned	Unassigned	Unassigned	0	0	0	0	0	0	0	0	0	0	0	0	0	0	0	0	0	0	0	0	0	0	0	0	0	0	0	0	0	0	0	0	0	0	0	0	0	0	0
137fc17655204124c70312c199aab474	0.841375	Eukaryota	Obazoa	Opisthokonta	Fungi	Unassigned	Unassigned	Unassigned	Unassigned	Unassigned	0	0	0	0	0	0	0	0	0	0	0	0	36	0	0	0	0	0	0	0	0	0	0	0	0	0	0	0	0	0	0	0	0	0	0	0	0	0	0
13891de0affac929d083ff820fae2394	0.972957	Eukaryota	Unassigned	Unassigned	Unassigned	Unassigned	Unassigned	Unassigned	Unassigned	Unassigned	0	3	0	0	0	0	0	0	0	0	0	0	0	0	0	0	0	0	0	0	0	0	0	0	0	0	0	0	0	0	0	0	0	0	0	0	0	0	0
13999a626f6abd943d9a54faabfe8905	0.950491	Eukaryota	Archaeplastida	Streptophyta	Streptophyta	Embryophyceae	Embryophyceae	EmbryophyceaeX	Unassigned	Unassigned	0	0	0	0	0	0	0	0	0	0	3	0	0	0	0	0	0	0	0	0	0	0	0	0	0	0	0	0	0	0	0	0	0	0	0	0	0	0	0
139bc0869ef4103f355f5bc02cdbd8c8	0.906883	Eukaryota	Unassigned	Unassigned	Unassigned	Unassigned	Unassigned	Unassigned	Unassigned	Unassigned	0	0	0	0	0	0	0	0	0	0	0	0	0	0	0	0	0	0	0	5	0	0	0	0	0	0	0	0	0	0	0	0	0	0	0	0	0	0	0
13a28f68dae43620df7e936ff205caa9	0.944952	Eukaryota	Unassigned	Unassigned	Unassigned	Unassigned	Unassigned	Unassigned	Unassigned	Unassigned	0	0	0	0	0	0	0	0	0	0	0	0	0	0	0	0	0	0	0	0	0	0	0	0	0	0	29	0	0	0	0	0	0	0	0	0	0	52	42
13a8c35b3bae468466949f62062dfc54	0.864045	Eukaryota	Unassigned	Unassigned	Unassigned	Unassigned	Unassigned	Unassigned	Unassigned	Unassigned	0	0	0	0	0	0	0	0	3	0	0	0	0	0	0	0	0	0	0	0	0	0	0	0	0	0	0	0	0	0	0	0	0	0	0	0	0	0	0
13b4c8aa963d6d920f17c562fe56d4e7	0.97359	Eukaryota	Unassigned	Unassigned	Unassigned	Unassigned	Unassigned	Unassigned	Unassigned	Unassigned	0	0	0	0	35	0	0	0	0	0	9	0	0	0	0	5	0	0	0	0	0	0	0	0	0	0	0	0	0	0	0	0	0	0	0	0	0	0	0
13bf64cdb3265ebbbafa3f30c3a982b0	0.939835	Eukaryota	Obazoa	Opisthokonta	Metazoa	Arthropoda	Hexapoda	Insecta	Unassigned	Unassigned	0	0	0	0	16	0	0	0	0	0	0	0	0	0	0	0	0	0	0	0	0	0	0	0	0	0	0	0	0	0	0	0	0	0	0	0	0	0	0
13c0e5c3b53aa9158d562f2e33734135	0.749985	Eukaryota	Archaeplastida	Streptophyta	Streptophyta	Embryophyceae	Embryophyceae	EmbryophyceaeX	Unassigned	Unassigned	0	0	0	0	0	0	0	0	0	4	0	0	0	0	0	0	0	0	0	0	0	0	0	0	0	0	0	0	0	0	0	0	0	0	0	0	0	0	0
13cc42c08e3d974a88190e2129a5a431	0.843273	Eukaryota	Unassigned	Unassigned	Unassigned	Unassigned	Unassigned	Unassigned	Unassigned	Unassigned	0	0	0	0	0	0	0	0	2	0	0	0	0	0	0	0	0	0	0	0	0	0	0	0	0	0	0	0	0	0	0	0	0	0	0	0	0	0	0
13ce8687f4e6014a3fc6d73ee26a7e61	0.957036	Eukaryota	Unassigned	Unassigned	Unassigned	Unassigned	Unassigned	Unassigned	Unassigned	Unassigned	0	0	0	0	0	0	0	0	0	0	0	0	0	0	0	0	0	0	0	0	0	0	0	0	0	0	0	0	0	0	0	0	0	17	0	0	0	0	0
140a4f25c1eefbc485f01bccbf51d508	0.831781	Eukaryota	Obazoa	Opisthokonta	Fungi	Ascomycota	Pezizomycotina	Eurotiomycetes	Aspergillus	Aspergillus_sclerotialis	0	0	0	0	0	0	0	0	0	0	0	0	0	0	0	0	0	0	0	0	0	0	0	0	0	0	0	0	0	0	0	0	0	0	0	0	57	0	0
1425b4b3fbb964e5ad5d4b030710362a	0.828431	Eukaryota	Unassigned	Unassigned	Unassigned	Unassigned	Unassigned	Unassigned	Unassigned	Unassigned	99	0	0	0	0	0	0	0	0	0	0	0	0	0	0	0	0	0	0	0	0	0	0	0	0	0	0	0	0	0	0	0	0	0	0	0	0	0	0
1426d6f99aa9f34964cf1fbf3bd222c0	0.979641	Eukaryota	Unassigned	Unassigned	Unassigned	Unassigned	Unassigned	Unassigned	Unassigned	Unassigned	0	0	0	0	0	0	0	0	0	0	0	0	0	0	0	0	0	0	0	0	0	0	0	0	0	9	0	0	0	0	0	0	0	0	0	0	0	17	6
143ea34004ac8faa31e833bde81c1b37	0.727268	Eukaryota	Obazoa	Opisthokonta	Metazoa	Unassigned	Unassigned	Unassigned	Unassigned	Unassigned	0	0	0	0	0	0	0	0	0	0	5	0	0	0	0	0	0	0	0	0	0	0	0	0	0	0	0	0	0	0	0	0	0	0	0	0	0	0	0
145a532f1561180da2f5de7118f9572b	0.828685	Eukaryota	Obazoa	Opisthokonta	Unassigned	Unassigned	Unassigned	Unassigned	Unassigned	Unassigned	0	0	0	0	0	0	0	14	0	0	0	0	0	0	0	0	0	0	0	0	0	0	0	0	0	0	0	0	0	0	0	0	0	0	0	0	0	0	0
145b447101728820f5c01be17eb99fa7	0.851655	Unassigned	Unassigned	Unassigned	Unassigned	Unassigned	Unassigned	Unassigned	Unassigned	Unassigned	0	0	0	0	0	0	0	0	0	10	0	0	0	0	0	0	0	0	0	0	0	0	0	0	0	0	0	0	0	0	0	0	0	0	0	0	0	0	0
146dc4f28cdaa68628e60355fb3165bb	0.824502	Bacteria	PANNAM	Proteobacteria	Proteobacteria	Gammaproteobacteria	Enterobacteriales	Enterobacteriaceae	Unassigned	Unassigned	0	0	0	0	0	0	0	0	0	0	0	0	0	111	0	0	0	0	0	0	0	0	0	0	0	0	0	0	0	0	0	0	0	0	0	0	0	0	0
148257c34da53a0f1dd6fe91149e03ff	0.891922	Eukaryota	Obazoa	Opisthokonta	Fungi	Ascomycota	Saccharomycotina	Saccharomycetales	Pichia	Pichia_cecembensis	0	0	0	0	0	0	0	0	0	0	0	0	0	0	0	0	0	0	0	0	0	0	0	0	0	0	0	0	0	8	0	0	0	0	0	0	0	0	0
1484f8fd2a7b53d337f3b5f48fa578f8	0.480861	Unassigned	Unassigned	Unassigned	Unassigned	Unassigned	Unassigned	Unassigned	Unassigned	Unassigned	0	0	0	0	0	0	0	0	0	0	0	0	0	0	0	0	0	0	0	0	0	0	0	0	0	0	0	0	0	0	0	0	0	0	0	57	0	0	0
148bc16f4d978fb92a6c67f52ab706ee	0.764424	Eukaryota	Obazoa	Opisthokonta	Metazoa	Unassigned	Unassigned	Unassigned	Unassigned	Unassigned	0	0	0	0	0	0	0	0	0	0	0	0	0	0	0	0	0	0	0	0	0	0	0	0	0	0	0	0	0	0	0	0	58	0	0	0	0	0	0
148faa013f79a8e3b574665b13eaa4a9	0.774837	Eukaryota	Obazoa	Opisthokonta	Metazoa	Arthropoda	Hexapoda	Unassigned	Unassigned	Unassigned	0	0	0	0	0	0	0	0	0	0	0	0	0	0	0	0	0	0	0	0	0	0	0	0	0	0	0	0	0	0	0	0	0	0	0	0	0	4	0
1498ccd959aa614395e8cf58e9185baa	0.934873	Eukaryota	Obazoa	Opisthokonta	Fungi	Basidiomycota	Agaricomycotina	Unassigned	Unassigned	Unassigned	0	10	0	0	0	0	0	0	0	0	0	0	0	0	0	0	0	0	0	0	0	0	0	0	0	0	0	0	0	0	0	0	0	0	0	0	0	0	0
14b517f2bd3093f1bdfa1c7a65c5de77	0.364473	Unassigned	Unassigned	Unassigned	Unassigned	Unassigned	Unassigned	Unassigned	Unassigned	Unassigned	0	0	0	0	0	0	0	0	0	0	0	0	0	0	0	0	0	3	0	0	0	0	0	0	0	0	0	0	0	0	0	0	0	0	0	0	0	0	0
14d8bc3ea7377a3049eab895575b969d	0.930984	Eukaryota	Obazoa	Opisthokonta	Fungi	Ascomycota	Saccharomycotina	Saccharomycetales	Unassigned	Unassigned	0	0	0	0	0	0	0	0	0	0	0	0	26	0	25	0	0	0	0	0	0	0	0	0	0	0	0	0	0	0	0	0	0	0	0	0	0	0	0
14db80b06fb4625f8752afcc8bf4e756	0.978813	Eukaryota	Unassigned	Unassigned	Unassigned	Unassigned	Unassigned	Unassigned	Unassigned	Unassigned	43	15	0	93	0	38	0	0	0	0	32	49	0	63	0	18	0	0	0	0	0	0	0	0	0	0	0	0	0	0	0	0	0	0	0	0	0	0	0
14e719a8a6875efa6e0e4cc43674765f	0.946395	Eukaryota	Unassigned	Unassigned	Unassigned	Unassigned	Unassigned	Unassigned	Unassigned	Unassigned	0	0	0	0	0	0	0	1	0	0	0	0	0	0	0	0	0	0	0	0	0	0	0	0	0	0	0	0	0	0	0	0	0	0	0	0	0	0	0
1502ee493e75d37322e2bc8d1acd32aa	0.943155	Eukaryota	Obazoa	Opisthokonta	Fungi	Basidiomycota	Ustilaginomycotina	Ustilaginomycetes	Ustilago	Ustilago_sp.	0	0	0	0	0	8	38	53	0	37	0	0	0	0	27	0	0	14	0	0	72	0	382	29	0	40	95	0	0	0	523	0	0	0	106	123	100	9	0
1504e8b1a5a07fe1d1b3f3925fc256e0	0.81923	Bacteria	PANNAM	Proteobacteria	Proteobacteria	Alphaproteobacteria	Rhodobacterales	Rhodobacteraceae	Unassigned	Unassigned	0	0	0	0	0	0	0	0	0	0	0	0	0	0	0	0	0	0	0	0	5	0	0	0	0	0	0	0	0	0	0	0	0	0	0	0	0	0	0
1531a7d8b63a5d62dd60c0d1bcc3bb27	0.976597	Eukaryota	Unassigned	Unassigned	Unassigned	Unassigned	Unassigned	Unassigned	Unassigned	Unassigned	0	0	0	0	0	0	0	0	0	0	0	0	0	0	11	0	0	0	0	0	0	0	0	0	0	0	0	0	0	0	0	0	0	0	0	0	0	0	0
153ceb642b68ad7b44a96f97c7c7ce5e	0.978897	Eukaryota	Unassigned	Unassigned	Unassigned	Unassigned	Unassigned	Unassigned	Unassigned	Unassigned	0	0	0	0	0	0	0	0	0	0	0	0	0	0	0	13	0	0	0	0	0	0	0	0	0	0	0	0	0	0	0	0	0	0	0	0	0	0	0
153f57c276fc4cf6f5b8f044197be818	0.744203	Unassigned	Unassigned	Unassigned	Unassigned	Unassigned	Unassigned	Unassigned	Unassigned	Unassigned	0	0	0	0	0	0	0	0	0	0	0	0	0	0	0	0	0	3	0	0	0	0	0	0	0	0	0	0	0	0	0	0	0	0	0	0	0	0	0
15424a9699fb2767c8d429cc197450be	0.919338	Eukaryota	Unassigned	Unassigned	Unassigned	Unassigned	Unassigned	Unassigned	Unassigned	Unassigned	0	0	0	0	0	0	0	0	0	0	0	0	0	0	0	0	0	0	0	0	0	0	0	0	0	0	0	0	0	0	0	0	0	0	0	0	0	0	0
15470c160de9d99631e0f929226de0fa	0.852378	Eukaryota	Obazoa	Opisthokonta	Unassigned	Unassigned	Unassigned	Unassigned	Unassigned	Unassigned	0	0	0	0	0	0	0	0	0	0	0	0	0	0	0	0	0	0	0	0	0	0	17	0	0	0	0	0	0	0	0	0	0	0	0	0	0	0	0
1554961f7d2ac4b7f71e8a5d02957f1a	0.988157	Eukaryota	Obazoa	Opisthokonta	Fungi	Ascomycota	Pezizomycotina	Eurotiomycetes	Aspergillus	Unassigned	0	0	0	0	0	0	0	0	0	0	0	0	0	0	0	0	0	0	0	0	0	0	0	0	0	0	0	0	0	0	0	0	0	14	0	0	0	0	0
1564536d038c6848a43ca8c1e075d40e	0.755651	Eukaryota	Obazoa	Opisthokonta	Metazoa	Arthropoda	Chelicerata	Arachnida	Unassigned	Unassigned	0	16	0	0	0	0	0	0	0	0	0	0	0	0	0	0	0	0	0	0	0	0	0	0	0	0	0	0	0	0	0	0	0	0	0	0	0	0	0
1569922c9d0a75b8c9f83085f0434583	0.972771	Eukaryota	Unassigned	Unassigned	Unassigned	Unassigned	Unassigned	Unassigned	Unassigned	Unassigned	0	0	0	0	0	0	0	0	0	0	3	0	0	0	0	0	0	0	0	0	0	0	0	0	0	0	0	0	0	0	0	0	0	0	0	0	0	0	0
157a6dd39eb870a236f5f9935f241ff6	0.886548	Eukaryota	Unassigned	Unassigned	Unassigned	Unassigned	Unassigned	Unassigned	Unassigned	Unassigned	0	0	0	0	0	0	0	0	0	0	0	0	0	0	0	0	0	0	0	0	0	0	0	0	0	0	0	0	0	0	0	0	0	0	0	0	0	0	0
15877d93fec13c5f30b399580422f8d8	0.833583	Unassigned	Unassigned	Unassigned	Unassigned	Unassigned	Unassigned	Unassigned	Unassigned	Unassigned	0	0	0	0	0	12	0	0	0	0	0	0	0	0	0	0	0	0	0	0	0	0	0	0	0	0	0	0	0	0	0	0	0	0	0	0	0	0	0
15a244cbe4559ffb343f93717057f5b7	0.727289	Eukaryota	Obazoa	Opisthokonta	Metazoa	Unassigned	Unassigned	Unassigned	Unassigned	Unassigned	0	0	0	0	0	0	0	0	0	0	0	0	0	0	0	15	0	0	0	0	0	0	0	0	0	0	0	0	0	0	0	0	0	0	0	0	0	0	0
15a72eea6f0faff75c280a72fa937b28	0.801551	Eukaryota	Obazoa	Opisthokonta	Fungi	Ascomycota	Saccharomycotina	Saccharomycetales	Lachancea	Lachancea_lanzarotensis	0	2	0	0	0	0	0	0	0	0	0	0	0	0	0	0	0	0	0	0	0	0	0	0	0	0	0	0	0	0	0	0	0	0	0	0	0	0	0
15b25cfde20a179d543375554b2b205b	0.833546	Eukaryota	Obazoa	Opisthokonta	Metazoa	Arthropoda	Chelicerata	Pycnogonida	Austropallene	Austropallene_cornigera	0	0	0	0	0	0	0	0	78	0	15	0	0	0	0	0	180	324	0	146	131	82	0	50	0	145	0	529	0	0	0	0	28	0	0	0	0	0	0
15b671b6d4f9d7886c158bc0becf3f87	0.980404	Eukaryota	Unassigned	Unassigned	Unassigned	Unassigned	Unassigned	Unassigned	Unassigned	Unassigned	0	0	0	0	0	0	0	0	0	0	0	0	0	0	0	0	0	0	0	0	8	0	0	0	0	0	0	0	0	0	0	0	0	0	0	0	0	0	0
15bfa2984cd74190d4455c05c394510b	0.875035	Unassigned	Unassigned	Unassigned	Unassigned	Unassigned	Unassigned	Unassigned	Unassigned	Unassigned	0	0	0	0	0	0	0	0	0	0	0	0	0	0	0	0	0	0	0	0	0	0	0	0	0	0	0	0	0	0	0	0	0	0	0	0	0	0	0
15c13c9b4fd15b2643d4cdfd3087dba3	0.923857	Eukaryota	Unassigned	Unassigned	Unassigned	Unassigned	Unassigned	Unassigned	Unassigned	Unassigned	0	0	0	0	0	0	0	12	0	0	0	0	0	0	0	0	0	0	0	0	0	0	0	0	0	0	0	0	0	0	0	0	0	0	0	0	0	0	0
15c68095e06c30a9f2d9939743619043	0.774173	Eukaryota	Obazoa	Opisthokonta	Metazoa	Unassigned	Unassigned	Unassigned	Unassigned	Unassigned	0	0	0	0	0	0	0	0	0	0	0	0	0	0	0	1	0	0	0	0	0	0	0	0	0	0	0	0	0	0	0	0	0	0	0	0	0	0	0
15cf36e0644901e8bb85bf8c38eb0bb5	0.866621	Unassigned	Unassigned	Unassigned	Unassigned	Unassigned	Unassigned	Unassigned	Unassigned	Unassigned	0	0	0	0	0	0	0	0	0	0	0	0	0	0	0	0	0	0	0	0	0	0	0	0	0	0	0	0	0	0	0	0	0	9	0	0	0	0	0
15d74268e90c457e02db819adab1969e	0.767177	Eukaryota	Obazoa	Opisthokonta	Metazoa	Unassigned	Unassigned	Unassigned	Unassigned	Unassigned	0	0	0	0	0	0	0	0	0	0	0	0	0	0	0	0	0	0	0	0	11	0	0	0	0	0	0	0	0	0	0	0	0	0	0	0	0	0	0
15da5da5164efd97bb124323e1053b63	0.926925	Unassigned	Unassigned	Unassigned	Unassigned	Unassigned	Unassigned	Unassigned	Unassigned	Unassigned	0	0	0	0	0	0	0	1	0	0	0	0	0	0	0	0	0	0	0	0	0	0	0	0	0	0	0	0	0	0	0	0	0	0	0	0	0	0	0
15e12b343c42fe03e1382e32f7d83362	0.796649	Eukaryota	Obazoa	Opisthokonta	Metazoa	Unassigned	Unassigned	Unassigned	Unassigned	Unassigned	0	0	0	0	0	0	0	0	0	0	0	0	0	0	0	0	2	0	0	0	0	0	0	0	0	0	0	0	0	0	0	0	0	0	0	0	0	0	0
15ede65c05b4c8c7c4052b987561ea6a	0.700237	Eukaryota	Obazoa	Opisthokonta	Fungi	Ascomycota	Pezizomycotina	Eurotiomycetes	Exophiala	Unassigned	0	0	0	0	0	0	0	0	0	0	0	0	0	0	0	0	0	0	0	0	0	0	11	0	0	0	0	0	0	0	0	0	0	0	0	0	0	0	0
15fcae9bb04513abbda853e2cd1b25e9	0.936391	Unassigned	Unassigned	Unassigned	Unassigned	Unassigned	Unassigned	Unassigned	Unassigned	Unassigned	0	0	0	0	0	0	0	53	9	0	0	0	0	0	0	0	0	0	0	0	0	0	0	0	0	0	0	0	0	0	0	0	0	0	0	0	0	0	0
160c4c4df79b1ad4e4b86b5840802983	0.930773	Eukaryota	Archaeplastida	Streptophyta	Streptophyta	Embryophyceae	Embryophyceae	EmbryophyceaeX	Unassigned	Unassigned	0	0	0	0	0	0	0	0	0	0	0	0	0	0	0	2	0	0	0	0	0	0	0	0	0	0	0	0	0	0	0	0	0	0	0	0	0	0	0
163afeb0680104c8c3d7acd46290ff30	0.840641	Eukaryota	Unassigned	Unassigned	Unassigned	Unassigned	Unassigned	Unassigned	Unassigned	Unassigned	0	0	0	0	0	0	0	0	0	0	0	0	0	0	0	1	0	0	0	0	0	0	0	0	0	0	0	0	0	0	0	0	0	0	0	0	0	0	0
164186863b5a5f8b60cc7b43314385ee	0.984824	Eukaryota	Excavata	Discoba	Discoba	DiscobaX	Jakobida	Histionidae	Reclinomonas	Reclinomonas_americana	0	0	0	0	0	0	0	0	0	0	0	0	0	0	0	0	0	0	0	0	0	0	0	0	0	11	0	0	0	0	0	0	0	0	0	0	0	0	0
164aa10cb07c2818c6d0e16213ba88b8	0.711255	Unassigned	Unassigned	Unassigned	Unassigned	Unassigned	Unassigned	Unassigned	Unassigned	Unassigned	0	0	0	0	0	0	0	0	0	15	0	0	0	0	0	0	0	0	0	0	0	0	0	0	0	0	0	0	0	0	0	0	0	0	0	0	0	0	0
164ef95e8103072c10f6de76fce7bdbc	0.970583	Eukaryota	Unassigned	Unassigned	Unassigned	Unassigned	Unassigned	Unassigned	Unassigned	Unassigned	0	0	0	0	0	0	0	0	0	0	0	0	0	0	0	24	0	0	0	0	0	0	0	0	0	0	0	0	0	0	0	0	0	0	0	0	0	0	0
1652c74905c5673a2c6279c81a393bab	0.928437	Eukaryota	Obazoa	Opisthokonta	Metazoa	Arthropoda	Chelicerata	Pycnogonida	Austropallene	Austropallene_cornigera	0	0	0	0	0	0	0	0	0	0	0	0	0	0	0	0	0	6	0	0	0	0	0	0	0	0	0	0	0	0	0	0	0	0	0	0	0	0	0
165b84ff9c238309177b668d3532b736	0.812848	Eukaryota	Obazoa	Opisthokonta	Metazoa	Unassigned	Unassigned	Unassigned	Unassigned	Unassigned	0	0	0	0	0	0	0	0	0	0	0	0	0	0	0	0	0	0	0	0	0	10	0	0	0	0	0	0	0	0	0	0	0	0	0	0	0	0	0
166a8e0d7d21b115417c1c8b10389913	0.732172	Eukaryota	Unassigned	Unassigned	Unassigned	Unassigned	Unassigned	Unassigned	Unassigned	Unassigned	0	0	0	0	0	0	0	0	0	0	0	0	0	0	0	0	0	0	0	0	0	0	0	0	0	0	0	0	0	0	0	0	0	0	0	0	0	0	0
166adea1967f4d06f935b4e027cfbbbb	0.726186	Eukaryota	Obazoa	Opisthokonta	Fungi	Basidiomycota	Agaricomycotina	Agaricomycetes	Unassigned	Unassigned	0	0	0	0	0	0	0	0	0	0	0	0	0	0	0	0	0	4	0	0	0	0	0	0	0	0	0	0	0	0	0	0	0	0	0	0	0	0	0
166af6d96313eead11f63a1ea8946dd7	0.955883	Eukaryota	Unassigned	Unassigned	Unassigned	Unassigned	Unassigned	Unassigned	Unassigned	Unassigned	0	0	0	0	0	0	0	0	0	0	0	0	0	0	0	0	0	0	0	0	0	0	0	0	0	0	0	0	0	2	0	0	0	0	0	0	0	0	0
16720dfaba83ccfe1dd38e2b59ef5779	0.839887	Eukaryota	Unassigned	Unassigned	Unassigned	Unassigned	Unassigned	Unassigned	Unassigned	Unassigned	0	0	0	0	0	0	0	0	0	0	0	0	0	0	0	0	0	0	0	0	0	0	0	0	0	0	0	0	106	0	0	0	0	0	0	0	0	0	0
16807cdfbe8065194acb8eaa3fda7964	0.860509	Unassigned	Unassigned	Unassigned	Unassigned	Unassigned	Unassigned	Unassigned	Unassigned	Unassigned	0	0	0	0	0	0	0	0	0	0	0	0	0	0	0	0	0	0	0	0	0	0	0	0	0	0	0	0	0	0	0	0	0	0	0	0	0	6	0
169ab7724358db18190cbc432b448084	0.978927	Eukaryota	Unassigned	Unassigned	Unassigned	Unassigned	Unassigned	Unassigned	Unassigned	Unassigned	0	0	0	0	0	0	0	0	26	0	0	0	0	0	0	0	0	0	0	0	0	0	0	0	0	0	0	0	0	0	0	0	0	0	0	0	0	0	0
16a91f0a7c8a36755308fdbc9cbf550c	0.971135	Eukaryota	Unassigned	Unassigned	Unassigned	Unassigned	Unassigned	Unassigned	Unassigned	Unassigned	0	0	0	0	0	0	0	0	0	0	0	0	0	0	0	0	0	0	0	0	0	0	0	0	0	0	0	0	0	0	0	0	0	0	0	0	0	6	0
16a9a0bfc89101a69885c69405e8f6b8	0.960854	Eukaryota	Obazoa	Opisthokonta	Fungi	Basidiomycota	Agaricomycotina	Agaricomycetes	Unassigned	Unassigned	0	0	0	0	0	0	0	0	0	0	0	0	0	0	0	0	0	0	0	0	0	31	0	0	0	0	0	0	0	0	0	0	0	0	0	0	0	0	5
16ab8679e65a7604de81aca29fa74ae6	0.948362	Eukaryota	Unassigned	Unassigned	Unassigned	Unassigned	Unassigned	Unassigned	Unassigned	Unassigned	0	0	0	0	0	0	0	0	0	0	0	0	0	0	0	0	0	0	0	0	0	0	0	0	0	0	0	0	0	0	0	0	0	0	0	0	0	0	5
16c6af5649800caa8648cf00db5c7c23	0.857497	Unassigned	Unassigned	Unassigned	Unassigned	Unassigned	Unassigned	Unassigned	Unassigned	Unassigned	0	0	0	0	0	0	0	0	0	0	31	0	0	0	0	0	0	0	0	0	0	0	0	0	0	0	0	0	0	0	0	0	0	0	0	0	0	0	0
16deac812af17e2e48dfdffa9049f3a2	0.970279	Eukaryota	Obazoa	Opisthokonta	Fungi	Basidiomycota	Agaricomycotina	Agaricomycetes	Unassigned	Unassigned	0	0	0	0	0	0	0	0	0	0	0	0	0	0	0	0	0	0	0	0	0	0	0	0	0	0	0	0	0	0	0	0	0	0	0	0	36	0	0
16e07bc2570cb3fac1c335ac64529b43	0.955971	Eukaryota	Obazoa	Opisthokonta	Fungi	Ascomycota	Saccharomycotina	Saccharomycetales	Unassigned	Unassigned	0	0	0	17	0	0	0	0	0	0	0	0	0	0	0	0	0	0	0	0	0	0	0	0	0	0	0	0	0	0	0	0	0	0	0	0	0	0	0
16ea8c7166296b594b3d8a5735aa26c1	0.808894	Unassigned	Unassigned	Unassigned	Unassigned	Unassigned	Unassigned	Unassigned	Unassigned	Unassigned	0	0	0	0	0	0	0	0	0	0	0	0	0	0	0	0	0	0	0	0	0	0	0	0	0	0	0	0	0	121	0	0	0	0	0	0	0	0	0
16f71d7d093e9797a72ca1419ec4b416	0.993402	Eukaryota	Unassigned	Unassigned	Unassigned	Unassigned	Unassigned	Unassigned	Unassigned	Unassigned	0	0	0	0	0	0	0	0	0	0	0	0	0	0	0	0	0	0	0	0	0	0	0	0	0	0	0	0	0	0	0	0	0	0	0	0	15	0	0
16f82c87ae85bb3dc1713d47f6c26d37	0.980085	Eukaryota	Unassigned	Unassigned	Unassigned	Unassigned	Unassigned	Unassigned	Unassigned	Unassigned	0	0	0	0	0	0	0	0	0	0	0	0	0	0	0	0	0	0	0	0	0	0	0	0	0	0	0	0	0	0	0	0	0	0	0	61	0	0	0
17053c385b69f24ef59a40f1aaabf071	0.975503	Eukaryota	Unassigned	Unassigned	Unassigned	Unassigned	Unassigned	Unassigned	Unassigned	Unassigned	0	0	0	0	0	0	0	0	0	0	9	0	0	0	0	0	0	0	0	0	0	0	0	0	0	0	0	0	0	0	0	0	0	0	0	0	0	0	0
170b7ea4642deba605c0933c52d223d7	0.976568	Eukaryota	Unassigned	Unassigned	Unassigned	Unassigned	Unassigned	Unassigned	Unassigned	Unassigned	0	0	0	0	0	0	0	0	0	0	0	0	0	0	0	0	0	0	0	0	0	0	0	0	0	0	0	0	0	0	0	0	0	0	0	0	0	0	4
1710f240a02a3755ca1dff8a99a85f46	0.54702	Unassigned	Unassigned	Unassigned	Unassigned	Unassigned	Unassigned	Unassigned	Unassigned	Unassigned	0	0	0	0	0	0	0	0	0	0	0	0	0	0	0	0	0	0	0	0	0	0	0	0	0	0	0	0	0	0	0	0	0	24	0	0	0	0	0
1734073ad35bb05d0be7dee480422ccb	0.940048	Eukaryota	Unassigned	Unassigned	Unassigned	Unassigned	Unassigned	Unassigned	Unassigned	Unassigned	0	0	0	0	0	0	14	0	0	0	0	0	0	0	0	0	0	0	0	0	0	0	0	0	0	0	0	0	0	0	0	0	0	0	0	0	0	0	0
173833a163545ecc257f03b8643bb208	0.781748	Eukaryota	Obazoa	Opisthokonta	Unassigned	Unassigned	Unassigned	Unassigned	Unassigned	Unassigned	0	0	0	0	0	0	0	0	0	0	0	0	0	0	0	0	0	3	0	0	0	0	0	0	0	0	0	0	0	0	0	0	0	0	0	0	0	0	0
173f64af3c71661751cc9c4d7f27a611	0.972687	Eukaryota	Unassigned	Unassigned	Unassigned	Unassigned	Unassigned	Unassigned	Unassigned	Unassigned	0	0	0	0	0	0	0	0	0	0	0	0	0	0	11	0	0	0	0	0	0	0	0	0	0	0	0	0	0	0	0	0	0	0	0	0	0	0	0
17402c8177e26032e62c4bb63ca3da20	0.892526	Eukaryota	Unassigned	Unassigned	Unassigned	Unassigned	Unassigned	Unassigned	Unassigned	Unassigned	0	0	0	0	0	0	0	0	0	0	0	0	0	0	0	0	0	0	0	0	0	0	0	0	0	0	0	0	10	0	0	0	0	0	0	0	0	0	0
174289498b542c8e050e1d913ca46754	0.962098	Eukaryota	Unassigned	Unassigned	Unassigned	Unassigned	Unassigned	Unassigned	Unassigned	Unassigned	0	0	0	0	0	0	0	0	0	0	0	0	0	0	0	2	0	0	0	0	0	0	0	0	0	0	0	0	0	0	0	0	0	0	0	0	0	0	0
174d39cafb5794d58529fe1beeaf14bc	0.718059	Eukaryota	Archaeplastida	Unassigned	Unassigned	Unassigned	Unassigned	Unassigned	Unassigned	Unassigned	0	0	0	0	0	0	0	0	0	0	0	0	0	9	0	0	0	0	0	0	0	0	0	0	0	0	0	0	0	0	0	0	0	0	0	0	0	0	0
1759ce36ee12f2c343af602399f1e738	0.818742	Unassigned	Unassigned	Unassigned	Unassigned	Unassigned	Unassigned	Unassigned	Unassigned	Unassigned	0	0	0	0	0	0	0	16	0	0	0	0	0	0	0	0	0	0	0	0	0	0	0	0	0	0	0	0	0	0	0	0	0	0	0	0	0	0	0
176060f6a218cb38dcc530c2c83746de	0.878203	Eukaryota	Archaeplastida	Streptophyta	Streptophyta	Unassigned	Unassigned	Unassigned	Unassigned	Unassigned	0	0	0	0	0	0	0	0	0	0	0	0	0	0	0	0	0	0	0	0	0	0	0	0	0	0	0	0	0	0	0	0	0	0	0	14	0	0	0
1761bee08c061d1b0540f0deda980a36	0.956767	Eukaryota	Unassigned	Unassigned	Unassigned	Unassigned	Unassigned	Unassigned	Unassigned	Unassigned	0	0	0	0	0	0	5	0	0	0	0	0	0	0	0	0	0	0	0	0	0	0	0	0	0	0	0	0	0	0	0	0	0	0	0	0	0	0	0
176655089b58053a4ff9c9f9911cc572	0.824885	Eukaryota	Obazoa	Opisthokonta	Fungi	Unassigned	Unassigned	Unassigned	Unassigned	Unassigned	0	0	0	0	0	0	0	0	0	0	0	0	0	0	13	0	0	0	0	0	0	0	0	0	0	0	0	0	0	0	0	0	0	0	0	0	0	0	0
177a395be840d7ea893164e4422609ea	0.655617	Unassigned	Unassigned	Unassigned	Unassigned	Unassigned	Unassigned	Unassigned	Unassigned	Unassigned	0	0	0	0	0	0	0	0	0	0	0	0	0	0	0	0	0	0	0	0	0	0	0	0	0	0	0	0	0	0	0	0	0	0	0	39	0	0	0
1785c94b01b25c128f770fef9e9df71c	0.375984	Unassigned	Unassigned	Unassigned	Unassigned	Unassigned	Unassigned	Unassigned	Unassigned	Unassigned	0	0	0	0	0	0	0	0	0	0	0	0	0	0	0	0	0	0	0	0	0	0	0	0	0	0	0	0	0	0	0	0	0	0	0	118	0	0	0
178b09ff78ac7bbdadc12b26be6b3647	0.839207	Eukaryota	Obazoa	Opisthokonta	Unassigned	Unassigned	Unassigned	Unassigned	Unassigned	Unassigned	0	0	0	0	0	0	0	0	0	0	0	0	0	13	0	0	0	0	0	0	0	0	0	0	0	0	0	0	0	0	0	0	0	0	0	0	0	0	0
178bb6572cdc9ba846b1b40357349ace	0.91032	Eukaryota	Unassigned	Unassigned	Unassigned	Unassigned	Unassigned	Unassigned	Unassigned	Unassigned	0	0	0	0	0	0	0	0	0	0	0	0	0	0	0	0	0	0	0	0	0	22	0	0	0	0	0	0	0	0	0	0	0	0	0	0	0	0	0
178ddd48fde2a068947a68fccd6c8311	0.778424	Eukaryota	Unassigned	Unassigned	Unassigned	Unassigned	Unassigned	Unassigned	Unassigned	Unassigned	0	0	0	0	0	0	0	0	0	0	0	0	0	0	0	0	0	0	0	0	0	0	0	0	0	0	0	0	0	0	0	6	0	0	0	0	0	0	0
1793359273315ff7cd623aaba74923b6	0.994358	Eukaryota	Unassigned	Unassigned	Unassigned	Unassigned	Unassigned	Unassigned	Unassigned	Unassigned	0	0	0	0	0	0	0	0	0	0	0	0	0	0	0	0	0	0	0	0	0	0	0	0	0	0	0	0	0	0	0	0	242	0	0	0	0	0	0
179dcedc4e5efae2944ece30e1aa4f0d	0.743482	Eukaryota	Obazoa	Opisthokonta	Unassigned	Unassigned	Unassigned	Unassigned	Unassigned	Unassigned	0	0	0	0	0	0	0	0	0	0	0	0	0	0	0	0	5	0	0	0	0	0	0	0	0	0	0	0	0	0	0	0	0	0	0	0	0	0	0
17a0e567485a9c87788e32de1cfb7d83	0.738718	Unassigned	Unassigned	Unassigned	Unassigned	Unassigned	Unassigned	Unassigned	Unassigned	Unassigned	0	0	0	0	15	0	0	0	0	0	0	0	0	0	0	0	0	0	0	0	0	0	0	0	0	0	0	0	0	0	0	0	0	0	0	0	0	0	0
17a21d1184e354cda1c75c8fc40772f7	0.961735	Eukaryota	Unassigned	Unassigned	Unassigned	Unassigned	Unassigned	Unassigned	Unassigned	Unassigned	0	0	0	0	0	0	16	0	0	15	0	0	0	0	0	0	6	0	0	0	0	51	0	0	0	0	0	0	0	0	0	0	42	0	0	0	0	1	0
17a28ba21b35ae770641a04fc1eeb635	0.743507	Eukaryota	Obazoa	Opisthokonta	Unassigned	Unassigned	Unassigned	Unassigned	Unassigned	Unassigned	0	0	14	0	0	0	0	0	0	0	0	0	0	0	0	0	0	0	0	0	0	0	0	0	0	0	0	0	0	0	0	0	0	0	0	0	0	0	0
17ab2f1809255332bc9a1f56174103c3	0.980337	Eukaryota	Unassigned	Unassigned	Unassigned	Unassigned	Unassigned	Unassigned	Unassigned	Unassigned	0	0	0	0	0	0	0	0	0	0	0	0	0	0	0	0	0	0	0	0	0	0	0	0	0	0	0	0	0	0	0	0	0	0	0	0	34	0	0
17b077cd5ec5c92e6b876fe72a0113f5	0.966437	Eukaryota	Unassigned	Unassigned	Unassigned	Unassigned	Unassigned	Unassigned	Unassigned	Unassigned	0	0	0	0	0	0	0	0	0	0	0	0	0	0	0	0	0	0	0	0	0	0	0	0	0	8	0	0	0	0	0	0	0	0	0	0	0	0	0
17c2f7f9d88f41f7672c047143ff3f2b	0.968433	Eukaryota	Unassigned	Unassigned	Unassigned	Unassigned	Unassigned	Unassigned	Unassigned	Unassigned	0	0	0	0	0	0	0	0	0	0	0	0	0	0	32	0	0	0	0	0	0	0	0	0	0	0	0	0	0	0	0	0	0	0	0	0	0	0	0
17ceca9f2ca4b9dc6f3677f7852127b3	0.715836	Eukaryota	Obazoa	Opisthokonta	Fungi	Ascomycota	Unassigned	Unassigned	Unassigned	Unassigned	0	0	0	0	0	9	0	0	0	0	0	0	0	0	0	0	0	0	0	0	0	0	0	0	0	0	0	0	0	0	0	0	0	0	0	0	0	0	0
17d15333cb1f1c8ee98e3db684ae7034	0.928452	Unassigned	Unassigned	Unassigned	Unassigned	Unassigned	Unassigned	Unassigned	Unassigned	Unassigned	0	0	0	0	0	0	0	0	0	0	0	0	0	0	0	0	0	0	0	0	0	0	0	0	0	0	0	0	0	9	0	0	0	0	0	0	0	0	0
17d88ac943b01db67c95e509e1d95d54	0.804154	Eukaryota	Obazoa	Opisthokonta	Unassigned	Unassigned	Unassigned	Unassigned	Unassigned	Unassigned	0	28	0	0	0	0	0	0	0	0	0	0	0	0	0	0	0	0	0	0	0	0	0	0	0	0	0	0	0	0	0	0	0	0	0	0	0	0	0
17e9e0e214c306dc727063c7573c92c1	0.394992	Unassigned	Unassigned	Unassigned	Unassigned	Unassigned	Unassigned	Unassigned	Unassigned	Unassigned	0	0	0	0	0	0	0	0	0	0	0	0	0	0	0	0	0	0	0	0	0	0	0	0	0	0	0	0	0	0	0	0	0	0	0	0	36	0	0
17ec68c61482165361f08470b8a3232d	0.850255	Unassigned	Unassigned	Unassigned	Unassigned	Unassigned	Unassigned	Unassigned	Unassigned	Unassigned	0	0	0	0	0	0	0	0	0	0	0	0	0	0	0	0	0	0	0	0	0	0	0	0	0	0	0	0	0	0	0	0	0	0	0	0	0	0	0
17ec6be4081f72f90b6460c0272bed02	0.322815	Unassigned	Unassigned	Unassigned	Unassigned	Unassigned	Unassigned	Unassigned	Unassigned	Unassigned	0	0	0	0	0	0	0	0	0	0	0	0	0	0	0	0	0	1	0	0	0	0	0	0	0	0	0	0	0	0	0	0	0	0	0	0	0	0	0
17f2b62b05767f7df69d70db5443db4f	0.958542	Eukaryota	Unassigned	Unassigned	Unassigned	Unassigned	Unassigned	Unassigned	Unassigned	Unassigned	0	0	0	0	0	0	0	0	0	0	0	0	0	0	0	0	6	0	0	0	0	0	0	0	0	0	0	0	0	0	0	0	0	0	0	0	0	0	0
17f696f421209970d1f9998f26e84df3	0.801643	Eukaryota	Unassigned	Unassigned	Unassigned	Unassigned	Unassigned	Unassigned	Unassigned	Unassigned	0	0	0	0	0	0	0	0	0	0	0	0	0	0	0	0	0	0	0	0	0	0	0	0	0	0	0	0	0	0	0	0	0	0	0	41	0	0	0
1807f912ef9149b128aac19f2b03486a	0.928708	Eukaryota	Unassigned	Unassigned	Unassigned	Unassigned	Unassigned	Unassigned	Unassigned	Unassigned	0	0	0	0	0	0	0	0	0	0	0	0	0	0	0	3	0	0	0	0	0	0	0	0	0	0	0	0	0	0	0	0	0	0	0	0	0	0	0
180ca658e8d5e36e2391f10c461a31c5	0.917579	Eukaryota	Obazoa	Opisthokonta	Fungi	Basidiomycota	Agaricomycotina	Agaricomycetes	Unassigned	Unassigned	0	0	0	0	0	0	0	0	0	0	0	0	0	0	0	0	0	0	0	0	0	14	0	0	0	0	0	0	0	0	0	0	0	0	0	0	0	0	0
180daf2762b1d1609f1dd953c76eed98	0.894464	Eukaryota	Unassigned	Unassigned	Unassigned	Unassigned	Unassigned	Unassigned	Unassigned	Unassigned	0	0	0	0	0	0	0	0	0	0	0	0	0	0	0	0	0	0	0	0	0	0	0	0	0	0	0	0	0	0	0	0	0	0	0	0	0	90	0
1814b9b5a6717e648d36963cd6992a05	0.975199	Eukaryota	Unassigned	Unassigned	Unassigned	Unassigned	Unassigned	Unassigned	Unassigned	Unassigned	0	0	0	0	0	0	0	0	0	0	0	0	0	0	0	0	0	0	0	0	0	0	0	0	0	0	0	0	0	0	0	0	0	0	0	0	0	12	9
181d54f5c31239e787af17706603e843	0.943979	Eukaryota	Unassigned	Unassigned	Unassigned	Unassigned	Unassigned	Unassigned	Unassigned	Unassigned	0	0	0	0	0	0	0	0	6	0	0	0	0	0	0	0	0	0	0	0	0	0	0	0	0	0	0	0	0	0	0	0	0	0	0	0	0	0	0
1827523feab6b00d93a3dc096fd39727	0.475753	Unassigned	Unassigned	Unassigned	Unassigned	Unassigned	Unassigned	Unassigned	Unassigned	Unassigned	0	0	0	0	0	0	0	0	0	0	0	0	0	0	0	0	0	0	0	0	0	0	0	0	0	0	0	0	0	0	0	0	0	28	0	0	0	0	0
182a7b2d5437d971a746110540d65dc7	0.93466	Eukaryota	Obazoa	Opisthokonta	Fungi	Basidiomycota	Agaricomycotina	Agaricomycetes	Unassigned	Unassigned	0	9	0	0	0	0	0	0	0	0	0	0	0	0	0	0	0	0	0	0	0	0	0	0	0	0	0	0	0	0	0	0	0	0	0	0	0	26	24
1835d889e61cbcd025d55141d0e58a29	0.928116	Eukaryota	Unassigned	Unassigned	Unassigned	Unassigned	Unassigned	Unassigned	Unassigned	Unassigned	0	0	0	0	0	0	0	0	0	0	0	0	0	0	0	0	0	36	0	0	0	0	0	0	0	0	0	0	0	0	0	0	0	0	0	0	0	0	0
1842355cd3072efc5854fabfc53731af	0.979668	Eukaryota	Unassigned	Unassigned	Unassigned	Unassigned	Unassigned	Unassigned	Unassigned	Unassigned	0	0	0	0	0	0	0	0	0	0	0	0	0	16	0	0	0	0	0	0	0	0	0	0	0	0	0	0	0	0	0	0	0	0	0	0	0	0	0
185f16f075cdde5c50c3b7d5d9a4f4da	0.894831	Eukaryota	Obazoa	Opisthokonta	Fungi	Basidiomycota	Agaricomycotina	Agaricomycetes	Unassigned	Unassigned	0	0	0	0	0	0	0	0	0	0	0	0	0	0	0	0	0	5	0	0	0	0	0	0	0	0	0	0	0	0	0	0	0	0	0	0	0	0	0
18690e4f40ae0092cb363c1c63a2d0c2	0.967472	Eukaryota	Unassigned	Unassigned	Unassigned	Unassigned	Unassigned	Unassigned	Unassigned	Unassigned	0	13	0	0	0	0	0	0	0	0	27	0	0	0	0	15	0	0	0	0	0	0	0	0	0	0	0	0	0	0	0	0	0	0	0	0	0	0	0
188d75700ebfa8f362253f6299b5483f	0.956762	Eukaryota	Unassigned	Unassigned	Unassigned	Unassigned	Unassigned	Unassigned	Unassigned	Unassigned	0	0	0	0	0	0	0	0	0	0	0	0	0	0	0	0	0	0	0	0	0	0	0	0	0	25	0	0	0	0	0	0	0	0	0	0	0	0	0
189af4c8a87640a75d0bb1587f3b7cdc	0.987102	Eukaryota	Unassigned	Unassigned	Unassigned	Unassigned	Unassigned	Unassigned	Unassigned	Unassigned	0	0	0	0	0	0	0	0	0	0	26	0	0	0	0	12	0	0	0	0	0	0	0	0	0	0	0	0	0	0	0	0	0	0	0	0	0	0	0
18ae9f511e92e43d31a6c0b8c1c01cba	0.842626	Eukaryota	Obazoa	Opisthokonta	Fungi	Basidiomycota	Agaricomycotina	Tremellomycetes	Unassigned	Unassigned	0	0	0	0	0	0	0	0	0	0	0	0	0	0	0	3	0	0	0	0	0	0	0	0	0	0	0	0	0	0	0	0	0	0	0	0	0	0	0
18b0d778fb232e87fc1abcd7d66a07af	0.80585	Unassigned	Unassigned	Unassigned	Unassigned	Unassigned	Unassigned	Unassigned	Unassigned	Unassigned	0	0	0	0	0	0	0	0	0	0	0	0	0	0	0	0	0	0	0	0	0	0	0	0	0	0	0	0	0	0	0	0	0	29	0	0	0	0	0
18bcb676203d88e27d3e9d0b7e6cf89b	0.962466	Eukaryota	Unassigned	Unassigned	Unassigned	Unassigned	Unassigned	Unassigned	Unassigned	Unassigned	0	0	0	0	0	0	6	0	0	7	0	0	0	0	0	0	0	0	0	0	0	0	0	0	0	0	0	0	0	0	0	0	0	0	0	0	0	0	0
18cce856cfd74d8395a2e4d760ffa57c	0.969691	Eukaryota	Obazoa	Opisthokonta	Fungi	Ascomycota	Saccharomycotina	Saccharomycetales	Unassigned	Unassigned	0	0	25	0	0	0	0	0	0	0	0	0	0	0	0	0	0	0	0	0	0	0	0	0	0	0	0	0	0	0	0	0	0	0	0	0	0	0	0
18d421f5e81e9404b0e7f21b82265298	0.818696	Eukaryota	Obazoa	Opisthokonta	Unassigned	Unassigned	Unassigned	Unassigned	Unassigned	Unassigned	0	0	0	0	0	0	0	0	20	0	0	0	0	0	0	0	5	5	0	6	0	0	0	0	0	0	0	0	0	0	0	0	0	0	0	0	0	0	0
18d44d9a7b26013473c01be2106a3636	0.874133	Eukaryota	Unassigned	Unassigned	Unassigned	Unassigned	Unassigned	Unassigned	Unassigned	Unassigned	0	0	0	0	0	0	0	0	0	0	0	0	0	0	0	0	0	0	0	0	21	0	0	0	0	0	0	0	0	0	0	0	0	0	0	0	0	0	0
18d7a1f4c8a5ecf1daf8291a173bde76	0.967541	Eukaryota	Unassigned	Unassigned	Unassigned	Unassigned	Unassigned	Unassigned	Unassigned	Unassigned	0	0	0	0	0	0	0	0	0	0	12	0	0	0	0	0	0	0	0	0	0	0	0	0	0	0	0	0	0	0	0	0	0	0	0	0	0	0	0
18f1417896d1e6770b1c9da5b66df6b2	0.601742	Unassigned	Unassigned	Unassigned	Unassigned	Unassigned	Unassigned	Unassigned	Unassigned	Unassigned	0	0	0	0	0	0	0	0	0	0	0	0	0	0	0	0	0	0	0	0	0	8	0	0	0	0	0	0	0	0	0	0	0	0	0	0	0	0	0
1900b3302be9d64bf0567ff60f5eaece	0.76343	Eukaryota	Obazoa	Opisthokonta	Unassigned	Unassigned	Unassigned	Unassigned	Unassigned	Unassigned	0	0	0	0	0	0	0	0	0	0	0	0	0	0	0	0	0	0	0	0	0	0	0	0	0	5	0	0	0	0	0	0	0	0	0	0	0	0	0
1904458acf283759c50e35db5cb83b39	0.71993	Eukaryota	TSAR	Stramenopiles	Gyrista	Chrysophyceae	Unassigned	Unassigned	Unassigned	Unassigned	0	0	0	0	0	0	0	65	7	0	0	0	0	0	0	0	0	0	0	0	0	0	0	0	0	0	0	0	0	0	0	0	0	0	0	0	0	0	0
190fee8bf63af0f2aa87b040ddd8e461	0.934471	Eukaryota	Unassigned	Unassigned	Unassigned	Unassigned	Unassigned	Unassigned	Unassigned	Unassigned	0	0	0	0	0	0	0	0	0	0	0	0	0	0	0	0	0	0	0	6	0	0	0	0	0	0	0	0	0	0	0	0	0	0	0	0	0	0	0
191e3c0943642f654d79117ba87d6b02	0.730696	Eukaryota	Obazoa	Opisthokonta	Unassigned	Unassigned	Unassigned	Unassigned	Unassigned	Unassigned	0	0	0	0	0	0	0	0	0	0	0	0	0	0	0	0	0	0	0	0	0	0	0	0	0	0	0	0	0	0	0	0	0	0	0	0	0	0	0
192061611a50f600f296b64ca514ce29	0.730117	Bacteria	PANNAM	Proteobacteria	Proteobacteria	Alphaproteobacteria	Rhizobiales	Unassigned	Unassigned	Unassigned	0	0	0	0	0	0	0	0	0	0	0	0	0	0	0	0	0	0	0	0	0	5	0	0	0	0	0	0	0	0	0	0	0	0	0	0	0	0	0
192403dfe67ce06c53d8394b47dd4a5e	0.971959	Eukaryota	Unassigned	Unassigned	Unassigned	Unassigned	Unassigned	Unassigned	Unassigned	Unassigned	0	0	0	0	0	0	0	0	0	0	0	0	0	0	0	0	0	0	0	0	0	0	0	0	0	0	0	0	0	0	0	0	0	0	0	51	0	0	0
1929f9b97d3ec587971d4baa5c7dd1cb	0.895872	Eukaryota	TSAR	Stramenopiles	Gyrista	Chrysophyceae	Ochromonadales	Ochromonadaceae	Spumella	Unassigned	0	0	0	0	0	0	0	0	0	0	0	0	0	0	0	0	0	0	0	12	0	0	0	0	0	0	0	0	0	0	0	0	0	0	0	0	0	0	0
193dc60bd9a56e36afbfbd5ef02aa251	0.817187	Eukaryota	Unassigned	Unassigned	Unassigned	Unassigned	Unassigned	Unassigned	Unassigned	Unassigned	0	0	0	0	0	0	0	0	0	0	0	0	0	0	0	0	0	0	0	0	0	0	0	0	0	0	0	0	0	0	15	0	0	0	0	0	0	0	0
1944abddd8f4bcbdff5fad241a24c5bb	0.91323	Eukaryota	Obazoa	Opisthokonta	Metazoa	Craniata	Craniata	Unassigned	Unassigned	Unassigned	0	0	0	0	0	0	0	0	0	0	0	0	0	0	0	0	0	0	0	12	0	0	0	0	0	0	0	0	0	0	0	0	0	0	0	0	0	0	0
194b1b31e7377754e8ded0091416cdbd	0.978518	Eukaryota	Unassigned	Unassigned	Unassigned	Unassigned	Unassigned	Unassigned	Unassigned	Unassigned	0	0	0	0	0	0	0	0	0	0	16	0	0	0	0	0	0	0	0	0	0	0	0	0	0	0	0	0	0	0	0	0	0	0	0	0	0	0	0
19624348d4c4960ec353fb6e395d4396	0.975931	Eukaryota	Unassigned	Unassigned	Unassigned	Unassigned	Unassigned	Unassigned	Unassigned	Unassigned	0	0	0	0	0	0	0	0	0	0	0	0	8	0	0	0	0	0	0	0	0	0	0	0	0	0	0	0	0	0	0	0	0	0	0	0	0	0	0
1966677b7b892bb5949ca18444dd6457	0.379179	Unassigned	Unassigned	Unassigned	Unassigned	Unassigned	Unassigned	Unassigned	Unassigned	Unassigned	0	0	0	0	0	0	0	0	0	0	0	0	0	0	0	0	0	3	0	0	0	0	0	0	0	0	0	0	0	0	0	0	0	0	0	0	0	0	0
1970d781f51d1a866feb66c632cc0a66	0.696382	Unassigned	Unassigned	Unassigned	Unassigned	Unassigned	Unassigned	Unassigned	Unassigned	Unassigned	0	0	0	0	0	0	0	0	0	0	0	0	0	0	0	0	0	0	0	0	0	0	0	0	0	12	0	0	0	0	0	0	0	0	0	0	0	0	0
197335bad6e72e305fb960ef6a987cdf	0.829623	Eukaryota	Obazoa	Opisthokonta	Unassigned	Unassigned	Unassigned	Unassigned	Unassigned	Unassigned	0	0	0	0	0	0	0	0	0	0	0	0	0	0	0	0	0	0	0	0	0	0	0	0	0	0	0	0	0	0	0	0	0	0	0	0	0	0	0
197ed56066c3fbf9a23d2eb67703c6ce	0.740252	Eukaryota	TSAR	Stramenopiles	Gyrista	Chrysophyceae	Unassigned	Unassigned	Unassigned	Unassigned	0	0	0	0	0	0	0	39	115	0	0	0	0	0	0	0	0	0	0	0	0	0	0	0	0	0	0	0	0	0	0	0	0	0	0	0	0	0	0
19829e3885625fbc8070e740d7aa0353	0.756501	Eukaryota	Unassigned	Unassigned	Unassigned	Unassigned	Unassigned	Unassigned	Unassigned	Unassigned	0	0	0	0	0	0	0	20	0	0	0	0	0	0	0	0	0	0	0	0	0	0	0	0	0	0	0	0	0	0	0	0	0	0	0	0	0	0	0
19843564bf21e6c97b3ba1e4fb981f95	0.889652	Eukaryota	Obazoa	Opisthokonta	Unassigned	Unassigned	Unassigned	Unassigned	Unassigned	Unassigned	0	0	0	0	0	0	0	0	0	0	0	0	0	0	0	0	0	0	0	0	0	0	0	0	0	0	0	0	0	0	0	0	0	0	0	0	0	0	0
198d6380f8dc5a58fe2250c9f8e71f39	0.816028	Eukaryota	Obazoa	Opisthokonta	Unassigned	Unassigned	Unassigned	Unassigned	Unassigned	Unassigned	0	0	0	0	0	0	0	0	0	0	0	0	0	0	0	0	0	8	0	0	0	0	0	0	0	0	0	0	0	0	0	0	0	0	0	0	0	0	0
199b8905f30c311b4e0230dd4f065a96	0.947384	Eukaryota	Archaeplastida	Streptophyta	Streptophyta	Embryophyceae	Embryophyceae	EmbryophyceaeX	Unassigned	Unassigned	0	0	0	0	0	0	0	0	0	0	0	0	0	0	0	0	0	0	0	0	0	0	0	0	0	0	0	0	0	10	0	0	0	0	0	0	0	0	0
199f66994f7065bce81796205831c063	0.744766	Eukaryota	Obazoa	Opisthokonta	Fungi	Basidiomycota	Agaricomycotina	Tremellomycetes	Unassigned	Unassigned	0	0	0	0	0	0	0	0	0	0	0	0	0	0	0	0	0	10	0	0	0	0	0	0	0	0	0	0	0	0	0	0	0	0	0	0	0	0	0
19a52aff69b1c8b73d5f3888d361df16	0.710583	Eukaryota	Obazoa	Opisthokonta	Fungi	Ascomycota	Saccharomycotina	Saccharomycetales	Candida	Unassigned	0	0	0	0	0	0	16	23	0	19	0	0	0	0	0	0	0	9	0	0	57	0	79	0	0	0	0	0	0	0	0	0	63	54	0	0	0	0	0
19a55076a137a82bf6095dd85497f177	0.714651	Eukaryota	Obazoa	Opisthokonta	Fungi	Basidiomycota	Unassigned	Unassigned	Unassigned	Unassigned	0	0	0	0	0	0	0	0	0	0	0	0	0	0	0	0	0	0	0	0	0	0	0	0	0	0	0	0	0	0	0	0	0	0	0	0	33	0	0
19bcd3d504c711ffe654f1ce4d34a2d5	0.981667	Eukaryota	Unassigned	Unassigned	Unassigned	Unassigned	Unassigned	Unassigned	Unassigned	Unassigned	0	0	0	0	0	0	0	24	0	0	0	0	0	0	0	0	0	0	0	0	0	0	0	0	0	0	0	0	0	0	0	0	0	0	0	0	0	0	0
19c0a1f7c4b5b3923280a21468521c7e	0.737846	Eukaryota	TSAR	Stramenopiles	Gyrista	Chrysophyceae	Unassigned	Unassigned	Unassigned	Unassigned	0	0	0	0	0	0	22	18	0	19	0	0	0	0	0	0	0	0	0	0	0	0	0	0	0	0	0	0	0	0	0	0	0	0	0	0	0	0	0
19c82a698484c10016a9bb339d19e3d7	0.786133	Eukaryota	Obazoa	Opisthokonta	Metazoa	Unassigned	Unassigned	Unassigned	Unassigned	Unassigned	0	0	0	0	0	0	0	0	0	0	0	0	0	0	0	0	0	0	0	0	0	0	0	0	0	0	0	0	0	0	0	0	0	0	16	0	0	0	0
19cc835f7ebee4c957226ef82debc0de	0.417012	Unassigned	Unassigned	Unassigned	Unassigned	Unassigned	Unassigned	Unassigned	Unassigned	Unassigned	0	0	0	0	0	0	0	0	0	0	0	0	0	0	0	0	0	0	0	0	0	0	0	0	0	0	0	0	0	0	0	0	0	0	122	0	0	0	0
19d35aa9c28b7a7edfd08170118cb5a1	0.973216	Eukaryota	Unassigned	Unassigned	Unassigned	Unassigned	Unassigned	Unassigned	Unassigned	Unassigned	0	0	0	0	0	0	0	46	0	0	0	0	0	0	0	0	0	0	0	0	0	0	0	0	0	0	0	0	0	0	0	0	0	0	0	0	0	0	0
19d5c56a8896218035478a9959891b5e	0.724273	Eukaryota	Obazoa	Opisthokonta	Metazoa	Unassigned	Unassigned	Unassigned	Unassigned	Unassigned	0	0	0	0	0	0	0	0	0	0	0	0	0	0	0	0	0	0	0	0	0	0	0	0	0	0	0	0	0	0	0	0	0	0	0	20	0	0	0
19e00563ac8651762ca5ff262cfae6ac	0.893169	Eukaryota	Unassigned	Unassigned	Unassigned	Unassigned	Unassigned	Unassigned	Unassigned	Unassigned	0	0	0	0	0	0	0	0	0	0	0	0	0	0	0	0	0	0	0	0	0	0	0	0	0	0	0	0	0	0	0	0	0	0	0	0	0	0	0
19e7d6c0ceb05ae87858d25aebcc2b26	0.984859	Eukaryota	Unassigned	Unassigned	Unassigned	Unassigned	Unassigned	Unassigned	Unassigned	Unassigned	0	0	0	0	0	0	0	0	0	0	0	0	0	0	8	0	0	0	0	0	0	0	0	0	0	0	0	0	0	0	0	0	0	0	0	0	0	0	0
19f2edd36f3ae0010f3190528cb41952	0.799258	Eukaryota	Obazoa	Opisthokonta	Metazoa	Unassigned	Unassigned	Unassigned	Unassigned	Unassigned	0	0	0	0	0	0	0	0	0	0	0	0	0	0	0	0	0	0	0	0	0	0	0	0	0	0	0	0	0	0	0	0	0	0	0	0	0	26	36
19f5923e0fb8b4556ae5cea455e43dc4	0.972437	Eukaryota	Unassigned	Unassigned	Unassigned	Unassigned	Unassigned	Unassigned	Unassigned	Unassigned	0	0	0	0	0	0	0	0	0	0	0	0	0	0	0	8	0	0	0	0	0	0	0	0	0	0	0	0	0	0	0	0	0	0	0	0	0	0	0
19fe6c744353a89210d16c3538e353d4	0.809856	Eukaryota	Obazoa	Opisthokonta	Metazoa	Unassigned	Unassigned	Unassigned	Unassigned	Unassigned	0	0	0	0	0	0	0	0	0	0	0	0	0	0	0	0	0	0	0	0	0	0	0	0	0	0	0	0	0	0	0	0	0	0	0	0	0	0	34
1a10ca65e2fdb726cb91c9b68a692c98	0.943098	Eukaryota	Obazoa	Opisthokonta	Fungi	Ascomycota	Pezizomycotina	Dothideomycetes	Unassigned	Unassigned	0	0	0	0	0	0	0	0	7	0	0	0	0	0	0	0	0	0	0	0	0	0	0	0	0	0	0	0	0	0	0	0	0	0	0	0	0	0	0
1a179ad770780ff1df10f130753daca6	0.883312	Eukaryota	Unassigned	Unassigned	Unassigned	Unassigned	Unassigned	Unassigned	Unassigned	Unassigned	0	0	0	0	0	0	0	0	0	0	0	0	0	0	0	0	0	0	0	0	0	0	0	0	0	0	0	0	0	0	0	0	0	0	0	12	0	0	0
1a1d9921734439b1b7e34305681a6baa	0.985332	Eukaryota	Unassigned	Unassigned	Unassigned	Unassigned	Unassigned	Unassigned	Unassigned	Unassigned	0	0	0	0	0	0	0	0	0	0	0	0	0	0	0	0	5	0	0	4	0	0	0	0	0	0	0	0	0	0	0	0	0	0	0	0	0	0	0
1a25a04cb2bc085818be9f54f1b0a3e0	0.821047	Unassigned	Unassigned	Unassigned	Unassigned	Unassigned	Unassigned	Unassigned	Unassigned	Unassigned	0	0	0	0	0	0	0	0	0	0	0	0	0	0	0	84	0	0	0	0	0	0	0	0	0	0	0	0	0	0	0	0	0	0	0	0	0	0	0
1a2c5d78a9faf8c3420ffed7bdecc5f6	0.987652	Eukaryota	Unassigned	Unassigned	Unassigned	Unassigned	Unassigned	Unassigned	Unassigned	Unassigned	0	0	0	0	0	0	0	0	0	0	0	0	0	0	0	0	0	0	0	0	0	27	0	0	0	0	0	0	0	0	0	0	0	0	0	0	0	0	0
1a3021317d110c998938377060d59987	0.960822	Eukaryota	Unassigned	Unassigned	Unassigned	Unassigned	Unassigned	Unassigned	Unassigned	Unassigned	0	0	0	0	0	0	0	0	0	7	0	0	0	0	0	0	0	0	0	0	0	0	0	0	0	0	0	0	0	0	0	0	0	0	0	0	0	0	0
1a3092d4889af3bbc236c08ab21fd76f	0.972937	Eukaryota	Obazoa	Opisthokonta	Fungi	Ascomycota	Saccharomycotina	Saccharomycetales	Unassigned	Unassigned	0	0	0	0	0	0	0	0	0	0	0	0	0	0	0	0	0	0	0	0	22	0	0	0	0	0	0	0	0	0	0	90	0	0	0	0	0	0	0
1a45bf567313e3e4ab4e027dd4f7530f	0.992465	Eukaryota	Obazoa	Opisthokonta	Fungi	Basidiomycota	Agaricomycotina	Agaricomycetes	Unassigned	Unassigned	0	0	0	0	0	0	0	0	0	0	0	0	0	0	0	0	0	0	0	0	0	0	0	0	0	0	0	0	0	0	0	0	0	0	0	0	0	11	20
1a57f5b29b382fc9187a188ccbb226ec	0.984945	Unassigned	Unassigned	Unassigned	Unassigned	Unassigned	Unassigned	Unassigned	Unassigned	Unassigned	0	0	0	0	0	0	0	0	3	0	0	0	0	0	0	0	0	0	0	0	0	0	0	0	0	0	0	0	0	0	0	0	0	0	0	0	0	0	0
1a624fe88087ce55db25835d2fcbc6e3	0.978585	Eukaryota	Unassigned	Unassigned	Unassigned	Unassigned	Unassigned	Unassigned	Unassigned	Unassigned	0	0	0	0	0	12	0	0	0	0	0	0	0	0	0	0	0	0	0	0	0	0	0	0	0	0	0	0	0	0	0	0	0	0	0	0	0	0	0
1a640a90f78772e32ce60c6e8aeb1b64	0.959388	Eukaryota	Unassigned	Unassigned	Unassigned	Unassigned	Unassigned	Unassigned	Unassigned	Unassigned	0	0	0	0	0	0	0	0	0	0	0	0	0	0	0	0	0	6	0	0	0	0	0	0	0	0	0	0	0	0	0	0	0	0	0	0	0	0	0
1a6ccc21e1e1164ee246d92077101f92	0.971725	Eukaryota	Unassigned	Unassigned	Unassigned	Unassigned	Unassigned	Unassigned	Unassigned	Unassigned	0	0	0	0	0	0	0	0	0	0	0	0	0	0	0	0	0	0	0	8	27	0	0	0	0	0	0	0	0	0	0	0	0	0	0	0	0	0	0
1a72fbfb0da7b6ccb27dab76e81d8a2d	0.699055	Unassigned	Unassigned	Unassigned	Unassigned	Unassigned	Unassigned	Unassigned	Unassigned	Unassigned	0	0	0	0	0	0	0	0	0	0	0	0	0	0	0	51	0	0	0	0	0	0	0	0	0	0	0	0	0	0	0	0	0	0	0	0	0	0	0
1a7b74f899a68a4e8dd81fe931cca073	0.976658	Unassigned	Unassigned	Unassigned	Unassigned	Unassigned	Unassigned	Unassigned	Unassigned	Unassigned	0	0	0	0	0	0	0	0	0	0	0	0	0	0	0	0	0	3	0	0	0	0	0	0	0	0	0	0	0	0	0	0	0	0	0	0	0	0	0
1a86669f4592313386230cc30f63de94	0.953275	Eukaryota	Archaeplastida	Streptophyta	Streptophyta	Embryophyceae	Embryophyceae	EmbryophyceaeX	Unassigned	Unassigned	0	0	0	0	0	4	0	0	0	0	0	0	0	0	0	0	0	0	0	0	0	0	0	0	0	0	0	0	0	0	0	0	0	0	0	0	0	0	0
1a9137d8eae5b2e190658f4347dc5b53	0.389368	Unassigned	Unassigned	Unassigned	Unassigned	Unassigned	Unassigned	Unassigned	Unassigned	Unassigned	0	0	0	0	0	0	0	0	42	0	0	0	0	0	0	0	0	0	0	0	0	0	0	0	0	0	0	0	0	0	0	0	0	0	0	0	0	0	0
1a93abcd8f6c0f0aaba6d46578018330	0.964475	Eukaryota	Unassigned	Unassigned	Unassigned	Unassigned	Unassigned	Unassigned	Unassigned	Unassigned	0	0	0	0	0	0	0	0	0	0	0	0	0	0	0	0	0	0	0	0	0	0	0	0	0	17	0	0	0	0	0	0	0	0	0	0	0	0	0
1a9e177ad330b36cf326d47e52b22e6b	0.798023	Bacteria	PANNAM	Proteobacteria	Proteobacteria	Alphaproteobacteria	Sphingomonadales	Sphingomonadaceae	Rhizorhapis	Rhizorhapis_sp.	0	0	0	0	0	0	0	0	0	0	0	0	0	0	0	0	0	0	0	0	0	0	0	0	0	0	23	0	0	0	0	0	0	0	0	0	0	0	0
1a9f9d24737de991860bf4e567d0f1b2	0.718538	Eukaryota	Obazoa	Opisthokonta	Metazoa	Unassigned	Unassigned	Unassigned	Unassigned	Unassigned	0	0	0	0	0	0	0	0	0	0	0	0	0	0	0	0	0	0	0	0	0	0	0	0	0	0	0	0	0	0	0	0	0	0	20	0	0	0	0
1aadfcca10a1c7ed29c552b81eb73aa9	0.791415	Eukaryota	Obazoa	Opisthokonta	Metazoa	Unassigned	Unassigned	Unassigned	Unassigned	Unassigned	0	0	0	0	3	0	0	0	0	0	0	0	0	0	0	0	0	0	0	0	0	0	0	0	0	0	0	0	0	0	0	0	0	0	0	0	0	0	0
1aae0294f03a23e3bb5c56cc1697e6cc	0.93586	Unassigned	Unassigned	Unassigned	Unassigned	Unassigned	Unassigned	Unassigned	Unassigned	Unassigned	0	0	0	0	0	0	0	6	0	0	0	0	0	0	0	0	0	0	0	0	0	0	0	0	0	0	0	0	0	0	0	0	0	0	0	0	0	0	0
1ab95c7ceaf46760b894755630784214	0.987727	Eukaryota	Unassigned	Unassigned	Unassigned	Unassigned	Unassigned	Unassigned	Unassigned	Unassigned	0	0	0	0	0	0	0	0	0	0	0	0	0	0	0	0	0	0	0	0	0	0	0	0	0	0	0	38	0	0	0	0	0	0	0	0	0	0	0
1ae284f6611390f68533a6b95c53dfea	0.770903	Bacteria	PANNAM	Proteobacteria	Proteobacteria	Alphaproteobacteria	Unassigned	Unassigned	Unassigned	Unassigned	0	0	0	0	0	0	0	0	0	0	0	0	0	0	0	0	0	0	0	0	0	0	0	0	0	0	0	0	0	0	0	11	0	0	0	0	0	0	0
1af775ea586071c1c74b8a75f8394d58	0.940203	Eukaryota	Obazoa	Opisthokonta	Fungi	Ascomycota	Pezizomycotina	Leotiomycetes	Unassigned	Unassigned	0	0	0	0	0	0	0	0	0	0	0	0	0	0	0	0	0	0	0	0	0	0	0	0	0	0	0	0	0	0	0	0	0	0	0	0	0	9	0
1b010b5e6452074c5b4efe54df6de2e4	0.768984	Eukaryota	Excavata	Discoba	Discoba	Heterolobosea	Acrasida	Acrasidae	Allovahlkampfia	Allovahlkampfia_spelaea	0	0	0	0	0	0	0	0	0	0	0	0	0	0	0	0	30	0	0	0	0	0	0	0	0	0	0	0	0	0	0	0	0	0	0	0	0	0	0
1b067a465714356f05f29334eb9176ba	0.829009	Eukaryota	Obazoa	Opisthokonta	Fungi	Zoopagomycota	Entomophthoromycotina	Entomophthoromycotina	Pandora	Pandora_blunckii	0	0	0	0	0	0	0	0	0	0	0	0	0	0	0	0	0	0	0	0	0	0	0	0	0	0	0	0	0	0	0	0	0	0	0	0	0	0	0
1b083c664b77368972f9fde33ea64e08	0.900307	Eukaryota	Archaeplastida	Streptophyta	Streptophyta	Embryophyceae	Embryophyceae	EmbryophyceaeX	Unassigned	Unassigned	0	0	0	0	0	0	0	2	0	0	0	0	0	0	0	0	0	0	0	0	0	0	0	0	0	0	0	0	0	0	0	0	0	0	0	0	0	0	0
1b0f68154af976d8caaf959a3c6ed9d6	0.764665	Eukaryota	Obazoa	Opisthokonta	Metazoa	Unassigned	Unassigned	Unassigned	Unassigned	Unassigned	0	0	0	0	0	0	0	0	0	0	0	0	0	0	0	0	0	0	0	0	0	0	0	0	0	0	0	0	0	0	0	0	0	24	0	0	0	0	0
1b162772906e6c5ef751899713fdc704	0.716698	Bacteria	PANNAM	Proteobacteria	Proteobacteria	Alphaproteobacteria	Rhizobiales	Beijerinckiaceae	Unassigned	Unassigned	0	0	0	0	0	0	0	0	0	0	0	0	0	0	0	0	0	0	0	0	0	3	0	0	0	0	0	0	0	0	0	0	0	0	0	0	0	0	0
1b2224aa91ceb3ec0c736854fe9559ce	0.824171	Eukaryota	Archaeplastida	Streptophyta	Streptophyta	Embryophyceae	Embryophyceae	EmbryophyceaeX	Unassigned	Unassigned	0	0	0	0	0	0	0	0	0	0	0	0	0	0	0	0	0	0	0	0	0	0	0	0	0	0	0	0	0	0	12	0	0	0	0	0	0	0	0
1b3320aadfda9ab29396dec2fd21ab84	0.985514	Eukaryota	Unassigned	Unassigned	Unassigned	Unassigned	Unassigned	Unassigned	Unassigned	Unassigned	0	0	0	0	0	0	0	0	0	0	0	0	0	0	0	0	0	0	0	0	0	0	0	0	0	0	0	0	0	0	0	0	0	0	0	0	0	0	0
1b3a48d864b7b85acf387e9cd6d9d752	0.845048	Eukaryota	Unassigned	Unassigned	Unassigned	Unassigned	Unassigned	Unassigned	Unassigned	Unassigned	0	0	0	0	0	0	0	0	0	0	0	0	0	7	0	0	0	0	0	0	0	0	0	0	0	0	0	0	0	0	0	0	0	0	0	0	0	0	0
1b436ae31e2e613de37479fab3831c1d	0.724182	Eukaryota	Obazoa	Opisthokonta	Fungi	Ascomycota	Pezizomycotina	Eurotiomycetes	Exophiala	Unassigned	0	0	0	0	0	0	0	70	214	0	0	0	0	0	0	0	12	0	0	0	0	0	0	0	0	0	0	0	0	0	0	0	0	0	0	0	0	0	0
1b47f38b641f90231d68592011e0d9b3	0.899231	Eukaryota	Obazoa	Opisthokonta	Metazoa	Arthropoda	Chelicerata	Pycnogonida	Austropallene	Austropallene_cornigera	0	0	0	0	0	0	0	0	0	0	0	0	0	0	0	0	0	9	0	0	0	0	0	0	0	0	0	0	0	0	0	0	0	0	0	0	0	0	0
1b6ef4a7eff291f4998d2910c2adf6ac	0.986286	Eukaryota	Unassigned	Unassigned	Unassigned	Unassigned	Unassigned	Unassigned	Unassigned	Unassigned	0	0	0	0	0	0	0	0	0	0	0	0	0	0	0	0	0	0	0	0	0	0	0	0	0	0	0	0	0	14	0	0	0	0	0	0	0	0	0
1b73d19021203b9fb046b68036db363c	0.933693	Eukaryota	Obazoa	Opisthokonta	Fungi	Basidiomycota	Agaricomycotina	Agaricomycetes	Unassigned	Unassigned	0	0	0	0	0	0	0	0	0	0	0	0	0	0	0	0	0	0	0	0	0	0	0	0	0	0	0	0	0	0	0	0	0	0	0	0	0	0	6
1b7b88811aea7248a15ec9715ca70405	0.906695	Eukaryota	Archaeplastida	Streptophyta	Streptophyta	Embryophyceae	Embryophyceae	EmbryophyceaeX	Unassigned	Unassigned	0	0	6	0	0	0	0	0	0	0	0	0	0	0	0	0	0	0	0	0	0	0	0	0	0	0	0	0	0	0	0	0	0	0	0	0	0	0	0
1b984d3f10e46653fad28ec1ea0a4063	0.963834	Eukaryota	Unassigned	Unassigned	Unassigned	Unassigned	Unassigned	Unassigned	Unassigned	Unassigned	0	0	0	0	0	0	0	0	5	0	0	0	0	0	0	0	0	0	0	0	0	0	0	0	0	0	0	0	0	0	0	0	0	0	0	0	0	0	0
1ba5d8692de45f09da29f80879d9d764	0.933667	Eukaryota	Unassigned	Unassigned	Unassigned	Unassigned	Unassigned	Unassigned	Unassigned	Unassigned	0	0	0	0	0	0	0	0	0	0	0	0	0	0	0	0	0	0	0	0	0	0	0	0	0	0	0	0	0	0	0	0	0	0	0	0	0	6	0
1ba64e9f2849466b91a094426242469f	0.735247	Eukaryota	Obazoa	Opisthokonta	Metazoa	Unassigned	Unassigned	Unassigned	Unassigned	Unassigned	0	0	0	0	0	0	0	0	0	0	0	0	0	0	0	0	0	0	0	0	0	0	0	4	0	0	0	0	0	0	0	0	0	0	0	0	0	0	0
1bb541c399cf315804115128d18380dd	0.95303	Eukaryota	Unassigned	Unassigned	Unassigned	Unassigned	Unassigned	Unassigned	Unassigned	Unassigned	0	0	0	0	0	0	5	0	0	0	0	0	0	0	0	0	0	0	0	0	0	0	0	0	0	0	0	0	0	0	0	0	0	0	0	0	0	0	0
1bba5a2e2200d7baf0c6f9addfd9358a	0.908964	Eukaryota	TSAR	Stramenopiles	Gyrista	Chrysophyceae	Unassigned	Unassigned	Unassigned	Unassigned	0	0	0	0	0	0	0	0	0	0	0	0	0	0	0	0	0	0	0	0	0	0	0	0	0	0	0	0	0	7	0	0	0	0	0	0	0	0	0
1bcccefa9243e4210bb569aeaccd23c3	0.822024	Bacteria	PANNAM	Proteobacteria	Proteobacteria	Alphaproteobacteria	Rhodobacterales	Rhodobacteraceae	Unassigned	Unassigned	0	0	0	0	0	0	0	0	0	0	0	0	0	0	0	0	0	0	0	3	0	0	0	0	0	0	0	0	0	0	0	0	0	0	0	0	0	0	0
1bcf65a3048dffd6ee60f161f1b83ab0	0.819932	Unassigned	Unassigned	Unassigned	Unassigned	Unassigned	Unassigned	Unassigned	Unassigned	Unassigned	0	0	0	0	0	0	0	0	13	0	0	0	0	0	0	0	0	0	0	0	0	0	0	0	0	0	0	0	0	0	0	0	0	0	0	0	0	0	0
1bd54ced7edb5fd8131b34075ec9d496	0.980672	Eukaryota	Archaeplastida	Chlorophyta	Chlorophyta	Trebouxiophyceae	Watanabea-Clade	Watanabea-Clade	Apatococcus	Apatococcus_sp.	0	0	0	0	0	0	0	0	0	0	0	0	0	0	0	0	0	0	0	0	0	0	0	0	0	0	0	0	0	0	0	0	0	0	0	0	17	0	0
1bdde44aacff3bdfa225cd174ca55042	0.898917	Unassigned	Unassigned	Unassigned	Unassigned	Unassigned	Unassigned	Unassigned	Unassigned	Unassigned	0	0	0	0	0	0	0	0	0	13	0	0	0	0	0	0	0	0	0	0	0	0	0	0	0	0	0	0	0	0	0	0	0	0	0	0	0	0	0
1bdeef81dcda4943faf6ad7ab7724c3e	0.931993	Eukaryota	Obazoa	Opisthokonta	Fungi	Basidiomycota	Agaricomycotina	Agaricomycetes	Unassigned	Unassigned	0	0	0	0	0	0	0	0	0	0	0	0	0	0	0	0	0	0	0	0	0	0	0	0	0	0	0	0	0	0	0	0	0	0	0	0	16	0	0
1bdef2a3fcd3d23a28c8f7f79a62a9e4	0.884687	Eukaryota	Unassigned	Unassigned	Unassigned	Unassigned	Unassigned	Unassigned	Unassigned	Unassigned	0	0	0	0	0	0	0	0	0	10	0	0	0	0	0	0	0	0	0	0	0	0	0	0	0	0	0	0	0	0	0	0	0	0	0	0	0	0	0
1bf634528baa86a513d1d51cb4617e85	0.946527	Eukaryota	Obazoa	Opisthokonta	Fungi	Ascomycota	Pezizomycotina	Dothideomycetes	Unassigned	Unassigned	0	0	0	0	0	0	0	0	0	0	0	0	0	0	0	0	0	0	0	0	0	0	0	0	0	0	0	0	5	0	0	0	0	0	0	0	0	0	0
1bfae85359e56f2f51cf3e34644882e1	0.968801	Eukaryota	Unassigned	Unassigned	Unassigned	Unassigned	Unassigned	Unassigned	Unassigned	Unassigned	0	0	0	0	0	0	0	0	4	0	0	0	0	0	0	0	0	0	0	0	0	0	0	0	0	0	0	0	0	0	0	0	0	0	0	0	0	0	0
1bff78cd69c27c2290265ee9738723c5	0.706314	Eukaryota	Obazoa	Opisthokonta	Metazoa	Unassigned	Unassigned	Unassigned	Unassigned	Unassigned	0	0	0	0	0	0	0	0	0	0	0	0	0	0	0	0	0	0	0	0	0	0	0	0	0	0	0	0	0	0	0	0	0	0	0	0	0	0	0
1c053412555d1e4306a839bba8c9f600	0.942601	Eukaryota	Unassigned	Unassigned	Unassigned	Unassigned	Unassigned	Unassigned	Unassigned	Unassigned	0	0	0	0	0	0	0	0	3	0	0	0	0	0	0	0	0	0	0	0	0	0	0	0	0	0	0	0	0	0	0	0	0	0	0	0	0	0	0
1c0d008cae3cfefd9c47d130bc32f91c	0.379243	Unassigned	Unassigned	Unassigned	Unassigned	Unassigned	Unassigned	Unassigned	Unassigned	Unassigned	0	0	0	0	0	0	0	0	0	0	0	0	0	0	0	0	0	0	0	0	0	0	0	0	0	0	0	0	0	0	0	0	0	0	0	0	0	0	0
1c106bb5b43c38e978b1492300edd304	0.356873	Unassigned	Unassigned	Unassigned	Unassigned	Unassigned	Unassigned	Unassigned	Unassigned	Unassigned	0	0	0	0	0	0	6	0	0	0	0	0	0	0	0	0	0	0	0	0	0	0	0	0	0	0	0	0	0	0	0	0	0	0	0	0	0	0	0
1c1caedebdabd33c6db6bfbc18198ec1	0.944042	Eukaryota	Obazoa	Opisthokonta	Fungi	Basidiomycota	Agaricomycotina	Agaricomycetes	Unassigned	Unassigned	0	0	0	0	0	0	0	0	0	0	0	0	0	0	0	0	0	0	0	0	0	0	0	0	0	0	0	0	0	0	0	0	0	0	0	0	0	10	0
1c1d0bb52190d7a5a8f0641319dcaef0	0.773211	Eukaryota	Obazoa	Opisthokonta	Unassigned	Unassigned	Unassigned	Unassigned	Unassigned	Unassigned	0	0	0	0	0	0	0	0	0	0	0	0	0	0	0	0	0	0	0	0	0	0	0	0	0	0	0	0	0	0	0	0	0	0	0	0	0	19	0
1c1f48fe4d97e9ecd43c0c6f30e5745a	0.964923	Eukaryota	Obazoa	Opisthokonta	Fungi	Ascomycota	Pezizomycotina	Dothideomycetes	Unassigned	Unassigned	0	0	0	0	0	0	0	0	0	0	0	0	0	0	0	0	10	0	0	10	142	0	0	0	0	26	0	138	0	0	0	0	0	0	0	0	0	0	0
1c1f7daa9502b51272c447e575a740f7	0.892433	Eukaryota	Obazoa	Opisthokonta	Fungi	Basidiomycota	Agaricomycotina	Agaricomycetes	Unassigned	Unassigned	0	0	0	0	0	0	0	0	0	0	0	0	0	0	0	0	0	0	0	0	0	0	0	0	0	0	0	0	0	0	0	0	0	0	0	0	0	0	13
1c2112183d65691bd8889a8e759fa635	0.839175	Eukaryota	Obazoa	Opisthokonta	Unassigned	Unassigned	Unassigned	Unassigned	Unassigned	Unassigned	0	0	0	0	0	0	0	0	0	0	0	0	0	0	0	0	0	2	0	0	0	0	0	0	0	0	0	0	0	0	0	0	0	0	0	0	0	0	0
1c246f48e3f34c079edc7d1ad3c20835	0.971081	Eukaryota	Unassigned	Unassigned	Unassigned	Unassigned	Unassigned	Unassigned	Unassigned	Unassigned	0	0	11	0	0	0	0	0	0	0	0	0	0	0	0	0	0	0	0	0	0	0	0	0	0	0	0	0	0	0	0	0	0	0	0	0	0	0	0
1c2ede4ce0a6618a1f6370facdeffe66	0.956436	Eukaryota	Unassigned	Unassigned	Unassigned	Unassigned	Unassigned	Unassigned	Unassigned	Unassigned	0	0	0	0	0	58	0	0	0	0	0	0	0	0	0	0	0	0	0	0	0	0	0	0	0	0	0	0	0	0	0	0	0	0	0	0	0	0	0
1c307a62b2098f7fc6ec8b9e3510a450	0.766571	Eukaryota	Obazoa	Opisthokonta	Metazoa	Unassigned	Unassigned	Unassigned	Unassigned	Unassigned	0	0	0	0	0	0	0	0	0	0	0	0	0	0	0	0	0	0	0	0	0	0	0	0	0	0	0	0	0	0	117	0	0	0	0	0	0	0	0
1c343c989313a34e537c182c68c1c91b	0.931209	Eukaryota	Archaeplastida	Streptophyta	Streptophyta	Embryophyceae	Embryophyceae	EmbryophyceaeX	Unassigned	Unassigned	0	3	0	0	0	0	0	0	0	0	0	0	0	0	0	0	0	0	0	0	0	0	0	0	0	0	0	0	0	0	0	0	0	0	0	0	0	0	0
1c3fe87281faccc86d9d3175697dba34	0.9502	Eukaryota	Unassigned	Unassigned	Unassigned	Unassigned	Unassigned	Unassigned	Unassigned	Unassigned	0	0	0	0	0	0	0	0	0	0	3	0	0	0	0	0	0	0	0	0	0	0	0	0	0	0	0	0	0	0	0	0	0	0	0	0	0	0	0
1c4312ad28b099163ffa85d36ff067e7	0.977637	Eukaryota	Unassigned	Unassigned	Unassigned	Unassigned	Unassigned	Unassigned	Unassigned	Unassigned	15	0	0	0	0	0	0	0	0	0	0	0	0	0	0	0	0	0	0	0	0	0	0	0	0	0	0	0	0	0	0	0	0	0	0	0	0	0	0
1c4a4c3b42b0dfdf51d9f172d5cede42	0.94266	Eukaryota	Unassigned	Unassigned	Unassigned	Unassigned	Unassigned	Unassigned	Unassigned	Unassigned	0	0	0	0	0	0	0	0	0	0	0	0	0	0	0	0	0	0	0	0	0	0	0	0	0	0	0	0	0	0	0	0	0	9	0	0	0	0	0
1c4b23c6be8c202e4bad2046ab47569a	0.477976	Unassigned	Unassigned	Unassigned	Unassigned	Unassigned	Unassigned	Unassigned	Unassigned	Unassigned	0	0	0	0	0	0	0	0	0	0	0	0	0	0	0	0	0	0	0	0	0	0	0	0	0	0	0	0	0	0	0	0	7	0	0	0	0	0	0
1c4b71399a5b8df93a4d844b8e2f5410	0.975428	Unassigned	Unassigned	Unassigned	Unassigned	Unassigned	Unassigned	Unassigned	Unassigned	Unassigned	0	0	0	0	0	0	0	0	0	0	0	0	0	0	0	0	0	0	0	0	0	0	0	0	0	0	0	0	0	0	0	0	18	0	0	0	0	0	0
1c554847cdd8330297acb64dc377a5b3	0.882809	Bacteria	PANNAM	Proteobacteria	Proteobacteria	Alphaproteobacteria	Unassigned	Unassigned	Unassigned	Unassigned	0	0	0	0	0	0	0	0	5	0	0	0	0	0	0	0	0	0	0	0	0	0	0	0	0	0	0	0	0	0	0	0	0	0	0	0	0	0	0
1c581a91b766a7dcb4b3b8efc46037f8	0.996909	Eukaryota	Obazoa	Opisthokonta	Fungi	Basidiomycota	Agaricomycotina	Agaricomycetes	Unassigned	Unassigned	0	0	0	0	0	0	0	0	0	0	0	0	0	0	0	0	0	0	0	0	0	0	0	0	0	0	0	0	0	0	0	0	0	0	24	0	0	0	0
1c6effe186bface2fff6048f221a3c28	0.772806	Eukaryota	Obazoa	Opisthokonta	Metazoa	Unassigned	Unassigned	Unassigned	Unassigned	Unassigned	0	0	0	0	0	0	0	0	0	0	0	0	0	0	0	0	0	0	0	0	0	0	0	0	0	0	0	0	0	0	0	0	0	0	0	0	0	0	0
1c75617385f5efa603cc6a030ed7b1f1	0.614524	Unassigned	Unassigned	Unassigned	Unassigned	Unassigned	Unassigned	Unassigned	Unassigned	Unassigned	0	0	0	0	0	0	0	0	0	0	0	0	0	0	0	0	0	0	0	0	0	0	0	0	0	0	0	0	0	0	0	0	0	0	0	0	0	0	0
1c7bc93b0470326081732d8d2b87073a	0.631262	Unassigned	Unassigned	Unassigned	Unassigned	Unassigned	Unassigned	Unassigned	Unassigned	Unassigned	0	0	0	0	0	0	0	0	0	0	0	0	0	0	0	0	0	0	0	0	0	0	0	0	0	0	0	0	0	0	0	0	0	14	0	0	0	0	0
1c7c634e8c2bce74ac4d6c2cc5a78e19	0.324851	Unassigned	Unassigned	Unassigned	Unassigned	Unassigned	Unassigned	Unassigned	Unassigned	Unassigned	0	0	0	0	0	0	12	0	0	0	0	0	0	0	0	0	0	0	0	0	0	0	0	0	0	0	0	0	0	0	0	0	0	0	0	0	0	0	0
1c8c7415784242f5eb588461cc090b47	0.983149	Eukaryota	Unassigned	Unassigned	Unassigned	Unassigned	Unassigned	Unassigned	Unassigned	Unassigned	0	0	0	0	0	0	31	17	0	30	0	0	0	0	0	0	7	0	0	11	0	0	0	0	0	0	0	0	0	0	342	0	0	0	0	0	0	0	0
1ca5c1b2cce77c159b149b0832ebe048	0.719168	Eukaryota	Obazoa	Opisthokonta	Unassigned	Unassigned	Unassigned	Unassigned	Unassigned	Unassigned	0	0	0	0	0	0	0	0	0	0	0	0	0	0	0	0	0	0	0	0	0	0	0	0	0	0	0	0	0	0	0	0	0	0	0	0	5	0	0
1ca9fef3b7d22c1841cd80d2c0fcbe2d	0.844991	Eukaryota	Unassigned	Unassigned	Unassigned	Unassigned	Unassigned	Unassigned	Unassigned	Unassigned	0	0	0	0	0	0	0	65	0	0	0	0	0	0	0	0	0	0	0	0	0	0	0	0	0	0	0	0	0	0	0	0	0	0	0	0	0	0	0
1cad8b82b45748a5275c8fcf5c3fba0d	0.977408	Eukaryota	Unassigned	Unassigned	Unassigned	Unassigned	Unassigned	Unassigned	Unassigned	Unassigned	0	0	0	0	0	0	0	0	0	0	0	0	0	0	0	0	0	3	0	0	0	0	0	0	0	0	0	0	0	0	0	0	0	0	0	0	0	0	0
1cb5ed108440a56f61d28f58e6051728	0.974037	Eukaryota	Unassigned	Unassigned	Unassigned	Unassigned	Unassigned	Unassigned	Unassigned	Unassigned	0	36	0	0	0	0	0	0	0	0	0	0	0	0	0	0	0	0	0	0	0	0	0	0	0	0	0	0	0	0	0	0	0	0	0	0	0	0	0
1cb6c17cba163df348c45a021a202891	0.739418	Eukaryota	Obazoa	Opisthokonta	Metazoa	Unassigned	Unassigned	Unassigned	Unassigned	Unassigned	0	0	0	0	0	4	0	0	0	0	0	0	0	0	0	0	0	0	0	0	0	0	0	0	0	0	0	0	0	0	0	0	0	0	0	0	0	0	0
1cbdf8a6cfaace9fb488383492509177	0.972647	Eukaryota	Unassigned	Unassigned	Unassigned	Unassigned	Unassigned	Unassigned	Unassigned	Unassigned	0	0	0	0	0	0	0	0	0	0	0	25	0	0	0	0	0	0	0	0	0	0	0	0	0	0	0	0	0	0	0	0	0	0	0	0	0	0	0
1cc2cad33b5a0a2f4faf35483d813b8f	0.837437	Eukaryota	Obazoa	Opisthokonta	Fungi	Unassigned	Unassigned	Unassigned	Unassigned	Unassigned	1789	1664	1795	1733	1673	1672	0	0	0	0	1512	1369	1655	1736	1578	1193	0	0	0	0	0	0	0	580	69	514	0	0	1939	1867	0	0	0	0	0	0	0	0	0
1cc76b470fa1a93aac0c5d13daa1ca11	0.989106	Eukaryota	Unassigned	Unassigned	Unassigned	Unassigned	Unassigned	Unassigned	Unassigned	Unassigned	0	0	0	0	0	0	0	0	0	0	0	0	0	0	0	0	0	0	0	0	0	0	0	0	0	0	0	0	0	0	0	0	0	0	0	0	0	0	13
1cc8ce44f85b742890bae119df8e9794	0.760477	Eukaryota	Obazoa	Opisthokonta	Metazoa	Unassigned	Unassigned	Unassigned	Unassigned	Unassigned	0	0	0	0	0	0	0	0	0	0	0	0	0	0	0	0	0	0	0	0	0	0	0	0	4	0	0	0	0	0	0	0	0	0	0	0	0	0	0
1cce22ae674e73a1770787510fbe6d70	0.824811	Eukaryota	Obazoa	Opisthokonta	Fungi	Basidiomycota	Agaricomycotina	Tremellomycetes	Unassigned	Unassigned	0	0	0	0	0	0	0	0	0	0	0	0	0	0	0	0	0	0	0	0	0	0	0	0	0	0	0	0	0	0	0	0	0	0	0	14	0	0	0
1cce2344013f756de703bc3e8c4c7f11	0.82343	Eukaryota	Obazoa	Opisthokonta	Fungi	Unassigned	Unassigned	Unassigned	Unassigned	Unassigned	0	0	0	0	0	0	0	0	0	0	0	0	0	0	0	28	0	0	0	0	0	0	0	0	0	0	0	0	0	0	0	0	0	0	0	0	0	0	0
1cd8d8ef9513ab0b9623244251f61e62	0.736652	Bacteria	PANNAM	Proteobacteria	Proteobacteria	Alphaproteobacteria	Unassigned	Unassigned	Unassigned	Unassigned	0	0	0	0	0	0	0	0	0	0	6	0	0	0	0	0	0	0	0	0	0	0	0	0	0	0	0	0	0	0	0	0	0	0	0	0	0	0	0
1ce3c955e1e24f1ba32a1ceaad2d0636	0.985396	Eukaryota	Unassigned	Unassigned	Unassigned	Unassigned	Unassigned	Unassigned	Unassigned	Unassigned	0	0	0	0	0	0	0	0	0	0	0	0	0	10	0	0	0	0	0	0	0	0	0	0	0	0	0	0	0	0	0	0	0	0	0	0	0	0	0
1cebc52e68e73532e96b62999b83df56	0.75735	Eukaryota	Obazoa	Opisthokonta	Metazoa	Unassigned	Unassigned	Unassigned	Unassigned	Unassigned	0	0	0	0	0	0	0	0	18	0	0	0	0	0	0	0	0	0	0	0	0	0	0	0	0	0	0	0	0	0	0	0	0	0	0	0	0	0	0
1ced49e04da3d9a0cb66fad21ddb8b66	0.978241	Eukaryota	Unassigned	Unassigned	Unassigned	Unassigned	Unassigned	Unassigned	Unassigned	Unassigned	9	0	0	0	0	0	0	0	0	0	0	0	0	0	0	0	0	0	0	0	0	0	0	0	0	0	0	0	0	0	0	0	0	0	0	0	0	0	0
1ced6c17338b36d1875e78cb4328164d	0.956868	Eukaryota	Unassigned	Unassigned	Unassigned	Unassigned	Unassigned	Unassigned	Unassigned	Unassigned	0	0	0	0	0	0	0	0	0	0	0	0	0	0	0	0	0	0	0	8	0	0	0	0	0	0	0	0	0	0	0	0	0	0	0	0	0	0	0
1cedd091edc5a594070f83842b3b7936	0.92108	Eukaryota	Unassigned	Unassigned	Unassigned	Unassigned	Unassigned	Unassigned	Unassigned	Unassigned	0	0	0	0	0	0	0	7	0	0	0	0	0	0	0	0	0	0	0	0	0	0	0	0	0	0	0	0	0	0	0	0	0	0	0	0	0	0	0
1d0b755d6022e6f2a562f43f132b1958	0.982805	Eukaryota	Unassigned	Unassigned	Unassigned	Unassigned	Unassigned	Unassigned	Unassigned	Unassigned	7	0	0	0	0	0	0	0	0	0	0	0	0	0	0	0	0	0	0	0	0	0	0	0	0	0	0	0	0	0	0	0	0	0	0	0	0	0	0
1d138a9aa7e0aaca4ecc15230795da68	0.786313	Eukaryota	Obazoa	Opisthokonta	Fungi	Ascomycota	Pezizomycotina	Sordariomycetes	Ascotricha	Unassigned	0	0	0	0	0	0	0	0	0	0	0	0	0	0	0	0	0	2	0	0	0	0	0	0	0	0	0	0	0	0	0	0	0	0	0	0	0	0	0
1d1c8c49ec7410216b8edd64b4186fa9	0.990098	Eukaryota	Unassigned	Unassigned	Unassigned	Unassigned	Unassigned	Unassigned	Unassigned	Unassigned	0	0	0	0	0	0	0	0	0	0	0	0	0	0	0	0	0	0	0	0	0	0	0	0	0	0	0	0	0	0	0	0	0	0	0	0	10	0	0
1d2c72e933cf4509a8f93cbfc7d2700c	0.836253	Unassigned	Unassigned	Unassigned	Unassigned	Unassigned	Unassigned	Unassigned	Unassigned	Unassigned	0	0	0	0	0	0	0	0	0	0	0	0	0	0	0	0	0	33	0	0	0	0	0	0	0	0	0	0	0	0	0	0	0	0	0	0	0	0	0
1d3504a3a2eb8ed03436e8773025ace8	0.952053	Eukaryota	Unassigned	Unassigned	Unassigned	Unassigned	Unassigned	Unassigned	Unassigned	Unassigned	0	0	0	0	0	0	0	6	0	0	0	0	0	0	0	0	0	0	0	0	0	0	0	0	0	0	0	0	0	0	0	0	0	0	0	0	0	0	0
1d38356248185517c46cc3dd1faf712c	0.981545	Eukaryota	Unassigned	Unassigned	Unassigned	Unassigned	Unassigned	Unassigned	Unassigned	Unassigned	0	0	0	0	0	0	0	0	0	0	11	0	0	0	0	0	0	0	0	0	0	0	0	0	0	0	0	0	0	0	0	0	0	0	0	0	0	0	0
1d3f49dc1b5420f21fac4c926c87e836	0.749091	Eukaryota	Obazoa	Opisthokonta	Unassigned	Unassigned	Unassigned	Unassigned	Unassigned	Unassigned	0	0	0	0	0	67	0	0	0	0	0	0	0	0	0	0	0	0	0	0	0	0	0	0	0	0	0	0	0	0	0	0	0	0	0	0	0	0	0
1d41f968f1026e639223b7fd7cd515fc	0.796912	Eukaryota	Obazoa	Opisthokonta	Metazoa	Unassigned	Unassigned	Unassigned	Unassigned	Unassigned	0	0	0	0	0	0	0	0	0	0	0	0	0	0	0	0	0	0	0	0	0	0	0	0	0	27	0	0	0	0	0	0	0	0	0	0	0	0	0
1d4377702f3adfbe146b7ae93dff72f2	0.986472	Eukaryota	Unassigned	Unassigned	Unassigned	Unassigned	Unassigned	Unassigned	Unassigned	Unassigned	0	0	0	0	0	0	0	0	0	0	0	0	0	0	0	0	0	0	0	0	0	0	0	0	0	0	0	0	0	0	0	0	0	0	0	0	0	0	9
1d44e5329106745f4c8075838635ca41	0.80174	Eukaryota	Obazoa	Opisthokonta	Unassigned	Unassigned	Unassigned	Unassigned	Unassigned	Unassigned	0	0	0	0	0	0	0	0	0	0	0	0	0	0	0	0	0	0	0	0	0	0	0	0	0	0	0	0	0	0	0	0	0	0	0	22	0	0	0
1d459236081cbb3f4c48b601f246b1f4	0.965673	Eukaryota	Unassigned	Unassigned	Unassigned	Unassigned	Unassigned	Unassigned	Unassigned	Unassigned	0	0	0	0	0	0	0	0	0	0	0	0	0	0	0	0	8	0	0	12	0	0	0	0	0	0	0	0	0	0	0	0	0	0	0	0	0	0	0
1d574650af9d909a532aed959a42668a	0.943917	Bacteria	PANNAM	Proteobacteria	Proteobacteria	Gammaproteobacteria	Enterobacteriales	Enterobacteriaceae	Enterobacter	Enterobacter_hormaechei	0	0	0	0	0	0	0	15	0	0	0	0	0	0	0	0	0	0	0	0	0	0	0	0	0	0	0	0	0	0	0	0	0	0	0	0	0	0	0
1d5b23b7d8320400264b663b2723c594	0.731413	Eukaryota	Obazoa	Opisthokonta	Unassigned	Unassigned	Unassigned	Unassigned	Unassigned	Unassigned	0	0	0	0	0	0	0	0	0	0	0	0	0	0	0	0	0	0	0	0	0	0	0	0	0	0	0	0	41	0	0	0	0	0	0	0	0	0	0
1d5e4d4e4ef08b71e5a3ba2ee46f936b	0.761005	Eukaryota	Obazoa	Opisthokonta	Metazoa	Unassigned	Unassigned	Unassigned	Unassigned	Unassigned	0	0	0	0	0	0	0	0	0	0	0	0	0	0	0	0	0	0	0	0	0	0	0	0	0	0	0	0	0	0	0	0	23	0	0	0	0	0	0
1d61e971e7c3505c38826b600d42f572	0.79295	Eukaryota	Obazoa	Opisthokonta	Metazoa	Unassigned	Unassigned	Unassigned	Unassigned	Unassigned	0	0	0	0	0	0	0	0	0	0	0	0	0	0	0	0	0	0	0	0	0	0	0	0	0	0	0	0	0	0	0	0	29	0	0	0	0	0	0
1d70b2e69ffd2d1039cc5900a0ffaa37	0.940997	Eukaryota	Obazoa	Opisthokonta	Unassigned	Unassigned	Unassigned	Unassigned	Unassigned	Unassigned	0	0	0	0	0	0	0	0	0	0	0	0	0	0	0	0	0	7	0	0	0	0	0	0	0	0	0	0	0	0	0	0	0	0	0	0	0	0	0
1d760bf669320ec5e31340a286c96011	0.94048	Unassigned	Unassigned	Unassigned	Unassigned	Unassigned	Unassigned	Unassigned	Unassigned	Unassigned	0	0	0	0	0	0	0	0	0	0	0	0	0	0	0	0	0	0	0	0	0	0	0	0	0	0	0	0	0	0	0	0	0	0	0	0	0	0	0
1d7a788af9563c93e7e2ca26683f7e31	0.706125	Eukaryota	Obazoa	Opisthokonta	Unassigned	Unassigned	Unassigned	Unassigned	Unassigned	Unassigned	0	0	0	0	0	0	0	0	0	0	0	0	0	37	46	0	100	80	0	83	0	0	0	61	3	54	0	0	0	0	0	0	0	0	0	0	0	0	0
1d8973dd777fa40092184bbbaddfd54d	0.979806	Eukaryota	Unassigned	Unassigned	Unassigned	Unassigned	Unassigned	Unassigned	Unassigned	Unassigned	0	0	0	0	0	12	0	0	0	0	0	0	0	0	0	0	0	0	0	0	0	0	0	0	0	0	0	0	0	0	0	0	0	0	0	0	0	0	0
1d94afc55563edcd69c0e99fa03a6a45	0.882108	Eukaryota	Unassigned	Unassigned	Unassigned	Unassigned	Unassigned	Unassigned	Unassigned	Unassigned	0	0	0	0	0	0	0	0	0	0	0	0	0	0	0	0	0	9	0	0	0	0	0	0	0	0	0	0	0	0	0	0	0	0	0	0	0	0	0
1d99245564a1a83b09ce7c0a0f727275	0.743747	Eukaryota	Obazoa	Opisthokonta	Metazoa	Unassigned	Unassigned	Unassigned	Unassigned	Unassigned	0	0	0	0	0	13	0	0	0	0	0	0	0	0	0	0	0	0	0	0	0	0	0	0	0	0	0	0	0	0	0	0	0	0	0	0	0	0	0
1d9c6daaa8747b20eac1745821be63d2	0.980917	Eukaryota	Unassigned	Unassigned	Unassigned	Unassigned	Unassigned	Unassigned	Unassigned	Unassigned	0	26	0	0	0	0	0	0	0	0	0	0	0	0	0	34	0	0	0	0	0	0	0	0	0	0	0	0	0	0	0	0	0	0	0	0	0	0	0
1da171610cecbbeaf1abbbd79e5c9786	0.984852	Eukaryota	Unassigned	Unassigned	Unassigned	Unassigned	Unassigned	Unassigned	Unassigned	Unassigned	0	0	0	0	10	0	0	0	0	0	0	0	0	0	0	0	0	0	0	0	0	0	0	0	0	0	0	0	0	0	0	0	0	0	0	0	0	0	0
1da419a948a566e273f36672b3eb6e63	0.881828	Eukaryota	Unassigned	Unassigned	Unassigned	Unassigned	Unassigned	Unassigned	Unassigned	Unassigned	0	0	0	0	0	0	0	0	0	0	0	0	0	0	0	0	3	0	0	0	0	0	0	0	0	0	0	0	0	0	0	0	0	0	0	0	0	0	0
1da69a2efa049191d136c95040e327e2	0.97788	Eukaryota	Unassigned	Unassigned	Unassigned	Unassigned	Unassigned	Unassigned	Unassigned	Unassigned	0	0	0	0	0	0	138	0	0	0	0	0	0	0	0	0	0	0	0	0	0	0	0	0	0	0	0	0	0	0	0	0	0	0	0	0	0	0	0
1db532259806ed1f90cdb54efb7ef422	0.714093	Eukaryota	Obazoa	Opisthokonta	Metazoa	Unassigned	Unassigned	Unassigned	Unassigned	Unassigned	0	0	0	0	0	0	0	0	0	0	0	0	0	0	0	14	0	0	0	0	0	0	0	0	0	0	0	0	0	0	0	0	0	0	0	0	0	0	0
1dba5946f29ab65f207af0033327248b	0.976873	Eukaryota	Unassigned	Unassigned	Unassigned	Unassigned	Unassigned	Unassigned	Unassigned	Unassigned	0	0	0	0	0	0	0	0	0	0	0	0	0	0	5	0	0	0	0	0	0	0	0	0	0	0	0	0	0	0	0	0	0	0	0	0	0	0	0
1dbd68f8e3750fac8dd048eb3c4a1a3b	0.964005	Eukaryota	Unassigned	Unassigned	Unassigned	Unassigned	Unassigned	Unassigned	Unassigned	Unassigned	0	0	0	0	0	0	0	0	0	0	0	0	2	0	0	0	13	0	0	17	0	0	0	0	0	0	0	0	0	0	0	0	0	0	0	0	0	0	0
1dc0486008e5cdea372e4901eb0cf407	0.986499	Eukaryota	Unassigned	Unassigned	Unassigned	Unassigned	Unassigned	Unassigned	Unassigned	Unassigned	0	0	8	0	0	0	0	0	0	0	0	0	0	0	0	0	0	0	0	0	0	0	0	0	0	0	0	0	0	0	0	0	0	0	0	0	0	0	0
1dc067a88070759c696b4a7c71d72673	0.76929	Eukaryota	Obazoa	Opisthokonta	Fungi	Unassigned	Unassigned	Unassigned	Unassigned	Unassigned	0	0	0	0	12	0	0	0	0	0	0	0	0	0	0	0	0	0	0	0	0	0	0	0	0	0	0	0	0	0	0	0	0	0	0	0	0	0	0
1dd0ea1497a5d89caed7f1346f511da9	0.991835	Eukaryota	Unassigned	Unassigned	Unassigned	Unassigned	Unassigned	Unassigned	Unassigned	Unassigned	0	0	0	0	0	0	0	0	0	0	0	0	0	0	0	0	0	0	0	0	0	0	0	0	0	0	0	0	0	0	0	0	0	0	0	38	0	0	0
1dd66cde4ef1dba705624de6435ec312	0.981552	Eukaryota	Obazoa	Opisthokonta	Unassigned	Unassigned	Unassigned	Unassigned	Unassigned	Unassigned	0	0	0	0	0	0	0	0	0	0	0	0	0	0	0	1	0	0	0	0	0	0	0	0	0	0	0	0	0	0	0	0	0	0	0	0	0	0	0
1dd88abaf0b26c8048a4ada80bc286bd	0.716396	Unassigned	Unassigned	Unassigned	Unassigned	Unassigned	Unassigned	Unassigned	Unassigned	Unassigned	0	0	0	0	0	0	0	0	0	0	0	0	0	0	0	0	0	0	0	0	0	0	0	0	0	0	0	0	0	0	0	0	0	0	0	45	0	0	0
1dd94bbdbd8210baa1191a63174cd958	0.9461	Unassigned	Unassigned	Unassigned	Unassigned	Unassigned	Unassigned	Unassigned	Unassigned	Unassigned	0	0	0	0	0	0	0	0	0	0	0	0	0	0	0	0	0	0	0	0	0	0	0	0	0	0	0	0	0	0	0	0	0	0	54	0	0	0	0
1de8fa72059be870f8bd97d9e91175e8	0.901317	Eukaryota	Unassigned	Unassigned	Unassigned	Unassigned	Unassigned	Unassigned	Unassigned	Unassigned	0	0	0	0	0	0	0	0	7	0	0	0	0	0	0	0	0	0	0	0	0	0	0	0	0	0	0	0	0	0	0	0	0	0	0	0	0	0	0
1df3ec2468d8ae326303824eeedda278	0.984458	Eukaryota	Unassigned	Unassigned	Unassigned	Unassigned	Unassigned	Unassigned	Unassigned	Unassigned	0	0	0	0	0	0	0	0	0	0	0	0	0	0	0	0	0	0	0	0	0	0	0	0	0	0	0	0	0	0	0	0	0	0	66	0	0	0	0
1df4b7e74804529fd6360b427b94b4a4	0.957118	Eukaryota	Unassigned	Unassigned	Unassigned	Unassigned	Unassigned	Unassigned	Unassigned	Unassigned	0	0	0	0	0	0	0	0	0	0	0	0	0	0	0	0	0	0	0	0	0	0	0	0	0	0	0	0	0	0	21	0	0	0	0	0	0	0	0
1e08b8c8ea0ce04a5bed5d1a808a287b	0.945993	Eukaryota	Archaeplastida	Streptophyta	Streptophyta	Embryophyceae	Embryophyceae	EmbryophyceaeX	Unassigned	Unassigned	0	0	17	0	0	0	0	0	0	0	0	0	0	0	0	0	0	0	0	0	0	0	0	0	0	0	0	0	0	0	0	0	0	0	0	0	0	0	0
1e0d786fc6ea1641e2ab33265972b731	0.959277	Eukaryota	Unassigned	Unassigned	Unassigned	Unassigned	Unassigned	Unassigned	Unassigned	Unassigned	0	9	0	0	0	0	0	0	0	0	0	0	0	0	0	0	0	0	0	0	0	0	0	0	0	0	0	0	0	0	0	0	0	0	0	0	66	27	35
1e10825742a9bddeb963d23a9c66bdf8	0.895916	Eukaryota	Obazoa	Opisthokonta	Fungi	Basidiomycota	Agaricomycotina	Agaricomycetes	Unassigned	Unassigned	0	0	0	0	0	0	0	0	0	0	0	0	0	0	0	0	8	0	0	0	0	0	0	0	0	0	0	0	0	0	0	0	0	0	0	0	0	21	19
1e1201e42d8f072d8eafd3b6004c76ef	0.9517	Eukaryota	Archaeplastida	Streptophyta	Streptophyta	Embryophyceae	Embryophyceae	EmbryophyceaeX	Unassigned	Unassigned	0	0	0	0	0	0	0	0	0	0	0	16	0	0	0	0	0	0	0	0	0	0	0	0	0	0	0	0	0	0	0	0	0	0	0	0	0	0	0
1e1812265bb8d47ffe94cab67ffb0f9d	0.968668	Eukaryota	Unassigned	Unassigned	Unassigned	Unassigned	Unassigned	Unassigned	Unassigned	Unassigned	0	0	0	0	0	0	0	0	0	0	0	0	0	0	0	0	0	0	0	0	0	0	0	0	0	0	0	0	0	0	0	0	0	77	0	0	0	0	0
1e1858c1a6141b8f8b64ceaff8f8eb24	0.935756	Eukaryota	Unassigned	Unassigned	Unassigned	Unassigned	Unassigned	Unassigned	Unassigned	Unassigned	0	0	0	0	0	0	0	0	0	0	0	0	0	0	0	0	0	88	0	0	0	0	0	0	0	0	0	0	0	0	0	0	0	0	0	0	0	0	0
1e1ddc694fad7150c5b6a2f4d3de7534	0.822196	Unassigned	Unassigned	Unassigned	Unassigned	Unassigned	Unassigned	Unassigned	Unassigned	Unassigned	0	0	0	0	0	0	0	0	0	0	0	0	0	0	0	0	0	0	0	0	0	0	0	0	0	13	0	0	0	0	0	0	0	0	0	0	0	0	0
1e2625b207a84f3bdcf5f80a2f12bc01	0.689295	Unassigned	Unassigned	Unassigned	Unassigned	Unassigned	Unassigned	Unassigned	Unassigned	Unassigned	0	0	0	0	0	0	0	0	0	0	0	0	0	0	0	0	0	0	0	0	0	0	0	0	0	0	0	0	0	0	0	0	0	0	0	0	0	0	0
1e274ce319738da4efb21d048995887a	0.747012	Eukaryota	Obazoa	Opisthokonta	Metazoa	Unassigned	Unassigned	Unassigned	Unassigned	Unassigned	0	0	0	0	0	0	0	0	0	47	0	0	0	0	0	0	0	0	0	0	0	0	0	0	0	0	0	0	0	0	0	0	0	0	0	0	0	0	0
1e2f79e08caa6ea43154e6eef2a60050	0.752923	Eukaryota	Archaeplastida	Chlorophyta	Chlorophyta	Trebouxiophyceae	Unassigned	Unassigned	Unassigned	Unassigned	0	0	0	0	0	0	0	0	0	0	0	0	0	0	0	0	0	0	0	0	0	0	0	0	0	0	0	0	0	0	0	0	0	0	0	0	0	0	4
1e42b889638486a80cc47af14241f720	0.982043	Eukaryota	Unassigned	Unassigned	Unassigned	Unassigned	Unassigned	Unassigned	Unassigned	Unassigned	0	0	0	0	0	0	0	0	0	0	0	0	0	0	3	0	0	0	0	0	0	0	0	0	0	0	0	0	0	0	0	0	0	0	0	0	0	0	0
1e445116a16ac745b325674b5a5869e5	0.926849	Eukaryota	Unassigned	Unassigned	Unassigned	Unassigned	Unassigned	Unassigned	Unassigned	Unassigned	0	0	0	0	0	0	0	8	0	0	0	0	0	0	0	0	0	0	0	0	0	0	0	0	0	0	0	0	0	0	0	0	0	0	0	0	0	0	0
1e4bb295f3ed8d7004a452eb1938d4b3	0.983519	Eukaryota	Obazoa	Opisthokonta	Unassigned	Unassigned	Unassigned	Unassigned	Unassigned	Unassigned	0	0	0	0	0	0	0	0	0	0	0	0	0	0	0	15	0	0	0	0	0	0	0	0	0	0	0	0	0	0	0	0	0	0	0	0	0	0	0
1e50abff82fe9d7120a50cacaa4ca3a5	0.70389	Unassigned	Unassigned	Unassigned	Unassigned	Unassigned	Unassigned	Unassigned	Unassigned	Unassigned	0	0	0	0	0	0	0	0	0	0	0	0	0	17	0	0	0	0	0	0	0	0	0	0	0	0	0	0	0	0	0	0	0	0	0	0	0	0	0
1e61dab6efd2be4e5d6fa858d7a85aef	0.97165	Eukaryota	Unassigned	Unassigned	Unassigned	Unassigned	Unassigned	Unassigned	Unassigned	Unassigned	0	0	0	0	10	0	0	0	0	0	0	0	0	0	0	0	0	0	0	0	0	0	0	0	0	0	0	0	0	0	0	0	0	0	0	0	0	0	0
1e645288ec84757fee4611a265a3f95b	0.84306	Eukaryota	Obazoa	Opisthokonta	Unassigned	Unassigned	Unassigned	Unassigned	Unassigned	Unassigned	0	0	0	0	0	0	0	0	0	0	0	0	0	0	0	0	0	0	0	0	0	0	0	0	0	0	0	0	0	0	0	0	0	0	0	0	9	0	0
1e691146ecea3fdf16249550f3655a0b	0.849239	Eukaryota	Obazoa	Opisthokonta	Fungi	Unassigned	Unassigned	Unassigned	Unassigned	Unassigned	0	0	0	0	0	0	0	0	0	0	5	0	0	0	0	0	0	0	0	0	0	0	0	0	0	0	0	0	0	0	0	0	0	0	0	0	0	0	0
1e6aac170806cd1143e9592fb6a89e73	0.965007	Eukaryota	Obazoa	Opisthokonta	Fungi	Basidiomycota	Agaricomycotina	Agaricomycetes	Unassigned	Unassigned	0	0	0	0	0	0	0	0	0	0	0	0	0	0	0	0	0	11	0	0	0	0	0	0	0	0	0	0	0	0	0	0	0	0	0	0	0	0	0
1e72ea84ebc8d26cf24068d50e4e6452	0.874895	Eukaryota	Unassigned	Unassigned	Unassigned	Unassigned	Unassigned	Unassigned	Unassigned	Unassigned	0	5	0	0	0	0	0	0	0	0	0	0	0	0	0	0	0	0	0	0	0	0	0	0	0	0	0	0	0	0	0	0	0	0	0	0	0	0	0
1e96fa2f58701d1b4e93fb21c1ae5fd1	0.981609	Eukaryota	Unassigned	Unassigned	Unassigned	Unassigned	Unassigned	Unassigned	Unassigned	Unassigned	0	0	0	0	0	0	0	0	0	0	8	0	0	0	0	0	0	0	0	0	0	0	0	0	0	0	0	0	0	0	0	0	0	0	0	0	0	0	0
1eaded3b71aa66d1156be02d86ebeacc	0.655959	Unassigned	Unassigned	Unassigned	Unassigned	Unassigned	Unassigned	Unassigned	Unassigned	Unassigned	0	0	0	0	0	0	0	0	0	0	0	0	0	0	0	0	0	0	0	0	0	0	0	0	0	0	0	0	0	0	0	0	0	0	0	22	0	0	0
1eb68c0661b2721fdf9194d5801df6c1	0.985387	Eukaryota	Unassigned	Unassigned	Unassigned	Unassigned	Unassigned	Unassigned	Unassigned	Unassigned	0	0	0	0	0	0	0	0	0	0	0	21	0	0	0	0	0	0	0	0	0	0	0	0	0	0	0	0	0	0	0	0	0	0	0	0	0	0	0
1ebd329c594fe46759390d3381264b0c	0.709221	Eukaryota	Obazoa	Opisthokonta	Unassigned	Unassigned	Unassigned	Unassigned	Unassigned	Unassigned	0	0	0	0	0	0	0	0	0	0	0	0	0	0	0	0	0	0	0	0	0	0	0	0	0	0	0	0	0	0	0	0	0	0	0	0	0	91	107
1ec67d46cc35a0e5cb30bb6d096d511e	0.968984	Eukaryota	Unassigned	Unassigned	Unassigned	Unassigned	Unassigned	Unassigned	Unassigned	Unassigned	0	0	0	0	0	0	0	0	0	0	0	0	0	0	0	0	0	0	0	0	0	0	0	0	0	0	0	0	0	0	5	0	0	0	0	0	0	0	0
1ed42adc0dff97290fb8e825d228e8b0	0.952917	Eukaryota	Obazoa	Opisthokonta	Fungi	Basidiomycota	Agaricomycotina	Agaricomycetes	Unassigned	Unassigned	0	0	0	0	0	0	0	0	0	0	4	0	0	0	0	0	0	0	0	0	0	0	0	0	0	0	0	0	0	0	0	0	0	0	0	0	0	0	0
1eedf16a44815cc3038aeb929bf813b2	0.839307	Eukaryota	Obazoa	Opisthokonta	Fungi	Unassigned	Unassigned	Unassigned	Unassigned	Unassigned	0	0	0	0	0	13	0	0	0	0	0	0	0	0	0	0	0	0	0	0	0	0	0	0	0	0	0	0	0	0	0	0	0	0	0	0	0	0	0
1efdf2c8269e6bab5d2dc751fb86922c	0.986879	Eukaryota	Unassigned	Unassigned	Unassigned	Unassigned	Unassigned	Unassigned	Unassigned	Unassigned	0	0	0	0	0	0	17	0	0	0	0	0	0	0	0	0	0	0	0	0	0	0	0	0	0	0	0	0	0	0	0	0	0	0	0	0	0	0	0
1f0902f47439b0a70dbc76e7bebcf3f7	0.96961	Eukaryota	Unassigned	Unassigned	Unassigned	Unassigned	Unassigned	Unassigned	Unassigned	Unassigned	0	0	0	0	27	0	0	0	0	0	0	0	0	0	0	0	0	0	0	0	0	0	0	0	0	0	0	0	0	0	0	0	0	0	0	0	0	0	0
1f0bc39e4f791bf6a2f7361cb5786c40	0.962419	Eukaryota	Unassigned	Unassigned	Unassigned	Unassigned	Unassigned	Unassigned	Unassigned	Unassigned	0	0	0	0	0	0	0	0	0	0	0	14	0	0	0	0	0	0	0	0	0	0	0	0	0	0	0	0	0	0	0	0	0	0	0	0	0	0	0
1f0da9f7d8d44c7f31a3e6601546bdb8	0.984199	Eukaryota	Unassigned	Unassigned	Unassigned	Unassigned	Unassigned	Unassigned	Unassigned	Unassigned	0	0	0	0	0	0	0	0	0	0	0	0	12	0	0	0	0	0	0	0	0	0	0	0	0	0	0	0	0	0	0	0	0	0	0	0	0	0	0
1f0dc47597f4fa50aa7c8504aa7b8fbe	0.716326	Eukaryota	Obazoa	Opisthokonta	Unassigned	Unassigned	Unassigned	Unassigned	Unassigned	Unassigned	0	0	0	0	0	0	0	0	0	0	0	0	0	0	0	0	0	0	0	0	0	0	0	0	0	0	0	0	0	0	0	0	0	0	0	0	27	0	6
1f1c0bc8fe0ba0ec07e1960c791de2d6	0.77878	Eukaryota	Obazoa	Opisthokonta	Metazoa	Unassigned	Unassigned	Unassigned	Unassigned	Unassigned	0	0	0	0	0	0	0	0	0	14	0	0	0	0	0	0	0	0	0	0	0	0	0	0	0	0	0	0	0	0	0	0	0	0	0	0	0	0	0
1f208db288dd935cb46bd9bdcce46dff	0.763349	Eukaryota	Obazoa	Opisthokonta	Unassigned	Unassigned	Unassigned	Unassigned	Unassigned	Unassigned	0	0	0	0	0	0	0	0	0	0	0	0	0	0	0	0	0	0	0	0	0	0	0	0	0	0	0	0	0	0	0	0	0	0	0	0	0	0	8
1f28260ff60c932617a5863689a40ba0	0.962525	Eukaryota	Unassigned	Unassigned	Unassigned	Unassigned	Unassigned	Unassigned	Unassigned	Unassigned	0	0	0	0	0	0	0	0	0	0	0	0	0	0	0	0	26	23	0	17	56	0	0	13	0	25	168	0	13	0	0	0	0	0	0	0	0	0	0
1f3e9a26c1f0d7689322b7c6b19b5fd0	0.975328	Eukaryota	Unassigned	Unassigned	Unassigned	Unassigned	Unassigned	Unassigned	Unassigned	Unassigned	0	0	0	0	0	0	0	0	0	0	0	0	0	0	0	0	0	4	0	0	28	0	0	0	0	0	0	0	0	0	0	0	0	0	0	0	0	0	0
1f52323dc1f7f0441e69a57a8e60f339	0.975259	Eukaryota	Unassigned	Unassigned	Unassigned	Unassigned	Unassigned	Unassigned	Unassigned	Unassigned	0	0	0	0	0	0	0	0	0	0	0	0	0	0	0	12	0	0	0	0	0	0	0	0	0	0	0	0	0	0	0	0	0	0	0	0	0	0	0
1f64191cd7c7084e43c5b753441ec3de	0.309882	Unassigned	Unassigned	Unassigned	Unassigned	Unassigned	Unassigned	Unassigned	Unassigned	Unassigned	0	0	0	0	0	0	0	0	6	0	0	0	0	0	0	0	0	0	0	0	0	0	0	0	0	0	0	0	0	0	0	0	0	0	0	0	0	0	0
1f735f63a542924c08fa84600f5be02e	0.747687	Eukaryota	Obazoa	Opisthokonta	Metazoa	Unassigned	Unassigned	Unassigned	Unassigned	Unassigned	0	0	0	0	0	9	0	0	0	0	0	0	0	0	0	0	0	0	0	0	0	0	0	0	0	0	0	0	0	0	0	0	0	0	0	0	0	0	0
1f76bf221947b31ae1f33cc7a4fa4800	0.718079	Eukaryota	Obazoa	Opisthokonta	Fungi	Ascomycota	Saccharomycotina	Saccharomycetales	Unassigned	Unassigned	0	3	0	0	3	0	0	0	0	0	4	0	0	0	0	0	0	0	0	0	0	0	0	0	0	0	0	0	0	0	0	0	0	0	0	0	0	0	0
1f784aad1672a8b409f0b4dff96b5b06	0.841413	Eukaryota	Obazoa	Opisthokonta	Fungi	Ascomycota	Pezizomycotina	Eurotiomycetes	Aspergillus	Aspergillus_sclerotialis	0	5	0	0	0	0	0	0	0	0	0	0	0	0	0	0	0	0	0	0	0	0	0	0	0	0	0	0	0	0	0	0	0	0	0	0	0	0	0
1f7873e6e03c1e9a9677beeef5a4e810	0.951732	Eukaryota	Archaeplastida	Streptophyta	Streptophyta	Embryophyceae	Embryophyceae	EmbryophyceaeX	Unassigned	Unassigned	0	0	0	0	0	0	0	0	0	0	0	0	0	0	0	2	0	0	0	0	0	0	0	0	0	0	0	0	0	0	0	0	0	0	0	0	0	0	0
1f79f412c177b0a8c02ad58e5dfa9be9	0.730591	Eukaryota	Excavata	Discoba	Discoba	Heterolobosea	Unassigned	Unassigned	Unassigned	Unassigned	0	0	0	0	0	0	0	0	45	0	0	0	0	0	0	0	0	0	0	0	0	0	0	0	0	0	0	0	0	0	0	0	0	0	0	0	0	0	0
1f89dfb4034e79b8512a50a0239fe5b7	0.967384	Eukaryota	Unassigned	Unassigned	Unassigned	Unassigned	Unassigned	Unassigned	Unassigned	Unassigned	0	0	0	0	0	0	0	0	0	0	0	0	0	0	0	0	0	10	0	0	0	0	0	0	0	0	0	0	0	0	0	0	0	0	0	0	0	0	0
1f8d67752ddd5e5827abaa59336e296f	0.797031	Eukaryota	Obazoa	Opisthokonta	Metazoa	Unassigned	Unassigned	Unassigned	Unassigned	Unassigned	0	0	0	0	0	0	15	0	0	0	0	0	0	0	0	0	0	0	0	0	0	0	0	0	0	0	0	0	0	0	0	0	0	0	0	0	0	0	0
1f927d79903f1d0143305c0bb6dcc41d	0.964237	Eukaryota	Unassigned	Unassigned	Unassigned	Unassigned	Unassigned	Unassigned	Unassigned	Unassigned	0	0	0	0	0	0	0	1	0	0	0	0	0	0	0	0	0	0	0	0	0	0	0	0	0	0	0	0	0	0	0	0	0	0	0	0	0	0	0
1fa4659d6cdb53132d269f9abb81b170	0.448006	Unassigned	Unassigned	Unassigned	Unassigned	Unassigned	Unassigned	Unassigned	Unassigned	Unassigned	0	0	0	0	0	0	0	0	0	0	0	0	0	0	0	1	0	0	0	0	0	0	0	0	0	0	0	0	0	0	0	0	0	0	0	0	0	0	0
1fab182a5d9ac2e95b087e45d4090fd3	0.989778	Eukaryota	TSAR	Alveolata	Apicomplexa	Gregarinomorphea	Eugregarinorida	Gregarinidae	Leidyana2	Leidyana2_sp.	0	0	0	0	0	0	0	0	0	0	0	0	0	0	0	0	0	0	0	0	0	0	0	0	0	0	0	0	0	0	0	0	0	0	0	0	0	7	0
1fabc64165d77c1a2814d8e26b27f2ec	0.759531	Eukaryota	Obazoa	Opisthokonta	Unassigned	Unassigned	Unassigned	Unassigned	Unassigned	Unassigned	0	0	0	0	0	0	0	0	0	0	0	0	0	0	0	4	0	0	0	0	0	0	0	0	0	0	0	0	0	0	0	0	0	0	0	0	0	0	0
1fbaeb6eb325191f61adbbe25dd2ac0c	0.987493	Eukaryota	Unassigned	Unassigned	Unassigned	Unassigned	Unassigned	Unassigned	Unassigned	Unassigned	0	0	0	0	0	0	0	0	0	0	0	0	0	0	0	0	6	0	0	5	0	0	0	0	0	0	0	0	0	0	0	0	0	0	0	0	0	0	0
1fbbeeeb357d2cf23ba29251262fb84c	0.975023	Eukaryota	Unassigned	Unassigned	Unassigned	Unassigned	Unassigned	Unassigned	Unassigned	Unassigned	0	0	0	0	0	0	0	0	0	0	18	0	0	0	0	0	0	0	0	0	0	0	0	0	0	0	0	0	0	0	0	0	0	0	0	0	0	0	0
1fc801c00f6dc075895672f63a1d6132	0.931942	Eukaryota	Unassigned	Unassigned	Unassigned	Unassigned	Unassigned	Unassigned	Unassigned	Unassigned	0	0	0	0	0	0	0	0	0	0	0	0	0	0	0	0	0	0	0	0	0	0	0	0	0	0	0	0	0	0	0	0	0	0	0	0	0	6	0
1fd1bec2ada1983a8c2a8dbd4ec43f19	0.97834	Eukaryota	Unassigned	Unassigned	Unassigned	Unassigned	Unassigned	Unassigned	Unassigned	Unassigned	0	0	0	0	0	12	0	0	0	0	0	0	0	0	0	0	0	0	0	0	0	0	0	0	0	0	0	0	0	0	0	0	0	0	0	0	0	0	0
1fd563469aa013ca2ead88104c2d4295	0.714262	Unassigned	Unassigned	Unassigned	Unassigned	Unassigned	Unassigned	Unassigned	Unassigned	Unassigned	0	0	0	0	0	0	15	0	0	0	0	0	0	0	0	0	0	0	0	0	0	0	0	0	0	0	0	0	0	0	0	0	0	0	0	0	0	0	0
1fd87554f3737a296a4f03122f47d760	0.977118	Eukaryota	Unassigned	Unassigned	Unassigned	Unassigned	Unassigned	Unassigned	Unassigned	Unassigned	0	0	0	0	0	0	0	0	0	0	0	0	0	0	0	0	2	0	0	0	0	0	0	0	0	0	0	0	0	0	0	0	0	0	0	0	0	0	0
1fddab3f3813c9ee2d44187c4e817f58	0.985907	Eukaryota	Obazoa	Opisthokonta	Fungi	Basidiomycota	Agaricomycotina	Agaricomycetes	Unassigned	Unassigned	0	0	0	0	0	0	0	0	0	0	0	0	0	55	0	0	61	9	0	47	0	0	0	0	0	0	0	0	0	0	0	0	0	0	0	0	18	60	72
1fe6cb4eb56fdd1a4189df2154854ea5	0.436502	Unassigned	Unassigned	Unassigned	Unassigned	Unassigned	Unassigned	Unassigned	Unassigned	Unassigned	0	0	0	0	0	0	0	9	0	0	0	0	0	0	0	0	0	0	0	0	0	0	0	0	0	0	0	0	0	0	0	0	0	0	0	0	0	0	0
1ff8558184525aa14136f662bfcb8739	0.782121	Eukaryota	Obazoa	Opisthokonta	Fungi	Ascomycota	Saccharomycotina	Saccharomycetales	Unassigned	Unassigned	0	0	0	0	0	0	0	0	0	0	0	0	0	0	0	0	0	0	0	0	0	0	0	0	0	0	0	0	5	0	0	0	0	0	0	0	0	0	0
200021b9f577ceff58df7ca2c2b95256	0.972205	Eukaryota	Unassigned	Unassigned	Unassigned	Unassigned	Unassigned	Unassigned	Unassigned	Unassigned	0	12	0	0	0	0	0	0	0	0	0	0	0	0	0	0	0	0	0	0	0	0	0	0	0	0	0	0	0	0	0	0	0	0	0	0	0	0	0
20040138ff01efc93dbf5ca9d57626e3	0.865793	Eukaryota	Unassigned	Unassigned	Unassigned	Unassigned	Unassigned	Unassigned	Unassigned	Unassigned	0	0	0	0	0	0	13	0	0	0	0	0	0	0	0	0	0	0	0	0	0	0	0	0	0	0	0	0	0	0	0	0	0	0	0	0	0	0	0
2028f3efc7454c6262d7e2a021b207a5	0.734178	Eukaryota	Unassigned	Unassigned	Unassigned	Unassigned	Unassigned	Unassigned	Unassigned	Unassigned	0	0	0	0	0	0	0	1	0	0	0	0	0	0	0	0	0	0	0	0	0	0	0	0	0	0	0	0	0	0	0	0	0	0	0	0	0	0	0
2033512fd45735ce88165be9cab47e40	0.785573	Eukaryota	Unassigned	Unassigned	Unassigned	Unassigned	Unassigned	Unassigned	Unassigned	Unassigned	0	0	0	0	0	0	0	0	0	0	0	0	0	0	0	0	7	0	0	0	0	0	0	0	0	0	0	0	0	0	0	0	0	0	0	0	0	0	0
2034cbf96f54052d7526888b860d77b6	0.963849	Eukaryota	Unassigned	Unassigned	Unassigned	Unassigned	Unassigned	Unassigned	Unassigned	Unassigned	0	0	0	0	0	0	0	0	26	0	0	0	0	0	0	0	0	0	0	0	0	0	0	0	0	0	0	0	0	0	0	0	0	0	0	0	0	0	0
20350ef099b014d7334583daa1c8f573	0.816676	Eukaryota	Unassigned	Unassigned	Unassigned	Unassigned	Unassigned	Unassigned	Unassigned	Unassigned	0	0	0	0	0	0	0	0	0	0	0	0	0	0	0	0	0	0	0	0	0	0	0	0	0	0	0	0	0	0	0	0	5	0	0	0	0	0	0
20381d4f8d3ad7948b633b39766c9cba	0.762788	Eukaryota	Obazoa	Opisthokonta	Fungi	Ascomycota	Saccharomycotina	Saccharomycetales	Unassigned	Unassigned	0	0	30	0	20	0	0	0	0	0	0	0	0	19	0	34	0	0	0	0	0	0	0	0	0	0	0	0	0	0	0	0	0	0	0	0	0	0	0
2041812574e42913c8520da34195481f	0.941262	Eukaryota	Amoebozoa	Tubulinea	Tubulinea	Elardia	Euamoebida	Vermamoebidae	Hartmannella	Hartmannella_vermiformis	0	0	0	0	0	0	15	0	0	15	0	0	0	0	0	0	0	0	0	0	0	0	0	0	0	0	0	0	0	0	0	0	0	0	0	0	0	0	0
204ce589be8863b1c2de300e38801d70	0.725387	Eukaryota	Obazoa	Opisthokonta	Metazoa	Unassigned	Unassigned	Unassigned	Unassigned	Unassigned	0	0	0	0	0	0	0	0	0	0	0	0	0	0	0	0	0	0	0	0	0	0	0	0	0	0	0	0	0	0	0	0	0	0	28	0	0	0	0
20675f2e14e2c4cc30706b3f06731879	0.976071	Eukaryota	Unassigned	Unassigned	Unassigned	Unassigned	Unassigned	Unassigned	Unassigned	Unassigned	0	0	0	0	0	0	0	0	0	0	0	0	0	0	0	0	0	0	0	0	0	0	0	0	0	0	0	0	0	0	0	0	0	0	0	0	0	0	0
206d388f58c5f84bea4a7113c41c0052	0.887293	Eukaryota	Obazoa	Opisthokonta	Fungi	Unassigned	Unassigned	Unassigned	Unassigned	Unassigned	0	34	0	0	0	0	0	0	0	0	13	0	0	0	0	0	0	0	0	0	0	0	0	0	0	0	0	0	0	0	0	0	0	0	0	0	0	0	0
2080ec82632ad8655e0428c40de748be	0.983267	Eukaryota	Unassigned	Unassigned	Unassigned	Unassigned	Unassigned	Unassigned	Unassigned	Unassigned	0	0	0	0	0	0	0	0	0	0	0	0	0	0	0	24	0	0	0	0	0	0	0	0	0	0	0	0	0	0	0	0	0	0	0	0	0	0	0
20871185b8362b0b6f72891e6d509709	0.965118	Eukaryota	Unassigned	Unassigned	Unassigned	Unassigned	Unassigned	Unassigned	Unassigned	Unassigned	0	0	0	0	0	0	0	0	0	0	0	0	0	0	0	0	0	0	0	0	0	0	0	0	0	0	0	0	0	0	0	0	0	0	0	9	0	0	0
208f5ad6b26d9824fd83e3af2a5faf69	0.922514	Eukaryota	Unassigned	Unassigned	Unassigned	Unassigned	Unassigned	Unassigned	Unassigned	Unassigned	0	0	0	0	0	0	0	0	0	0	0	64	0	0	0	0	0	0	0	0	0	0	0	0	0	0	0	0	0	0	0	0	0	0	0	0	0	0	0
20930ee7e118e2c0771c3809cf4f2742	0.514188	Unassigned	Unassigned	Unassigned	Unassigned	Unassigned	Unassigned	Unassigned	Unassigned	Unassigned	0	1	0	0	0	0	0	0	0	0	0	0	0	0	0	0	0	0	0	0	0	0	0	0	0	0	0	0	0	0	0	0	0	0	0	0	0	0	0
209d608d2eddd06905ccadd605c2f686	0.937497	Bacteria	PANNAM	Proteobacteria	Proteobacteria	Gammaproteobacteria	Enterobacteriales	Enterobacteriaceae	Enterobacter	Enterobacter_hormaechei	0	0	0	0	0	0	0	0	9	0	0	0	0	0	0	0	0	0	0	0	0	0	0	0	0	0	0	0	0	0	0	0	0	0	0	0	0	0	0
20b6bdeb67f4dd9a359bb8d0776324f6	0.971981	Eukaryota	Unassigned	Unassigned	Unassigned	Unassigned	Unassigned	Unassigned	Unassigned	Unassigned	0	0	0	0	0	0	0	0	0	0	0	25	0	0	0	0	0	0	0	0	0	0	0	0	0	0	0	0	0	0	0	0	0	0	0	0	0	0	0
20bcd8642210eaf52340814484ad600b	0.81393	Eukaryota	Unassigned	Unassigned	Unassigned	Unassigned	Unassigned	Unassigned	Unassigned	Unassigned	0	0	0	0	0	0	0	0	0	3	0	0	0	0	0	0	0	0	0	0	0	0	0	0	0	0	0	0	0	0	0	0	0	0	0	0	0	0	0
20e2cac9ff33bee5702403787005ceb6	0.919643	Unassigned	Unassigned	Unassigned	Unassigned	Unassigned	Unassigned	Unassigned	Unassigned	Unassigned	0	0	0	0	0	0	0	0	0	0	0	0	0	0	14	0	0	0	0	0	0	0	0	0	0	0	0	0	0	0	0	0	0	0	0	0	0	0	0
20e5028023cbff53e2d45fd1800576be	0.974264	Eukaryota	Unassigned	Unassigned	Unassigned	Unassigned	Unassigned	Unassigned	Unassigned	Unassigned	0	0	0	0	13	0	0	0	0	0	0	0	0	0	0	0	0	0	0	0	0	0	0	0	0	0	0	0	0	0	0	0	0	0	0	0	0	0	0
20ed30d0b8afb411e7e8659a4bc6fca3	0.994331	Eukaryota	TSAR	Stramenopiles	Gyrista	Bacillariophyceae	Unassigned	Unassigned	Unassigned	Unassigned	0	0	0	0	0	0	0	0	0	0	0	0	25	0	0	0	0	0	0	0	0	0	0	0	0	0	0	0	0	0	0	0	0	0	0	0	0	0	0
20f1ed3ac98d3d7f4a0a271346b43a8b	0.820199	Unassigned	Unassigned	Unassigned	Unassigned	Unassigned	Unassigned	Unassigned	Unassigned	Unassigned	0	0	16	0	0	0	0	0	0	0	0	0	0	0	0	0	0	0	0	0	0	0	0	0	0	0	0	0	0	0	0	0	0	0	0	0	0	0	0
2101ed150119a5ec8c08fbf61c1f4972	0.828455	Eukaryota	Obazoa	Opisthokonta	Metazoa	Unassigned	Unassigned	Unassigned	Unassigned	Unassigned	0	0	0	0	0	0	0	0	0	0	0	0	0	0	0	0	0	0	0	0	0	0	0	0	0	0	0	0	0	0	0	0	0	0	0	83	0	0	0
211ce752be7706b253cd53ede2355d2d	0.888561	Eukaryota	Unassigned	Unassigned	Unassigned	Unassigned	Unassigned	Unassigned	Unassigned	Unassigned	0	0	121	0	0	0	0	0	0	0	0	0	0	0	0	0	0	0	0	0	0	0	0	0	0	0	0	0	0	0	0	0	0	0	0	0	0	0	0
21224f6c3f225c4e5fd7f03de5f8450b	0.957517	Eukaryota	Obazoa	Opisthokonta	Fungi	Ascomycota	Saccharomycotina	Saccharomycetales	Unassigned	Unassigned	0	0	0	0	0	0	0	0	0	0	0	0	0	20	0	0	0	0	0	0	0	0	0	0	0	0	0	0	0	0	0	0	0	0	0	0	0	0	0
21256d5428b9753fae34e89a7589e11a	0.917404	Eukaryota	Unassigned	Unassigned	Unassigned	Unassigned	Unassigned	Unassigned	Unassigned	Unassigned	0	0	0	0	0	0	0	0	0	0	0	0	0	0	0	0	0	0	0	0	0	0	0	0	0	0	0	0	0	0	0	0	0	0	0	0	0	0	0
2128175831bd69b34577fe2b5119cb3e	0.593507	Unassigned	Unassigned	Unassigned	Unassigned	Unassigned	Unassigned	Unassigned	Unassigned	Unassigned	0	0	0	0	0	0	0	0	0	81	0	0	0	0	0	0	0	0	0	0	0	0	0	0	0	0	0	0	0	0	0	0	0	0	0	0	0	0	0
212a199dce4e91e52818d816e385c6b5	0.734018	Eukaryota	Amoebozoa	Evosea	Eumycetozoa	Myxogastria_Fuscisporidia	Stemonitida	Stemonitidae	Unassigned	Unassigned	0	0	0	0	0	0	0	0	0	0	0	0	0	0	0	0	0	0	0	0	0	0	0	0	0	0	0	0	0	0	0	0	0	0	0	0	18	0	0
212a439fb0e0cdb64163985eee4329ec	0.761124	Eukaryota	Obazoa	Opisthokonta	Metazoa	Unassigned	Unassigned	Unassigned	Unassigned	Unassigned	0	0	0	0	0	0	0	0	0	0	0	0	0	0	0	0	0	0	0	0	0	0	0	0	0	0	0	0	0	0	81	0	0	0	0	0	0	0	0
212f07407f2e6c8bb701e03e36a168bb	0.769713	Eukaryota	Obazoa	Opisthokonta	Metazoa	Unassigned	Unassigned	Unassigned	Unassigned	Unassigned	0	0	0	0	0	0	0	0	27	0	0	0	0	0	0	0	0	0	0	0	0	0	0	0	0	0	0	0	0	0	0	0	0	0	0	0	0	0	0
213ffc80c36520d76676091f020dfbcd	0.997703	Eukaryota	Unassigned	Unassigned	Unassigned	Unassigned	Unassigned	Unassigned	Unassigned	Unassigned	0	0	0	0	0	0	0	0	0	0	0	0	0	0	0	0	0	0	0	0	0	0	0	0	0	0	0	0	0	0	0	0	0	0	0	11	0	0	0
2141f2b7da3d8466f8727aca9e1c5c65	0.840541	Eukaryota	Unassigned	Unassigned	Unassigned	Unassigned	Unassigned	Unassigned	Unassigned	Unassigned	0	0	0	0	0	0	0	0	0	0	0	0	0	0	0	0	0	0	0	0	0	0	0	0	0	0	0	0	0	0	0	0	0	0	0	21	0	0	0
2151e17e2220ca770491dafd5aa2b60e	0.954066	Eukaryota	Unassigned	Unassigned	Unassigned	Unassigned	Unassigned	Unassigned	Unassigned	Unassigned	0	0	0	0	0	0	0	0	0	0	0	0	0	0	0	0	0	0	0	0	0	0	0	4	0	0	0	0	0	0	0	0	0	0	0	0	0	0	0
2157410a2d0dad2fff5ababb3e227bc9	0.946403	Eukaryota	Unassigned	Unassigned	Unassigned	Unassigned	Unassigned	Unassigned	Unassigned	Unassigned	0	0	0	0	0	0	0	0	0	0	0	0	0	0	0	0	0	0	0	0	0	0	0	0	0	0	0	0	9	0	0	0	0	0	0	0	0	0	0
215a39319d923b9594c565825457d768	0.999504	Eukaryota	Unassigned	Unassigned	Unassigned	Unassigned	Unassigned	Unassigned	Unassigned	Unassigned	0	0	0	0	0	0	0	0	0	0	0	0	0	0	0	0	0	0	0	0	0	0	0	0	0	0	0	0	0	0	0	0	0	0	0	17	0	0	0
215b0928d1318fa28238bd46bb5bbc22	0.783296	Eukaryota	Obazoa	Opisthokonta	Fungi	Zoopagomycota	Entomophthoromycotina	Entomophthoromycotina	Pandora	Pandora_blunckii	0	0	0	0	0	0	0	0	0	0	0	0	0	0	0	0	0	0	0	0	0	0	0	0	0	0	0	0	0	0	0	0	0	0	0	0	0	25	7
2162fa67e0fcc085e75962cb90e57bf3	0.774579	Eukaryota	Obazoa	Opisthokonta	Metazoa	Unassigned	Unassigned	Unassigned	Unassigned	Unassigned	0	0	0	0	0	0	0	0	0	0	0	0	0	0	0	0	0	0	0	0	0	0	0	0	0	0	0	0	0	0	0	0	0	0	0	0	0	0	0
216aa6c894afbf3bb474bbadd3a49c92	0.871817	Eukaryota	Obazoa	Opisthokonta	Fungi	Ascomycota	Pezizomycotina	Dothideomycetes	Unassigned	Unassigned	0	0	0	0	0	0	0	0	0	0	0	0	0	0	0	0	0	0	0	0	0	0	0	0	0	41	0	0	114	41	0	0	0	0	0	23	6	0	0
21761c071b9404d645c48cd378ea6786	0.933078	Eukaryota	Unassigned	Unassigned	Unassigned	Unassigned	Unassigned	Unassigned	Unassigned	Unassigned	0	0	0	0	0	0	0	0	0	0	0	0	0	0	0	0	0	0	0	0	0	0	0	0	0	0	0	0	0	0	0	0	0	0	0	0	0	42	0
217c6c41d42e46b96f74cd211192399b	0.96601	Eukaryota	Unassigned	Unassigned	Unassigned	Unassigned	Unassigned	Unassigned	Unassigned	Unassigned	0	0	0	0	0	0	0	0	0	0	0	0	20	0	0	0	0	0	0	0	0	0	0	0	0	0	0	0	0	0	0	0	0	0	0	0	0	0	0
2199052a3f81323ecd6b3b9975910953	0.977546	Eukaryota	Unassigned	Unassigned	Unassigned	Unassigned	Unassigned	Unassigned	Unassigned	Unassigned	0	13	0	0	0	0	0	0	0	0	0	0	0	0	0	0	0	0	0	0	0	0	0	0	0	0	0	0	0	0	0	0	0	0	0	0	0	0	0
21a8a06276d8340baff734eb90d7f07a	0.867614	Eukaryota	Obazoa	Opisthokonta	Metazoa	Craniata	Craniata	Unassigned	Unassigned	Unassigned	0	0	0	0	0	0	0	0	0	0	0	0	0	0	0	0	0	0	0	0	0	0	0	0	0	0	7	0	0	0	0	0	0	0	0	0	0	0	0
21ce3f612daeaf4641dd0dd478b5021b	0.758162	Eukaryota	Obazoa	Opisthokonta	Fungi	Basidiomycota	Unassigned	Unassigned	Unassigned	Unassigned	0	41	0	0	0	0	0	0	0	0	0	0	0	0	0	0	0	0	0	0	0	0	0	0	0	0	0	0	0	0	0	0	0	0	0	0	0	0	0
21d3e580ff82158dd8076443c083badf	0.849705	Eukaryota	Obazoa	Opisthokonta	Fungi	Unassigned	Unassigned	Unassigned	Unassigned	Unassigned	0	0	0	0	0	0	0	0	0	0	0	0	0	0	0	0	0	0	0	0	0	0	0	0	0	0	0	0	0	0	0	0	0	0	0	0	15	0	0
21dd67e07bf662fce48cbacdfc32accb	0.78443	Eukaryota	Obazoa	Opisthokonta	Fungi	Basidiomycota	Agaricomycotina	Agaricomycetes	Unassigned	Unassigned	0	0	0	0	0	0	0	0	0	0	0	0	0	0	0	0	0	0	0	0	0	0	3	0	0	0	0	0	0	0	0	0	0	0	0	0	0	0	21
21ddd28b0e366d003b385cbe13d9b178	0.978065	Eukaryota	Unassigned	Unassigned	Unassigned	Unassigned	Unassigned	Unassigned	Unassigned	Unassigned	0	0	0	0	0	0	0	0	0	0	0	0	0	0	0	0	0	0	0	0	0	0	0	0	0	0	0	0	0	0	0	0	0	0	0	0	19	0	0
21de73f781335e7ff4effac4e2f1a537	0.939941	Eukaryota	Unassigned	Unassigned	Unassigned	Unassigned	Unassigned	Unassigned	Unassigned	Unassigned	0	0	0	0	0	0	0	0	0	0	0	0	0	0	0	0	0	0	0	0	0	0	0	0	0	0	0	0	0	0	0	0	0	0	0	0	0	0	8
21e45941e189ef8b226d0b672a2dc951	0.773483	Eukaryota	Excavata	Discoba	Euglenozoa	Kinetoplastea	Trypanosomatida	Trypanosomatidae	Unassigned	Unassigned	0	0	0	0	0	0	0	0	0	0	0	0	0	0	0	0	0	0	0	0	26	0	0	0	0	0	0	0	0	0	0	0	0	0	0	0	0	0	0
21ed953c357cfef77aac078b225e10fa	0.998295	Eukaryota	Unassigned	Unassigned	Unassigned	Unassigned	Unassigned	Unassigned	Unassigned	Unassigned	0	0	0	0	0	0	0	0	0	0	0	0	0	0	0	0	0	0	0	0	0	0	0	0	0	0	0	0	0	0	0	0	0	0	0	0	0	0	0
21f51536882cff36ffa639c572b3fbfe	0.983774	Eukaryota	Unassigned	Unassigned	Unassigned	Unassigned	Unassigned	Unassigned	Unassigned	Unassigned	0	0	0	0	0	0	0	0	0	0	0	0	0	0	0	0	0	4	0	0	0	0	0	0	0	0	0	0	0	0	0	0	0	0	0	0	0	0	0
21feff6275d2bc19f929aa5b2a9c64b7	0.742797	Unassigned	Unassigned	Unassigned	Unassigned	Unassigned	Unassigned	Unassigned	Unassigned	Unassigned	0	0	0	0	0	0	0	0	0	0	0	0	0	0	0	0	0	0	0	3	0	0	0	0	0	0	0	0	0	0	0	0	0	0	0	0	0	0	0
21ff91aa88dc444b8e4d6ccf02c245ff	0.871254	Unassigned	Unassigned	Unassigned	Unassigned	Unassigned	Unassigned	Unassigned	Unassigned	Unassigned	0	0	0	0	0	0	0	0	0	0	0	0	0	0	0	0	0	0	0	0	0	0	0	0	0	0	0	0	0	0	11	0	0	0	0	0	0	0	0
220c833f87b1e2d924d3d3c4eacda9e3	0.76007	Eukaryota	Obazoa	Opisthokonta	Fungi	Unassigned	Unassigned	Unassigned	Unassigned	Unassigned	0	0	0	0	0	0	0	9	0	0	0	0	0	0	0	0	0	0	0	0	0	0	0	0	0	0	0	0	0	0	0	0	0	0	0	0	0	0	0
220dcd28797100b58ec742e2d5272aad	0.904964	Eukaryota	Obazoa	Opisthokonta	Fungi	Unassigned	Unassigned	Unassigned	Unassigned	Unassigned	0	0	0	0	0	0	0	0	0	0	0	0	0	0	0	0	0	0	0	0	0	12	0	0	0	0	0	0	0	0	0	0	0	0	0	0	0	0	0
220f4c370913f0dca8fae12729806e51	0.948877	Eukaryota	Archaeplastida	Streptophyta	Streptophyta	Embryophyceae	Embryophyceae	EmbryophyceaeX	Unassigned	Unassigned	0	0	0	0	0	0	0	0	0	0	0	0	0	0	0	0	0	0	0	0	0	0	0	0	0	0	0	0	0	3	0	0	0	0	0	0	0	0	0
22104988eb247dbf096adf46c1127ba9	0.955895	Eukaryota	Unassigned	Unassigned	Unassigned	Unassigned	Unassigned	Unassigned	Unassigned	Unassigned	0	0	0	0	0	0	6	0	0	0	0	0	0	0	0	0	0	0	0	0	0	0	0	0	0	0	0	0	0	0	0	0	0	0	0	0	0	0	0
22163620be13d7bb49c3185695a97a8a	0.964618	Eukaryota	Archaeplastida	Streptophyta	Streptophyta	Embryophyceae	Embryophyceae	EmbryophyceaeX	Unassigned	Unassigned	0	0	0	0	0	0	0	0	0	0	0	0	0	0	0	0	0	3	0	0	0	0	0	0	0	0	0	0	0	0	0	0	0	0	0	0	0	0	0
222d0d951222955320d34c3cb6943dfb	0.947654	Eukaryota	Unassigned	Unassigned	Unassigned	Unassigned	Unassigned	Unassigned	Unassigned	Unassigned	0	0	0	0	10	0	0	0	0	0	0	0	0	0	0	0	0	0	0	0	0	0	0	0	0	0	0	0	0	0	0	0	0	0	0	0	0	0	0
222f13f8a59287b65fef39f74195c840	0.839713	Eukaryota	Obazoa	Opisthokonta	Metazoa	Unassigned	Unassigned	Unassigned	Unassigned	Unassigned	0	0	0	0	0	0	0	0	0	0	0	5	0	0	0	0	0	0	0	0	0	0	0	0	0	0	0	0	0	0	0	0	0	0	0	0	0	0	0
223e0fece41cf3fcfe888fe0a725a985	0.753181	Eukaryota	Obazoa	Opisthokonta	Fungi	Ascomycota	Unassigned	Unassigned	Unassigned	Unassigned	0	0	0	0	0	0	0	0	0	0	0	0	0	25	0	0	0	0	0	0	0	0	0	0	0	0	0	0	0	0	0	0	0	0	0	0	0	0	0
2263b226020c91c8a7e8f23838f5420c	0.968788	Eukaryota	Unassigned	Unassigned	Unassigned	Unassigned	Unassigned	Unassigned	Unassigned	Unassigned	0	0	0	0	0	0	19	0	0	0	0	0	0	0	0	0	0	0	0	0	0	0	0	0	0	0	0	0	0	0	0	0	0	0	0	0	0	0	0
226592fefbd597826633c697cc8c984e	0.972743	Eukaryota	Unassigned	Unassigned	Unassigned	Unassigned	Unassigned	Unassigned	Unassigned	Unassigned	0	0	0	0	0	0	0	0	0	0	0	0	0	0	0	0	0	13	0	0	0	0	0	0	0	0	0	0	0	0	0	0	0	0	0	0	0	0	0
2265ed344b0047b165feb6ac9e660d78	0.989268	Eukaryota	Unassigned	Unassigned	Unassigned	Unassigned	Unassigned	Unassigned	Unassigned	Unassigned	0	0	0	0	0	0	0	0	0	5	0	0	0	0	0	0	0	0	0	0	0	0	0	0	0	0	0	0	0	0	0	0	0	0	0	0	0	0	0
227250287eeb819cfee8873a3c6bd778	0.984973	Eukaryota	Unassigned	Unassigned	Unassigned	Unassigned	Unassigned	Unassigned	Unassigned	Unassigned	0	0	0	0	0	0	0	0	0	0	0	0	0	0	0	0	0	0	0	0	0	0	0	0	0	0	0	0	0	0	0	0	0	0	0	0	8	0	0
2273461e95e550e1b14a47531b644c26	0.791944	Eukaryota	Unassigned	Unassigned	Unassigned	Unassigned	Unassigned	Unassigned	Unassigned	Unassigned	0	0	0	0	0	0	0	0	0	0	0	0	0	0	0	0	0	1	0	0	0	0	0	0	0	0	0	0	0	0	0	0	0	0	0	0	0	0	0
227e21c01fee4014459aad832aac43fe	0.976633	Eukaryota	Unassigned	Unassigned	Unassigned	Unassigned	Unassigned	Unassigned	Unassigned	Unassigned	0	0	0	0	0	0	0	0	0	0	16	0	0	0	0	0	0	0	0	0	0	0	0	0	0	0	0	0	0	0	0	0	0	0	0	0	0	0	0
2286616bbcb71fa6cf91768df4c53db7	0.815837	Eukaryota	Obazoa	Opisthokonta	Fungi	Unassigned	Unassigned	Unassigned	Unassigned	Unassigned	0	0	0	0	0	0	0	0	0	0	0	0	0	0	0	0	0	0	0	0	0	0	0	0	0	0	0	0	0	11	0	0	0	0	0	0	0	0	0
228e30a772c3c1da883e9fc15ff42414	0.525847	Unassigned	Unassigned	Unassigned	Unassigned	Unassigned	Unassigned	Unassigned	Unassigned	Unassigned	0	0	0	0	0	0	0	0	0	0	0	0	0	0	0	0	0	0	0	0	21	0	0	0	0	0	0	0	0	0	0	0	0	0	0	0	0	0	0
229634a3d5fbcce522c10628b88d9837	0.717229	Eukaryota	Obazoa	Opisthokonta	Metazoa	Unassigned	Unassigned	Unassigned	Unassigned	Unassigned	0	0	0	0	0	0	0	4	0	0	0	0	0	0	0	0	0	0	0	0	0	0	0	0	0	0	0	0	0	0	0	0	0	0	0	0	0	0	0
229dc8535f77fdcbc2ebe40fae1a6bed	0.979201	Eukaryota	Unassigned	Unassigned	Unassigned	Unassigned	Unassigned	Unassigned	Unassigned	Unassigned	0	19	0	0	0	0	0	0	0	0	0	0	0	0	0	0	0	0	0	0	0	0	0	0	0	0	0	0	0	0	0	0	0	0	0	0	0	0	0
22a9a02395fc4835216c3078675a3b37	0.552075	Unassigned	Unassigned	Unassigned	Unassigned	Unassigned	Unassigned	Unassigned	Unassigned	Unassigned	0	0	0	0	0	0	0	0	0	0	0	0	0	0	0	0	0	0	0	0	0	0	0	0	0	0	0	0	0	0	0	0	0	0	0	0	0	0	0
22abe85041b647da5ac662515eede1f2	0.88324	Eukaryota	Unassigned	Unassigned	Unassigned	Unassigned	Unassigned	Unassigned	Unassigned	Unassigned	0	0	0	0	0	0	0	0	0	0	0	0	0	0	0	13	0	0	0	0	0	0	0	0	0	0	0	0	0	0	0	0	0	0	0	0	0	0	0
22b03d1d4de60be8bd488b33aac3628e	0.764271	Eukaryota	Obazoa	Opisthokonta	Fungi	Unassigned	Unassigned	Unassigned	Unassigned	Unassigned	0	7	0	0	0	0	0	0	0	0	0	0	0	0	0	0	0	0	0	0	0	0	0	0	0	0	0	0	0	0	0	0	0	0	0	0	0	0	0
22b2d2ec086cdb39e1f0942e9e81aa6d	0.980631	Eukaryota	Unassigned	Unassigned	Unassigned	Unassigned	Unassigned	Unassigned	Unassigned	Unassigned	0	0	0	0	0	0	0	0	0	0	0	0	0	0	0	0	0	0	0	0	0	0	0	0	0	0	0	0	0	12	0	0	0	0	0	0	0	0	0
22db36efdea78e4fec09bb98349f6d03	0.837522	Eukaryota	Unassigned	Unassigned	Unassigned	Unassigned	Unassigned	Unassigned	Unassigned	Unassigned	0	0	0	0	0	0	0	0	0	0	0	0	0	0	0	0	0	0	0	0	0	0	0	0	0	0	0	0	0	0	0	0	30	0	0	0	0	0	0
22fade4a78e4fbf4ea550b36755bf551	0.706793	Eukaryota	Obazoa	Opisthokonta	Unassigned	Unassigned	Unassigned	Unassigned	Unassigned	Unassigned	0	0	0	0	0	0	0	0	0	0	0	0	0	0	0	0	0	0	0	0	0	0	0	7	0	0	0	0	0	0	0	0	0	0	0	0	0	0	0
22fd36935d84e2726df197ef8683fe7b	0.766641	Bacteria	PANNAM	Proteobacteria	Proteobacteria	Gammaproteobacteria	Enterobacteriales	Enterobacteriaceae	Unassigned	Unassigned	137	0	0	0	0	0	0	0	0	0	0	0	0	0	0	0	0	0	0	0	0	0	0	0	0	0	0	0	0	0	0	0	0	0	0	0	0	0	0
230263d11965d7c4dc4c347e95544650	0.693137	Unassigned	Unassigned	Unassigned	Unassigned	Unassigned	Unassigned	Unassigned	Unassigned	Unassigned	0	0	0	0	0	0	0	0	0	0	0	0	0	0	0	0	3	0	0	0	0	0	0	0	0	0	0	0	0	0	0	0	0	0	0	0	0	0	0
23106f538f4d656268769a5bf2ba978b	0.937894	Eukaryota	Obazoa	Opisthokonta	Fungi	Basidiomycota	Pucciniomycotina	Agaricostilbomycetes	Bensingtonia	Unassigned	0	0	0	0	0	0	0	0	0	0	0	0	0	0	0	0	0	0	0	0	0	0	0	0	0	0	26	0	0	0	0	0	0	0	0	0	0	0	0
23114d86562f2d065105a1335446f6e4	0.721671	Bacteria	PANNAM	Proteobacteria	Proteobacteria	Gammaproteobacteria	Enterobacteriales	Enterobacteriaceae	Unassigned	Unassigned	0	0	0	0	0	0	0	0	0	0	0	0	0	0	0	183	0	0	0	0	0	0	0	0	0	0	0	0	0	0	0	0	0	0	0	0	0	0	0
2314bb0614ca4f04ce797c75ca79637a	0.960992	Eukaryota	Unassigned	Unassigned	Unassigned	Unassigned	Unassigned	Unassigned	Unassigned	Unassigned	0	0	0	0	0	0	0	0	0	0	0	0	0	0	43	0	0	0	0	0	0	0	0	0	0	0	0	0	0	0	0	0	0	0	0	0	0	0	0
2315208675878d6b61ce64f488f38a55	0.835522	Unassigned	Unassigned	Unassigned	Unassigned	Unassigned	Unassigned	Unassigned	Unassigned	Unassigned	0	0	0	0	0	0	0	0	0	0	0	0	0	0	0	0	0	0	0	0	0	0	0	0	0	0	0	0	0	0	0	0	52	0	0	0	0	0	0
2326a0cd694f80d83c8d56c8937c97f8	0.895643	Eukaryota	Archaeplastida	Chlorophyta	Chlorophyta	Ulvophyceae	Ulotrichales	Ulotrichales	Unassigned	Unassigned	0	6	0	0	0	0	0	0	0	0	0	0	0	0	0	0	0	0	0	0	0	0	0	0	0	0	0	0	0	0	0	0	0	0	0	0	0	0	0
23290f4b559e78f279092d598172e0ce	0.813577	Eukaryota	Obazoa	Opisthokonta	Metazoa	Unassigned	Unassigned	Unassigned	Unassigned	Unassigned	0	0	0	0	0	0	0	0	0	0	8	0	0	0	0	0	0	0	0	0	0	0	0	0	0	0	0	0	0	0	0	0	0	0	0	0	0	0	0
232cfb553da22ab3eeeca47cb7e6f711	0.785937	Eukaryota	Obazoa	Opisthokonta	Metazoa	Unassigned	Unassigned	Unassigned	Unassigned	Unassigned	0	0	0	0	0	0	0	0	0	0	4	0	0	0	0	0	0	0	0	0	0	0	0	0	0	0	0	0	0	0	0	0	0	0	0	0	0	0	0
232f9a849a41e6d3e8d1ca087d09de44	0.968254	Eukaryota	Unassigned	Unassigned	Unassigned	Unassigned	Unassigned	Unassigned	Unassigned	Unassigned	0	0	0	0	0	0	0	0	9	0	0	0	0	0	0	0	0	0	0	0	0	0	0	0	0	0	0	0	0	0	0	0	0	0	0	0	0	0	0
233139a07877d7664bfd4299e2bf98f3	0.976769	Eukaryota	Unassigned	Unassigned	Unassigned	Unassigned	Unassigned	Unassigned	Unassigned	Unassigned	0	0	0	0	0	0	0	0	0	20	0	0	0	0	0	0	0	0	0	0	0	0	0	0	0	0	0	0	0	0	0	0	0	0	0	0	0	0	0
2336d70e22d93eddf8414335c2a45901	0.996985	Eukaryota	Amoebozoa	Discosea	Discosea	Flabellinia	Thecamoebida	Thecamoebidae	Stenamoeba	Stenamoeba_amazonica	0	0	0	0	0	0	0	0	0	0	0	0	0	0	0	0	0	0	0	0	0	0	0	0	0	0	0	0	0	0	0	0	0	0	0	0	0	0	0
2337371c32d600874b107135e7774da4	0.863551	Unassigned	Unassigned	Unassigned	Unassigned	Unassigned	Unassigned	Unassigned	Unassigned	Unassigned	0	0	0	0	0	0	0	32	0	0	0	0	0	0	0	0	0	0	0	0	0	0	0	0	0	0	0	0	0	0	0	0	0	0	0	0	0	0	0
2341d340896329e056ca37e41086dc15	0.464048	Unassigned	Unassigned	Unassigned	Unassigned	Unassigned	Unassigned	Unassigned	Unassigned	Unassigned	0	0	0	0	0	0	0	35	0	0	0	0	0	0	0	0	0	0	0	0	0	0	0	0	0	0	0	0	0	0	0	0	0	0	0	0	0	0	0
234aaca44c8f52cdbe17ede3c507a075	0.915841	Eukaryota	Unassigned	Unassigned	Unassigned	Unassigned	Unassigned	Unassigned	Unassigned	Unassigned	0	0	0	0	0	0	0	0	0	0	0	0	0	0	0	0	0	0	0	0	0	0	0	0	0	0	0	0	0	0	0	0	0	0	0	0	0	33	12
23655bd4ea8250676048595f81aa61ae	0.767783	Eukaryota	Obazoa	Opisthokonta	Metazoa	Unassigned	Unassigned	Unassigned	Unassigned	Unassigned	0	0	0	0	0	0	0	0	0	0	0	0	0	0	0	4	0	0	0	0	0	0	0	0	0	0	0	0	0	0	0	0	0	0	0	0	0	0	0
236d2c98c74acefc5bd946c0bc18120b	0.823052	Eukaryota	Obazoa	Opisthokonta	Metazoa	Unassigned	Unassigned	Unassigned	Unassigned	Unassigned	0	0	0	0	0	0	0	0	0	0	0	0	0	0	0	0	0	0	0	0	0	0	0	0	0	0	0	0	0	0	0	0	0	0	0	0	0	2	0
237861705439b7a4df9f04ef59be52c2	0.984924	Eukaryota	Obazoa	Opisthokonta	Fungi	Ascomycota	Pezizomycotina	Eurotiomycetes	Aspergillus	Unassigned	0	0	0	0	0	0	17	0	0	18	0	0	0	0	0	0	0	0	0	0	0	0	0	0	0	0	0	0	0	0	0	0	0	0	0	0	0	0	0
2379e083e77b0955a01b5927f45e1994	0.985219	Eukaryota	Obazoa	Opisthokonta	Fungi	Basidiomycota	Agaricomycotina	Agaricomycetes	Unassigned	Unassigned	0	0	0	0	0	0	0	0	0	0	0	0	0	0	0	0	0	0	0	0	0	0	0	0	0	0	0	0	0	0	0	0	0	0	0	0	19	0	0
2394a025f6e9bae75047d7f465531c21	0.833562	Unassigned	Unassigned	Unassigned	Unassigned	Unassigned	Unassigned	Unassigned	Unassigned	Unassigned	0	0	0	0	0	0	0	0	0	0	0	0	0	0	0	0	0	0	0	0	0	0	0	0	0	8	0	0	0	0	0	0	0	0	0	0	0	0	0
23a5f9238a38e662ef660bc48ae305aa	0.823174	Eukaryota	Obazoa	Opisthokonta	Fungi	Unassigned	Unassigned	Unassigned	Unassigned	Unassigned	0	0	0	0	16	0	0	0	0	0	0	0	0	0	0	0	0	0	0	0	0	0	0	0	0	0	0	0	0	0	0	0	0	0	0	0	0	0	0
23bc173ecf18b21b51a9ca9089d0ba8f	0.785151	Eukaryota	Obazoa	Opisthokonta	Metazoa	Unassigned	Unassigned	Unassigned	Unassigned	Unassigned	0	0	0	0	0	0	0	0	0	0	0	0	0	0	0	0	0	0	0	0	0	0	0	0	0	0	0	0	0	0	0	0	0	0	0	0	0	15	0
23c180882260f983dea3de0571248d51	0.935807	Unassigned	Unassigned	Unassigned	Unassigned	Unassigned	Unassigned	Unassigned	Unassigned	Unassigned	0	0	0	0	0	0	0	85	0	0	0	0	0	0	0	0	0	0	0	0	0	0	0	0	0	0	0	0	0	0	0	0	0	0	0	0	0	0	0
23c4dc4881d6d348b2c047bb887e9be6	0.730587	Eukaryota	Obazoa	Opisthokonta	Fungi	Ascomycota	Pezizomycotina	Eurotiomycetes	Aspergillus	Aspergillus_ficuum	0	0	0	0	0	0	0	0	0	0	0	0	0	0	0	0	0	0	0	0	0	0	16	0	0	0	0	0	0	0	0	0	0	0	0	0	0	21	15
23c63c4e42c35aed23cf41a9264cf25e	0.930094	Eukaryota	Archaeplastida	Streptophyta	Streptophyta	Embryophyceae	Embryophyceae	EmbryophyceaeX	Unassigned	Unassigned	0	5	0	0	0	0	0	0	0	0	0	0	0	0	0	0	0	0	0	0	0	0	0	0	0	0	0	0	0	0	0	0	0	0	0	0	0	0	0
23c916bc12c2dcbf70f17d0735ca0383	0.759819	Eukaryota	Obazoa	Opisthokonta	Unassigned	Unassigned	Unassigned	Unassigned	Unassigned	Unassigned	0	0	0	0	0	0	0	0	0	0	0	0	0	0	0	0	0	0	0	0	0	0	0	0	0	10	0	0	0	0	0	0	0	0	0	0	0	0	0
23ca5e40f77a242e580c0651da037c1e	0.965907	Eukaryota	Unassigned	Unassigned	Unassigned	Unassigned	Unassigned	Unassigned	Unassigned	Unassigned	0	0	0	0	0	0	0	0	0	0	0	0	0	0	0	0	0	0	0	0	0	13	0	0	0	0	0	0	0	0	0	0	0	0	0	0	0	0	0
23ce7c6a1c4403421035a00588a187ae	0.696865	Unassigned	Unassigned	Unassigned	Unassigned	Unassigned	Unassigned	Unassigned	Unassigned	Unassigned	0	0	7	0	0	0	0	0	0	0	0	0	0	0	0	0	0	0	0	0	0	0	0	0	0	0	0	0	0	0	0	0	0	0	0	0	0	0	0
23d5f7d0dddbe2d9a690ffa224bc5309	0.992831	Eukaryota	TSAR	Stramenopiles	Gyrista	Chrysophyceae	Ochromonadales	Ochromonadaceae	Acrispumella	Acrispumella_sp.	0	0	0	0	0	0	0	0	0	0	0	0	0	0	0	0	0	0	0	0	0	0	0	0	0	0	0	0	0	0	0	0	0	0	0	0	0	0	0
23da7b8cf46959547d046781e3189049	0.895545	Eukaryota	Unassigned	Unassigned	Unassigned	Unassigned	Unassigned	Unassigned	Unassigned	Unassigned	0	0	0	0	0	0	0	0	0	0	22	0	0	0	0	0	0	0	0	0	0	0	0	0	0	0	0	0	0	0	0	0	0	0	0	0	0	0	0
23e9615b530dc8ddf4de6427a0eb0048	0.925964	Eukaryota	Unassigned	Unassigned	Unassigned	Unassigned	Unassigned	Unassigned	Unassigned	Unassigned	0	0	0	0	0	0	0	0	0	0	0	0	0	0	0	0	6	0	0	0	0	0	0	0	0	0	0	0	0	0	0	0	0	0	0	0	0	0	0
23fa82f56b00ffbde22c38c0af74793f	0.943893	Unassigned	Unassigned	Unassigned	Unassigned	Unassigned	Unassigned	Unassigned	Unassigned	Unassigned	9	0	0	9	0	16	0	0	0	0	0	0	0	0	0	0	0	0	0	0	0	0	0	0	0	0	0	0	0	0	0	0	0	0	0	0	0	0	0
241ed4427d4c5c61b28d1dd9267f8703	0.940606	Eukaryota	Obazoa	Opisthokonta	Fungi	Ascomycota	Pezizomycotina	Dothideomycetes	Alternaria	Unassigned	0	0	0	0	0	0	0	0	0	0	0	0	0	0	0	0	0	0	0	0	0	0	0	0	0	0	0	0	0	0	0	0	0	0	107	0	0	0	0
2430eeca6f1fc01388ee76b6577446fe	0.939076	Eukaryota	Unassigned	Unassigned	Unassigned	Unassigned	Unassigned	Unassigned	Unassigned	Unassigned	0	0	0	0	0	0	0	0	72	0	0	0	0	0	0	0	0	0	0	0	0	0	0	0	0	0	0	0	0	0	0	0	0	0	0	0	0	0	0
24361414af4d76a4d2dcccbc4162cb06	0.870771	Unassigned	Unassigned	Unassigned	Unassigned	Unassigned	Unassigned	Unassigned	Unassigned	Unassigned	0	0	0	0	0	0	0	0	0	0	0	0	0	0	0	0	0	8	0	0	0	0	0	0	0	0	0	0	0	0	0	0	0	0	0	0	0	0	0
243a0d1e89ed9d77bedf7881f123c784	0.948433	Unassigned	Unassigned	Unassigned	Unassigned	Unassigned	Unassigned	Unassigned	Unassigned	Unassigned	0	0	0	0	0	0	0	0	0	0	0	0	0	0	0	0	0	11	0	0	0	0	0	0	0	0	0	0	0	0	0	0	0	0	0	0	0	0	0
243eac0a3177fe1a98bbeb780218e62b	0.453253	Unassigned	Unassigned	Unassigned	Unassigned	Unassigned	Unassigned	Unassigned	Unassigned	Unassigned	0	0	0	0	0	0	0	0	0	0	0	0	0	0	0	0	0	0	0	0	0	0	19	0	0	0	0	0	0	0	0	0	0	0	0	0	0	0	0
245d5fec160400a09c96264c79b72dec	0.971044	Eukaryota	Unassigned	Unassigned	Unassigned	Unassigned	Unassigned	Unassigned	Unassigned	Unassigned	0	0	0	0	0	0	0	0	0	0	0	0	11	0	0	0	0	0	0	0	0	0	0	0	0	0	0	0	0	0	0	0	0	0	0	0	0	0	0
24655a84c411a9e2611ed3741e452cb5	0.879731	Eukaryota	Unassigned	Unassigned	Unassigned	Unassigned	Unassigned	Unassigned	Unassigned	Unassigned	0	0	0	0	0	0	0	0	0	0	0	0	0	0	0	0	0	0	0	0	0	0	0	0	0	0	0	0	0	0	0	0	0	0	0	0	39	0	0
2465ff87927d48e68ff8ae2b54c266df	0.856352	Unassigned	Unassigned	Unassigned	Unassigned	Unassigned	Unassigned	Unassigned	Unassigned	Unassigned	0	0	0	0	0	0	0	0	0	78	0	0	0	0	0	0	0	0	0	0	0	0	0	0	0	0	0	0	0	0	0	0	0	0	0	0	0	0	0
246fca86b8dbf12f770226ea45a85842	0.706745	Eukaryota	Obazoa	Opisthokonta	Unassigned	Unassigned	Unassigned	Unassigned	Unassigned	Unassigned	0	0	0	0	0	0	12	0	0	18	0	0	0	0	0	0	0	0	29	0	0	0	0	0	0	0	0	0	0	0	0	0	0	0	0	0	0	0	0
247401a459df905761e3f8f992b83f27	0.982468	Eukaryota	Unassigned	Unassigned	Unassigned	Unassigned	Unassigned	Unassigned	Unassigned	Unassigned	0	0	0	0	0	0	0	2	0	0	0	0	0	0	0	0	0	0	0	0	0	0	0	0	0	0	0	0	0	0	0	0	0	0	0	0	0	0	0
24959e9bd2e64f742838084c67de4e05	0.917153	Eukaryota	Obazoa	Opisthokonta	Metazoa	Unassigned	Unassigned	Unassigned	Unassigned	Unassigned	0	0	8	0	0	0	0	0	0	0	0	0	0	0	0	0	0	0	0	0	0	0	0	0	0	0	0	0	0	0	0	0	0	0	0	0	0	0	0
249fac521e71624768126871a2c4d8d5	0.36956	Unassigned	Unassigned	Unassigned	Unassigned	Unassigned	Unassigned	Unassigned	Unassigned	Unassigned	0	0	0	0	0	0	46	0	0	0	0	0	0	0	0	0	0	0	0	0	0	0	0	0	0	0	0	0	0	0	0	0	0	0	0	0	0	0	0
24a4aff569b6a4e455fbe0f23736f520	0.919229	Eukaryota	Unassigned	Unassigned	Unassigned	Unassigned	Unassigned	Unassigned	Unassigned	Unassigned	0	0	0	0	0	0	0	0	0	0	0	0	0	0	0	0	0	0	0	0	0	0	0	0	0	0	0	0	0	81	0	0	0	0	0	0	0	0	0
24ace2f1d6550e2e52e19149ec325c5e	0.781648	Bacteria	PANNAM	Proteobacteria	Proteobacteria	Alphaproteobacteria	Rhodobacterales	Rhodobacteraceae	Unassigned	Unassigned	0	0	0	0	0	0	0	0	0	0	0	0	0	0	0	0	0	0	0	0	0	0	0	0	0	0	0	0	0	0	0	0	0	0	0	0	23	0	0
24b2d0f4be19ba0bc56d6cf5f7db7e4b	0.905321	Unassigned	Unassigned	Unassigned	Unassigned	Unassigned	Unassigned	Unassigned	Unassigned	Unassigned	0	0	0	0	0	0	0	0	0	0	0	0	0	0	0	0	0	0	0	0	0	0	0	0	0	0	0	0	0	0	0	0	0	0	0	26	0	0	0
24bf881d75a22e2c2e31a3ad523d979c	0.736316	Eukaryota	Obazoa	Opisthokonta	Fungi	Unassigned	Unassigned	Unassigned	Unassigned	Unassigned	0	0	0	0	8	0	0	0	0	0	0	0	0	0	0	0	0	0	0	0	0	0	0	0	0	0	0	0	0	0	0	0	0	0	0	0	0	0	0
24c8bbc603327d687c34c6295511218d	0.876081	Eukaryota	Unassigned	Unassigned	Unassigned	Unassigned	Unassigned	Unassigned	Unassigned	Unassigned	0	0	0	0	0	0	15	0	0	0	0	0	0	0	0	0	0	0	0	0	0	0	0	0	0	0	0	0	0	0	0	0	0	0	0	0	0	0	0
24cbd8bfe7831a8be12f73ab9277e6f5	0.98022	Eukaryota	Unassigned	Unassigned	Unassigned	Unassigned	Unassigned	Unassigned	Unassigned	Unassigned	0	0	0	0	0	0	0	0	0	0	0	0	0	0	0	0	0	0	0	0	0	0	0	0	0	0	0	0	0	0	0	0	0	15	0	0	0	0	0
24d23a6aaab81e52e7eab29ae4baa006	0.971231	Eukaryota	Unassigned	Unassigned	Unassigned	Unassigned	Unassigned	Unassigned	Unassigned	Unassigned	0	0	0	0	0	0	0	0	0	0	4	0	0	0	0	0	0	0	0	0	0	0	0	0	0	0	0	0	0	0	0	0	0	0	0	0	0	0	0
24d648e821480976906f8bbadb0107cf	0.96998	Eukaryota	Unassigned	Unassigned	Unassigned	Unassigned	Unassigned	Unassigned	Unassigned	Unassigned	0	6	0	0	0	0	0	0	0	0	0	0	0	0	0	0	0	0	0	0	0	0	0	0	0	0	0	0	0	0	0	0	0	0	0	0	0	0	0
24d6812b4f9fd4dd64bfed65be5c5c63	0.869395	Unassigned	Unassigned	Unassigned	Unassigned	Unassigned	Unassigned	Unassigned	Unassigned	Unassigned	0	0	0	0	0	0	2	0	0	0	0	0	0	0	0	0	0	0	0	0	0	0	0	0	0	0	0	0	0	0	0	0	0	0	0	0	0	0	0
24dccd08554f463f2aa70d01c70416b3	0.982096	Eukaryota	Unassigned	Unassigned	Unassigned	Unassigned	Unassigned	Unassigned	Unassigned	Unassigned	0	0	0	0	0	0	0	0	0	0	0	0	0	0	0	0	0	0	0	0	0	0	0	0	0	0	0	0	0	0	0	0	0	0	0	0	0	0	0
24dfc2819c15b2867653aa85da602fee	0.91433	Eukaryota	Unassigned	Unassigned	Unassigned	Unassigned	Unassigned	Unassigned	Unassigned	Unassigned	0	0	0	0	0	0	0	0	0	0	0	0	0	0	0	0	0	733	0	0	0	0	0	0	0	0	0	0	0	0	0	0	0	0	0	0	0	0	0
24ecca0b7f54a397f3062b580099eb74	0.959394	Eukaryota	Unassigned	Unassigned	Unassigned	Unassigned	Unassigned	Unassigned	Unassigned	Unassigned	0	0	0	0	0	0	0	0	0	0	0	0	0	0	0	0	0	0	0	0	0	0	0	0	0	0	0	0	0	0	0	0	0	0	4	0	0	0	2
24f2306042aea6df753569a323dd72d0	0.956562	Eukaryota	Unassigned	Unassigned	Unassigned	Unassigned	Unassigned	Unassigned	Unassigned	Unassigned	0	0	0	0	0	0	0	0	0	10	0	0	0	0	0	0	0	0	0	0	0	0	0	0	0	0	0	0	0	0	0	0	0	0	0	0	0	0	0
24fe188773dff648af8dc0806782e300	0.924549	Unassigned	Unassigned	Unassigned	Unassigned	Unassigned	Unassigned	Unassigned	Unassigned	Unassigned	0	0	0	0	0	0	0	0	0	0	0	0	0	0	0	0	0	0	0	0	0	0	0	0	0	5	0	0	0	0	0	0	0	0	0	0	0	0	0
24fe2c58d170336eab81390331bfe33c	0.978125	Eukaryota	Unassigned	Unassigned	Unassigned	Unassigned	Unassigned	Unassigned	Unassigned	Unassigned	0	0	0	0	0	0	0	0	0	0	0	0	0	0	0	2	0	0	0	0	0	0	0	0	0	0	0	0	0	0	0	0	0	0	0	0	0	0	0
250788afd49e1ecfe585587e5c7c04ac	0.772636	Eukaryota	Obazoa	Opisthokonta	Metazoa	Unassigned	Unassigned	Unassigned	Unassigned	Unassigned	0	0	0	0	0	0	0	0	0	0	0	0	0	0	0	0	0	0	0	0	0	0	0	0	0	46	0	0	0	0	0	0	0	0	0	0	0	0	0
2518d640f4626ad9a2d6f38fb1d28a08	0.905506	Eukaryota	Obazoa	Opisthokonta	Fungi	Unassigned	Unassigned	Unassigned	Unassigned	Unassigned	0	0	0	0	0	0	0	0	0	0	13	0	0	0	0	0	0	0	0	0	0	0	0	0	0	0	0	0	0	0	0	0	0	0	0	0	0	0	0
251a96da1ba9f77e5405bb9da8df270d	0.839647	Eukaryota	Obazoa	Opisthokonta	Fungi	Ascomycota	Pezizomycotina	Eurotiomycetes	Aspergillus	Aspergillus_sclerotialis	0	0	0	0	0	0	0	0	24	0	0	0	0	0	0	0	0	0	0	0	0	0	0	0	0	0	0	0	0	0	0	0	0	0	0	0	0	0	0
252538954a66ce814d36bb1eaf20288b	0.870811	Eukaryota	Obazoa	Opisthokonta	Fungi	Basidiomycota	Agaricomycotina	Tremellomycetes	Unassigned	Unassigned	0	0	0	0	0	0	0	0	0	0	0	0	0	0	0	0	18	14	0	14	10	0	0	0	0	0	0	0	0	0	0	333	0	0	0	0	0	76	103
25283e2a91ce60ba7822a87c6a2d8fff	0.820732	Unassigned	Unassigned	Unassigned	Unassigned	Unassigned	Unassigned	Unassigned	Unassigned	Unassigned	0	0	0	0	0	0	0	0	0	0	0	0	0	0	0	0	0	0	0	0	0	0	0	0	0	0	0	0	0	0	213	0	0	0	0	0	0	0	0
252a7ce7c36df14b44b122da8e2ade27	0.98099	Eukaryota	Unassigned	Unassigned	Unassigned	Unassigned	Unassigned	Unassigned	Unassigned	Unassigned	0	0	0	0	0	0	0	0	12	0	0	0	0	0	0	0	0	0	0	0	0	0	0	0	0	0	0	0	0	0	0	0	0	0	0	0	0	0	0
2536a098b9ebc466cd07f9a8d407ed77	0.813266	Unassigned	Unassigned	Unassigned	Unassigned	Unassigned	Unassigned	Unassigned	Unassigned	Unassigned	0	0	0	0	0	0	0	0	0	0	52	0	0	0	0	0	0	0	0	0	0	0	0	0	0	0	0	0	0	0	0	0	0	0	0	0	0	0	0
253ce13326b49bc6716eaebf942cdb40	0.785834	Eukaryota	Obazoa	Opisthokonta	Unassigned	Unassigned	Unassigned	Unassigned	Unassigned	Unassigned	0	0	0	0	0	0	0	0	0	0	0	0	0	0	0	0	0	0	0	0	0	0	0	0	0	0	0	0	0	0	0	0	0	0	0	0	14	0	0
25443fb33aab1baf056a05d6e5360c11	0.714843	Eukaryota	Obazoa	Opisthokonta	Fungi	Ascomycota	Saccharomycotina	Saccharomycetales	Unassigned	Unassigned	0	0	0	0	0	0	0	0	0	0	8	0	0	0	0	0	0	0	0	0	0	0	0	0	0	0	0	0	0	0	0	0	0	0	0	0	0	0	0
2564f236c952060bc4bdcf119aa5b3d6	0.707469	Eukaryota	Obazoa	Opisthokonta	Metazoa	Unassigned	Unassigned	Unassigned	Unassigned	Unassigned	0	0	0	0	0	0	0	0	0	0	0	0	0	0	17	0	0	0	0	0	0	0	0	0	0	0	0	0	0	0	0	0	0	0	0	0	0	0	0
2565d3196bdc0f6319c7245df041e7da	0.801085	Eukaryota	Obazoa	Opisthokonta	Metazoa	Unassigned	Unassigned	Unassigned	Unassigned	Unassigned	0	0	0	0	0	0	0	0	0	0	0	0	0	7	0	0	0	0	0	0	0	0	0	0	0	0	0	0	0	0	0	0	0	0	0	0	0	0	0
2567336093d048fed50fe6cc0a119fa6	0.950098	Eukaryota	Unassigned	Unassigned	Unassigned	Unassigned	Unassigned	Unassigned	Unassigned	Unassigned	0	0	0	0	0	0	0	0	0	0	0	0	0	0	0	0	0	0	0	4	0	0	0	0	0	0	0	0	0	0	0	0	0	0	0	0	0	0	0
2569307b824b852beca394e36acc1b79	0.811416	Bacteria	PANNAM	Proteobacteria	Proteobacteria	Gammaproteobacteria	Enterobacteriales	Enterobacteriaceae	Unassigned	Unassigned	0	0	0	0	0	0	0	0	0	0	0	0	0	0	60	0	0	0	0	0	0	0	0	0	0	0	0	0	0	0	0	0	0	0	0	0	0	0	0
257edfd21d3ed633d98a3a6be31c3a05	0.752997	Eukaryota	Obazoa	Opisthokonta	Unassigned	Unassigned	Unassigned	Unassigned	Unassigned	Unassigned	0	0	0	0	0	0	0	0	0	0	0	0	0	0	0	0	0	0	0	0	0	0	0	0	0	0	20	0	0	0	0	0	0	0	0	0	0	0	0
258643c57110f8b04b11305d23ff53e1	0.733366	Eukaryota	Obazoa	Opisthokonta	Unassigned	Unassigned	Unassigned	Unassigned	Unassigned	Unassigned	0	0	0	0	0	0	0	0	0	0	0	0	17	0	0	0	0	0	0	0	0	0	0	0	0	0	0	0	0	0	0	0	0	0	0	0	0	0	0
2598a78f381186d52005a6846a82a598	0.963296	Eukaryota	Unassigned	Unassigned	Unassigned	Unassigned	Unassigned	Unassigned	Unassigned	Unassigned	0	0	0	0	0	0	0	0	0	0	0	0	0	0	7	0	0	0	0	0	0	0	0	0	0	0	0	0	0	0	0	0	0	0	0	0	0	0	0
259f375a15e7ea040ae3153d35bfe262	0.784327	Eukaryota	Obazoa	Opisthokonta	Metazoa	Unassigned	Unassigned	Unassigned	Unassigned	Unassigned	0	0	0	0	0	0	0	0	0	0	0	0	0	0	0	0	0	0	6	0	0	0	0	0	0	0	0	0	0	0	0	0	0	0	0	0	0	0	0
25a75a950db2aeff86790d5b1fede6cb	0.979924	Eukaryota	Unassigned	Unassigned	Unassigned	Unassigned	Unassigned	Unassigned	Unassigned	Unassigned	0	0	0	0	0	0	0	0	0	29	0	0	0	0	0	0	0	0	0	0	0	0	0	0	0	0	0	0	0	0	0	0	0	0	0	0	0	0	0
25aa574dcd8c3103d44d0c8d754cbf41	0.949448	Eukaryota	Unassigned	Unassigned	Unassigned	Unassigned	Unassigned	Unassigned	Unassigned	Unassigned	0	0	0	0	0	0	0	0	0	0	0	0	0	0	0	0	0	0	0	0	0	0	0	0	0	0	0	0	0	0	0	0	0	0	0	0	0	0	0
25acb90c91662f5f808e5c746d6b62bf	0.974046	Eukaryota	Unassigned	Unassigned	Unassigned	Unassigned	Unassigned	Unassigned	Unassigned	Unassigned	0	0	0	0	0	0	28	0	0	0	0	0	0	0	0	0	0	0	0	0	0	0	0	0	0	0	0	0	0	0	0	0	0	0	0	0	0	0	0
25b307632fc506478bce4bf9ef2391c0	0.874995	Eukaryota	Obazoa	Opisthokonta	Metazoa	Unassigned	Unassigned	Unassigned	Unassigned	Unassigned	0	0	0	0	0	0	0	0	0	0	0	0	23	0	0	0	0	0	0	0	0	0	0	0	0	0	0	0	0	0	0	0	0	0	0	0	0	0	0
25bd81e8523eb5196e3c8f1f23b3b018	0.925145	Unassigned	Unassigned	Unassigned	Unassigned	Unassigned	Unassigned	Unassigned	Unassigned	Unassigned	0	0	0	0	0	0	0	8	0	0	0	0	0	0	0	0	0	0	0	0	0	0	0	0	0	0	0	0	0	0	0	0	0	0	0	0	0	0	0
25bea47937d0499fe4c1f91aea8f4d2b	0.352847	Unassigned	Unassigned	Unassigned	Unassigned	Unassigned	Unassigned	Unassigned	Unassigned	Unassigned	0	0	0	0	0	0	0	26	0	0	0	0	0	0	0	0	0	0	0	0	0	0	0	0	0	0	0	0	0	0	0	0	0	0	0	0	0	0	0
25ca3c6d363fb3930af7e96ad6405790	0.904842	Eukaryota	Obazoa	Opisthokonta	Metazoa	Arthropoda	Hexapoda	Insecta	Mayetiola	Mayetiola_destructor	0	35	0	0	0	0	0	0	0	0	0	0	0	0	0	0	0	0	0	0	0	0	0	0	0	0	0	0	0	0	0	0	0	0	0	0	19	0	0
25dc9d4b2748ed3d891182c3fc597e3a	0.733414	Eukaryota	Obazoa	Opisthokonta	Unassigned	Unassigned	Unassigned	Unassigned	Unassigned	Unassigned	0	0	0	0	0	0	0	0	0	0	10	0	0	0	0	0	0	0	0	0	0	0	0	0	0	0	0	0	0	0	0	0	0	0	0	0	0	0	0
25ee6dbdd54978dd9971e9b89f0485bb	0.966795	Eukaryota	Unassigned	Unassigned	Unassigned	Unassigned	Unassigned	Unassigned	Unassigned	Unassigned	0	6	0	0	0	0	0	0	0	0	0	0	0	0	0	0	0	0	0	0	0	0	0	0	0	0	0	0	0	0	0	0	0	0	0	0	0	0	0
25eeb2d2041497cde86c1b9a8e86669d	0.986363	Eukaryota	Unassigned	Unassigned	Unassigned	Unassigned	Unassigned	Unassigned	Unassigned	Unassigned	0	0	0	0	0	0	0	0	0	0	0	0	0	0	0	0	0	0	0	11	0	0	0	0	0	0	0	0	0	0	0	0	0	0	0	0	0	0	0
25ef1e3b597d9bfcfe67a109c0f34d43	0.908612	Eukaryota	Unassigned	Unassigned	Unassigned	Unassigned	Unassigned	Unassigned	Unassigned	Unassigned	0	0	0	0	0	0	0	0	0	30	0	0	0	0	0	0	0	0	0	0	0	0	0	0	0	0	0	0	0	0	0	0	0	0	0	0	0	0	0
25fb6b5be7e7406a4269ae8751d7d37b	0.927543	Eukaryota	Archaeplastida	Streptophyta	Streptophyta	Embryophyceae	Embryophyceae	EmbryophyceaeX	Unassigned	Unassigned	0	10	0	0	0	0	0	0	0	0	0	0	0	0	0	0	0	0	0	0	0	0	0	0	0	0	0	0	0	0	0	0	0	0	0	0	0	0	0
25ffec955e78de6bb947ac8a00ed08a1	0.901151	Eukaryota	Unassigned	Unassigned	Unassigned	Unassigned	Unassigned	Unassigned	Unassigned	Unassigned	0	0	0	0	104	0	0	0	0	0	0	0	0	0	0	0	0	0	0	0	0	0	0	0	0	0	0	0	0	0	0	0	0	0	0	0	0	0	0
261b3a0b0d444094b2c40b5daf6fe40f	0.990286	Eukaryota	Unassigned	Unassigned	Unassigned	Unassigned	Unassigned	Unassigned	Unassigned	Unassigned	0	5	0	0	0	0	0	0	0	0	0	0	0	0	0	0	0	0	0	0	0	0	0	0	0	0	0	0	0	0	0	0	0	0	0	0	0	0	0
262ab28b80bfe4fb9b190740dfc068a9	0.835716	Bacteria	PANNAM	Proteobacteria	Proteobacteria	Alphaproteobacteria	Sphingomonadales	Sphingomonadaceae	Rhizorhapis	Rhizorhapis_sp.	0	0	0	0	0	0	0	0	0	0	58	0	0	0	0	0	0	0	0	0	0	0	0	0	0	0	0	0	0	0	0	0	0	0	0	0	0	0	0
263949fd9b2eaec483d37e065fe4ac18	0.974825	Eukaryota	Unassigned	Unassigned	Unassigned	Unassigned	Unassigned	Unassigned	Unassigned	Unassigned	0	0	0	0	0	0	0	0	0	0	0	0	0	0	0	0	0	0	0	0	0	0	0	0	0	0	0	0	0	0	0	0	0	0	0	0	8	0	0
263ced4f5d6e6d609004f4628a5f512b	0.882281	Eukaryota	Unassigned	Unassigned	Unassigned	Unassigned	Unassigned	Unassigned	Unassigned	Unassigned	0	0	0	0	0	0	0	0	0	0	0	0	0	0	0	0	0	0	0	0	0	0	0	0	0	0	0	0	0	0	46	0	0	0	0	0	0	0	0
26404bc57c34cd348cd6fc6352b6b24c	0.759146	Eukaryota	Obazoa	Opisthokonta	Unassigned	Unassigned	Unassigned	Unassigned	Unassigned	Unassigned	0	0	0	0	0	0	0	0	0	0	0	25	0	0	0	0	0	0	0	0	0	0	0	0	0	0	0	0	0	0	0	0	0	0	0	0	0	0	0
2644df290e258a9838a8a1334b75d0ab	0.942984	Eukaryota	Unassigned	Unassigned	Unassigned	Unassigned	Unassigned	Unassigned	Unassigned	Unassigned	0	0	0	0	0	0	0	0	0	0	0	0	0	0	0	0	3	0	0	0	0	0	0	0	0	0	0	0	0	0	0	0	0	0	0	0	0	0	0
2648338236fb04ee99611792693a8569	0.983922	Eukaryota	Unassigned	Unassigned	Unassigned	Unassigned	Unassigned	Unassigned	Unassigned	Unassigned	0	0	0	0	0	0	76	0	0	84	0	0	0	0	0	0	0	0	0	0	0	0	0	0	0	0	0	0	0	0	0	0	0	0	0	32	0	0	0
2651a3b109d427e3766daebcad50c1a3	0.992123	Eukaryota	Obazoa	Opisthokonta	Fungi	Basidiomycota	Agaricomycotina	Agaricomycetes	Unassigned	Unassigned	0	0	0	0	0	0	0	0	0	0	0	0	0	0	0	0	8	0	0	11	0	0	0	0	0	0	0	0	0	0	0	0	0	0	55	0	137	16	23
26525bbcdf33c1ce1c50b9e5cc32575f	0.913079	Eukaryota	Unassigned	Unassigned	Unassigned	Unassigned	Unassigned	Unassigned	Unassigned	Unassigned	0	0	0	0	0	0	0	0	0	0	0	0	0	0	0	0	0	0	0	0	0	0	0	0	0	0	0	0	0	0	0	0	0	0	11	0	0	0	0
2655b86694a9328c4bb70db2db2a3b40	0.910203	Eukaryota	Unassigned	Unassigned	Unassigned	Unassigned	Unassigned	Unassigned	Unassigned	Unassigned	0	0	0	0	0	0	0	0	0	0	0	0	0	0	0	0	0	0	0	0	0	0	0	0	0	0	0	0	0	0	0	0	0	0	0	17	0	0	0
2659f71b0e67a35c29ec4a583b0f2dc8	0.711448	Eukaryota	Obazoa	Opisthokonta	Unassigned	Unassigned	Unassigned	Unassigned	Unassigned	Unassigned	0	0	0	0	0	0	0	0	0	0	0	0	0	0	0	0	0	0	0	0	30	0	0	0	0	0	0	0	0	0	0	0	0	0	0	0	0	0	0
265b39a95d7651a3f9b53cae1878adcb	0.989656	Eukaryota	Unassigned	Unassigned	Unassigned	Unassigned	Unassigned	Unassigned	Unassigned	Unassigned	0	0	0	0	0	0	0	0	0	0	0	0	0	0	0	0	0	0	0	0	0	0	0	0	0	0	0	0	0	0	0	0	0	0	0	0	0	6	0
266f957c03b5a71311420988bfcfb004	0.950348	Eukaryota	Obazoa	Opisthokonta	Fungi	Ascomycota	Saccharomycotina	Saccharomycetales	Unassigned	Unassigned	0	0	21	0	0	0	0	0	0	0	0	0	0	0	0	0	0	0	0	0	0	0	0	0	0	0	0	0	0	0	0	0	0	0	0	0	0	0	0
267e074b1c563fdb3a795571701d2af9	0.991456	Eukaryota	Unassigned	Unassigned	Unassigned	Unassigned	Unassigned	Unassigned	Unassigned	Unassigned	0	0	0	9	0	0	0	0	0	0	0	0	0	0	0	0	0	0	0	0	0	0	0	0	0	0	0	0	0	0	0	0	0	0	0	0	0	0	0
2681d91d34d8f4364b21b7588fca2066	0.977466	Eukaryota	Unassigned	Unassigned	Unassigned	Unassigned	Unassigned	Unassigned	Unassigned	Unassigned	0	5	0	0	0	0	0	0	0	0	0	0	0	0	0	0	0	0	0	0	0	0	0	0	0	0	0	0	0	0	0	0	0	0	0	0	0	0	0
2690b325ee136feab8f2542af34a08ac	0.81369	Eukaryota	Obazoa	Opisthokonta	Fungi	Ascomycota	Pezizomycotina	Orbiliomycetes	Arthrobotrys	Unassigned	0	0	0	0	0	0	0	0	0	0	0	0	0	0	0	0	0	0	0	0	0	0	0	0	0	0	0	0	0	0	0	0	0	0	0	0	0	6	0
269501173bd4095e8d8a5c57648a3150	0.923523	Eukaryota	Unassigned	Unassigned	Unassigned	Unassigned	Unassigned	Unassigned	Unassigned	Unassigned	0	0	0	0	0	0	0	0	0	0	0	0	0	0	0	0	0	0	0	0	0	0	0	0	0	0	20	0	0	0	0	0	0	0	0	0	0	0	0
269b10243ccf03d64bd395adad344316	0.776069	Eukaryota	Obazoa	Opisthokonta	Metazoa	Unassigned	Unassigned	Unassigned	Unassigned	Unassigned	0	0	0	0	11	0	0	0	0	0	0	0	0	0	0	0	0	0	0	0	0	0	0	0	0	0	0	0	0	0	0	0	0	0	0	0	0	0	0
269b5a99bce62dc43b25427a667c7c79	0.412869	Unassigned	Unassigned	Unassigned	Unassigned	Unassigned	Unassigned	Unassigned	Unassigned	Unassigned	0	0	0	0	0	0	0	0	0	3	0	0	0	0	0	0	0	0	0	0	0	0	0	0	0	0	0	0	0	0	0	0	0	0	0	0	0	0	0
269c5eb4e8f0bbb2168f5a0929640eb5	0.710035	Eukaryota	Obazoa	Opisthokonta	Metazoa	Unassigned	Unassigned	Unassigned	Unassigned	Unassigned	0	0	0	0	0	0	0	0	0	0	0	0	0	0	0	0	0	0	0	0	0	0	0	0	0	0	0	0	0	0	0	72	0	0	0	0	0	0	0
269e3176371642fc3ac64cc2886b3a0e	0.54807	Unassigned	Unassigned	Unassigned	Unassigned	Unassigned	Unassigned	Unassigned	Unassigned	Unassigned	0	0	0	0	0	0	0	0	0	137	0	0	0	0	0	0	0	0	0	0	0	0	0	0	0	0	0	0	0	0	0	0	0	0	0	0	0	0	0
269e43a5f0391df58827a2b5431e3e0d	0.985112	Eukaryota	Unassigned	Unassigned	Unassigned	Unassigned	Unassigned	Unassigned	Unassigned	Unassigned	0	0	0	0	18	0	0	0	0	0	0	0	0	0	0	0	0	0	0	0	0	0	0	0	0	0	0	0	0	0	0	0	0	0	0	0	0	0	0
26a424a6165556e019a026c74fd6c0ca	0.902672	Eukaryota	Unassigned	Unassigned	Unassigned	Unassigned	Unassigned	Unassigned	Unassigned	Unassigned	0	0	0	0	0	0	0	0	0	0	0	0	0	0	0	0	0	0	0	0	0	0	0	0	0	0	0	0	0	0	0	0	0	0	0	0	0	0	0
26a71381c1c3f1c518b63e3682773573	0.981081	Eukaryota	Unassigned	Unassigned	Unassigned	Unassigned	Unassigned	Unassigned	Unassigned	Unassigned	0	0	0	0	0	0	0	0	0	0	0	0	0	12	0	0	0	0	0	0	0	0	0	0	0	0	0	0	0	0	0	0	0	0	0	0	0	0	0
26c27c4bd63ad9bc97623c81b82b4c3b	0.844361	Unassigned	Unassigned	Unassigned	Unassigned	Unassigned	Unassigned	Unassigned	Unassigned	Unassigned	0	0	0	0	0	0	0	0	0	0	0	0	0	0	0	0	0	0	0	0	0	0	0	0	0	0	0	26	0	0	0	0	0	0	0	0	0	0	0
26d0ff89bb49b7fed1ed1bfee5ff5470	0.58369	Unassigned	Unassigned	Unassigned	Unassigned	Unassigned	Unassigned	Unassigned	Unassigned	Unassigned	0	0	0	0	0	0	0	0	0	0	0	0	0	0	0	0	0	0	0	0	0	0	0	0	0	0	0	0	0	0	0	0	0	0	0	0	0	0	0
26d56cd670ca586b20f7b43dd34e9423	0.972692	Eukaryota	Unassigned	Unassigned	Unassigned	Unassigned	Unassigned	Unassigned	Unassigned	Unassigned	0	0	0	0	0	0	0	0	0	0	3	0	0	0	0	0	0	0	0	0	0	0	0	0	0	0	0	0	0	0	0	0	0	0	0	0	0	0	0
26eadcde50e54647b896e5f97403d3c1	0.729446	Eukaryota	Obazoa	Opisthokonta	Metazoa	Unassigned	Unassigned	Unassigned	Unassigned	Unassigned	0	0	0	0	0	0	0	0	0	0	0	0	0	0	0	0	0	0	0	0	0	0	0	0	0	0	0	0	0	0	0	0	0	16	0	0	0	0	0
26f127126c22eda0ffdc4c65671433b0	0.941148	Eukaryota	Unassigned	Unassigned	Unassigned	Unassigned	Unassigned	Unassigned	Unassigned	Unassigned	0	0	0	0	0	0	0	0	2	0	0	0	0	0	0	0	0	0	0	0	0	0	0	0	0	0	0	0	0	0	0	0	0	0	0	0	0	0	0
26f162fd1d5b20af772c2098cdf76d39	0.620522	Unassigned	Unassigned	Unassigned	Unassigned	Unassigned	Unassigned	Unassigned	Unassigned	Unassigned	0	0	0	0	0	0	0	0	0	0	0	0	0	0	0	0	0	0	0	0	0	14	0	0	0	0	0	0	0	0	0	0	0	0	0	0	0	0	0
26f86b07e97d3d2390a48986a197cda8	0.652021	Unassigned	Unassigned	Unassigned	Unassigned	Unassigned	Unassigned	Unassigned	Unassigned	Unassigned	0	0	0	0	0	0	0	0	0	0	0	0	0	0	0	0	0	0	0	0	0	0	0	0	0	0	0	0	0	0	0	0	0	0	0	0	0	8	0
26fa1d4c51b1b892acff5bbf18d95f6f	0.738124	Eukaryota	Obazoa	Opisthokonta	Fungi	Ascomycota	Saccharomycotina	Saccharomycetales	Unassigned	Unassigned	25	0	26	26	0	0	0	0	0	0	36	0	21	49	0	0	0	0	0	0	0	0	0	18	0	0	0	0	27	14	0	0	0	0	0	0	0	0	0
26fcc5226563a6569da288a4929e1d97	0.923454	Eukaryota	Unassigned	Unassigned	Unassigned	Unassigned	Unassigned	Unassigned	Unassigned	Unassigned	0	0	0	0	0	0	0	0	0	0	0	0	0	0	0	0	0	0	0	15	0	0	0	0	0	0	0	0	0	0	0	0	0	0	0	0	0	0	0
27132f51535b7ffcea2e73f3135283df	0.983119	Eukaryota	Unassigned	Unassigned	Unassigned	Unassigned	Unassigned	Unassigned	Unassigned	Unassigned	0	0	0	0	0	0	0	0	0	0	0	0	0	0	0	0	0	0	0	0	0	0	0	0	0	0	0	0	0	0	0	0	0	0	14	0	0	0	0
272d6ae40119855cb284e0c7a1c868f0	0.847143	Eukaryota	Obazoa	Opisthokonta	Fungi	Unassigned	Unassigned	Unassigned	Unassigned	Unassigned	0	5	0	0	0	0	0	0	0	0	0	0	0	0	0	0	0	0	0	0	0	0	0	0	0	0	0	0	0	0	0	0	0	0	0	0	0	0	0
273068275782401353cd3a8e5d72257b	0.980557	Eukaryota	Obazoa	Opisthokonta	Fungi	Ascomycota	Saccharomycotina	Saccharomycetales	Unassigned	Unassigned	0	0	0	12	0	0	0	0	0	0	10	0	26	18	0	12	0	0	0	0	0	0	0	0	0	0	0	0	0	0	0	0	0	0	0	0	0	0	0
273275c0ccf55be626f6aff292dcb1f0	0.910641	Eukaryota	Obazoa	Opisthokonta	Fungi	Ascomycota	Pezizomycotina	Dothideomycetes	Unassigned	Unassigned	0	0	0	0	0	0	0	0	0	0	0	0	0	0	0	0	0	0	0	0	0	0	0	0	0	0	51	0	0	0	0	0	0	0	0	0	0	0	0
27399e7fd784821a62fe7c46e8857def	0.976137	Eukaryota	Unassigned	Unassigned	Unassigned	Unassigned	Unassigned	Unassigned	Unassigned	Unassigned	0	0	0	0	0	0	0	0	0	0	0	0	0	0	0	0	0	1	0	0	0	0	0	0	0	0	0	0	0	0	0	0	0	0	0	0	0	0	0
273b1ccc35c04d2d48723c67e5d58078	0.923508	Eukaryota	Unassigned	Unassigned	Unassigned	Unassigned	Unassigned	Unassigned	Unassigned	Unassigned	0	0	0	0	0	0	0	1	0	0	0	0	0	0	0	0	0	0	0	0	0	0	0	0	0	0	0	0	0	0	0	0	0	0	0	0	0	0	0
273c868102044ad771ad9eea78f5cda8	0.708247	Eukaryota	Obazoa	Opisthokonta	Metazoa	Unassigned	Unassigned	Unassigned	Unassigned	Unassigned	0	0	0	0	0	0	0	0	0	0	0	0	0	0	17	0	0	0	0	0	0	0	0	0	0	0	0	0	0	0	0	0	0	0	0	0	0	0	0
275db1236c0aedf6c9e7eec0b84cc273	0.930064	Eukaryota	Unassigned	Unassigned	Unassigned	Unassigned	Unassigned	Unassigned	Unassigned	Unassigned	0	0	0	0	0	0	0	8	0	0	0	0	0	0	0	0	0	0	0	0	0	0	0	0	0	0	0	0	0	0	0	0	0	0	0	0	0	0	0
2768ff09d1d4d26f81b8f53d66135882	0.943371	Eukaryota	Obazoa	Opisthokonta	Fungi	Ascomycota	Saccharomycotina	Saccharomycetales	Unassigned	Unassigned	0	0	0	0	0	0	0	0	0	0	0	0	0	0	0	28	0	0	0	0	0	0	0	0	0	0	0	0	0	0	0	0	0	0	0	0	0	0	0
27716b1d996b051d208a4e6e3f00f4e1	0.790635	Eukaryota	Obazoa	Opisthokonta	Unassigned	Unassigned	Unassigned	Unassigned	Unassigned	Unassigned	0	0	0	0	0	0	0	0	0	0	0	0	0	0	0	0	0	0	0	0	0	0	0	0	0	0	0	0	0	0	0	0	0	0	14	0	0	0	0
27784cdb88c3abf202cce314e0853b77	0.95626	Eukaryota	Unassigned	Unassigned	Unassigned	Unassigned	Unassigned	Unassigned	Unassigned	Unassigned	0	0	0	0	0	0	3	0	0	0	0	0	0	0	0	0	0	0	0	0	0	0	0	0	0	0	0	0	0	0	0	0	0	0	0	0	0	0	0
278c1e14c71f60219182f5e9f75890db	0.979789	Eukaryota	Obazoa	Opisthokonta	Fungi	Ascomycota	Pezizomycotina	Eurotiomycetes	Unassigned	Unassigned	0	0	23	0	0	0	0	0	0	0	188	335	24	70	38	60	273	559	351	219	81	0	0	311	3397	44	0	0	0	0	0	0	0	9	0	0	0	0	0
2790ac4b499347e92f4e1620e9c8771e	0.908541	Eukaryota	Unassigned	Unassigned	Unassigned	Unassigned	Unassigned	Unassigned	Unassigned	Unassigned	0	0	0	0	0	0	0	0	0	0	0	0	0	0	0	0	0	0	0	0	0	0	81	0	0	0	0	0	0	0	0	0	0	0	0	0	0	0	0
2795b3ce7fc3059d42bbe13e312fbb2d	0.990333	Eukaryota	Unassigned	Unassigned	Unassigned	Unassigned	Unassigned	Unassigned	Unassigned	Unassigned	0	0	0	0	0	0	0	0	0	0	0	0	0	0	0	0	0	0	0	0	0	0	0	0	0	0	0	0	0	0	0	0	0	0	0	0	0	0	8
27a048cb3116c7acce3cd46f3070ae20	0.946819	Eukaryota	Unassigned	Unassigned	Unassigned	Unassigned	Unassigned	Unassigned	Unassigned	Unassigned	0	0	0	0	0	0	0	0	0	0	0	0	0	0	0	0	0	0	0	0	0	0	0	0	0	0	0	0	0	0	0	0	0	0	88	0	0	0	0
27a6fc22766d073181624a80c722bd1e	0.970241	Eukaryota	Unassigned	Unassigned	Unassigned	Unassigned	Unassigned	Unassigned	Unassigned	Unassigned	0	0	0	0	0	0	25	0	0	26	0	0	0	0	0	0	4	11	0	4	15	55	71	0	0	0	0	0	0	0	0	0	104	174	0	0	0	0	0
27ad52446f28f934cf1c1433218b7628	0.982166	Eukaryota	Unassigned	Unassigned	Unassigned	Unassigned	Unassigned	Unassigned	Unassigned	Unassigned	0	0	0	0	0	24	0	0	0	0	0	0	0	0	0	0	0	0	0	0	0	0	0	0	0	0	0	0	0	23	0	0	0	0	0	0	0	0	0
27ba136a2e8bdb86f1d661f39a9acd24	0.979742	Eukaryota	Unassigned	Unassigned	Unassigned	Unassigned	Unassigned	Unassigned	Unassigned	Unassigned	0	0	0	0	0	0	0	0	0	0	0	8	0	0	0	0	0	0	0	0	0	0	0	0	0	0	0	0	0	0	0	0	0	0	0	0	0	0	0
27da7ba4a39cebb52a6c722649e26c93	0.831829	Eukaryota	Obazoa	Opisthokonta	Metazoa	Unassigned	Unassigned	Unassigned	Unassigned	Unassigned	0	0	0	0	0	0	0	0	0	0	0	0	0	0	22	0	0	0	0	0	0	0	0	0	0	0	0	0	0	0	0	0	0	0	0	0	0	0	0
27dbfd008a33f23da8594974cc3b5e75	0.78721	Eukaryota	Obazoa	Opisthokonta	Unassigned	Unassigned	Unassigned	Unassigned	Unassigned	Unassigned	0	0	0	0	0	8	0	0	0	0	0	0	0	0	0	0	0	0	0	0	0	0	0	0	0	0	0	0	0	0	0	0	0	0	0	0	0	0	0
27e70c9c22dbfa86dddcdacff4ee5e8b	0.896033	Eukaryota	Unassigned	Unassigned	Unassigned	Unassigned	Unassigned	Unassigned	Unassigned	Unassigned	0	0	0	0	0	0	10	0	0	0	0	0	0	0	0	0	0	0	0	0	0	0	0	0	0	0	0	0	0	0	0	0	0	0	0	0	0	0	0
28058730ed205eca910a8762b896bdb4	0.723614	Eukaryota	Obazoa	Opisthokonta	Unassigned	Unassigned	Unassigned	Unassigned	Unassigned	Unassigned	0	0	0	0	0	0	0	0	0	0	0	0	0	10	0	0	0	0	0	0	0	0	0	0	0	0	0	0	0	0	0	0	0	0	0	0	0	0	0
280dd4c7b7c383299ce33a07aca852da	0.797337	Eukaryota	Obazoa	Opisthokonta	Metazoa	Unassigned	Unassigned	Unassigned	Unassigned	Unassigned	0	0	0	0	0	0	0	0	0	0	0	0	0	0	0	0	0	0	0	0	0	0	0	0	0	0	0	0	0	0	0	0	0	0	0	53	0	0	0
28119bf4603f138d8aa06973406ff0b8	0.948061	Unassigned	Unassigned	Unassigned	Unassigned	Unassigned	Unassigned	Unassigned	Unassigned	Unassigned	0	0	0	0	0	0	0	0	0	26	0	0	0	0	0	0	0	0	0	0	0	0	0	0	0	0	0	0	0	0	0	0	0	0	0	0	0	0	0
2823f80cef9a5093a82deef4723cc051	0.780627	Eukaryota	Obazoa	Opisthokonta	Metazoa	Unassigned	Unassigned	Unassigned	Unassigned	Unassigned	0	0	0	0	0	0	0	0	0	0	0	0	0	0	0	0	0	0	0	0	0	0	0	0	0	0	0	0	0	0	0	0	0	0	0	0	15	0	0
2833acfe73da84c5e0444be8a53c7156	0.873474	Unassigned	Unassigned	Unassigned	Unassigned	Unassigned	Unassigned	Unassigned	Unassigned	Unassigned	0	0	0	0	0	0	0	0	0	0	0	0	0	0	0	24	0	0	0	0	0	0	0	0	0	0	0	0	0	0	0	0	0	0	0	0	0	0	0
283553c0a3218798c108b97594f97641	0.976978	Eukaryota	Unassigned	Unassigned	Unassigned	Unassigned	Unassigned	Unassigned	Unassigned	Unassigned	0	0	0	0	0	0	0	0	0	0	0	9	0	0	0	0	0	0	0	0	0	0	0	0	0	0	0	0	0	0	0	0	0	0	0	0	0	0	0
28364715177300da255f30a2445495cb	0.94479	Unassigned	Unassigned	Unassigned	Unassigned	Unassigned	Unassigned	Unassigned	Unassigned	Unassigned	0	0	0	0	0	0	0	0	0	0	10	0	0	0	0	0	0	0	0	0	0	0	0	0	0	0	0	0	0	0	0	0	0	0	0	0	0	0	0
283ca39ac16d87cd4401984298d6b1cf	0.892459	Unassigned	Unassigned	Unassigned	Unassigned	Unassigned	Unassigned	Unassigned	Unassigned	Unassigned	0	0	0	0	19	0	0	0	0	0	0	0	0	0	0	0	0	0	0	0	0	0	0	0	0	0	0	0	0	0	0	0	0	0	0	0	0	0	0
2843eb5a887577a62c357c69095852de	0.772551	Unassigned	Unassigned	Unassigned	Unassigned	Unassigned	Unassigned	Unassigned	Unassigned	Unassigned	0	0	0	0	0	0	1	0	0	0	0	0	0	0	0	0	0	0	0	0	0	0	0	0	0	0	0	0	0	0	0	0	0	0	0	0	0	0	0
284535ef86d9f5321b87d1cad1ee5f64	0.884532	Eukaryota	Obazoa	Opisthokonta	Metazoa	Craniata	Craniata	Unassigned	Unassigned	Unassigned	0	0	0	0	0	0	0	0	0	0	0	0	0	0	0	0	14	0	0	16	0	0	0	0	0	0	0	0	0	0	0	0	0	0	0	0	0	0	0
284c32295bb82941652cee7c224389d6	0.949944	Unassigned	Unassigned	Unassigned	Unassigned	Unassigned	Unassigned	Unassigned	Unassigned	Unassigned	0	0	0	0	0	0	0	0	0	0	0	0	0	0	0	0	0	0	0	0	0	0	0	0	0	0	0	0	0	0	85	0	0	0	0	0	0	0	0
28508211f6d7136add63a06d6162e5c2	0.932897	Unassigned	Unassigned	Unassigned	Unassigned	Unassigned	Unassigned	Unassigned	Unassigned	Unassigned	0	0	0	0	0	0	0	7	0	0	0	0	0	0	0	0	0	0	0	0	0	0	0	0	0	0	0	0	0	0	0	0	0	0	0	0	0	0	0
285b963623771e9169a6c76109d04ac3	0.910494	Eukaryota	Obazoa	Opisthokonta	Metazoa	Arthropoda	Chelicerata	Pycnogonida	Austropallene	Austropallene_cornigera	0	0	0	0	0	0	0	0	0	0	0	0	0	0	0	0	6	0	0	0	0	0	0	0	0	0	0	0	0	0	0	0	0	0	0	0	0	0	0
2860be58140170745c245f8ce121a272	0.706706	Eukaryota	Obazoa	Opisthokonta	Metazoa	Unassigned	Unassigned	Unassigned	Unassigned	Unassigned	0	0	0	0	0	0	0	0	0	0	0	0	0	0	0	0	0	0	0	0	0	0	0	0	0	0	0	0	0	0	0	0	0	0	0	0	0	18	8
287a15e51daa2747acc99be98caba3be	0.476071	Unassigned	Unassigned	Unassigned	Unassigned	Unassigned	Unassigned	Unassigned	Unassigned	Unassigned	0	0	0	0	0	0	0	0	0	0	0	0	0	0	0	0	0	0	0	0	0	0	0	0	0	9	0	0	0	0	0	0	0	0	0	0	0	0	0
288842d1a214b6d0ea865ea19894ff67	0.966735	Eukaryota	Unassigned	Unassigned	Unassigned	Unassigned	Unassigned	Unassigned	Unassigned	Unassigned	0	0	0	0	0	0	0	0	0	0	7	0	0	0	0	0	0	0	0	0	0	0	0	0	0	0	0	0	0	0	0	0	0	0	0	0	0	0	0
288ebb312b4a1166c10cd1c3c88b1f34	0.758821	Eukaryota	Obazoa	Opisthokonta	Unassigned	Unassigned	Unassigned	Unassigned	Unassigned	Unassigned	0	0	0	0	0	0	0	0	0	0	0	0	0	0	0	0	0	0	0	0	0	0	0	0	0	16	0	0	0	0	0	0	0	0	0	0	0	0	0
2896146b71bf86fdc0b861f3f4494883	0.772065	Eukaryota	Obazoa	Opisthokonta	Unassigned	Unassigned	Unassigned	Unassigned	Unassigned	Unassigned	0	0	0	0	0	0	0	0	0	0	0	0	0	0	0	0	0	9	0	0	0	0	0	0	0	0	0	0	0	0	0	0	0	0	0	0	0	0	0
2896e6571bb3187b5920de69ad60be14	0.821641	Eukaryota	Obazoa	Opisthokonta	Unassigned	Unassigned	Unassigned	Unassigned	Unassigned	Unassigned	0	0	0	0	0	0	0	0	0	0	0	0	0	0	0	0	0	0	0	0	0	0	0	0	0	0	47	0	0	0	0	0	0	0	0	0	0	0	0
2898a2186fd61d97bb80978f40c5496b	0.977594	Eukaryota	Unassigned	Unassigned	Unassigned	Unassigned	Unassigned	Unassigned	Unassigned	Unassigned	0	33	0	0	0	0	0	0	0	0	0	0	0	0	0	30	0	0	0	0	0	0	0	0	0	0	0	0	0	31	0	0	0	0	0	0	0	0	0
28992005927b01b94916ce962307e30a	0.992372	Eukaryota	Obazoa	Opisthokonta	Fungi	Basidiomycota	Ustilaginomycotina	Exobasidiomycetes	Malassezia	Unassigned	0	0	0	0	0	0	0	0	0	0	0	0	0	0	0	0	0	0	0	0	0	0	0	0	0	0	0	0	0	0	0	0	0	0	0	0	0	0	14
28a4e82314052edae02079df914721ba	0.973972	Eukaryota	Unassigned	Unassigned	Unassigned	Unassigned	Unassigned	Unassigned	Unassigned	Unassigned	0	0	0	0	0	0	0	2	0	0	0	0	0	0	0	0	0	0	0	0	0	0	0	0	0	0	0	0	0	0	0	0	0	0	0	0	0	0	0
28afdf751913692eb3a5bc518de62d53	0.986622	Eukaryota	Unassigned	Unassigned	Unassigned	Unassigned	Unassigned	Unassigned	Unassigned	Unassigned	0	0	0	0	0	0	0	0	0	0	0	0	0	13	0	0	0	0	0	0	0	0	0	0	0	0	0	0	0	0	0	0	0	0	0	0	0	0	0
28b820d2a3a36ab723ed0285a7f10dd5	0.831855	Bacteria	PANNAM	Proteobacteria	Proteobacteria	Gammaproteobacteria	Unassigned	Unassigned	Unassigned	Unassigned	0	0	0	0	0	0	0	0	0	0	0	0	0	0	0	0	0	0	0	0	0	0	0	0	0	0	0	13	0	0	0	0	0	0	0	0	0	0	0
28ba22c6ee45e2acabbe855bad1e0165	0.333336	Unassigned	Unassigned	Unassigned	Unassigned	Unassigned	Unassigned	Unassigned	Unassigned	Unassigned	0	0	0	0	0	0	0	0	0	0	0	0	0	0	0	0	0	0	0	0	0	0	0	0	0	0	17	0	0	0	0	0	0	0	0	0	0	0	0
28c5366292824071220d22d673999f20	0.78412	Eukaryota	Obazoa	Opisthokonta	Metazoa	Unassigned	Unassigned	Unassigned	Unassigned	Unassigned	0	0	0	0	0	0	0	0	0	0	0	0	0	0	0	0	0	0	0	0	0	0	0	0	0	0	0	0	0	0	0	0	7	0	0	0	0	0	0
28c63e0026974e98c340affc72ea4910	0.758374	Eukaryota	Obazoa	Opisthokonta	Unassigned	Unassigned	Unassigned	Unassigned	Unassigned	Unassigned	0	0	0	0	0	0	0	0	0	0	0	0	0	18	0	0	0	0	0	0	0	0	0	0	0	0	0	0	0	0	0	0	0	0	0	0	0	0	0
28c7721698b0e7a83c6396c41d0afdae	0.831034	Eukaryota	Unassigned	Unassigned	Unassigned	Unassigned	Unassigned	Unassigned	Unassigned	Unassigned	0	0	0	0	0	0	2	0	0	0	0	0	0	0	0	0	0	0	0	0	0	0	0	0	0	0	0	0	0	0	0	0	0	0	0	0	0	0	0
28c8d5baf57f1cc0667f54b4f4c89061	0.959445	Eukaryota	Unassigned	Unassigned	Unassigned	Unassigned	Unassigned	Unassigned	Unassigned	Unassigned	0	0	0	0	0	0	0	0	4	0	0	0	0	0	0	0	0	0	0	0	0	0	0	0	0	0	0	0	0	0	0	0	0	0	0	0	0	0	0
28d8387b303cdd2e6ca4f68d596db44f	0.919659	Eukaryota	Unassigned	Unassigned	Unassigned	Unassigned	Unassigned	Unassigned	Unassigned	Unassigned	0	0	0	0	0	0	0	0	0	0	0	0	0	0	0	0	0	0	0	21	0	0	0	0	0	0	0	0	0	0	0	0	0	0	0	0	0	0	0
28dab50f2a8bc4c55b7bc61cac03f349	0.98243	Eukaryota	Unassigned	Unassigned	Unassigned	Unassigned	Unassigned	Unassigned	Unassigned	Unassigned	0	0	0	0	0	0	0	0	0	0	0	0	0	0	0	0	0	0	0	0	0	0	0	0	0	0	0	0	0	0	0	0	0	0	25	0	39	0	0
28e1b631d8f2b4c934e5f5b3c17827f5	0.920304	Unassigned	Unassigned	Unassigned	Unassigned	Unassigned	Unassigned	Unassigned	Unassigned	Unassigned	0	0	0	0	0	0	0	0	0	0	0	0	0	0	0	0	0	0	0	0	0	0	0	0	0	0	0	0	0	0	0	0	58	0	0	0	0	0	0
28ff777bcf729d218ef416741df55fcb	0.866866	Eukaryota	Obazoa	Opisthokonta	Metazoa	Arthropoda	Chelicerata	Pycnogonida	Austropallene	Austropallene_cornigera	0	0	0	0	0	0	0	0	0	0	0	0	0	0	0	0	7	0	0	0	0	0	0	0	0	0	0	0	0	0	0	0	0	0	0	0	0	0	0
290819ac29ea5e2d791709e3f040bd79	0.734283	Eukaryota	Obazoa	Opisthokonta	Metazoa	Unassigned	Unassigned	Unassigned	Unassigned	Unassigned	0	0	0	0	0	0	0	0	0	0	0	0	0	0	0	1	0	0	0	0	0	0	0	0	0	0	0	0	0	0	0	0	0	0	0	0	0	0	0
2916a8b119e09463292a50a9d98b4e41	0.921128	Eukaryota	Obazoa	Opisthokonta	Metazoa	Arthropoda	Chelicerata	Arachnida	Unassigned	Unassigned	0	0	0	0	14	0	0	0	0	0	0	0	0	0	0	0	0	0	0	0	0	0	0	0	0	0	0	0	0	0	0	0	0	0	0	0	0	0	0
291e37eba5b3385b0bb0b98ca4ad4adb	0.84043	Eukaryota	Obazoa	Opisthokonta	Fungi	Unassigned	Unassigned	Unassigned	Unassigned	Unassigned	0	0	0	0	0	0	0	0	0	0	0	0	0	0	0	2	0	0	0	0	0	0	0	0	0	0	0	0	0	0	0	0	0	0	0	0	0	0	0
2922ec8356d7a4e53f0eaa6dc4316b1a	0.943054	Eukaryota	Unassigned	Unassigned	Unassigned	Unassigned	Unassigned	Unassigned	Unassigned	Unassigned	0	0	6	0	0	0	0	0	0	0	0	0	0	0	0	0	0	0	0	0	0	0	0	0	0	0	0	0	0	0	0	0	0	0	0	0	0	0	0
292d09c66808221e6bbd32360ec0a0c4	0.96282	Eukaryota	Unassigned	Unassigned	Unassigned	Unassigned	Unassigned	Unassigned	Unassigned	Unassigned	0	0	0	0	0	0	0	0	0	0	0	0	0	0	0	0	0	0	0	0	0	0	0	0	0	0	0	0	0	0	0	0	0	35	0	0	0	0	0
29397ecf373a6fd0a5bd1eb1f1ba0f84	0.87272	Eukaryota	Obazoa	Opisthokonta	Metazoa	Arthropoda	Hexapoda	Insecta	Unassigned	Unassigned	0	0	0	0	0	0	0	0	0	0	0	0	0	0	0	0	0	0	0	0	0	0	0	0	0	0	0	0	0	0	0	0	0	0	0	0	0	0	7
293ed6b2776e0f7eb922a125bb97fb1c	0.948581	Eukaryota	Unassigned	Unassigned	Unassigned	Unassigned	Unassigned	Unassigned	Unassigned	Unassigned	0	0	0	0	0	0	0	0	0	0	0	0	0	0	0	0	0	0	0	0	0	0	0	0	0	0	0	0	0	0	0	43	0	0	0	0	0	0	0
294355059fd9795eb7600ca46acbe698	0.825658	Bacteria	PANNAM	Proteobacteria	Proteobacteria	Alphaproteobacteria	Unassigned	Unassigned	Unassigned	Unassigned	0	0	0	0	0	0	9	0	0	0	0	0	0	0	0	0	0	0	0	0	0	0	0	0	0	0	0	0	0	0	0	0	0	0	0	0	0	0	0
2944b03b443f66c1f80eba2b556be20d	0.712223	Unassigned	Unassigned	Unassigned	Unassigned	Unassigned	Unassigned	Unassigned	Unassigned	Unassigned	0	0	0	0	0	0	0	0	0	0	0	0	0	0	0	0	0	0	0	0	0	0	0	0	0	0	135	0	0	0	0	0	0	0	0	0	0	0	0
2952c34238767d7050f24f432e90e527	0.829811	Bacteria	PANNAM	Proteobacteria	Proteobacteria	Alphaproteobacteria	Rhodobacterales	Rhodobacteraceae	Unassigned	Unassigned	0	0	0	0	0	0	0	0	0	0	0	0	0	0	0	0	0	0	0	0	0	0	0	0	0	0	0	0	0	0	0	0	0	0	0	0	0	0	18
2958181e6f35a17a72bd61cd467dad10	0.359772	Unassigned	Unassigned	Unassigned	Unassigned	Unassigned	Unassigned	Unassigned	Unassigned	Unassigned	0	0	0	0	0	0	0	0	0	0	0	0	0	0	0	0	0	0	0	0	0	0	0	0	0	0	0	282	0	0	0	0	0	0	0	0	0	0	0
296cb18f3cde39053bccf89979340f2a	0.800612	Eukaryota	Obazoa	Opisthokonta	Unassigned	Unassigned	Unassigned	Unassigned	Unassigned	Unassigned	0	0	0	0	0	0	0	185	0	0	0	0	0	0	0	0	0	0	0	0	0	0	0	0	0	0	0	0	0	0	0	0	0	0	0	0	0	0	0
297aed7c1c502165377574c0951763f9	0.753451	Eukaryota	Obazoa	Opisthokonta	Unassigned	Unassigned	Unassigned	Unassigned	Unassigned	Unassigned	0	0	0	0	0	0	0	0	0	0	0	0	0	0	0	0	0	0	0	0	0	0	0	0	0	0	0	0	0	0	0	0	30	0	0	0	0	0	0
297f7bbde36f6c2cd521dd39efc5e48f	0.952174	Unassigned	Unassigned	Unassigned	Unassigned	Unassigned	Unassigned	Unassigned	Unassigned	Unassigned	0	0	0	0	0	0	0	0	0	0	0	0	0	0	0	0	0	0	0	0	0	0	0	0	0	0	0	0	0	0	0	0	0	0	0	0	0	0	0
298ed7d45b18914a2d385eb421cd6394	0.839366	Eukaryota	Unassigned	Unassigned	Unassigned	Unassigned	Unassigned	Unassigned	Unassigned	Unassigned	0	0	0	0	0	0	0	0	0	0	0	0	0	0	0	0	0	0	0	0	0	0	0	0	0	0	0	0	0	0	0	0	0	0	0	0	0	0	0
29a2a7e99f0d642d2ccfc9703b2a2cae	0.972409	Eukaryota	Unassigned	Unassigned	Unassigned	Unassigned	Unassigned	Unassigned	Unassigned	Unassigned	0	0	0	0	0	0	0	0	0	0	0	0	0	0	0	0	9	0	0	11	137	0	0	0	0	27	0	122	0	0	0	0	0	0	0	0	0	0	0
29ac2bf4ebb882edd144b0c18ff98381	0.720626	Eukaryota	Obazoa	Opisthokonta	Fungi	Basidiomycota	Agaricomycotina	Unassigned	Unassigned	Unassigned	0	0	0	0	0	0	0	0	0	0	0	0	0	0	0	0	0	0	0	0	0	0	94	0	0	0	0	0	0	0	0	0	0	0	0	0	0	0	0
29bc1beaa406f9a81fd04cf7c32aae1c	0.9675	Eukaryota	Unassigned	Unassigned	Unassigned	Unassigned	Unassigned	Unassigned	Unassigned	Unassigned	0	0	0	0	0	0	0	0	0	8	0	0	0	0	0	0	0	0	0	0	0	0	0	0	0	0	0	0	0	0	0	0	0	0	0	0	0	0	0
29c6b769f7d95f3b120e73d9a0113fa4	0.865999	Unassigned	Unassigned	Unassigned	Unassigned	Unassigned	Unassigned	Unassigned	Unassigned	Unassigned	0	0	0	0	0	0	0	0	0	0	35	0	0	0	0	0	0	0	0	0	0	0	0	0	0	0	0	0	0	0	0	0	0	0	0	0	0	0	0
29cc1f693ecfaf9c90d03eb6aee78d5b	0.601798	Unassigned	Unassigned	Unassigned	Unassigned	Unassigned	Unassigned	Unassigned	Unassigned	Unassigned	0	0	0	0	0	0	0	24	0	0	0	0	0	0	0	0	0	0	0	0	0	0	0	0	0	0	0	0	0	0	0	0	0	0	0	0	0	0	0
29e2f1479b93b05e4859b90489087430	0.634459	Unassigned	Unassigned	Unassigned	Unassigned	Unassigned	Unassigned	Unassigned	Unassigned	Unassigned	0	0	0	0	0	0	0	2	0	0	0	0	0	0	0	0	0	0	0	0	0	0	0	0	0	0	0	0	0	0	0	0	0	0	0	0	0	0	0
29e9ccec28e4a147f9805f358314fe85	0.864936	Unassigned	Unassigned	Unassigned	Unassigned	Unassigned	Unassigned	Unassigned	Unassigned	Unassigned	0	0	0	0	0	0	0	0	7	0	0	0	0	0	0	0	0	0	0	0	0	0	0	0	0	0	0	0	0	0	0	0	0	0	0	0	0	0	0
29ecd3b8f93ef9c829713edc30b3bc0e	0.984979	Eukaryota	Unassigned	Unassigned	Unassigned	Unassigned	Unassigned	Unassigned	Unassigned	Unassigned	0	0	0	0	0	0	0	0	0	0	0	0	0	0	0	3	0	0	0	0	0	0	0	0	0	0	0	0	0	0	0	0	0	0	0	0	0	0	0
29eeb1a02bf8fe063a2e41bd204fc231	0.96908	Eukaryota	Unassigned	Unassigned	Unassigned	Unassigned	Unassigned	Unassigned	Unassigned	Unassigned	0	0	0	0	0	0	0	0	0	0	0	0	0	0	0	0	0	0	0	0	0	0	0	0	0	0	0	0	0	0	0	0	0	0	0	0	33	0	0
29f20469e65b290e810e34f2645d4d05	0.824248	Unassigned	Unassigned	Unassigned	Unassigned	Unassigned	Unassigned	Unassigned	Unassigned	Unassigned	0	0	0	0	0	0	0	0	0	0	0	0	0	0	7	0	0	0	0	0	0	0	0	0	0	0	0	0	0	0	0	0	0	0	0	0	0	0	0
2a082cb8f45d79c55d027098f1fc39d7	0.964597	Eukaryota	Unassigned	Unassigned	Unassigned	Unassigned	Unassigned	Unassigned	Unassigned	Unassigned	0	0	0	0	0	0	0	7	0	0	0	0	0	0	0	0	0	0	0	0	0	0	0	0	0	0	0	0	0	0	0	0	0	0	0	0	0	0	0
2a0cc89f90343c3376761c66c0733881	0.721175	Eukaryota	Obazoa	Opisthokonta	Unassigned	Unassigned	Unassigned	Unassigned	Unassigned	Unassigned	0	0	0	0	0	7	0	0	0	0	0	0	0	0	0	0	0	0	0	0	0	0	0	0	0	0	0	0	0	0	0	0	0	0	0	0	0	0	0
2a149720230f3b13ea6c7318acd15b45	0.926346	Eukaryota	Unassigned	Unassigned	Unassigned	Unassigned	Unassigned	Unassigned	Unassigned	Unassigned	0	0	0	0	0	0	0	0	0	0	0	0	0	0	0	0	0	0	0	0	0	0	0	0	0	0	0	0	0	0	0	0	0	0	0	33	0	0	0
2a1ae42436dd2f0708bc3ec18d9c6118	0.803111	Eukaryota	Obazoa	Opisthokonta	Fungi	Ascomycota	Pezizomycotina	Dothideomycetes	Unassigned	Unassigned	0	0	0	0	0	0	0	0	0	0	0	0	0	0	0	0	0	2	0	0	0	0	0	0	0	0	0	0	0	0	0	0	0	0	0	0	0	0	0
2a32fbca97ba467aa97ee1dfbcac530b	0.940483	Unassigned	Unassigned	Unassigned	Unassigned	Unassigned	Unassigned	Unassigned	Unassigned	Unassigned	0	0	0	0	2	0	0	0	0	0	0	0	0	0	0	0	0	0	0	0	0	0	0	0	0	0	0	0	0	0	0	0	0	0	0	0	0	0	0
2a58ad96eba26237e47963a655e9f815	0.975131	Unassigned	Unassigned	Unassigned	Unassigned	Unassigned	Unassigned	Unassigned	Unassigned	Unassigned	0	0	0	0	0	0	0	0	14	0	0	0	0	0	0	0	0	0	0	0	0	0	0	0	0	0	0	0	0	0	0	0	0	0	0	0	0	0	0
2a58d38a795fa352cd76ff3de27d3b13	0.547338	Unassigned	Unassigned	Unassigned	Unassigned	Unassigned	Unassigned	Unassigned	Unassigned	Unassigned	0	0	0	0	0	0	0	0	10	0	0	0	0	0	0	0	0	0	0	0	0	0	0	0	0	0	0	0	0	0	0	0	0	0	0	0	0	0	0
2a6a81cfd9a68c7edb61fb036ed96d50	0.782195	Eukaryota	Obazoa	Opisthokonta	Fungi	Unassigned	Unassigned	Unassigned	Unassigned	Unassigned	0	0	0	0	0	0	0	14	0	0	0	0	0	0	0	0	0	0	0	0	0	0	0	0	0	0	0	0	0	0	0	0	0	0	0	0	0	0	0
2a6d57e475e034b784d09892959b154c	0.900518	Eukaryota	Obazoa	Opisthokonta	Metazoa	Unassigned	Unassigned	Unassigned	Unassigned	Unassigned	0	0	0	0	0	0	111	40	68	124	0	0	0	0	0	0	0	0	0	0	0	0	0	0	0	0	0	0	0	0	0	0	0	0	0	0	0	0	0
2a6dd472f9bfd26e21a0e57be9aed635	0.803	Eukaryota	Unassigned	Unassigned	Unassigned	Unassigned	Unassigned	Unassigned	Unassigned	Unassigned	0	0	0	42	0	0	0	0	0	0	0	0	0	0	0	0	0	0	0	0	0	0	0	0	0	0	0	0	0	0	0	0	0	0	0	0	0	0	0
2a71c1945aec5607d3fa84e450811ed8	0.866091	Eukaryota	Obazoa	Opisthokonta	Fungi	Unassigned	Unassigned	Unassigned	Unassigned	Unassigned	0	0	0	0	0	7	0	0	0	0	0	0	0	0	0	0	0	0	0	0	0	0	0	0	0	0	0	0	0	0	0	0	0	0	0	0	0	0	0
2a7a572750b29bf3d8888f2b6cccfcf3	0.968875	Eukaryota	Unassigned	Unassigned	Unassigned	Unassigned	Unassigned	Unassigned	Unassigned	Unassigned	0	0	0	0	0	0	7	0	0	0	0	0	0	0	0	0	0	0	0	0	0	0	0	0	0	0	0	0	0	0	0	0	0	0	0	0	0	0	0
2a7ea9bc81c5fb65875d35c2c0688c52	0.872568	Eukaryota	Obazoa	Opisthokonta	Fungi	Unassigned	Unassigned	Unassigned	Unassigned	Unassigned	0	0	0	0	0	0	0	0	0	0	0	0	0	0	0	0	0	0	0	0	0	0	0	0	0	0	0	0	0	10	0	0	0	0	0	0	0	0	0
2a812ed2feb8b47aecba34afe43aea7b	0.9967	Eukaryota	Obazoa	Opisthokonta	Fungi	Ascomycota	Pezizomycotina	Unassigned	Unassigned	Unassigned	0	0	0	0	0	0	0	0	0	0	0	0	0	0	0	0	0	0	0	0	0	0	0	0	0	0	0	0	0	0	0	0	0	0	0	216	0	0	0
2a95646717351eb3dee426a8c73e4b7a	0.976429	Eukaryota	Unassigned	Unassigned	Unassigned	Unassigned	Unassigned	Unassigned	Unassigned	Unassigned	0	4	0	0	0	0	0	0	0	0	0	0	0	0	0	0	0	0	0	0	0	0	0	0	0	0	0	0	0	0	0	0	0	0	0	0	0	0	0
2a9ecb7bfe552b8b724f0532a772a041	0.911133	Eukaryota	Obazoa	Opisthokonta	Fungi	Basidiomycota	Agaricomycotina	Agaricomycetes	Unassigned	Unassigned	0	0	0	0	0	0	0	0	0	0	0	0	0	0	0	0	0	0	0	0	0	0	0	0	0	0	0	0	0	0	0	0	0	0	11	0	0	0	0
2aa24ffaafc6e9f11f7ae3af76430a89	0.764251	Eukaryota	Obazoa	Opisthokonta	Unassigned	Unassigned	Unassigned	Unassigned	Unassigned	Unassigned	0	0	0	0	0	0	0	0	0	0	0	0	0	0	0	0	0	2	0	0	0	0	0	0	0	0	0	0	0	0	0	0	0	0	0	0	0	0	0
2aa37bf0cb6aa2d36b756a6938495e23	0.962321	Eukaryota	Unassigned	Unassigned	Unassigned	Unassigned	Unassigned	Unassigned	Unassigned	Unassigned	0	0	0	0	0	0	0	0	0	0	0	0	0	0	0	0	14	9	0	15	0	0	0	0	0	0	0	0	0	0	0	0	0	0	0	0	0	22	18
2aaec94286ee2be3ddfa6c6e2ba14985	0.900391	Eukaryota	Unassigned	Unassigned	Unassigned	Unassigned	Unassigned	Unassigned	Unassigned	Unassigned	0	0	0	0	0	0	0	0	0	0	0	0	0	0	0	0	0	0	0	0	0	0	0	0	0	177	0	0	0	0	0	0	0	0	0	0	0	0	0
2aca102ca5cc8ab7369616a0802e778c	0.785413	Eukaryota	Obazoa	Opisthokonta	Unassigned	Unassigned	Unassigned	Unassigned	Unassigned	Unassigned	0	0	0	0	0	0	0	0	0	0	0	0	0	0	0	0	0	9	0	0	0	0	0	0	0	0	0	0	0	0	0	0	0	0	0	0	0	0	0
2acf7ebf7a9d9d2808ea95f83777c0ca	0.747559	Eukaryota	Obazoa	Opisthokonta	Unassigned	Unassigned	Unassigned	Unassigned	Unassigned	Unassigned	0	0	0	0	0	0	0	0	0	0	0	0	0	0	0	0	0	0	16	0	0	0	0	0	0	0	0	0	0	0	0	0	0	0	0	0	0	0	0
2ad5df718805aac99cde6b01979ba8cd	0.799129	Eukaryota	Obazoa	Opisthokonta	Metazoa	Unassigned	Unassigned	Unassigned	Unassigned	Unassigned	0	0	0	0	0	0	0	0	0	0	0	0	0	0	0	0	0	0	0	0	0	0	0	0	0	0	0	0	0	0	0	0	0	0	0	0	0	0	0
2adae713ecc89bdc8525564e094f7b4e	0.968144	Eukaryota	Unassigned	Unassigned	Unassigned	Unassigned	Unassigned	Unassigned	Unassigned	Unassigned	0	0	0	0	0	0	15	0	0	0	0	0	0	0	0	0	0	0	0	0	0	0	0	0	0	0	0	0	0	0	0	0	0	0	0	0	0	0	0
2afc2219ae8b2786ab0134027c0b14f6	0.975826	Eukaryota	Unassigned	Unassigned	Unassigned	Unassigned	Unassigned	Unassigned	Unassigned	Unassigned	0	0	0	0	0	0	0	0	0	0	0	0	0	0	0	0	0	0	0	0	0	0	51	0	0	0	0	0	0	0	0	0	0	0	0	0	0	0	0
2afdf833158c8af75891d446fcec2c21	0.763207	Eukaryota	Obazoa	Opisthokonta	Metazoa	Unassigned	Unassigned	Unassigned	Unassigned	Unassigned	0	0	0	0	0	0	0	0	0	0	0	0	0	0	0	1	0	0	0	0	0	0	0	0	0	0	0	0	0	0	0	0	0	0	0	0	0	0	0
2b05f0d2ebdc0275b58add9b2d34c45c	0.844752	Eukaryota	Obazoa	Opisthokonta	Unassigned	Unassigned	Unassigned	Unassigned	Unassigned	Unassigned	0	0	0	0	0	0	0	0	0	0	0	0	0	0	0	0	0	0	0	0	0	0	0	0	0	13	0	0	0	0	0	0	0	0	0	0	0	0	0
2b0fdda3d0265c1bdd733c796f3be6ca	0.94271	Eukaryota	Unassigned	Unassigned	Unassigned	Unassigned	Unassigned	Unassigned	Unassigned	Unassigned	0	0	0	0	0	0	0	0	0	0	0	0	0	0	0	0	0	0	0	0	0	0	0	0	0	0	0	0	0	0	0	0	0	0	0	0	0	0	0
2b1469c477ec6c69181ed5dddbb8a45f	0.868942	Eukaryota	Unassigned	Unassigned	Unassigned	Unassigned	Unassigned	Unassigned	Unassigned	Unassigned	0	0	7	0	0	0	0	0	0	0	0	0	0	0	0	0	0	0	0	0	0	0	0	0	0	0	0	0	0	0	0	0	0	0	0	0	0	0	0
2b16377c4f46235259c15425013e6f6d	0.974751	Eukaryota	Unassigned	Unassigned	Unassigned	Unassigned	Unassigned	Unassigned	Unassigned	Unassigned	0	0	0	0	0	0	0	0	0	0	0	0	0	0	0	0	19	3	0	11	0	0	0	0	1	0	0	0	0	0	0	0	0	0	0	0	0	0	0
2b207b211ec8c999f58711ebd39f7ae6	0.462796	Unassigned	Unassigned	Unassigned	Unassigned	Unassigned	Unassigned	Unassigned	Unassigned	Unassigned	0	0	0	0	0	0	0	23	0	0	0	0	0	0	0	0	0	0	0	0	0	0	0	0	0	0	0	0	0	0	0	0	0	0	0	0	0	0	0
2b280e81557d3cc64943f30c408bf88b	0.518416	Unassigned	Unassigned	Unassigned	Unassigned	Unassigned	Unassigned	Unassigned	Unassigned	Unassigned	0	0	0	0	0	0	0	0	0	0	0	0	0	0	0	0	0	0	0	0	0	0	0	0	0	0	0	0	0	8	0	0	0	0	0	0	0	0	0
2b3006c70970c3a7560d8aae730d5789	0.761015	Unassigned	Unassigned	Unassigned	Unassigned	Unassigned	Unassigned	Unassigned	Unassigned	Unassigned	0	0	0	0	0	0	0	0	0	0	0	0	0	0	0	0	0	0	0	0	0	0	0	0	0	0	0	0	0	0	0	0	0	0	0	0	0	26	0
2b39dc702fc7f24ef0b041e8e9723fc3	0.952123	Eukaryota	Obazoa	Opisthokonta	Fungi	Basidiomycota	Agaricomycotina	Agaricomycetes	Unassigned	Unassigned	0	0	0	0	0	0	0	0	0	0	0	0	0	0	0	0	0	0	0	0	0	0	6	0	0	0	0	0	0	0	0	0	0	0	0	0	0	0	0
2b3b62f78b78c7e66cf0d9d5fb94ce62	0.96507	Bacteria	PANNAM	Proteobacteria	Proteobacteria	Gammaproteobacteria	Unassigned	Unassigned	Unassigned	Unassigned	0	0	0	0	0	0	0	0	0	0	0	0	0	0	0	0	0	0	0	34	0	0	0	0	0	0	0	0	0	0	0	0	0	0	0	0	0	0	0
2b414472eab7b3026e8a13da76a78018	0.738836	Eukaryota	Obazoa	Opisthokonta	Metazoa	Unassigned	Unassigned	Unassigned	Unassigned	Unassigned	0	0	0	0	0	0	0	0	0	0	0	0	0	0	0	0	0	0	0	0	0	0	0	0	0	5	0	0	0	0	0	0	0	0	0	0	0	0	0
2b4162a6613c458cf62b0e8c60350aab	0.756769	Unassigned	Unassigned	Unassigned	Unassigned	Unassigned	Unassigned	Unassigned	Unassigned	Unassigned	0	0	0	0	0	0	0	0	0	0	0	0	0	0	0	0	0	0	0	0	0	0	0	0	0	0	0	0	0	0	0	0	0	0	25	0	0	0	0
2b5584c5a8f3607f6977b3d3b80cdc4b	0.778931	Eukaryota	Obazoa	Opisthokonta	Metazoa	Unassigned	Unassigned	Unassigned	Unassigned	Unassigned	0	0	0	0	0	0	0	0	0	0	0	0	0	11	0	0	0	0	0	0	0	0	0	0	0	0	0	0	0	0	0	0	0	0	0	0	0	0	0
2b5ee43bd1ae4c64e54549402d309831	0.978485	Eukaryota	Unassigned	Unassigned	Unassigned	Unassigned	Unassigned	Unassigned	Unassigned	Unassigned	0	0	0	0	0	0	0	0	0	0	0	0	0	0	11	0	0	0	0	0	0	0	0	0	0	0	0	0	0	0	0	0	0	0	0	0	0	0	0
2b5f2c351cb94b79764e3d06ec5005a2	0.709495	Eukaryota	Obazoa	Opisthokonta	Unassigned	Unassigned	Unassigned	Unassigned	Unassigned	Unassigned	0	0	0	0	4	0	0	0	0	0	0	0	0	0	0	0	0	0	0	0	0	0	0	0	0	0	0	0	0	0	0	0	0	0	0	0	0	0	0
2b6ceab7680e1dde229ce1e35e52177d	0.839892	Eukaryota	Obazoa	Opisthokonta	Fungi	Basidiomycota	Agaricomycotina	Agaricomycetes	Unassigned	Unassigned	0	0	0	0	0	0	0	0	0	0	0	0	0	0	0	0	0	0	0	0	0	0	0	0	0	0	0	0	0	0	0	0	0	0	12	0	0	0	0
2b71e6f42b4099c6a948f6fa6da641c4	0.830858	Eukaryota	Obazoa	Opisthokonta	Fungi	Unassigned	Unassigned	Unassigned	Unassigned	Unassigned	0	0	0	0	0	0	0	0	0	0	0	0	0	10	0	0	0	0	0	0	0	0	0	0	0	0	0	0	0	0	0	0	0	0	0	0	0	0	0
2b7d632a3ef755ccaef61240e38478f0	0.986634	Eukaryota	Unassigned	Unassigned	Unassigned	Unassigned	Unassigned	Unassigned	Unassigned	Unassigned	0	0	0	0	0	0	0	0	0	0	0	0	0	0	0	0	0	0	0	0	0	0	0	0	0	0	0	0	0	0	0	0	0	0	0	0	8	0	0
2b851fbb8708ad742bca17cc05bc378e	0.971796	Eukaryota	Unassigned	Unassigned	Unassigned	Unassigned	Unassigned	Unassigned	Unassigned	Unassigned	130	25	110	0	73	110	0	0	0	0	96	38	39	0	70	0	0	0	0	0	0	0	0	0	0	0	0	0	0	0	0	0	0	0	0	0	0	0	0
2b881a81f7c7407c9cfe8d3f2af3a8d8	0.952909	Eukaryota	Unassigned	Unassigned	Unassigned	Unassigned	Unassigned	Unassigned	Unassigned	Unassigned	0	0	0	0	0	0	9	0	0	0	0	0	0	0	0	0	0	0	0	0	0	0	0	0	0	0	0	0	0	0	0	0	0	0	0	0	0	0	0
2b89f877f0f07af57c26031145c4726e	0.466314	Unassigned	Unassigned	Unassigned	Unassigned	Unassigned	Unassigned	Unassigned	Unassigned	Unassigned	0	0	0	0	0	0	56	0	0	0	0	0	0	0	0	0	0	0	0	0	0	0	0	0	0	0	0	0	0	0	0	0	0	0	0	0	0	0	0
2b8f885ebf3291f1288c6d75edc7fe07	0.852758	Eukaryota	Unassigned	Unassigned	Unassigned	Unassigned	Unassigned	Unassigned	Unassigned	Unassigned	0	0	0	0	0	0	0	0	0	0	0	0	0	0	0	2	0	0	0	0	0	0	0	0	0	0	0	0	0	0	0	0	0	0	0	0	0	0	0
2b9163dfb4b10c2efcef94c6231ced35	0.903422	Unassigned	Unassigned	Unassigned	Unassigned	Unassigned	Unassigned	Unassigned	Unassigned	Unassigned	0	0	0	0	0	0	0	15	0	0	0	0	0	0	0	0	0	0	0	0	0	0	0	0	0	0	0	0	0	0	0	0	0	0	0	0	0	0	0
2b91693959a2228701607c6c8d4318c2	0.861796	Eukaryota	Unassigned	Unassigned	Unassigned	Unassigned	Unassigned	Unassigned	Unassigned	Unassigned	0	0	0	0	0	0	0	0	0	0	0	0	0	0	0	0	0	0	0	0	0	0	0	0	0	0	0	0	0	0	0	0	0	0	0	0	0	0	0
2b93d12fb818c611eb0e75f0a62eb5e7	0.763005	Eukaryota	Obazoa	Opisthokonta	Unassigned	Unassigned	Unassigned	Unassigned	Unassigned	Unassigned	0	2	0	0	0	0	0	0	0	0	0	0	0	0	0	0	0	0	0	0	0	0	0	0	0	0	0	0	0	0	0	0	0	0	0	0	0	0	0
2b992e853c2e971617783c8ed48e34ad	0.989048	Eukaryota	Unassigned	Unassigned	Unassigned	Unassigned	Unassigned	Unassigned	Unassigned	Unassigned	0	0	0	0	0	0	0	0	0	0	0	0	0	0	0	0	0	5	0	0	0	0	0	0	0	0	0	0	0	0	0	0	0	0	0	0	0	3	3
2b9f46a1eeaf6a44e7bb065e7e53a526	0.798659	Eukaryota	Obazoa	Opisthokonta	Metazoa	Unassigned	Unassigned	Unassigned	Unassigned	Unassigned	0	0	0	0	0	0	0	0	151	0	0	0	0	0	0	0	0	0	0	0	0	0	0	0	0	0	0	0	0	0	0	0	0	0	0	0	0	0	0
2ba587e89feaddba442270bb41592ceb	0.938112	Eukaryota	Unassigned	Unassigned	Unassigned	Unassigned	Unassigned	Unassigned	Unassigned	Unassigned	0	0	0	0	0	0	0	0	0	0	0	0	0	0	0	0	0	7	0	0	0	0	0	0	0	0	0	0	0	0	0	0	0	0	0	0	0	0	0
2bae8b91e7d9dea89cce8b5d8f626076	0.765196	Eukaryota	Obazoa	Opisthokonta	Metazoa	Unassigned	Unassigned	Unassigned	Unassigned	Unassigned	0	0	7	0	0	0	0	0	0	0	0	0	0	0	0	0	0	0	0	0	0	0	0	0	0	0	0	0	0	0	0	0	0	0	0	0	0	0	0
2bb2ed177fa482d9e162027004f01a95	0.965126	Eukaryota	Unassigned	Unassigned	Unassigned	Unassigned	Unassigned	Unassigned	Unassigned	Unassigned	8	0	0	0	0	0	0	0	0	0	0	0	0	0	0	0	0	0	0	0	0	0	0	0	0	0	0	0	0	0	0	0	0	0	0	0	0	0	0
2bb69305682595142a0f68de7421a84c	0.717192	Eukaryota	Obazoa	Opisthokonta	Metazoa	Unassigned	Unassigned	Unassigned	Unassigned	Unassigned	0	0	0	0	0	0	0	0	0	0	0	0	0	0	0	0	15	0	0	9	0	0	0	0	0	0	0	0	0	0	0	0	0	0	0	0	0	0	0
2bb79643dc82a3cf3ab6cde29fef6e82	0.31553	Unassigned	Unassigned	Unassigned	Unassigned	Unassigned	Unassigned	Unassigned	Unassigned	Unassigned	0	0	0	0	0	0	0	0	0	0	0	0	0	0	0	0	0	0	0	0	0	0	0	0	0	0	0	0	0	0	0	0	14	0	0	0	0	0	0
2bed40e7575bc11fb07587d018d8a038	0.9445	Eukaryota	Archaeplastida	Streptophyta	Streptophyta	Embryophyceae	Embryophyceae	EmbryophyceaeX	Unassigned	Unassigned	0	0	0	0	0	0	0	0	0	0	0	0	0	30	0	0	0	0	0	0	0	0	0	0	0	0	0	0	0	0	0	0	0	0	0	0	0	0	0
2bed89550eccb91ca6b12e0cccc7a2a1	0.986167	Eukaryota	Obazoa	Opisthokonta	Fungi	Mucoromycota	Mucoromycotina	Unassigned	Unassigned	Unassigned	0	0	0	0	0	0	0	0	0	0	0	0	0	0	0	0	0	0	0	0	0	0	0	0	0	0	0	0	0	0	0	0	0	0	0	0	0	0	5
2bfb20123a1324420973b377e1e238b0	0.407695	Unassigned	Unassigned	Unassigned	Unassigned	Unassigned	Unassigned	Unassigned	Unassigned	Unassigned	0	0	0	0	0	0	0	0	0	0	0	0	0	0	0	0	0	0	0	0	50	0	0	0	0	0	0	0	0	0	0	0	0	0	0	0	0	0	0
2c0421c6eaedba51eb5884d1b4565337	0.960743	Unassigned	Unassigned	Unassigned	Unassigned	Unassigned	Unassigned	Unassigned	Unassigned	Unassigned	0	0	0	0	0	0	0	0	0	0	0	0	0	0	0	13	0	0	0	0	0	0	0	0	0	0	0	0	0	0	0	0	0	0	0	0	0	0	0
2c1287d31da6b3aecbbafe3960808ec1	0.910758	Eukaryota	Unassigned	Unassigned	Unassigned	Unassigned	Unassigned	Unassigned	Unassigned	Unassigned	0	0	0	0	0	0	0	0	0	0	0	0	0	0	0	0	0	0	0	0	0	0	0	0	0	0	0	0	0	0	0	0	0	0	0	0	0	17	12
2c18550392fbbc7fa2db90e166f5cda7	0.732142	Eukaryota	Obazoa	Opisthokonta	Unassigned	Unassigned	Unassigned	Unassigned	Unassigned	Unassigned	0	0	0	0	0	0	0	0	0	0	0	0	0	0	0	0	0	0	0	0	0	0	0	0	0	0	0	0	0	0	0	0	0	0	12	0	0	0	0
2c1a07a2adca3bfa9ea34ad90659151b	0.999508	Eukaryota	Archaeplastida	Chlorophyta	Chlorophyta	Trebouxiophyceae	Unassigned	Unassigned	Unassigned	Unassigned	0	0	0	0	0	0	0	0	0	0	0	0	0	0	0	0	0	0	0	0	0	0	0	0	0	0	0	0	0	0	0	0	0	0	0	0	0	0	11
2c1fb85615eba2e011df942b9a202842	0.948755	Eukaryota	Unassigned	Unassigned	Unassigned	Unassigned	Unassigned	Unassigned	Unassigned	Unassigned	0	0	0	13	0	0	0	0	0	0	0	0	0	0	0	0	0	0	0	0	0	0	0	0	0	0	0	0	0	0	0	0	0	0	0	0	0	0	0
2c206f8fba4b21532554176d903431b3	0.884358	Eukaryota	Obazoa	Opisthokonta	Metazoa	Unassigned	Unassigned	Unassigned	Unassigned	Unassigned	0	0	0	0	0	0	0	0	0	0	0	0	0	0	0	0	0	0	0	0	0	0	0	0	0	0	0	0	0	0	0	0	0	0	0	0	7	0	0
2c29711dafa19d3b118a9d21f7efe0f8	0.945792	Unassigned	Unassigned	Unassigned	Unassigned	Unassigned	Unassigned	Unassigned	Unassigned	Unassigned	0	0	0	0	0	0	0	0	0	0	0	0	0	0	0	0	0	0	0	0	0	0	0	27	0	0	0	0	0	0	0	0	0	0	0	0	0	0	0
2c29a96125d64da756ee235dcce471f3	0.722834	Eukaryota	TSAR	Alveolata	Apicomplexa	Gregarinomorphea	Eugregarinorida	Polyplicariidae	Polyplicarium	Polyplicarium_citrusae	0	0	0	0	0	0	0	0	34	0	0	0	0	0	0	0	0	0	0	0	0	0	0	0	0	0	0	0	0	0	0	0	0	0	0	0	0	0	0
2c2f67e5345c9a595b8e26e750d886de	0.93232	Eukaryota	Unassigned	Unassigned	Unassigned	Unassigned	Unassigned	Unassigned	Unassigned	Unassigned	0	0	0	0	0	0	0	0	0	0	0	0	0	0	9	0	0	0	0	0	0	0	0	0	0	0	0	0	0	0	0	0	0	0	0	0	0	0	0
2c304588586a302c3fbf12070b405c8f	0.897036	Eukaryota	Unassigned	Unassigned	Unassigned	Unassigned	Unassigned	Unassigned	Unassigned	Unassigned	0	0	0	0	0	0	1	0	0	0	0	0	0	0	0	0	0	0	0	0	0	0	0	0	0	0	0	0	0	0	0	0	0	0	0	0	0	0	0
2c5a6d873aa6134be3629b2522bc58f5	0.70346	Eukaryota	Obazoa	Opisthokonta	Unassigned	Unassigned	Unassigned	Unassigned	Unassigned	Unassigned	0	0	0	0	63	0	0	0	0	0	0	0	0	0	0	0	0	0	0	0	0	0	0	0	0	0	0	0	0	0	0	0	0	0	0	0	0	0	0
2c609181bd0246d656b0f4f4cec7fea0	0.97727	Eukaryota	Unassigned	Unassigned	Unassigned	Unassigned	Unassigned	Unassigned	Unassigned	Unassigned	25	0	0	0	0	0	0	0	0	0	0	0	0	0	0	0	0	0	0	0	0	0	0	0	0	0	0	0	0	0	0	0	0	0	0	0	0	0	0
2c60a9bf915b1582a0658871732da37f	0.711299	Eukaryota	Obazoa	Opisthokonta	Metazoa	Unassigned	Unassigned	Unassigned	Unassigned	Unassigned	0	0	0	0	0	0	0	0	0	0	0	0	0	0	0	0	0	0	0	0	0	0	0	0	0	0	0	0	0	0	0	0	0	0	0	0	0	0	0
2c61200292c8f289285132ee262dcaac	0.924596	Eukaryota	Obazoa	Opisthokonta	Fungi	Ascomycota	Pezizomycotina	Dothideomycetes	Unassigned	Unassigned	0	0	0	0	0	0	0	0	0	0	0	0	0	0	0	0	0	0	0	5	0	0	0	0	0	0	0	0	0	0	0	0	0	0	0	0	0	0	0
2c6135d4c46f9fb26b2d82d977e1ee9b	0.721425	Bacteria	Unassigned	Unassigned	Unassigned	Unassigned	Unassigned	Unassigned	Unassigned	Unassigned	0	0	0	0	0	0	0	0	0	0	0	0	0	0	0	0	0	0	0	0	0	0	0	0	0	0	0	0	0	0	0	0	0	0	0	0	0	0	0
2c6d7265746cfe36b0276284bd4a2eb7	0.83267	Eukaryota	Obazoa	Opisthokonta	Unassigned	Unassigned	Unassigned	Unassigned	Unassigned	Unassigned	0	0	0	0	0	0	0	0	0	0	0	0	0	0	0	0	0	0	0	0	7	0	0	0	0	0	0	0	0	0	0	0	0	0	0	0	0	0	0
2c777983e133875cd5af91c85134f216	0.543789	Unassigned	Unassigned	Unassigned	Unassigned	Unassigned	Unassigned	Unassigned	Unassigned	Unassigned	0	0	0	0	0	0	0	0	0	45	0	0	0	0	0	0	0	0	0	0	0	0	0	0	0	0	0	0	0	0	0	0	0	0	0	0	0	0	0
2c82fd748f2029f47cc59022ff58d4c7	0.978733	Eukaryota	Unassigned	Unassigned	Unassigned	Unassigned	Unassigned	Unassigned	Unassigned	Unassigned	0	0	0	0	0	0	0	0	0	0	0	0	0	21	0	0	0	0	0	0	0	0	0	0	0	0	0	0	0	0	0	0	0	0	0	0	0	0	0
2c83295cccab86da3a9fa6aa5d296d40	0.974714	Eukaryota	Unassigned	Unassigned	Unassigned	Unassigned	Unassigned	Unassigned	Unassigned	Unassigned	0	0	0	0	0	0	0	0	0	0	0	0	0	0	0	0	0	0	0	0	0	0	37	0	0	0	0	0	0	0	0	0	0	0	0	0	0	0	0
2c8a5df7fb5b8186070451520cbf72d1	0.798055	Eukaryota	Obazoa	Opisthokonta	Unassigned	Unassigned	Unassigned	Unassigned	Unassigned	Unassigned	0	0	0	0	0	0	0	0	0	0	0	0	0	0	0	0	0	0	0	0	0	0	0	0	0	0	0	0	0	0	0	0	0	0	0	0	0	0	0
2cab2cc45828ed34f25c10ec8f560c20	0.974901	Eukaryota	Unassigned	Unassigned	Unassigned	Unassigned	Unassigned	Unassigned	Unassigned	Unassigned	0	0	0	0	0	0	0	0	0	0	0	0	0	0	0	0	0	11	0	0	0	0	0	19	0	0	0	0	0	0	0	0	0	0	0	0	0	0	7
2caffba00e7c0db7fa52226c7825bd54	0.809563	Unassigned	Unassigned	Unassigned	Unassigned	Unassigned	Unassigned	Unassigned	Unassigned	Unassigned	0	0	0	0	0	0	0	0	0	0	0	0	0	0	0	0	0	0	0	0	0	0	0	0	3	0	0	0	0	0	0	0	0	0	0	0	0	0	0
2cb65c3d5ebe4721b5b8914ffb267d30	0.883228	Eukaryota	Unassigned	Unassigned	Unassigned	Unassigned	Unassigned	Unassigned	Unassigned	Unassigned	0	0	0	0	0	0	0	0	0	0	0	0	0	0	0	0	0	0	0	0	113	0	0	0	0	0	0	0	0	0	0	0	0	0	0	0	0	0	0
2cb6e94500d649008765ad0a1c156839	0.755581	Bacteria	PANNAM	Proteobacteria	Proteobacteria	Alphaproteobacteria	Rhizobiales	Beijerinckiaceae	Rhodoblastus	Rhodoblastus_sp.	0	0	0	0	0	0	0	0	0	0	0	0	0	0	0	0	0	0	0	0	0	0	0	0	0	0	0	0	0	0	0	0	0	6	0	0	0	0	0
2cb7e6d97fa48eac5deb764c7a419495	0.951222	Eukaryota	Archaeplastida	Streptophyta	Streptophyta	Embryophyceae	Embryophyceae	EmbryophyceaeX	Unassigned	Unassigned	0	0	0	0	0	0	0	0	0	0	0	0	0	0	0	0	0	0	0	0	0	0	0	0	0	0	0	0	0	0	0	0	0	0	0	0	0	0	9
2cc3e4487aa7dad3d4071b0ab6f6d8f1	0.750633	Eukaryota	Obazoa	Opisthokonta	Unassigned	Unassigned	Unassigned	Unassigned	Unassigned	Unassigned	0	0	0	0	0	0	0	0	0	0	0	0	0	0	0	0	0	0	0	0	0	0	0	0	0	0	0	0	0	0	0	0	0	0	10	0	0	0	0
2ccf90b4d512dff4407fcb9bb21af04d	0.811381	Eukaryota	Obazoa	Opisthokonta	Unassigned	Unassigned	Unassigned	Unassigned	Unassigned	Unassigned	0	0	0	0	0	0	0	0	0	0	0	0	0	0	0	0	0	0	0	0	0	0	0	0	0	0	0	0	0	0	0	0	0	0	0	25	0	0	0
2ce61785f263f5238ed747b28d9df44c	0.812469	Eukaryota	Obazoa	Opisthokonta	Fungi	Unassigned	Unassigned	Unassigned	Unassigned	Unassigned	0	0	0	0	0	0	0	0	0	0	0	0	0	0	0	0	17	0	0	12	26	0	0	0	0	0	0	0	0	0	0	0	0	0	0	0	0	0	0
2cefdb90696cf8324eb3f5a43bf7500a	0.945996	Eukaryota	Unassigned	Unassigned	Unassigned	Unassigned	Unassigned	Unassigned	Unassigned	Unassigned	0	0	0	0	0	0	0	0	0	0	0	0	0	0	0	0	0	0	0	0	0	0	0	0	0	0	0	0	0	0	25	0	0	0	0	0	0	0	0
2cf27c4709978de39d803a9b168251dc	0.96961	Eukaryota	Unassigned	Unassigned	Unassigned	Unassigned	Unassigned	Unassigned	Unassigned	Unassigned	0	0	0	0	0	9	0	0	0	0	0	0	0	0	0	0	0	0	0	0	0	0	0	0	0	0	0	0	0	0	0	0	0	0	0	0	0	0	0
2cf9b0021f567d9a26044d77087724e6	0.975045	Eukaryota	Unassigned	Unassigned	Unassigned	Unassigned	Unassigned	Unassigned	Unassigned	Unassigned	0	0	0	0	12	0	0	0	0	0	0	0	0	0	0	0	0	0	0	0	0	0	0	0	0	0	0	0	0	0	0	0	0	0	0	0	0	0	0
2d016ba1d678d01a4f2e311ef1c62e1b	0.726938	Eukaryota	Obazoa	Opisthokonta	Unassigned	Unassigned	Unassigned	Unassigned	Unassigned	Unassigned	0	0	0	0	0	0	0	2	0	0	0	0	0	0	0	0	0	0	0	0	0	0	0	0	0	0	0	0	0	0	0	0	0	0	0	0	0	0	0
2d10dd8b308176d51e34f418a70eb949	0.73623	Eukaryota	Obazoa	Opisthokonta	Metazoa	Unassigned	Unassigned	Unassigned	Unassigned	Unassigned	0	0	0	0	0	0	0	0	0	0	0	0	0	0	0	0	48	33	0	34	0	0	0	0	0	0	0	0	0	0	0	0	0	0	85	0	26	67	95
2d11111efb7b014cf94e30553c4419d7	0.774552	Eukaryota	Obazoa	Opisthokonta	Unassigned	Unassigned	Unassigned	Unassigned	Unassigned	Unassigned	0	0	0	0	0	0	0	0	0	0	0	0	0	0	0	0	0	0	0	0	0	0	39	0	0	0	0	0	0	0	0	0	0	0	0	0	0	0	0
2d1d96413ccdfb4256c9d99c77c4b175	0.798388	Eukaryota	Obazoa	Opisthokonta	Fungi	Unassigned	Unassigned	Unassigned	Unassigned	Unassigned	0	24	0	0	0	0	0	0	0	0	0	0	0	0	0	7	0	0	0	0	0	0	0	0	0	0	0	0	0	0	0	0	0	0	0	0	0	0	0
2d1fd10b6fa76444c3e515f1e1312c33	0.996756	Eukaryota	Obazoa	Opisthokonta	Fungi	Basidiomycota	Agaricomycotina	Agaricomycetes	Unassigned	Unassigned	0	0	0	0	0	0	0	0	0	0	0	0	0	0	0	0	0	0	0	0	0	0	0	0	0	0	0	0	0	0	11	0	0	0	0	0	0	0	0
2d24195a1ea8d2471ae3efdde2bae36b	0.412108	Unassigned	Unassigned	Unassigned	Unassigned	Unassigned	Unassigned	Unassigned	Unassigned	Unassigned	0	0	0	0	0	0	0	0	0	0	0	0	0	0	0	0	0	0	0	0	0	0	0	0	0	27	0	0	0	0	0	0	0	0	0	0	0	0	0
2d26397256aabdf41debc3e78ff4c539	0.977136	Eukaryota	Obazoa	Opisthokonta	Unassigned	Unassigned	Unassigned	Unassigned	Unassigned	Unassigned	0	5	0	0	0	0	0	0	0	0	0	0	0	0	0	0	0	0	0	0	0	0	0	0	0	0	0	0	0	0	0	0	0	0	0	0	0	0	0
2d373fe448aea59bed4fe730b5b5a555	0.952897	Eukaryota	Archaeplastida	Streptophyta	Streptophyta	Embryophyceae	Embryophyceae	EmbryophyceaeX	Unassigned	Unassigned	0	0	0	18	0	0	0	0	0	0	0	0	0	0	0	0	0	0	0	0	0	0	0	0	0	0	0	0	0	0	0	0	0	0	0	0	0	0	0
2d37ef3bc63e7df32d7597a4080a2426	0.881913	Eukaryota	Obazoa	Opisthokonta	Fungi	Unassigned	Unassigned	Unassigned	Unassigned	Unassigned	0	0	0	0	0	0	0	0	0	0	0	0	0	0	0	2	0	0	0	0	0	0	0	0	0	0	0	0	0	0	0	0	0	0	0	0	0	0	0
2d3e6bd654dbe125fee10e286c5a7d9a	0.760856	Bacteria	PANNAM	Proteobacteria	Proteobacteria	Gammaproteobacteria	Enterobacteriales	Enterobacteriaceae	Unassigned	Unassigned	0	0	0	0	0	0	0	0	0	0	0	0	0	0	0	0	835	0	0	0	0	0	0	0	0	0	0	0	0	0	0	0	0	0	0	0	0	0	0
2d413885fc878fc5d733b7b2e0b5478c	0.982283	Eukaryota	Unassigned	Unassigned	Unassigned	Unassigned	Unassigned	Unassigned	Unassigned	Unassigned	0	0	0	0	0	0	0	0	0	0	0	0	0	0	0	0	0	0	0	0	0	0	0	0	0	0	0	0	0	0	0	282	0	0	0	0	0	0	0
2d45b04870b32ff138d3a3a5b41844f7	0.924308	Unassigned	Unassigned	Unassigned	Unassigned	Unassigned	Unassigned	Unassigned	Unassigned	Unassigned	0	0	0	0	0	0	0	0	0	10	0	0	0	0	0	0	0	0	0	0	0	0	0	0	0	0	0	0	0	0	0	0	0	0	0	0	0	0	0
2d4e67792a9089b4f64e673e519ea609	0.982316	Eukaryota	Archaeplastida	Streptophyta	Streptophyta	Embryophyceae	Embryophyceae	EmbryophyceaeX	Unassigned	Unassigned	0	0	0	0	0	0	0	0	0	0	0	0	0	0	0	0	0	0	0	0	0	14	0	0	0	0	0	0	0	0	0	0	0	0	0	0	0	0	0
2d507102f29ca396adcdd45710e9d617	0.971918	Unassigned	Unassigned	Unassigned	Unassigned	Unassigned	Unassigned	Unassigned	Unassigned	Unassigned	0	0	0	0	8	0	0	0	0	0	0	0	0	0	0	0	0	0	0	0	0	0	0	0	0	0	0	0	0	0	0	0	0	0	0	0	0	0	0
2d5184d0f0772c8bb0aaa546e1905daf	0.507875	Unassigned	Unassigned	Unassigned	Unassigned	Unassigned	Unassigned	Unassigned	Unassigned	Unassigned	0	0	0	0	0	0	0	0	0	0	0	0	0	0	0	0	0	0	0	0	0	0	0	0	0	0	12	0	0	0	0	0	0	0	0	0	0	0	0
2d5927f201cabbc1a570f12f87a888ca	0.823845	Eukaryota	Unassigned	Unassigned	Unassigned	Unassigned	Unassigned	Unassigned	Unassigned	Unassigned	0	0	0	0	0	0	0	0	0	0	0	0	0	0	52	0	0	0	0	0	0	0	0	0	0	0	0	0	0	0	0	0	0	0	0	0	0	0	0
2d5f532bc6d0118070398c1f0ba1c212	0.621565	Unassigned	Unassigned	Unassigned	Unassigned	Unassigned	Unassigned	Unassigned	Unassigned	Unassigned	0	0	0	0	11	0	0	0	0	0	0	0	0	0	0	0	0	0	0	0	0	0	0	0	0	0	0	0	0	0	0	0	0	0	0	0	0	0	0
2d7691ef188f43baf66af419614467a2	0.726429	Eukaryota	Obazoa	Opisthokonta	Metazoa	Unassigned	Unassigned	Unassigned	Unassigned	Unassigned	0	0	0	0	0	0	0	0	0	0	0	0	0	0	27	24	15	0	0	12	0	0	0	46	0	0	0	0	0	0	0	0	0	0	0	77	0	48	24
2d810db1fd46fac2db56b5e393a06e5c	0.811135	Eukaryota	Unassigned	Unassigned	Unassigned	Unassigned	Unassigned	Unassigned	Unassigned	Unassigned	0	0	0	0	0	4	0	0	0	0	0	0	0	0	0	0	0	0	0	0	0	0	0	0	0	0	0	0	0	0	0	0	0	0	0	0	0	0	0
2d811c40a136636fd7443d9a4772248a	0.953117	Eukaryota	Unassigned	Unassigned	Unassigned	Unassigned	Unassigned	Unassigned	Unassigned	Unassigned	0	0	0	0	0	0	0	0	0	0	0	0	0	15	0	0	0	0	0	0	0	0	0	0	0	0	0	0	0	0	0	0	0	0	0	0	0	0	0
2d85cd22ee7acd85ccd00c4cfa227e4c	0.874963	Eukaryota	Unassigned	Unassigned	Unassigned	Unassigned	Unassigned	Unassigned	Unassigned	Unassigned	0	17	0	0	0	0	0	0	0	0	0	0	0	0	0	0	0	0	0	0	0	0	0	0	0	0	0	0	0	0	0	0	0	0	0	0	0	0	0
2d88de65f26b9721b6e2ae9dacd97842	0.983495	Eukaryota	Unassigned	Unassigned	Unassigned	Unassigned	Unassigned	Unassigned	Unassigned	Unassigned	0	0	0	0	0	0	0	0	0	0	0	0	0	0	0	0	6	0	0	8	0	0	0	0	0	0	0	0	0	0	0	0	0	0	0	0	0	0	0
2d8e49b501fed8e855ba260e5df30637	0.729988	Eukaryota	Obazoa	Opisthokonta	Metazoa	Unassigned	Unassigned	Unassigned	Unassigned	Unassigned	0	0	0	0	0	0	0	0	6	0	0	0	0	0	0	0	0	0	0	0	0	0	0	0	0	0	0	0	0	0	0	0	0	0	0	0	0	0	0
2d8f08cc6a9a1ab2fd009ecaee71a636	0.44755	Unassigned	Unassigned	Unassigned	Unassigned	Unassigned	Unassigned	Unassigned	Unassigned	Unassigned	0	0	0	0	0	0	1	0	0	0	0	0	0	0	0	0	0	0	0	0	0	0	0	0	0	0	0	0	0	0	0	0	0	0	0	0	0	0	0
2d95fb06e893722af988c0a383c4e375	0.819656	Eukaryota	Unassigned	Unassigned	Unassigned	Unassigned	Unassigned	Unassigned	Unassigned	Unassigned	0	0	0	0	0	0	0	0	0	0	0	0	0	0	0	0	0	0	0	0	0	0	0	0	0	40	0	0	0	0	0	0	0	0	0	0	0	0	0
2d972c2f5138eebd8be194fdb3a13fef	0.812779	Eukaryota	Obazoa	Opisthokonta	Unassigned	Unassigned	Unassigned	Unassigned	Unassigned	Unassigned	0	0	0	0	0	0	0	0	0	0	17	0	0	0	0	0	0	0	0	0	0	0	0	0	0	0	0	0	0	0	0	0	0	0	0	0	0	0	0
2da5b58fcd3504a0caf39f1b08ca610a	0.972461	Eukaryota	Obazoa	Opisthokonta	Fungi	Basidiomycota	Agaricomycotina	Agaricomycetes	Unassigned	Unassigned	0	0	0	0	0	0	0	0	0	0	0	0	0	0	0	0	22	0	0	24	0	0	0	0	0	0	0	0	0	0	0	0	0	0	0	0	0	0	0
2dabca5a60b6b9b7e9fb1a84177ab1d1	0.820196	Eukaryota	Obazoa	Opisthokonta	Unassigned	Unassigned	Unassigned	Unassigned	Unassigned	Unassigned	0	0	0	0	0	0	0	0	0	0	0	0	0	0	0	0	4	0	0	0	0	0	0	0	0	0	0	0	0	0	0	0	0	0	0	0	0	0	0
2daca0a29aebf8495eb0187b909e7713	0.946552	Eukaryota	Unassigned	Unassigned	Unassigned	Unassigned	Unassigned	Unassigned	Unassigned	Unassigned	0	0	0	0	0	0	0	0	0	0	0	0	0	0	0	0	0	0	0	0	0	0	0	0	0	0	0	0	0	0	0	0	0	33	0	0	0	0	0
2db0e6f86c4b8c1eff7d11f66c68d30f	0.404555	Unassigned	Unassigned	Unassigned	Unassigned	Unassigned	Unassigned	Unassigned	Unassigned	Unassigned	0	0	0	0	0	0	0	0	0	0	0	0	0	0	0	0	0	0	4	0	0	0	0	0	0	0	0	0	0	0	0	0	0	0	0	0	0	0	0
2db3672a4e1efcbf505285e0c4ba701c	0.81305	Eukaryota	Obazoa	Opisthokonta	Metazoa	Unassigned	Unassigned	Unassigned	Unassigned	Unassigned	0	0	0	0	0	0	0	0	0	0	0	0	0	0	0	0	0	0	0	0	0	0	0	0	0	0	0	0	0	0	0	0	0	0	0	14	0	0	0
2dba78836be692533eafc4aeed6c0282	0.821073	Eukaryota	Obazoa	Opisthokonta	Metazoa	Unassigned	Unassigned	Unassigned	Unassigned	Unassigned	0	4	0	0	0	0	0	0	0	0	0	0	0	0	0	0	0	0	0	0	0	0	0	0	0	0	0	0	0	0	0	0	0	0	0	0	0	0	0
2dbc3988080efa87105aecae31b98b0b	0.963237	Bacteria	PANNAM	Proteobacteria	Proteobacteria	Gammaproteobacteria	Enterobacteriales	Enterobacteriaceae	Enterobacter	Enterobacter_hormaechei	0	0	0	0	0	0	21	0	0	16	0	0	0	0	0	0	0	0	0	0	0	0	0	0	0	0	0	0	0	0	0	0	0	0	0	0	0	0	0
2dc6ec97845959be5a8d90bd527e8fd9	0.963184	Eukaryota	Unassigned	Unassigned	Unassigned	Unassigned	Unassigned	Unassigned	Unassigned	Unassigned	0	0	0	0	0	0	0	0	0	0	0	0	0	0	0	1	0	0	0	0	0	0	0	0	0	0	0	0	0	0	0	0	0	0	0	0	0	0	0
2dc7f6d770c44cdd301f9fcd41015918	0.960559	Eukaryota	Unassigned	Unassigned	Unassigned	Unassigned	Unassigned	Unassigned	Unassigned	Unassigned	0	0	0	0	0	0	0	0	0	0	0	0	0	0	0	0	0	1	0	0	0	0	0	0	0	0	0	0	0	0	0	0	0	0	0	0	0	0	0
2dd2af9ab8273df2824d9d4d5a89c692	0.994789	Eukaryota	Obazoa	Opisthokonta	Metazoa	Arthropoda	Hexapoda	Insecta	Unassigned	Unassigned	0	0	0	0	0	0	0	0	0	0	0	0	0	0	0	0	0	0	0	0	0	0	0	0	0	0	0	0	0	0	6	0	0	0	0	0	0	0	0
2dece483c03b6133531ed2062b134ab3	0.733249	Eukaryota	Obazoa	Opisthokonta	Metazoa	Unassigned	Unassigned	Unassigned	Unassigned	Unassigned	0	0	0	0	0	0	0	0	0	0	0	0	0	0	0	0	0	3	0	0	0	0	0	0	0	0	0	0	0	0	0	0	0	0	0	0	0	0	0
2df3548bc25c9fcf96affecd40e6e649	0.925247	Eukaryota	Unassigned	Unassigned	Unassigned	Unassigned	Unassigned	Unassigned	Unassigned	Unassigned	0	0	0	0	0	0	17	0	0	0	0	0	0	0	0	0	0	0	0	0	0	0	0	0	0	0	0	0	0	0	0	0	0	0	0	0	0	0	0
2df814319869bddcfc736a953a7eb5f3	0.766142	Eukaryota	Obazoa	Opisthokonta	Metazoa	Unassigned	Unassigned	Unassigned	Unassigned	Unassigned	0	0	0	0	0	0	0	0	0	0	0	0	0	0	0	0	0	0	0	0	0	0	0	0	0	0	0	0	0	0	0	0	0	0	0	50	0	0	0
2e0eb3e23dcb8e25e5f9f5b2e24c331d	0.982823	Eukaryota	Unassigned	Unassigned	Unassigned	Unassigned	Unassigned	Unassigned	Unassigned	Unassigned	0	0	0	0	0	0	0	0	0	0	0	0	0	0	0	0	0	0	0	0	0	0	0	0	0	0	0	0	0	11	0	0	0	0	0	0	0	0	0
2e11eb34cc00e6c4848d5d7808ddc543	0.974774	Eukaryota	Obazoa	Opisthokonta	Metazoa	Arthropoda	Chelicerata	Arachnida	Unassigned	Unassigned	0	0	0	0	0	0	0	0	0	0	0	0	0	0	0	0	0	0	17	0	0	0	0	0	0	0	0	0	0	0	0	0	0	0	0	0	0	0	0
2e19a73bfa46e43ccd7b6e9de164f3eb	0.890199	Eukaryota	Archaeplastida	Streptophyta	Streptophyta	Embryophyceae	Embryophyceae	EmbryophyceaeX	Unassigned	Unassigned	0	0	0	0	0	0	0	0	0	0	0	0	10	0	0	0	0	0	0	0	0	0	0	0	0	0	0	0	0	0	0	0	0	0	0	0	0	0	0
2e1e33b1429d23aa83e0de153fca6009	0.982823	Eukaryota	Unassigned	Unassigned	Unassigned	Unassigned	Unassigned	Unassigned	Unassigned	Unassigned	0	21	31	0	0	0	0	0	0	0	16	0	46	0	0	0	0	0	0	0	0	0	0	0	0	0	0	0	0	0	0	0	0	0	0	0	0	0	0
2e38ffe88d44d4d03fc1f3503bf01a3d	0.970674	Eukaryota	Obazoa	Opisthokonta	Fungi	Ascomycota	Saccharomycotina	Saccharomycetales	Unassigned	Unassigned	0	0	0	0	0	0	0	0	0	0	0	0	0	0	0	0	0	0	0	0	0	0	0	0	0	0	0	0	0	7	0	0	0	0	0	0	0	0	0
2e3e4927127b2ddb3fe63c62d1aee77c	0.978522	Eukaryota	Unassigned	Unassigned	Unassigned	Unassigned	Unassigned	Unassigned	Unassigned	Unassigned	0	0	0	0	0	0	0	0	0	0	0	0	0	0	0	0	0	0	0	0	0	0	0	0	0	0	0	0	0	0	0	0	0	0	0	0	0	8	0
2e6207f6e69caaf3851fc673d55a2b06	0.971995	Eukaryota	Unassigned	Unassigned	Unassigned	Unassigned	Unassigned	Unassigned	Unassigned	Unassigned	0	0	0	0	0	8	0	0	0	0	0	0	0	0	0	0	0	0	0	0	0	0	0	0	0	0	0	0	0	0	0	0	0	0	0	0	0	0	0
2e66229dbb41a98006a92c73e783999b	0.962011	Eukaryota	Unassigned	Unassigned	Unassigned	Unassigned	Unassigned	Unassigned	Unassigned	Unassigned	0	0	0	0	0	33	0	0	0	0	0	0	0	0	0	0	0	0	0	0	0	0	0	0	0	0	0	0	0	0	0	0	0	0	0	0	0	0	0
2e7c4848a2fc9172923ab0d2478ce0e4	0.955992	Eukaryota	Unassigned	Unassigned	Unassigned	Unassigned	Unassigned	Unassigned	Unassigned	Unassigned	0	0	0	0	0	0	0	0	0	0	0	0	0	0	0	0	5	0	0	0	0	0	0	0	0	0	0	0	0	0	0	0	0	0	0	0	0	0	0
2e8c908b527e08c303c4c545585fde46	0.960275	Eukaryota	Unassigned	Unassigned	Unassigned	Unassigned	Unassigned	Unassigned	Unassigned	Unassigned	0	0	0	0	0	0	0	0	0	0	0	0	0	0	0	4	0	0	0	0	0	0	0	0	0	0	0	0	0	0	0	0	0	0	0	0	0	0	0
2ea4588ff62a7be066dc5dc05d158dd3	0.725939	Eukaryota	Obazoa	Opisthokonta	Metazoa	Unassigned	Unassigned	Unassigned	Unassigned	Unassigned	0	0	0	0	0	0	0	0	0	0	0	0	0	0	0	0	0	0	0	0	0	0	0	0	0	0	171	0	0	0	0	0	0	0	0	0	0	0	0
2ea564a5daf37fec4b100e61b77b32a1	0.980918	Eukaryota	Unassigned	Unassigned	Unassigned	Unassigned	Unassigned	Unassigned	Unassigned	Unassigned	0	0	0	0	0	0	0	0	8	0	0	0	0	0	0	0	0	0	0	0	0	0	0	0	0	0	0	0	0	0	0	0	0	0	0	0	0	0	0
2eafc09bcb5978e8b1745cdf6b2e9d25	0.703137	Eukaryota	Unassigned	Unassigned	Unassigned	Unassigned	Unassigned	Unassigned	Unassigned	Unassigned	0	0	0	0	0	0	0	0	0	0	0	0	0	0	0	0	0	0	0	0	0	0	0	10	0	0	0	0	0	0	0	0	0	0	0	0	0	0	0
2ec0d7c09064a71f645f8a97bfbdaa7a	0.776414	Unassigned	Unassigned	Unassigned	Unassigned	Unassigned	Unassigned	Unassigned	Unassigned	Unassigned	0	0	0	0	0	0	0	0	0	57	0	0	0	0	0	0	0	0	0	0	0	0	0	0	0	0	0	0	0	0	0	0	0	0	0	0	0	0	0
2ec44e326d41a2e3f3035ce81ae83c29	0.686233	Unassigned	Unassigned	Unassigned	Unassigned	Unassigned	Unassigned	Unassigned	Unassigned	Unassigned	0	0	0	0	0	0	0	0	0	0	0	0	0	0	0	0	15	0	0	0	0	0	0	0	0	0	0	0	0	0	0	0	0	0	0	0	0	0	0
2ed025568830f7d365121d5f0d16f175	0.785916	Eukaryota	Obazoa	Opisthokonta	Unassigned	Unassigned	Unassigned	Unassigned	Unassigned	Unassigned	0	0	0	0	0	0	0	0	4	0	0	0	0	0	0	0	0	0	0	0	0	0	0	0	0	0	0	0	0	0	0	0	0	0	0	0	0	0	0
2ed0ec9bdc3a7890808753baa7955c4a	0.344794	Unassigned	Unassigned	Unassigned	Unassigned	Unassigned	Unassigned	Unassigned	Unassigned	Unassigned	0	0	0	0	16	0	0	0	0	0	0	0	0	0	0	0	0	0	0	0	0	0	0	0	0	0	0	0	0	0	0	0	0	0	0	0	0	0	0
2ed77669dce1e292affb91487b558676	0.732166	Eukaryota	Obazoa	Opisthokonta	Fungi	Ascomycota	Pezizomycotina	Eurotiomycetes	Aspergillus	Aspergillus_ficuum	0	0	0	0	0	0	0	0	0	0	0	0	0	0	0	0	0	0	0	0	0	0	0	0	0	0	0	0	0	0	0	0	0	0	24	0	0	0	0
2eec49698414aa5b6639aee95c066cda	0.804283	Eukaryota	Obazoa	Opisthokonta	Unassigned	Unassigned	Unassigned	Unassigned	Unassigned	Unassigned	0	0	0	0	0	0	0	0	0	0	0	0	0	0	0	0	0	0	0	0	0	5	0	0	0	0	0	0	0	0	0	0	0	0	0	0	0	0	0
2eefe93d2458f94d977cbe775254046b	0.832786	Bacteria	PANNAM	Proteobacteria	Proteobacteria	Alphaproteobacteria	Rhodobacterales	Rhodobacteraceae	Unassigned	Unassigned	0	0	0	0	0	0	0	0	0	0	0	0	0	0	0	0	0	0	0	0	0	0	0	0	0	0	0	0	0	0	0	0	0	0	0	0	0	0	12
2ef50154a52b49a732e1c3f5228c8f62	0.8722	Eukaryota	Obazoa	Opisthokonta	Fungi	Basidiomycota	Ustilaginomycotina	Exobasidiomycetes	Malassezia	Malassezia_obtusa	0	0	0	0	0	0	0	0	0	0	0	0	0	0	0	0	0	0	0	0	0	0	0	0	0	0	0	0	0	0	0	0	0	0	0	0	0	25	0
2f0ac5046499be8d3569fd6bbaf8dac1	0.98997	Eukaryota	Unassigned	Unassigned	Unassigned	Unassigned	Unassigned	Unassigned	Unassigned	Unassigned	0	0	0	0	0	0	0	0	0	0	0	0	0	0	0	27	0	0	0	0	0	0	0	0	0	0	0	0	0	0	0	0	0	0	0	0	0	0	0
2f0d9c979edad007010236f1372b2eec	0.896962	Eukaryota	Unassigned	Unassigned	Unassigned	Unassigned	Unassigned	Unassigned	Unassigned	Unassigned	0	0	0	0	0	0	4	0	0	0	0	0	0	0	0	0	0	0	0	0	0	0	0	0	0	0	0	0	0	0	0	0	0	0	0	0	0	0	0
2f17ebdb1df67dc1f2db23db16f12843	0.910374	Eukaryota	Unassigned	Unassigned	Unassigned	Unassigned	Unassigned	Unassigned	Unassigned	Unassigned	0	0	0	0	0	0	0	0	0	0	0	0	0	0	0	0	0	0	0	0	0	0	0	0	0	0	0	0	0	0	0	0	0	0	0	0	10	0	0
2f1c80124356904e52fd29d19f3605e3	0.337191	Unassigned	Unassigned	Unassigned	Unassigned	Unassigned	Unassigned	Unassigned	Unassigned	Unassigned	0	0	0	0	0	0	0	0	0	0	0	0	0	0	0	0	0	0	0	0	0	0	0	0	0	0	0	0	0	0	0	0	0	30	0	0	0	0	0
2f22f79c4a58c1e7a3303e2135e2e6cd	0.974235	Unassigned	Unassigned	Unassigned	Unassigned	Unassigned	Unassigned	Unassigned	Unassigned	Unassigned	0	0	0	0	0	0	0	0	0	0	0	0	0	0	0	0	0	0	0	0	0	0	0	0	0	0	0	0	12	0	0	0	0	0	0	0	0	0	0
2f2c371ea2828633cd99833b855eee5c	0.966911	Eukaryota	TSAR	Alveolata	Ciliophora	Unassigned	Unassigned	Unassigned	Unassigned	Unassigned	0	0	0	0	5	0	0	0	0	0	0	0	0	0	0	0	0	0	0	0	0	0	0	0	0	0	0	0	0	0	0	0	0	0	0	0	0	0	0
2f2d606a72ae2f6f344b70a46f650409	0.915892	Unassigned	Unassigned	Unassigned	Unassigned	Unassigned	Unassigned	Unassigned	Unassigned	Unassigned	0	0	0	0	0	0	0	0	136	0	0	0	0	0	0	0	0	0	0	0	0	0	0	0	0	0	0	0	0	0	0	0	0	0	0	0	0	0	0
2f2ee1f6112b6b045a7b82d6da3febed	0.970451	Eukaryota	Unassigned	Unassigned	Unassigned	Unassigned	Unassigned	Unassigned	Unassigned	Unassigned	0	0	0	0	0	0	0	0	0	0	0	0	0	0	0	0	0	0	0	0	0	0	0	0	0	0	0	0	0	0	0	0	0	0	0	0	39	0	0
2f3c9cf57a7e9158e3090c07dc458976	0.976012	Eukaryota	Obazoa	Opisthokonta	Fungi	Ascomycota	Pezizomycotina	Unassigned	Unassigned	Unassigned	0	0	0	0	0	0	0	0	0	0	0	0	0	0	0	0	0	0	0	0	0	0	0	0	0	0	0	0	0	0	0	0	0	0	0	18	0	0	0
2f4a2796f00352fdf4b0329340ad0ec4	0.980613	Eukaryota	Unassigned	Unassigned	Unassigned	Unassigned	Unassigned	Unassigned	Unassigned	Unassigned	0	0	0	0	0	0	0	0	0	0	0	0	0	0	0	0	0	4	0	0	0	0	0	0	0	0	0	0	0	0	0	0	0	0	0	0	0	0	0
2f5b68977934fdfe3dbccefa1eb80449	0.912587	Eukaryota	Obazoa	Opisthokonta	Fungi	Ascomycota	Saccharomycotina	Saccharomycetales	Lachancea	Lachancea_lanzarotensis	0	2	0	0	0	0	0	0	0	0	0	0	0	0	0	0	0	0	0	0	0	0	0	0	0	0	0	0	0	0	0	0	0	0	0	0	0	0	0
2f64b754e823c25c77bf0acb50f8fe70	0.785743	Unassigned	Unassigned	Unassigned	Unassigned	Unassigned	Unassigned	Unassigned	Unassigned	Unassigned	0	0	0	0	0	0	0	0	0	0	0	0	0	0	0	0	0	0	0	11	0	0	0	0	0	0	0	0	0	0	0	0	0	0	0	0	0	0	0
2f6d09f98f00e5da033b36ea1d004ee1	0.972653	Eukaryota	Obazoa	Opisthokonta	Fungi	Basidiomycota	Agaricomycotina	Agaricomycetes	Unassigned	Unassigned	0	0	0	0	0	0	0	0	0	0	0	0	0	0	0	0	0	0	0	0	0	0	7	0	0	0	0	0	0	0	0	0	0	0	0	0	0	0	0
2f70cf2a99d704823d2d3c117ec3da21	0.704644	Eukaryota	Obazoa	Opisthokonta	Unassigned	Unassigned	Unassigned	Unassigned	Unassigned	Unassigned	0	0	0	0	0	0	0	0	15	0	0	0	0	0	0	0	0	0	0	0	0	0	0	0	0	0	0	0	0	0	0	0	0	0	0	0	0	0	0
2f76bebb0e55832fcae2e3c581f6d54c	0.48333	Unassigned	Unassigned	Unassigned	Unassigned	Unassigned	Unassigned	Unassigned	Unassigned	Unassigned	0	0	0	0	0	0	0	0	0	0	0	0	0	33	0	0	0	0	0	0	0	0	0	0	0	0	0	0	0	0	0	0	0	0	0	0	0	0	0
2f86006ea312490ee1bed19cac91d00f	0.834872	Eukaryota	Obazoa	Opisthokonta	Metazoa	Unassigned	Unassigned	Unassigned	Unassigned	Unassigned	0	0	0	0	0	0	0	0	0	0	0	0	0	0	0	0	0	6	0	0	0	0	0	0	0	0	0	0	0	0	0	0	0	0	0	0	0	0	0
2f98c8d2c5ec82aa77f42415e724a2fc	0.800121	Eukaryota	Unassigned	Unassigned	Unassigned	Unassigned	Unassigned	Unassigned	Unassigned	Unassigned	0	0	0	0	0	0	0	0	0	0	0	0	0	0	0	0	0	1	0	0	0	0	0	0	0	0	0	0	0	0	0	0	0	0	0	0	0	0	0
2fb462d7de045536019171f3132ae7e8	0.994593	Eukaryota	Unassigned	Unassigned	Unassigned	Unassigned	Unassigned	Unassigned	Unassigned	Unassigned	0	0	0	0	0	0	12	0	0	0	0	0	0	0	0	0	0	0	0	0	0	0	0	0	0	0	0	0	0	0	0	0	0	0	0	0	0	0	0
2fc478b8cdacf6b0741a962acf610f79	0.963633	Unassigned	Unassigned	Unassigned	Unassigned	Unassigned	Unassigned	Unassigned	Unassigned	Unassigned	0	0	0	0	0	0	0	0	0	0	0	0	0	0	0	0	8	0	0	0	0	0	0	0	0	0	0	0	0	0	0	0	0	0	0	0	0	0	0
2fce8319cea40a58ee50635134e3d3e8	0.947463	Unassigned	Unassigned	Unassigned	Unassigned	Unassigned	Unassigned	Unassigned	Unassigned	Unassigned	0	0	0	0	0	0	0	0	0	0	0	0	6	0	0	0	0	0	0	0	0	0	0	0	0	0	0	0	0	0	0	0	0	0	0	0	0	0	0
2fcf1ddd93c507b78044393432b5aa99	0.700527	Eukaryota	Obazoa	Opisthokonta	Metazoa	Unassigned	Unassigned	Unassigned	Unassigned	Unassigned	0	0	0	0	0	0	0	0	0	0	0	0	0	0	0	35	0	0	0	0	0	0	0	0	0	0	0	0	0	0	0	0	0	0	0	0	0	0	0
2fdb81b48fabd25d807a0b1f9a6f406a	0.982749	Eukaryota	Unassigned	Unassigned	Unassigned	Unassigned	Unassigned	Unassigned	Unassigned	Unassigned	0	0	0	0	0	0	0	0	0	0	0	0	0	0	0	0	0	0	0	0	0	0	0	0	0	0	0	0	6	0	0	0	0	0	0	0	0	0	0
2fe4ea0084dee1e218677afa6969ba09	0.912708	Eukaryota	Unassigned	Unassigned	Unassigned	Unassigned	Unassigned	Unassigned	Unassigned	Unassigned	0	0	0	0	0	0	0	0	0	0	0	0	0	0	0	0	0	0	0	0	0	0	0	0	0	0	0	0	0	0	0	0	0	0	0	0	0	2	3
2ff8479e08d4dd3d8df00bcc32f0ecda	0.967212	Eukaryota	Unassigned	Unassigned	Unassigned	Unassigned	Unassigned	Unassigned	Unassigned	Unassigned	0	0	0	0	0	0	0	0	0	0	4	0	0	0	0	0	0	0	0	0	0	0	0	0	0	0	0	0	0	0	0	0	0	0	0	0	0	0	0
2ffceedcd72d4a213c8d795162bdcfb3	0.415424	Unassigned	Unassigned	Unassigned	Unassigned	Unassigned	Unassigned	Unassigned	Unassigned	Unassigned	0	0	0	0	0	0	0	0	0	0	0	0	0	0	0	0	0	0	0	0	0	0	0	0	0	0	0	0	0	0	0	22	0	0	0	0	0	0	0
2ffe1c565b8fe60b49748171a12cc377	0.756	Eukaryota	Obazoa	Opisthokonta	Metazoa	Unassigned	Unassigned	Unassigned	Unassigned	Unassigned	0	0	0	0	0	0	0	0	0	0	5	0	0	0	0	0	0	0	0	0	0	0	0	0	0	0	0	0	0	0	0	0	0	0	0	0	0	0	0
30111b091df6a2c550f986e0899ec1e8	0.751905	Bacteria	PANNAM	Proteobacteria	Proteobacteria	Gammaproteobacteria	Enterobacteriales	Enterobacteriaceae	Unassigned	Unassigned	0	0	0	0	0	0	0	0	0	0	0	0	0	0	0	0	0	0	0	0	0	89	0	0	0	0	0	0	0	0	0	0	0	0	0	0	0	0	0
301520dd3b1f95df71c28d568658c0f1	0.965601	Eukaryota	Unassigned	Unassigned	Unassigned	Unassigned	Unassigned	Unassigned	Unassigned	Unassigned	0	16	0	0	0	0	0	0	0	0	0	0	0	0	11	0	11	0	0	20	0	0	0	0	0	0	0	0	0	0	0	0	0	0	0	0	10	0	0
3019634d4769d2c9b25c18fb6a01c6cf	0.965516	Eukaryota	Obazoa	Opisthokonta	Unassigned	Unassigned	Unassigned	Unassigned	Unassigned	Unassigned	0	0	0	0	0	0	0	0	0	0	0	0	0	0	0	0	0	0	0	0	0	0	0	0	0	0	0	0	0	0	0	0	0	0	0	0	0	13	0
301e2da63df6d86cacbe7b669717a91e	0.770907	Eukaryota	Obazoa	Opisthokonta	Metazoa	Unassigned	Unassigned	Unassigned	Unassigned	Unassigned	0	0	0	0	0	0	0	0	0	0	0	0	0	0	0	0	0	0	0	0	0	0	0	0	0	0	0	14	0	0	0	0	0	0	0	0	0	0	0
30266a0f88ba95b4fdd73e3ce92fb2a5	0.940672	Eukaryota	Unassigned	Unassigned	Unassigned	Unassigned	Unassigned	Unassigned	Unassigned	Unassigned	0	0	0	0	0	0	1	0	0	0	0	0	0	0	0	0	0	0	0	0	0	0	0	0	0	0	0	0	0	0	0	0	0	0	0	0	0	0	0
3028dfe5ed0629f325bbb96ddae7c2c6	0.566311	Unassigned	Unassigned	Unassigned	Unassigned	Unassigned	Unassigned	Unassigned	Unassigned	Unassigned	0	0	0	0	0	0	0	0	0	0	0	0	0	0	0	0	0	0	0	0	52	0	0	0	0	0	0	0	0	0	0	0	0	0	0	0	0	0	0
303362f2c855fd7e571f6da450dfaf03	0.747105	Eukaryota	Obazoa	Opisthokonta	Fungi	Unassigned	Unassigned	Unassigned	Unassigned	Unassigned	0	0	0	0	0	40	0	0	0	0	0	0	0	0	0	10	0	0	0	0	0	0	0	0	0	0	0	0	0	0	0	0	0	0	0	0	0	0	0
3035faffc71b0275b8fe1cf9f3a5a29a	0.954119	Eukaryota	Unassigned	Unassigned	Unassigned	Unassigned	Unassigned	Unassigned	Unassigned	Unassigned	0	0	0	0	0	0	132	0	0	0	0	0	0	0	0	0	0	0	0	0	0	0	0	0	0	0	0	0	0	0	0	0	0	0	0	0	0	0	0
3040a05547d111e9e526a812f721a327	0.983217	Eukaryota	Unassigned	Unassigned	Unassigned	Unassigned	Unassigned	Unassigned	Unassigned	Unassigned	0	0	0	0	0	0	0	0	0	0	0	0	0	0	0	0	0	0	0	0	0	0	0	0	0	0	0	0	0	0	0	0	0	0	0	0	0	0	5
3041336b73fd9c8de985716ba4be78fe	0.971201	Eukaryota	Unassigned	Unassigned	Unassigned	Unassigned	Unassigned	Unassigned	Unassigned	Unassigned	0	0	0	0	0	0	0	0	0	0	0	0	10	0	0	0	0	0	0	0	0	0	0	0	0	0	0	0	0	0	0	0	0	0	0	0	0	0	0
3045fa081563def13a946f48e834faff	0.981239	Eukaryota	Unassigned	Unassigned	Unassigned	Unassigned	Unassigned	Unassigned	Unassigned	Unassigned	0	0	0	0	0	0	0	0	0	0	9	0	0	0	0	0	0	0	0	0	0	0	0	0	0	0	0	0	0	0	0	0	0	0	0	0	0	0	0
30471e8acde5bb0fa6ceb4838accfe8d	0.975153	Eukaryota	Unassigned	Unassigned	Unassigned	Unassigned	Unassigned	Unassigned	Unassigned	Unassigned	0	0	0	0	0	0	0	0	0	0	0	0	0	0	0	46	0	0	0	0	0	0	0	0	0	0	0	0	0	0	0	0	0	0	0	0	0	0	0
3058ae7df75c10f0dafa9a8a0fa93ef9	0.759764	Unassigned	Unassigned	Unassigned	Unassigned	Unassigned	Unassigned	Unassigned	Unassigned	Unassigned	0	0	0	0	0	0	0	0	0	0	0	25	0	0	0	0	0	0	0	0	0	0	0	0	0	0	0	0	0	0	0	0	0	0	0	0	0	0	0
305d4c50ef065f37dab0fc233b1d0cc0	0.974898	Eukaryota	Unassigned	Unassigned	Unassigned	Unassigned	Unassigned	Unassigned	Unassigned	Unassigned	0	0	0	0	0	0	0	0	0	0	0	12	0	0	0	0	0	0	0	0	0	0	0	0	0	0	0	0	0	0	0	0	0	0	0	0	0	0	0
306e1070bd3546b0c2ef3ac350f6a95a	0.901838	Eukaryota	Unassigned	Unassigned	Unassigned	Unassigned	Unassigned	Unassigned	Unassigned	Unassigned	0	0	0	0	0	0	0	0	0	0	0	0	0	0	0	0	0	0	0	0	0	0	0	0	0	0	0	0	0	0	0	0	53	0	0	0	0	0	0
307273ce9f15ddbbc2ca9715ad91d413	0.96407	Eukaryota	Unassigned	Unassigned	Unassigned	Unassigned	Unassigned	Unassigned	Unassigned	Unassigned	0	0	0	0	0	0	0	0	0	0	0	0	0	0	0	0	0	0	0	0	0	0	0	11	0	0	0	0	0	0	0	0	0	0	0	0	0	0	0
3077c24b4f1f04cdcc0805044b932889	0.769901	Eukaryota	Unassigned	Unassigned	Unassigned	Unassigned	Unassigned	Unassigned	Unassigned	Unassigned	0	0	0	0	0	0	0	0	35	0	0	0	0	0	0	0	0	0	0	0	0	0	0	0	0	0	0	0	0	0	0	0	0	0	0	0	0	0	0
30963adebfa98702074ca396112a414a	0.968153	Eukaryota	Unassigned	Unassigned	Unassigned	Unassigned	Unassigned	Unassigned	Unassigned	Unassigned	0	0	13	0	0	0	0	0	0	0	0	0	0	0	0	0	0	0	0	0	0	0	0	0	0	0	0	0	0	0	0	0	0	0	0	0	0	0	0
30a75e2fbb2f2208dd2e68cdaf813a07	0.756192	Eukaryota	Obazoa	Opisthokonta	Metazoa	Unassigned	Unassigned	Unassigned	Unassigned	Unassigned	0	0	0	0	0	0	0	0	0	0	0	0	0	0	0	0	0	0	0	0	0	0	0	0	0	0	0	0	0	0	0	0	0	0	0	0	0	0	0
30bfe0fd456918dc3733eb06b3854b48	0.752368	Eukaryota	Obazoa	Opisthokonta	Unassigned	Unassigned	Unassigned	Unassigned	Unassigned	Unassigned	0	0	0	0	0	0	0	0	6	0	0	0	0	0	0	0	0	0	0	0	0	0	0	0	0	0	0	0	0	0	0	0	0	0	0	0	0	0	0
30c3bf08c426bb9206d27562f6862343	0.706065	Bacteria	PANNAM	Proteobacteria	Proteobacteria	Alphaproteobacteria	Unassigned	Unassigned	Unassigned	Unassigned	0	0	0	0	0	0	0	0	0	0	0	0	0	0	0	0	0	0	0	16	0	0	0	0	0	0	0	0	0	0	0	0	0	0	0	0	0	0	0
30cc905b208449ca54029667c97b051b	0.981915	Eukaryota	Unassigned	Unassigned	Unassigned	Unassigned	Unassigned	Unassigned	Unassigned	Unassigned	0	0	0	0	0	0	0	0	0	0	0	0	0	19	0	0	0	0	0	0	0	0	0	0	0	0	0	0	0	0	0	0	0	0	0	0	0	0	0
30db7024270362b7b116a3ba9632bc98	0.769529	Eukaryota	Obazoa	Opisthokonta	Fungi	Ascomycota	Saccharomycotina	Saccharomycetales	Unassigned	Unassigned	0	0	0	0	0	0	0	0	0	0	0	0	0	0	0	0	0	0	0	0	0	0	0	0	0	0	0	0	0	5	0	0	0	0	0	0	0	0	0
30de396ae854577e0dc228126b3d182b	0.988602	Eukaryota	Obazoa	Opisthokonta	Fungi	Basidiomycota	Agaricomycotina	Agaricomycetes	Unassigned	Unassigned	0	0	0	0	0	0	0	0	0	0	0	0	0	0	0	0	0	0	0	0	0	0	186	0	0	0	0	0	0	0	0	0	0	0	0	0	0	78	65
30de41cdf8dc3fc4769fd66d5407aa9c	0.748436	Eukaryota	Obazoa	Opisthokonta	Metazoa	Unassigned	Unassigned	Unassigned	Unassigned	Unassigned	0	0	0	0	0	0	0	0	0	0	0	0	0	0	0	0	0	0	0	0	0	0	0	0	0	0	0	0	0	0	0	0	0	7	0	0	0	0	0
30e29750d048ce104cfbebab0de9e1ac	0.713042	Eukaryota	Obazoa	Opisthokonta	Unassigned	Unassigned	Unassigned	Unassigned	Unassigned	Unassigned	0	0	0	0	0	0	0	0	0	0	0	0	0	0	0	0	0	2	0	0	0	0	0	0	0	0	0	0	0	0	0	0	0	0	0	0	0	0	0
30e81c37074161ee8694b85c7ef2cb08	0.974068	Eukaryota	Unassigned	Unassigned	Unassigned	Unassigned	Unassigned	Unassigned	Unassigned	Unassigned	0	0	0	0	0	0	0	0	0	0	0	0	0	0	0	0	0	0	80	0	0	0	0	0	0	0	0	0	0	0	0	0	0	0	0	0	0	0	0
30e969047867e8e3b69d9138ffc6f163	0.950332	Unassigned	Unassigned	Unassigned	Unassigned	Unassigned	Unassigned	Unassigned	Unassigned	Unassigned	0	0	0	0	0	0	0	0	0	0	5	0	0	0	0	0	0	0	0	0	0	0	0	0	0	0	0	0	0	0	0	0	0	0	0	0	0	0	0
30ebc1e403729ffc9af81e58bd9f7c4b	0.781074	Eukaryota	Obazoa	Opisthokonta	Unassigned	Unassigned	Unassigned	Unassigned	Unassigned	Unassigned	0	17	0	0	0	0	0	0	0	0	0	0	0	0	0	0	0	0	0	0	0	0	0	0	0	0	0	0	0	0	0	0	0	0	0	0	0	0	0
30ebd7361cb2b60ce8fc009a61045446	0.981346	Eukaryota	Unassigned	Unassigned	Unassigned	Unassigned	Unassigned	Unassigned	Unassigned	Unassigned	0	0	0	0	0	0	0	0	0	0	0	0	0	0	0	0	0	0	0	0	0	0	0	0	0	0	0	0	0	0	0	0	0	0	10	0	0	4	0
30f5ee45698df51c5687ceed1b9b5414	0.963062	Eukaryota	Unassigned	Unassigned	Unassigned	Unassigned	Unassigned	Unassigned	Unassigned	Unassigned	0	0	0	0	0	0	0	0	0	0	0	0	0	0	0	0	0	0	0	0	0	0	0	0	0	0	0	0	0	0	0	0	0	0	0	0	0	33	0
310fa0f2013705d5f2a09df40faf6cec	0.907236	Eukaryota	Obazoa	Opisthokonta	Fungi	Basidiomycota	Agaricomycotina	Agaricomycetes	Unassigned	Unassigned	0	0	0	0	0	0	0	0	0	0	0	0	0	0	0	0	0	10	0	0	0	0	0	0	0	17	0	0	0	0	0	0	0	0	0	0	0	25	0
311ac61d31a56a64aa635e207cd58509	0.990173	Eukaryota	Obazoa	Opisthokonta	Fungi	Ascomycota	Saccharomycotina	Saccharomycetales	Geotrichum	Geotrichum_sp.	0	0	0	0	0	0	0	0	0	0	4	0	0	0	0	0	0	0	0	0	0	0	0	0	0	0	0	0	0	0	0	0	0	0	0	0	0	0	0
312ea5e2abee387ed89358fee5dceae1	0.745128	Eukaryota	Obazoa	Opisthokonta	Unassigned	Unassigned	Unassigned	Unassigned	Unassigned	Unassigned	0	0	0	0	0	0	0	0	39	0	0	0	0	0	0	0	0	0	0	0	0	0	0	0	0	0	0	0	0	0	0	0	0	0	0	0	0	0	0
31313ad10457e8c45c28267e1cc7be9e	0.948425	Eukaryota	Unassigned	Unassigned	Unassigned	Unassigned	Unassigned	Unassigned	Unassigned	Unassigned	0	0	0	0	0	0	0	0	0	0	0	0	0	0	0	0	0	0	0	0	0	0	0	0	0	0	0	0	0	0	0	0	0	0	0	0	0	5	0
31444e27c9ad325a9499a1a31c0da822	0.983362	Eukaryota	Obazoa	Opisthokonta	Metazoa	Nematoda	Chromadorea	Haliplectoidea	Rhabdolaimus	Rhabdolaimus_aquaticus	0	0	0	0	0	0	0	0	0	0	0	0	0	0	0	0	0	0	0	0	0	0	0	0	0	0	0	0	0	0	0	0	0	0	0	0	0	0	0
314fdacc6e0c5fcaa5486874294e3590	0.981361	Eukaryota	Unassigned	Unassigned	Unassigned	Unassigned	Unassigned	Unassigned	Unassigned	Unassigned	0	0	0	0	0	0	0	0	0	0	0	0	0	0	0	0	0	0	0	0	0	0	0	0	0	0	0	0	0	25	0	0	0	0	0	0	0	0	0
315170fc04821ebf20209dd4291f9f0e	0.775976	Unassigned	Unassigned	Unassigned	Unassigned	Unassigned	Unassigned	Unassigned	Unassigned	Unassigned	0	0	0	0	0	0	0	0	0	0	0	0	0	0	0	0	0	0	0	0	0	0	191	0	0	0	0	0	0	0	0	0	0	0	0	0	0	0	0
315bbc2050e229ffc3ab5bc8f0ba6f2e	0.950596	Eukaryota	Obazoa	Opisthokonta	Fungi	Basidiomycota	Agaricomycotina	Agaricomycetes	Unassigned	Unassigned	0	0	0	0	0	0	0	0	0	0	0	0	0	0	0	0	0	0	0	0	0	0	0	5	0	0	0	0	0	0	0	0	0	0	0	0	0	0	0
316be330857f4193de0d0aaf8b3c0e94	0.970259	Eukaryota	Unassigned	Unassigned	Unassigned	Unassigned	Unassigned	Unassigned	Unassigned	Unassigned	0	70	0	0	0	0	0	0	0	0	0	0	0	0	0	0	0	0	0	0	0	0	0	0	0	0	0	0	0	0	0	0	0	0	0	0	0	0	0
317a6da270b14e47d3b0046befd73ff6	0.984408	Eukaryota	Unassigned	Unassigned	Unassigned	Unassigned	Unassigned	Unassigned	Unassigned	Unassigned	0	0	0	0	0	0	0	0	0	0	5	0	0	0	0	0	0	0	0	0	0	0	0	0	0	0	0	0	0	0	0	0	0	0	0	0	0	0	0
31801a5f81a2666bcc87bed428c51497	0.979312	Eukaryota	Unassigned	Unassigned	Unassigned	Unassigned	Unassigned	Unassigned	Unassigned	Unassigned	0	0	0	0	0	0	0	0	0	12	0	0	0	0	0	0	0	0	0	0	0	0	0	0	0	0	0	0	0	0	0	0	0	0	0	0	0	0	0
31854c93e4e98f8703f3c261c5539749	0.915623	Unassigned	Unassigned	Unassigned	Unassigned	Unassigned	Unassigned	Unassigned	Unassigned	Unassigned	0	0	0	0	0	0	0	0	0	0	0	0	0	0	0	2	0	0	0	0	0	0	0	0	0	0	0	0	0	0	0	0	0	0	0	0	0	0	0
31933efb7ddedbd606a7be9c391c65a4	0.968009	Eukaryota	Unassigned	Unassigned	Unassigned	Unassigned	Unassigned	Unassigned	Unassigned	Unassigned	0	0	0	0	0	0	0	0	0	0	0	0	0	0	0	0	0	0	0	0	0	15	0	0	0	0	0	0	0	0	0	0	0	0	0	0	0	0	0
3196bfe700d8f71cafb802f1fcf7a50c	0.639316	Unassigned	Unassigned	Unassigned	Unassigned	Unassigned	Unassigned	Unassigned	Unassigned	Unassigned	0	0	0	0	0	0	0	0	7	0	0	0	0	0	0	0	0	0	0	0	0	0	0	0	0	0	0	0	0	0	0	0	0	0	0	0	0	0	0
31985801650d12dce5c6acb9636c719c	0.717247	Eukaryota	Obazoa	Opisthokonta	Metazoa	Unassigned	Unassigned	Unassigned	Unassigned	Unassigned	0	0	0	0	0	0	4	0	0	0	0	0	0	0	0	0	10	7	0	8	0	0	37	0	0	0	0	0	0	0	0	0	45	254	0	0	0	0	0
319c2a2f0afd5687ccd43020728811da	0.982808	Eukaryota	Unassigned	Unassigned	Unassigned	Unassigned	Unassigned	Unassigned	Unassigned	Unassigned	0	0	0	0	0	0	0	0	0	0	0	0	0	0	0	0	0	0	0	0	0	0	0	0	0	0	0	0	0	0	0	0	0	0	0	0	0	0	7
31a9e3d5f42101992573fe53b975434b	0.882564	Eukaryota	Obazoa	Opisthokonta	Fungi	Ascomycota	Saccharomycotina	Saccharomycetales	Unassigned	Unassigned	0	0	0	0	0	0	0	0	0	0	0	0	0	0	17	0	0	0	0	0	0	0	0	0	0	0	0	0	0	0	0	0	0	0	0	0	0	0	0
31c039570ab06597da5669fec735c05f	0.900084	Eukaryota	Obazoa	Opisthokonta	Fungi	Ascomycota	Pezizomycotina	Dothideomycetes	Unassigned	Unassigned	0	0	0	0	0	0	0	0	0	0	0	0	0	0	0	0	0	0	0	0	0	0	0	0	0	0	0	0	0	0	137	0	0	0	0	0	0	0	0
31c74a606d2c5e2d9b390bbf73516344	0.895131	Eukaryota	Unassigned	Unassigned	Unassigned	Unassigned	Unassigned	Unassigned	Unassigned	Unassigned	0	0	0	0	0	0	0	0	0	0	0	0	0	0	0	0	0	0	0	0	0	0	0	0	0	4	0	0	0	0	0	0	0	0	0	0	0	0	0
31df7d73a4ac3f7c77c06013c58a6cdd	0.983165	Eukaryota	Unassigned	Unassigned	Unassigned	Unassigned	Unassigned	Unassigned	Unassigned	Unassigned	0	0	0	0	0	0	0	0	0	0	0	0	0	0	0	0	0	0	0	0	0	0	0	0	0	0	150	0	0	0	0	0	0	0	0	0	0	0	0
31fd93b83e492af090fe3dc3192fdade	0.791676	Eukaryota	Obazoa	Opisthokonta	Unassigned	Unassigned	Unassigned	Unassigned	Unassigned	Unassigned	0	0	0	0	0	0	0	0	0	0	0	0	0	0	0	0	0	0	0	13	0	0	0	0	0	0	0	0	0	0	0	0	0	0	0	0	0	0	0
32011c89c03c3234cfc3595b32d7c694	0.940869	Eukaryota	Unassigned	Unassigned	Unassigned	Unassigned	Unassigned	Unassigned	Unassigned	Unassigned	0	0	0	0	0	0	0	0	0	0	0	0	0	0	0	0	0	0	0	9	0	0	0	0	0	0	0	0	0	0	0	0	0	0	0	0	0	0	0
320c799e26aa1f6935cbf03efaca4f3f	0.728557	Eukaryota	Obazoa	Opisthokonta	Fungi	Ascomycota	Saccharomycotina	Saccharomycetales	Lachancea	Lachancea_lanzarotensis	0	0	0	0	0	0	0	0	0	0	0	0	0	0	0	21	0	0	0	0	0	0	0	0	0	0	0	0	0	0	0	0	0	0	0	0	0	0	0
32150c11bb591415004eef3702e3176b	0.821255	Bacteria	PANNAM	Proteobacteria	Proteobacteria	Alphaproteobacteria	Paracaedibacterales	Paracaedibacteraceae	Candidatus_Odyssella	Candidatus_Odyssella_sp.	0	0	0	0	0	0	0	0	0	0	0	0	0	0	0	0	4	0	0	0	0	0	0	0	0	0	0	0	0	0	0	0	0	0	0	0	0	0	0
3218bf48082fce2690862eb6cf1a145c	0.953665	Eukaryota	Obazoa	Opisthokonta	Fungi	Basidiomycota	Agaricomycotina	Agaricomycetes	Unassigned	Unassigned	0	0	0	0	0	0	0	0	0	0	0	0	0	0	0	0	0	0	0	0	0	0	0	0	0	34	0	0	0	0	0	0	0	0	0	0	0	0	0
321c2dc9407c6576b714091d4ae2efa2	0.781204	Eukaryota	Obazoa	Opisthokonta	Fungi	Ascomycota	Pezizomycotina	Orbiliomycetes	Arthrobotrys	Unassigned	0	0	0	0	0	0	0	0	0	0	0	0	0	0	0	0	0	0	0	0	0	0	0	0	0	0	0	0	0	0	0	0	0	0	0	0	14	0	0
3237f6bc684c150a029645601353a3c2	0.976183	Eukaryota	Unassigned	Unassigned	Unassigned	Unassigned	Unassigned	Unassigned	Unassigned	Unassigned	0	0	0	0	0	0	0	0	0	0	0	0	0	0	0	0	0	0	0	0	0	0	0	0	0	0	0	0	0	0	0	0	0	0	0	0	0	7	0
3238e13fdde1cea5647bc9b06f1b0c5f	0.98451	Eukaryota	Unassigned	Unassigned	Unassigned	Unassigned	Unassigned	Unassigned	Unassigned	Unassigned	0	0	0	0	0	0	0	0	0	0	0	0	0	0	0	0	0	0	0	0	0	0	0	0	0	0	0	0	0	0	0	0	0	0	0	0	0	3	0
324d206ea0b2cda1a98dcbb15462d828	0.777773	Eukaryota	Obazoa	Opisthokonta	Unassigned	Unassigned	Unassigned	Unassigned	Unassigned	Unassigned	0	0	0	0	0	0	0	0	0	0	0	0	0	0	0	0	0	0	0	0	0	0	0	0	0	0	0	0	0	0	0	0	0	0	0	0	0	0	0
3252795b0238369af243c77fa002f3a5	0.76584	Eukaryota	Obazoa	Opisthokonta	Metazoa	Unassigned	Unassigned	Unassigned	Unassigned	Unassigned	0	0	0	0	10	0	0	0	0	0	0	0	0	0	0	0	0	0	0	0	0	0	0	0	0	0	0	0	0	0	0	0	0	0	0	0	0	0	0
325b50e13f0fc99cbe2716aafd9c044b	0.558758	Unassigned	Unassigned	Unassigned	Unassigned	Unassigned	Unassigned	Unassigned	Unassigned	Unassigned	0	0	0	0	0	0	0	0	0	0	0	0	0	0	0	0	0	0	16	0	0	0	0	0	0	0	0	0	0	0	0	0	0	0	0	0	0	0	0
325fea314acc32b7afd61c5617a22268	0.748451	Eukaryota	Obazoa	Opisthokonta	Fungi	Ascomycota	Pezizomycotina	Eurotiomycetes	Exophiala	Unassigned	0	0	0	0	0	0	0	0	14	0	0	0	0	0	0	0	0	0	0	0	0	0	0	0	0	0	0	0	0	0	0	0	0	0	0	0	0	0	0
3265507ac7a8741c2c33300bde97e622	0.945245	Eukaryota	Unassigned	Unassigned	Unassigned	Unassigned	Unassigned	Unassigned	Unassigned	Unassigned	0	0	0	0	0	0	0	0	0	0	0	0	0	0	0	0	0	0	0	0	0	0	0	0	0	0	0	41	0	0	0	0	0	0	0	0	0	0	0
326873478d25b5ca9bf6da5d0cd88285	0.97336	Eukaryota	Unassigned	Unassigned	Unassigned	Unassigned	Unassigned	Unassigned	Unassigned	Unassigned	0	14	0	0	37	0	0	0	0	0	0	0	0	36	0	0	0	0	0	0	0	0	0	0	0	0	0	0	0	0	0	0	0	0	0	0	0	0	0
326e52e0ba1b8d61634a4fda92c20373	0.971599	Eukaryota	Unassigned	Unassigned	Unassigned	Unassigned	Unassigned	Unassigned	Unassigned	Unassigned	0	0	0	0	0	0	0	0	0	0	0	0	0	0	0	0	0	0	0	0	0	0	0	0	0	0	0	0	0	0	0	0	0	0	0	0	0	6	0
32723ac95835614d2bc6a55616134a6a	0.795352	Eukaryota	Obazoa	Opisthokonta	Unassigned	Unassigned	Unassigned	Unassigned	Unassigned	Unassigned	0	0	0	0	0	0	0	0	0	0	0	0	0	0	0	0	0	0	0	0	0	0	0	0	0	0	0	0	0	0	0	0	0	0	0	0	0	0	0
3283adf0afcb8a2327e1e8e0436057ed	0.992343	Eukaryota	Obazoa	Opisthokonta	Fungi	Ascomycota	Pezizomycotina	Leotiomycetes	Unassigned	Unassigned	0	0	0	0	0	0	0	0	0	0	0	0	0	0	0	0	0	0	0	0	0	0	0	0	0	0	0	0	0	0	0	0	0	0	0	0	0	12	20
3292c47a60eb06fb17ccd75cef81683c	0.956483	Eukaryota	Archaeplastida	Streptophyta	Streptophyta	Embryophyceae	Embryophyceae	EmbryophyceaeX	Unassigned	Unassigned	0	0	0	0	0	0	0	0	0	0	0	0	0	0	0	0	0	0	0	0	0	0	0	0	0	0	0	0	0	0	0	0	0	0	0	0	10	0	0
3294ab71df6646d13cc2a8044ac491f5	0.757852	Eukaryota	Obazoa	Opisthokonta	Metazoa	Unassigned	Unassigned	Unassigned	Unassigned	Unassigned	0	0	0	0	0	0	0	0	0	0	0	0	0	0	0	0	0	0	0	0	0	0	0	0	0	0	0	0	0	0	0	0	0	0	0	0	0	0	30
32981345b095670cff887a82bd5bc7a8	0.734827	Eukaryota	Obazoa	Opisthokonta	Unassigned	Unassigned	Unassigned	Unassigned	Unassigned	Unassigned	0	0	0	0	0	0	0	0	0	0	0	0	0	0	0	0	0	0	0	0	0	0	0	0	0	18	0	0	0	0	0	0	0	0	0	0	0	0	0
329acff922a088d69b5fa488e6fb38c3	0.977553	Eukaryota	Unassigned	Unassigned	Unassigned	Unassigned	Unassigned	Unassigned	Unassigned	Unassigned	0	0	0	0	0	0	0	0	0	0	0	0	0	0	16	0	0	0	0	0	0	0	0	0	0	0	0	0	0	0	0	0	0	0	0	0	0	0	0
329db3e17a63301c244010f22e31c85e	0.951966	Eukaryota	Unassigned	Unassigned	Unassigned	Unassigned	Unassigned	Unassigned	Unassigned	Unassigned	0	0	0	0	0	0	12	0	0	0	0	0	0	0	0	0	0	0	0	0	0	0	0	0	0	0	0	0	0	0	0	0	0	0	0	0	0	0	0
32a268c8b8f64b7e36c2d4f2eeef5375	0.942746	Eukaryota	TSAR	Alveolata	Apicomplexa	Gregarinomorphea	Eugregarinorida	Gregarinidae	Leidyana2	Leidyana2_sp.	0	0	0	0	0	0	0	0	0	0	0	0	0	0	0	0	0	0	0	0	0	0	0	0	0	0	0	0	0	0	0	0	0	0	0	0	0	0	7
32ade509c552b898671173be864a4076	0.970172	Eukaryota	Unassigned	Unassigned	Unassigned	Unassigned	Unassigned	Unassigned	Unassigned	Unassigned	0	0	0	0	18	0	0	0	0	0	0	0	0	0	0	0	0	0	0	0	0	0	0	0	0	0	0	0	0	0	0	0	0	0	0	0	0	0	0
32b93b945f1dbbd54c6d8d565e90e26d	0.703418	Eukaryota	Obazoa	Opisthokonta	Metazoa	Unassigned	Unassigned	Unassigned	Unassigned	Unassigned	0	0	0	0	0	0	0	0	0	0	69	0	0	0	0	0	0	0	0	0	0	0	0	0	0	0	0	0	0	0	0	0	0	0	0	0	0	3	5
32c3199a087e18c742935b8a3e2d79ad	0.926125	Bacteria	PANNAM	Proteobacteria	Proteobacteria	Gammaproteobacteria	Enterobacteriales	Enterobacteriaceae	Enterobacter	Enterobacter_hormaechei	0	0	0	0	0	0	0	0	7	0	0	0	0	0	0	0	0	0	0	0	0	0	0	0	0	0	0	0	0	0	0	0	0	0	0	0	0	0	0
32e34f29bba32104f9939801f08a30e1	0.887471	Eukaryota	Unassigned	Unassigned	Unassigned	Unassigned	Unassigned	Unassigned	Unassigned	Unassigned	0	0	0	0	0	0	0	0	0	0	0	0	0	0	0	0	0	0	0	0	0	0	0	0	0	12	0	0	0	0	0	0	0	0	0	0	0	0	0
32ed4c8fbc58ec192c62f08e7592def4	0.871735	Eukaryota	Unassigned	Unassigned	Unassigned	Unassigned	Unassigned	Unassigned	Unassigned	Unassigned	0	0	0	0	0	0	0	0	0	0	0	0	0	0	0	0	0	0	0	0	0	0	0	0	0	0	0	0	0	0	0	0	0	0	94	0	0	0	0
32fa6bc62de5fc0c6679c90497fa411c	0.87879	Unassigned	Unassigned	Unassigned	Unassigned	Unassigned	Unassigned	Unassigned	Unassigned	Unassigned	0	2	0	0	0	0	0	0	0	0	0	0	0	0	0	0	0	0	0	0	0	0	0	0	0	0	0	0	0	0	0	0	0	0	0	0	0	0	0
32faac6e3d6b22fd4c66c8bac6d0b10b	0.96589	Eukaryota	Unassigned	Unassigned	Unassigned	Unassigned	Unassigned	Unassigned	Unassigned	Unassigned	0	0	0	0	0	0	0	0	3	0	0	0	0	0	0	0	0	0	0	0	0	0	0	0	0	0	0	0	0	0	0	0	0	0	0	0	0	0	0
331015ad9ac26f10f7ec6db546a2b6e1	0.93508	Unassigned	Unassigned	Unassigned	Unassigned	Unassigned	Unassigned	Unassigned	Unassigned	Unassigned	0	0	0	0	0	0	0	0	0	0	0	0	0	0	0	0	0	0	0	16	0	0	0	0	0	0	0	0	0	0	0	0	0	0	0	0	0	0	0
3317cffeeab36440e563a31d0d77512c	0.947819	Eukaryota	Obazoa	Opisthokonta	Fungi	Basidiomycota	Agaricomycotina	Agaricomycetes	Unassigned	Unassigned	0	0	0	0	0	0	0	0	0	0	0	0	0	0	0	0	0	0	0	0	0	0	0	0	0	0	0	0	0	0	82	0	0	0	0	0	0	0	5
331f11f93c0e6b0988557d9623cd9293	0.720458	Eukaryota	Obazoa	Opisthokonta	Fungi	Basidiomycota	Agaricomycotina	Tremellomycetes	Unassigned	Unassigned	0	0	17	0	0	0	0	0	0	0	0	0	0	0	0	0	0	0	0	0	0	0	0	0	0	0	0	0	0	0	0	0	0	0	0	0	0	0	0
33281c93eb7c27768fc973fdfde7965e	0.86283	Unassigned	Unassigned	Unassigned	Unassigned	Unassigned	Unassigned	Unassigned	Unassigned	Unassigned	0	0	0	0	0	0	0	0	0	0	0	0	0	5	0	0	0	0	0	0	0	0	0	0	0	0	0	0	0	0	0	0	0	0	0	0	0	0	0
33336f6814171fdb01bdfa8719dceb76	0.722402	Eukaryota	Obazoa	Opisthokonta	Unassigned	Unassigned	Unassigned	Unassigned	Unassigned	Unassigned	0	0	0	0	0	0	0	0	0	0	0	0	0	0	0	0	0	0	0	0	0	0	0	0	0	0	0	0	0	0	0	0	0	13	0	0	0	0	0
3337e8625c5c57f834bdcaf4002b48e9	0.850089	Eukaryota	TSAR	Alveolata	Ciliophora	Unassigned	Unassigned	Unassigned	Unassigned	Unassigned	0	0	0	0	0	0	0	0	0	0	0	0	0	0	0	0	0	0	0	0	0	0	0	0	0	0	0	0	0	0	0	0	0	0	0	0	0	0	0
334aec805b477d3bffce71b8495d244e	0.700901	Eukaryota	Obazoa	Opisthokonta	Metazoa	Unassigned	Unassigned	Unassigned	Unassigned	Unassigned	0	0	0	0	0	0	0	0	0	7	0	0	0	0	0	0	0	0	0	0	0	0	0	0	0	0	0	0	0	0	0	0	0	0	0	0	0	0	0
334d03319c4044c8351be72e2a0796b4	0.747579	Eukaryota	Obazoa	Opisthokonta	Metazoa	Unassigned	Unassigned	Unassigned	Unassigned	Unassigned	0	0	0	0	0	0	0	0	0	0	0	0	0	0	0	0	0	0	0	0	0	0	0	0	0	0	0	0	0	0	0	23	0	0	0	0	0	0	0
334ed39ed54d51c700ffb696accfde4d	0.976924	Eukaryota	Unassigned	Unassigned	Unassigned	Unassigned	Unassigned	Unassigned	Unassigned	Unassigned	0	0	0	0	0	0	0	0	0	0	0	11	0	0	0	0	0	0	0	0	0	0	0	0	0	0	0	0	0	0	0	0	0	0	0	0	0	0	0
3352d8aa38e5aa2ae56c0edce0a170e8	0.81663	Eukaryota	Obazoa	Opisthokonta	Metazoa	Unassigned	Unassigned	Unassigned	Unassigned	Unassigned	0	0	0	0	0	0	0	0	0	0	0	0	0	0	0	0	0	0	0	0	0	0	0	0	0	0	0	0	0	0	0	0	0	0	0	0	0	0	0
3358cfc129133959cc011a5d522b6f78	0.952654	Eukaryota	Archaeplastida	Streptophyta	Streptophyta	Embryophyceae	Embryophyceae	EmbryophyceaeX	Unassigned	Unassigned	0	0	0	0	0	0	0	0	0	0	0	0	0	0	0	0	0	0	0	0	0	0	0	0	0	0	0	0	0	6	0	0	0	0	0	0	0	0	0
335c418a2a1f7914fc70847354d484b2	0.776006	Eukaryota	Obazoa	Opisthokonta	Metazoa	Unassigned	Unassigned	Unassigned	Unassigned	Unassigned	0	0	0	0	0	0	0	0	0	0	0	0	0	0	0	22	0	0	0	0	0	0	0	0	0	0	0	0	0	0	0	0	0	0	0	0	0	0	0
3367aaacc384e6c51c9de3256a5e5acc	0.874698	Eukaryota	Unassigned	Unassigned	Unassigned	Unassigned	Unassigned	Unassigned	Unassigned	Unassigned	0	0	0	0	0	0	0	0	0	0	0	0	0	0	0	0	0	7	0	0	0	0	0	0	0	0	0	0	0	0	0	0	0	0	0	0	0	0	0
33712bd9c8a53e1673afd8f21f895650	0.920591	Eukaryota	Unassigned	Unassigned	Unassigned	Unassigned	Unassigned	Unassigned	Unassigned	Unassigned	0	0	0	0	0	0	0	0	0	0	0	0	0	0	0	0	0	0	0	0	0	0	0	0	0	0	0	104	0	0	0	0	0	0	0	0	0	0	0
33800604fdd7443bd4f27ce74321ce70	0.927893	Eukaryota	Archaeplastida	Streptophyta	Streptophyta	Embryophyceae	Embryophyceae	EmbryophyceaeX	Unassigned	Unassigned	0	0	0	0	0	0	0	0	0	0	0	0	0	0	0	0	0	0	0	0	0	0	0	0	0	0	0	0	0	2	0	0	0	0	0	0	0	0	0
3389df682d6a2a82335f84d41d19c772	0.896223	Eukaryota	Unassigned	Unassigned	Unassigned	Unassigned	Unassigned	Unassigned	Unassigned	Unassigned	0	0	0	0	0	0	0	0	0	0	0	0	0	0	0	0	0	0	0	0	0	0	0	0	0	0	0	0	0	0	0	0	0	0	0	0	0	0	0
33a2c9d1e2a7234aee515a80270f4340	0.972752	Eukaryota	Unassigned	Unassigned	Unassigned	Unassigned	Unassigned	Unassigned	Unassigned	Unassigned	0	0	0	0	0	0	0	0	0	0	0	0	0	0	0	0	0	0	0	0	0	0	0	0	0	0	0	0	0	0	0	0	0	0	0	0	0	7	0
33ac946e84f0ee8c5c2edc41724dc0a6	0.791436	Eukaryota	Obazoa	Opisthokonta	Fungi	Ascomycota	Pezizomycotina	Dothideomycetes	Unassigned	Unassigned	0	0	0	0	0	0	0	0	0	0	0	0	0	0	0	0	0	0	0	0	9	0	0	0	0	0	0	0	0	0	0	0	0	0	0	0	0	0	0
33bb4b01d2ddd90e44bb8c043b1b2142	0.818193	Eukaryota	Obazoa	Opisthokonta	Metazoa	Unassigned	Unassigned	Unassigned	Unassigned	Unassigned	0	0	0	0	0	0	0	0	0	0	0	0	0	0	0	0	0	0	0	0	0	0	0	0	0	0	0	0	0	0	0	0	0	0	0	0	0	0	0
33bf8c94d5e0dee6b1b812768700d212	0.893781	Eukaryota	Obazoa	Opisthokonta	Fungi	Basidiomycota	Agaricomycotina	Agaricomycetes	Unassigned	Unassigned	0	0	0	0	0	0	0	0	0	0	0	0	0	0	0	0	0	0	0	0	0	0	0	0	0	0	0	0	0	0	0	0	0	0	0	0	0	0	7
33c192d95cb143463ccc48179b962058	0.90131	Unassigned	Unassigned	Unassigned	Unassigned	Unassigned	Unassigned	Unassigned	Unassigned	Unassigned	0	0	0	0	0	0	15	0	0	0	0	0	0	0	0	0	0	0	0	0	0	0	0	0	0	0	0	0	0	0	0	0	0	0	0	0	0	0	0
33c44ab15957da1318b7ad7271c16bcb	0.788898	Bacteria	PANNAM	Proteobacteria	Proteobacteria	Gammaproteobacteria	Pseudomonadales	Moraxellaceae	Enhydrobacter	Enhydrobacter_sp.	0	0	0	0	0	0	0	0	0	0	0	0	0	0	0	0	0	0	0	0	0	0	10	0	0	0	0	0	0	0	0	0	0	0	0	0	0	0	0
33d099ced7a74490fa8746e6546c2ece	0.971476	Eukaryota	Unassigned	Unassigned	Unassigned	Unassigned	Unassigned	Unassigned	Unassigned	Unassigned	0	0	0	0	0	0	0	6	0	0	0	0	0	0	0	0	0	0	0	0	0	0	0	0	0	0	0	0	0	0	0	0	0	0	0	0	0	0	0
33d132a9bafeae86f559ad7b95ff061b	0.572856	Unassigned	Unassigned	Unassigned	Unassigned	Unassigned	Unassigned	Unassigned	Unassigned	Unassigned	0	0	0	0	0	0	0	0	0	0	0	0	0	0	0	0	0	4	0	0	0	0	0	0	0	0	0	0	0	0	0	0	0	0	0	0	0	0	0
33d36f2171ba30cc8feb34833c28b559	0.967321	Eukaryota	Unassigned	Unassigned	Unassigned	Unassigned	Unassigned	Unassigned	Unassigned	Unassigned	0	0	0	0	0	0	0	0	0	0	0	0	0	0	0	0	0	0	0	0	0	0	0	0	0	0	0	0	0	0	0	0	0	0	0	89	0	0	0
33db243b6bdba1b1307aedeeb35cd781	0.977352	Eukaryota	Unassigned	Unassigned	Unassigned	Unassigned	Unassigned	Unassigned	Unassigned	Unassigned	0	0	0	0	0	0	0	0	0	0	0	0	0	0	0	0	0	0	0	0	0	0	0	0	0	0	0	0	0	0	0	0	0	0	17	0	0	0	0
33e1cadb2ecb999d10909698aa7cd89e	0.82134	Eukaryota	Obazoa	Opisthokonta	Fungi	Ascomycota	Pezizomycotina	Eurotiomycetes	Penicillium	Unassigned	0	0	0	0	0	0	0	0	0	0	0	0	0	0	0	0	0	0	0	0	0	0	0	0	0	0	0	0	0	0	0	0	0	0	0	0	0	0	0
33eca6beb6cdb195c277c3249a3f8c99	0.991356	Eukaryota	Unassigned	Unassigned	Unassigned	Unassigned	Unassigned	Unassigned	Unassigned	Unassigned	0	8	0	0	0	21	0	0	0	0	0	16	0	0	0	0	0	0	0	0	0	0	0	0	0	0	0	0	14	13	0	0	0	0	0	0	0	0	0
33f70503ae81bd6e598d45aae663f030	0.909174	Eukaryota	Unassigned	Unassigned	Unassigned	Unassigned	Unassigned	Unassigned	Unassigned	Unassigned	0	0	0	0	0	0	0	10	0	0	0	0	0	0	0	0	0	0	0	0	0	0	0	0	0	0	0	0	0	0	0	0	0	0	0	0	0	0	0
340000607fbf8a42446f455b0f0cf912	0.929785	Eukaryota	Archaeplastida	Streptophyta	Streptophyta	Embryophyceae	Embryophyceae	EmbryophyceaeX	Unassigned	Unassigned	0	24	0	0	0	0	0	0	0	0	0	0	0	0	0	0	0	0	0	0	0	0	0	0	0	0	0	0	0	0	0	0	0	0	0	0	0	0	0
340a8e89bb6ee02c858b17f294e090ea	0.359334	Unassigned	Unassigned	Unassigned	Unassigned	Unassigned	Unassigned	Unassigned	Unassigned	Unassigned	0	0	0	0	0	0	0	0	0	0	0	0	0	0	0	0	0	0	0	0	0	0	0	0	0	6	0	0	0	0	0	0	0	0	0	0	0	0	0
340ae100b96e9ff99c4c6ad12587bf0b	0.899525	Unassigned	Unassigned	Unassigned	Unassigned	Unassigned	Unassigned	Unassigned	Unassigned	Unassigned	0	0	0	0	0	0	0	0	0	0	0	0	0	0	0	0	1	0	0	0	0	0	0	0	0	0	0	0	0	0	0	0	0	0	0	0	0	0	0
340d4d43134fdad7d14fd3e26d324b93	0.835463	Eukaryota	Obazoa	Opisthokonta	Unassigned	Unassigned	Unassigned	Unassigned	Unassigned	Unassigned	0	0	0	0	0	0	0	0	0	0	0	0	0	0	0	0	0	0	0	0	0	0	0	0	0	0	0	0	0	0	0	0	0	0	0	0	0	0	3
340ef0b2c8066323da321b9c087b48f1	0.789416	Eukaryota	Obazoa	Opisthokonta	Metazoa	Unassigned	Unassigned	Unassigned	Unassigned	Unassigned	0	0	0	0	0	0	0	0	0	0	0	0	0	0	0	0	0	0	0	0	0	0	0	0	0	0	0	22	0	0	0	0	0	0	0	0	0	0	0
341e44007266a629164612e8ccc7f71c	0.764505	Bacteria	PANNAM	Proteobacteria	Proteobacteria	Gammaproteobacteria	Enterobacteriales	Enterobacteriaceae	Unassigned	Unassigned	0	0	0	0	0	33	0	0	0	0	0	0	0	0	0	0	0	0	0	0	0	0	0	0	0	0	0	0	0	0	0	0	0	0	0	0	0	0	0
342dce2f86090b2acf1f108ab69b6f62	0.525478	Unassigned	Unassigned	Unassigned	Unassigned	Unassigned	Unassigned	Unassigned	Unassigned	Unassigned	0	0	0	0	0	0	0	0	0	0	0	0	0	0	0	0	0	0	0	19	0	0	0	0	0	0	0	0	0	0	0	0	0	0	0	0	0	0	0
342de2b6246bf01fd8f7474ccc309b1b	0.910649	Unassigned	Unassigned	Unassigned	Unassigned	Unassigned	Unassigned	Unassigned	Unassigned	Unassigned	0	0	0	45	0	0	0	0	0	0	0	0	0	0	0	0	0	0	0	0	0	0	0	0	0	0	0	0	0	0	0	0	0	0	0	0	0	0	0
343436438efefdd7a4a7d73a1021abaa	0.85844	Eukaryota	Unassigned	Unassigned	Unassigned	Unassigned	Unassigned	Unassigned	Unassigned	Unassigned	0	0	0	0	0	0	0	0	0	0	0	0	0	0	0	0	0	0	0	0	0	0	0	0	0	0	0	0	0	55	0	0	0	0	0	0	0	0	0
343549427727d549ff1d3ee8056854ec	0.74679	Eukaryota	Obazoa	Opisthokonta	Metazoa	Unassigned	Unassigned	Unassigned	Unassigned	Unassigned	0	0	0	0	0	0	0	0	0	0	0	0	0	0	0	0	0	0	0	0	0	0	0	0	0	0	0	0	0	0	0	0	0	0	0	0	0	0	0
34405434e87499a1307bec0c4448b9a0	0.513286	Unassigned	Unassigned	Unassigned	Unassigned	Unassigned	Unassigned	Unassigned	Unassigned	Unassigned	0	0	0	0	0	0	3	0	0	0	0	0	0	0	0	0	0	0	0	0	0	0	0	0	0	0	0	0	0	0	0	0	0	0	0	0	0	0	0
344124bca0104d834b05110877f60d83	0.761852	Eukaryota	Obazoa	Opisthokonta	Unassigned	Unassigned	Unassigned	Unassigned	Unassigned	Unassigned	0	0	0	0	0	0	0	0	0	0	0	0	0	0	0	0	0	0	0	0	0	0	0	0	0	0	0	0	2	0	0	0	0	0	0	0	0	0	0
344f3d3c2203ebb84d205279e64fba62	0.703078	Eukaryota	Obazoa	Opisthokonta	Fungi	Basidiomycota	Pucciniomycotina	Pucciniomycetes	Pileolaria	Pileolaria_toxicodendri	0	0	0	0	0	0	0	0	0	0	0	0	0	0	0	0	0	0	0	0	0	0	0	0	0	0	0	0	0	0	0	0	0	0	0	0	0	5	6
34525724afaa9cdba36863d5917bbede	0.973749	Eukaryota	Unassigned	Unassigned	Unassigned	Unassigned	Unassigned	Unassigned	Unassigned	Unassigned	0	0	0	0	0	0	0	0	0	0	0	0	0	0	0	0	11	0	0	8	31	0	0	0	0	0	0	0	0	0	0	0	0	0	0	0	0	0	0
346dd708c6efb3fb62e37ac68a3eb1ef	0.906539	Eukaryota	Unassigned	Unassigned	Unassigned	Unassigned	Unassigned	Unassigned	Unassigned	Unassigned	0	0	0	0	0	0	0	0	0	0	0	0	0	0	0	0	0	0	21	0	0	0	0	0	0	0	0	0	0	0	0	0	0	0	0	0	0	0	0
346ebd80f78d6e79949f0a3d4616cfe1	0.348603	Unassigned	Unassigned	Unassigned	Unassigned	Unassigned	Unassigned	Unassigned	Unassigned	Unassigned	0	0	0	0	0	0	0	0	28	0	0	0	0	0	0	0	0	0	0	0	0	0	0	0	0	0	0	0	0	0	0	0	0	0	0	0	0	0	0
347d114a663faae9bcc371ff215524c2	0.356964	Unassigned	Unassigned	Unassigned	Unassigned	Unassigned	Unassigned	Unassigned	Unassigned	Unassigned	0	0	0	0	0	0	0	0	0	0	0	0	0	0	0	0	0	0	0	0	0	0	0	0	0	0	0	0	0	0	0	0	22	0	0	0	0	0	0
348221f04183c20e78b0b15e7c8ad931	0.98335	Eukaryota	Unassigned	Unassigned	Unassigned	Unassigned	Unassigned	Unassigned	Unassigned	Unassigned	0	0	0	0	0	22	0	0	0	0	0	0	0	0	0	0	0	0	0	0	0	0	0	0	0	0	0	0	0	0	0	0	0	0	0	0	0	0	0
3493d2d5066b741154cec73b4a96487a	0.916681	Unassigned	Unassigned	Unassigned	Unassigned	Unassigned	Unassigned	Unassigned	Unassigned	Unassigned	0	0	0	0	0	0	0	0	0	0	0	0	0	25	0	0	0	0	0	0	0	0	0	0	0	0	0	0	0	0	0	0	0	0	0	0	0	0	0
34a2e6f559177155a0ce287f02eb8554	0.938254	Unassigned	Unassigned	Unassigned	Unassigned	Unassigned	Unassigned	Unassigned	Unassigned	Unassigned	0	0	0	0	0	0	0	0	0	0	0	0	0	0	0	0	0	0	0	0	9	0	0	0	0	0	0	0	0	0	0	0	0	0	0	0	0	0	0
34a421f4e6d794ab2e8d0830407a980e	0.927998	Unassigned	Unassigned	Unassigned	Unassigned	Unassigned	Unassigned	Unassigned	Unassigned	Unassigned	0	0	0	0	0	0	0	69	0	0	0	0	0	0	0	0	0	0	0	0	0	0	0	0	0	0	0	0	0	0	0	0	0	0	0	0	0	0	0
34a8d1e2fc04eb74c9e8cf35d5d1ddcd	0.960615	Eukaryota	Unassigned	Unassigned	Unassigned	Unassigned	Unassigned	Unassigned	Unassigned	Unassigned	0	0	0	0	0	0	0	0	0	0	0	0	0	0	0	0	0	0	0	8	0	0	0	0	0	0	0	0	0	0	0	0	0	0	0	0	0	0	0
34b12688879c08d6658ef3d2c96b76ad	0.773789	Unassigned	Unassigned	Unassigned	Unassigned	Unassigned	Unassigned	Unassigned	Unassigned	Unassigned	0	0	0	0	0	0	0	0	0	0	0	0	0	0	0	0	0	0	0	0	0	0	0	0	0	4	0	0	0	0	0	0	0	0	0	0	0	0	0
34b4bd37573a3b213ac2914e68185915	0.974135	Eukaryota	Unassigned	Unassigned	Unassigned	Unassigned	Unassigned	Unassigned	Unassigned	Unassigned	0	0	0	0	0	0	0	0	0	0	0	0	0	0	0	0	0	0	0	0	0	0	0	0	0	0	0	0	0	0	0	0	0	0	0	0	0	0	0
34bfaabe307db4f1b77dd9bad23d7eab	0.96744	Eukaryota	Obazoa	Opisthokonta	Metazoa	Arthropoda	Hexapoda	Insecta	Unassigned	Unassigned	0	0	0	0	0	0	0	0	0	0	0	0	0	0	0	0	51	0	0	45	0	0	0	0	0	0	0	0	0	0	0	0	0	0	0	0	0	3	0
34cdd00db68e214fb16633b1287de561	0.959189	Eukaryota	Unassigned	Unassigned	Unassigned	Unassigned	Unassigned	Unassigned	Unassigned	Unassigned	0	0	0	0	0	0	15	0	0	0	0	0	0	0	0	0	0	0	0	0	0	0	0	0	0	0	0	0	0	0	0	0	0	0	0	0	0	0	0
34d58c56b63b8959111ec3ba21c8b689	0.461971	Unassigned	Unassigned	Unassigned	Unassigned	Unassigned	Unassigned	Unassigned	Unassigned	Unassigned	0	0	0	0	0	0	0	0	0	0	0	0	0	0	0	0	0	0	0	0	0	0	0	0	0	0	0	0	0	0	15	0	0	0	0	0	0	0	0
34d646ea8f2844d922f5c712b0ae991a	0.962804	Eukaryota	Obazoa	Opisthokonta	Fungi	Basidiomycota	Agaricomycotina	Agaricomycetes	Unassigned	Unassigned	0	0	0	0	0	0	0	0	0	0	0	0	0	0	0	0	11	0	0	12	0	0	0	0	0	0	0	0	0	0	0	0	0	0	0	0	0	0	0
34dc971d7cf77039290a4cead947ba7e	0.750704	Eukaryota	Obazoa	Opisthokonta	Fungi	Basidiomycota	Agaricomycotina	Agaricomycetes	Hyphodontia	Hyphodontia_rimosissima	0	0	0	0	0	0	0	0	0	0	0	0	0	0	0	0	0	0	0	0	0	0	0	0	0	0	0	0	0	0	0	0	0	0	21	0	0	0	0
34e6dfc672e7a2ce414dc6082e55f4c9	0.993842	Eukaryota	Unassigned	Unassigned	Unassigned	Unassigned	Unassigned	Unassigned	Unassigned	Unassigned	0	0	0	0	0	0	0	0	0	0	0	0	0	0	0	0	0	0	0	0	0	0	0	0	0	0	0	0	0	0	0	0	0	6	0	0	0	0	0
34ef18e81a6f87ca9cb6eb18f2ff92fd	0.969967	Eukaryota	Unassigned	Unassigned	Unassigned	Unassigned	Unassigned	Unassigned	Unassigned	Unassigned	0	0	0	0	0	0	2	0	0	0	0	0	0	0	0	0	0	0	0	0	0	0	0	0	0	0	0	0	0	0	0	0	0	0	0	0	0	0	0
34ef469a016133908a5f70ab7cec4719	0.939822	Eukaryota	Unassigned	Unassigned	Unassigned	Unassigned	Unassigned	Unassigned	Unassigned	Unassigned	0	0	0	0	0	0	0	0	0	0	0	0	0	0	0	0	0	0	0	0	0	0	0	0	0	0	0	29	0	0	0	0	0	0	0	0	0	0	0
34efc118649840a94903ea0cb35e0dbc	0.986631	Eukaryota	Unassigned	Unassigned	Unassigned	Unassigned	Unassigned	Unassigned	Unassigned	Unassigned	0	0	0	0	0	0	0	0	0	0	0	0	0	0	0	0	0	0	0	0	0	0	0	0	0	0	0	0	0	0	0	0	0	0	0	0	0	0	0
34eff4e856c447ea68fcde9403063ddc	0.783259	Eukaryota	Obazoa	Opisthokonta	Metazoa	Unassigned	Unassigned	Unassigned	Unassigned	Unassigned	0	0	0	0	0	0	0	0	0	0	7	0	0	0	0	0	0	0	0	0	0	0	0	0	0	0	0	0	0	0	0	0	0	0	0	0	0	0	0
34fb7f8594dbf6b13e5f4fefcdb02844	0.937261	Eukaryota	Obazoa	Opisthokonta	Fungi	Basidiomycota	Pucciniomycotina	Agaricostilbomycetes	Bensingtonia	Bensingtonia_changbaiensis	0	0	0	0	0	0	0	0	0	0	0	0	0	0	0	0	0	0	0	0	0	0	0	0	0	0	0	0	0	0	0	0	0	0	0	0	0	0	25
350537476ef8f5fdb67d5f22b562bb85	0.891063	Eukaryota	Unassigned	Unassigned	Unassigned	Unassigned	Unassigned	Unassigned	Unassigned	Unassigned	0	0	0	0	0	0	0	0	0	0	0	0	0	0	0	0	0	0	0	0	0	0	0	0	0	135	0	0	0	0	0	0	0	0	0	0	0	0	0
3505d746d3b6014cbc243065a085ad75	0.705989	Eukaryota	Obazoa	Opisthokonta	Metazoa	Unassigned	Unassigned	Unassigned	Unassigned	Unassigned	0	0	0	0	0	0	0	0	0	0	0	0	0	0	11	0	0	0	0	0	0	0	0	0	0	0	0	0	0	0	0	0	0	0	0	0	0	0	0
3508b868c595b67ff841e274f624d56f	0.976772	Eukaryota	Unassigned	Unassigned	Unassigned	Unassigned	Unassigned	Unassigned	Unassigned	Unassigned	0	0	0	0	0	0	0	0	0	0	0	0	0	0	0	0	0	0	0	0	0	39	0	0	0	0	0	0	0	0	0	0	0	0	0	0	0	0	0
3509a15b118b042eb4687f11c0672c0d	0.789602	Eukaryota	Archaeplastida	Streptophyta	Streptophyta	Embryophyceae	Embryophyceae	EmbryophyceaeX	Unassigned	Unassigned	0	0	0	0	0	0	0	0	0	0	0	17	0	0	0	0	0	0	0	0	0	0	0	0	0	0	0	0	0	0	0	0	0	0	0	0	0	0	0
35142e8af156093972974b0f1dce7d22	0.862131	Eukaryota	Obazoa	Opisthokonta	Fungi	Unassigned	Unassigned	Unassigned	Unassigned	Unassigned	0	0	14	0	0	0	0	0	0	0	0	0	0	0	0	0	0	0	0	0	0	0	0	0	0	0	0	0	0	0	0	0	0	0	0	0	0	0	0
35172fbad94f8b8fec8f56d8560a7954	0.50867	Unassigned	Unassigned	Unassigned	Unassigned	Unassigned	Unassigned	Unassigned	Unassigned	Unassigned	0	0	0	0	0	0	0	0	0	0	0	0	0	0	0	0	0	0	0	0	0	0	0	0	0	0	0	0	0	0	0	0	44	0	0	0	0	0	0
351bd28b58d658a30de083614f704613	0.922774	Unassigned	Unassigned	Unassigned	Unassigned	Unassigned	Unassigned	Unassigned	Unassigned	Unassigned	0	0	0	0	0	0	0	0	0	0	0	0	0	0	0	0	0	0	0	0	0	0	0	0	0	0	0	0	0	0	0	0	0	0	0	0	0	0	0
351fa59a34ab7094a3c61eae90b8eb5a	0.718336	Eukaryota	Obazoa	Opisthokonta	Fungi	Basidiomycota	Agaricomycotina	Unassigned	Unassigned	Unassigned	0	0	0	0	0	0	0	0	0	0	0	0	0	0	0	0	0	0	0	0	0	0	0	0	0	0	0	0	0	0	0	0	0	0	12	0	0	0	4
35275a42be3acb1a5c6b68acce97cc95	0.757952	Bacteria	PVC	Planctomycetes	Planctomycetes	Planctomycetacia	Planctomycetales	Rubinisphaeraceae	Rubinisphaeraceae	Rubinisphaeraceae_sp.	0	0	0	0	0	0	0	0	0	0	0	0	0	0	0	0	0	0	0	0	0	0	0	0	0	0	0	0	0	0	0	0	0	0	0	0	0	0	0
352d6370312f67fbe3f895658d7a13bc	0.949565	Eukaryota	Unassigned	Unassigned	Unassigned	Unassigned	Unassigned	Unassigned	Unassigned	Unassigned	0	0	0	0	0	0	0	0	0	59	0	0	0	0	0	0	0	0	0	0	0	0	0	0	0	0	0	0	0	0	0	0	0	0	0	0	0	0	0
3537399d807819b3c6b908cb4480026b	0.702924	Eukaryota	Obazoa	Opisthokonta	Fungi	Ascomycota	Saccharomycotina	Saccharomycetales	Unassigned	Unassigned	0	0	0	0	0	16	0	0	0	0	0	0	0	0	0	0	0	0	0	0	0	0	0	0	0	0	0	0	0	0	0	0	0	0	0	0	0	0	0
353c6a1165e6dff31d1a1afb4cbce4b7	0.951532	Eukaryota	Unassigned	Unassigned	Unassigned	Unassigned	Unassigned	Unassigned	Unassigned	Unassigned	0	0	0	0	0	0	0	0	0	0	0	0	0	0	0	0	0	0	0	0	0	0	0	0	0	0	0	0	0	0	0	0	0	0	0	0	0	9	9
354782ff4a883d3cf3c3be9bf2b5601c	0.465398	Unassigned	Unassigned	Unassigned	Unassigned	Unassigned	Unassigned	Unassigned	Unassigned	Unassigned	0	0	0	0	0	0	0	0	0	0	0	0	0	0	0	0	10	0	0	0	0	0	0	0	0	0	0	0	0	0	0	0	0	0	0	0	0	0	0
355d141281058999d4000b67c24b65ba	0.9713	Eukaryota	Unassigned	Unassigned	Unassigned	Unassigned	Unassigned	Unassigned	Unassigned	Unassigned	0	0	0	0	0	0	0	0	0	0	0	0	0	0	0	0	0	0	0	0	0	0	0	0	0	0	0	0	0	0	0	0	0	0	0	0	0	0	38
356a14008c0aaf303350f655d228e554	0.967501	Eukaryota	Unassigned	Unassigned	Unassigned	Unassigned	Unassigned	Unassigned	Unassigned	Unassigned	0	0	0	0	0	0	24	0	0	0	0	0	0	0	0	0	0	0	0	0	0	0	0	0	0	0	0	0	0	0	0	0	0	0	0	0	0	0	0
358789348354a6cc517a8ad980b5b908	0.984625	Eukaryota	Unassigned	Unassigned	Unassigned	Unassigned	Unassigned	Unassigned	Unassigned	Unassigned	0	0	0	0	0	0	0	0	0	0	0	0	0	13	0	0	0	0	0	0	0	0	0	0	0	0	0	0	0	0	0	0	0	0	0	0	0	0	0
35928f25f25f982b73ddf8a47e9b2b2b	0.961059	Eukaryota	Unassigned	Unassigned	Unassigned	Unassigned	Unassigned	Unassigned	Unassigned	Unassigned	0	0	0	0	0	0	0	0	0	0	0	13	0	0	0	0	0	0	0	0	0	0	0	0	0	0	0	0	0	0	0	0	0	0	0	0	0	0	0
3597f8650f35d7fb6a687559bf91d155	0.946744	Eukaryota	Unassigned	Unassigned	Unassigned	Unassigned	Unassigned	Unassigned	Unassigned	Unassigned	0	1	0	0	0	0	0	0	0	0	0	0	0	0	0	0	0	0	0	0	0	0	0	0	0	0	0	0	0	0	0	0	0	0	0	0	0	0	0
359cf43fefa8bf321f79e7451d3f513a	0.842261	Eukaryota	Obazoa	Opisthokonta	Metazoa	Unassigned	Unassigned	Unassigned	Unassigned	Unassigned	0	0	0	0	0	0	0	0	0	0	0	0	0	11	0	0	0	0	0	0	0	0	0	0	0	0	0	0	0	0	0	0	0	0	0	0	0	0	0
359fc2eb531c5f4bde8ac524eaea8718	0.809723	Eukaryota	Obazoa	Opisthokonta	Fungi	Unassigned	Unassigned	Unassigned	Unassigned	Unassigned	0	0	8	0	0	0	0	0	0	0	0	0	0	0	0	0	0	0	0	0	0	0	0	0	0	0	0	0	0	0	0	0	0	0	0	0	0	0	0
35a524d262b4b849253f3c697e88ef2a	0.797076	Eukaryota	Obazoa	Opisthokonta	Metazoa	Unassigned	Unassigned	Unassigned	Unassigned	Unassigned	0	0	0	0	0	0	0	0	0	0	0	0	0	0	0	0	3	0	0	0	0	0	0	0	0	0	0	0	0	0	0	0	0	0	0	0	0	0	0
35a8f944557183f3caab548aae7e3814	0.744223	Eukaryota	Obazoa	Opisthokonta	Metazoa	Unassigned	Unassigned	Unassigned	Unassigned	Unassigned	0	10	0	0	0	0	0	0	0	0	0	0	0	0	0	0	0	0	0	0	0	0	0	0	0	0	0	0	0	0	0	0	0	0	0	0	0	0	0
35ae763079419dd2ee6c4adc240d28d8	0.979296	Eukaryota	Unassigned	Unassigned	Unassigned	Unassigned	Unassigned	Unassigned	Unassigned	Unassigned	0	0	0	0	0	0	0	0	0	0	5	0	0	0	0	0	0	0	0	0	0	0	0	0	0	0	0	0	0	0	0	0	0	0	0	0	0	0	0
35b8f281f885cda4971b012636d88fc0	0.844667	Bacteria	PANNAM	Proteobacteria	Proteobacteria	Gammaproteobacteria	Pasteurellales	Pasteurellaceae	Unassigned	Unassigned	0	0	0	0	0	0	0	0	0	0	0	0	0	0	0	0	57	0	0	0	0	0	0	0	0	0	0	0	0	0	0	0	0	0	0	0	0	0	0
35bc01c308c91e8c514f7b7671d61c3b	0.872923	Eukaryota	Unassigned	Unassigned	Unassigned	Unassigned	Unassigned	Unassigned	Unassigned	Unassigned	0	0	0	0	0	0	0	0	0	0	0	0	0	0	0	15	0	0	0	0	0	0	0	0	0	0	0	0	0	0	0	0	0	0	0	0	0	0	0
35be954be63ee0f13792f1782c1bdad9	0.742626	Eukaryota	Obazoa	Opisthokonta	Metazoa	Unassigned	Unassigned	Unassigned	Unassigned	Unassigned	0	0	0	0	0	0	0	0	0	0	0	0	0	0	0	0	0	0	0	0	0	0	0	0	0	0	0	0	0	0	0	0	0	0	195	0	0	0	0
35dc24f4a5946337dfd6464d1bffb103	0.948913	Eukaryota	Unassigned	Unassigned	Unassigned	Unassigned	Unassigned	Unassigned	Unassigned	Unassigned	0	7	0	0	0	0	0	0	0	0	0	0	0	0	0	0	0	0	0	0	0	0	0	0	0	0	0	0	0	0	0	0	0	0	0	0	0	0	0
35dd8b6fe3eb06cbe5e56f2a4e7778dc	0.998824	Eukaryota	Unassigned	Unassigned	Unassigned	Unassigned	Unassigned	Unassigned	Unassigned	Unassigned	0	0	0	0	0	0	0	0	0	0	0	0	0	0	0	0	0	0	0	0	0	49	0	0	0	0	0	0	0	0	0	0	0	0	0	0	0	0	0
35e82a47421f11648ab653fdb9eef96b	0.502772	Unassigned	Unassigned	Unassigned	Unassigned	Unassigned	Unassigned	Unassigned	Unassigned	Unassigned	0	0	0	0	0	0	0	0	0	0	0	0	0	0	0	0	0	0	0	0	12	0	0	0	0	0	0	0	0	0	0	0	0	0	0	0	0	0	0
35edade48674ce11808729e66997f7ef	0.885468	Eukaryota	Obazoa	Opisthokonta	Fungi	Unassigned	Unassigned	Unassigned	Unassigned	Unassigned	12	0	0	0	0	0	0	0	0	0	0	0	0	0	0	0	0	0	0	0	0	0	0	0	0	0	0	0	0	0	0	0	0	0	0	0	0	0	0
35efcb1992dbca9ab40d01868e9c386d	0.991926	Eukaryota	Unassigned	Unassigned	Unassigned	Unassigned	Unassigned	Unassigned	Unassigned	Unassigned	0	0	0	0	0	0	0	0	0	0	0	0	0	0	0	0	0	0	0	0	0	0	0	0	0	0	0	0	0	0	0	0	0	0	13	0	0	0	0
3603fe50c73eae828758c350f47685c4	0.85391	Unassigned	Unassigned	Unassigned	Unassigned	Unassigned	Unassigned	Unassigned	Unassigned	Unassigned	0	0	0	0	0	0	0	0	0	0	0	0	0	16	0	0	0	0	0	0	0	0	0	0	0	0	0	0	0	0	0	0	0	0	0	0	0	0	0
3604bba1cd3576c49bfb9d882992a972	0.72615	Eukaryota	Obazoa	Opisthokonta	Fungi	Unassigned	Unassigned	Unassigned	Unassigned	Unassigned	0	0	0	0	0	0	0	0	0	0	0	0	0	13	0	0	0	0	0	0	0	0	0	0	0	0	0	0	0	0	0	0	0	0	0	0	0	0	0
360624e597ec657429bf276ca613018f	0.98291	Eukaryota	Unassigned	Unassigned	Unassigned	Unassigned	Unassigned	Unassigned	Unassigned	Unassigned	0	0	0	0	0	0	0	0	0	0	0	0	0	0	0	0	0	0	0	0	28	0	0	0	0	0	0	0	0	0	0	0	0	0	0	0	0	0	0
36092a3f9762bcc9fd38efb1a920a9f3	0.981058	Eukaryota	Unassigned	Unassigned	Unassigned	Unassigned	Unassigned	Unassigned	Unassigned	Unassigned	0	17	0	0	0	0	0	0	0	0	0	0	0	0	0	0	0	0	0	0	0	0	0	0	0	0	0	0	0	0	0	0	0	0	0	0	0	0	0
3616d82483e7cfb49393c257b4b5b31e	0.962182	Eukaryota	Unassigned	Unassigned	Unassigned	Unassigned	Unassigned	Unassigned	Unassigned	Unassigned	0	0	0	0	0	0	0	0	0	0	0	0	0	0	0	0	0	0	0	0	0	0	0	0	0	0	0	0	0	0	0	0	16	0	0	0	0	0	0
3632ac5ea340466c4fa3bc7ba1b965b7	0.716059	Eukaryota	Archaeplastida	Unassigned	Unassigned	Unassigned	Unassigned	Unassigned	Unassigned	Unassigned	0	0	0	0	0	0	0	0	0	0	0	0	0	0	0	0	0	0	0	0	0	0	0	0	0	0	0	0	0	0	0	0	28	0	0	0	0	0	0
363d9ebd173d02c6984892f873e297a4	0.90695	Eukaryota	Archaeplastida	Streptophyta	Streptophyta	Embryophyceae	Embryophyceae	EmbryophyceaeX	Unassigned	Unassigned	0	0	0	12	0	0	0	0	0	0	0	0	0	0	0	0	0	0	0	0	0	0	0	0	0	0	0	0	0	0	0	0	0	0	0	0	0	0	0
364064e9cc362572b0b08b99ed0e52f2	0.984498	Eukaryota	Unassigned	Unassigned	Unassigned	Unassigned	Unassigned	Unassigned	Unassigned	Unassigned	0	0	0	0	0	0	8	0	0	0	0	0	0	0	0	0	0	0	0	0	0	0	0	0	0	0	0	0	0	0	0	0	0	0	0	0	0	0	0
3646a5148f84f65707b8a9cc5f7ddf5b	0.929162	Eukaryota	Unassigned	Unassigned	Unassigned	Unassigned	Unassigned	Unassigned	Unassigned	Unassigned	0	0	0	0	0	0	0	0	0	0	9	0	0	0	0	0	0	0	0	0	0	0	0	0	0	0	0	0	0	0	0	0	0	0	0	0	0	0	0
364aa9a658b4054d84eedacc546c57aa	0.82498	Eukaryota	Unassigned	Unassigned	Unassigned	Unassigned	Unassigned	Unassigned	Unassigned	Unassigned	0	0	0	0	0	0	0	0	0	8	0	0	0	0	0	0	0	0	0	0	0	0	0	0	0	0	0	0	0	0	0	0	0	0	0	0	0	0	0
366194fe42c21b375f299547bde4bd88	0.917871	Eukaryota	Unassigned	Unassigned	Unassigned	Unassigned	Unassigned	Unassigned	Unassigned	Unassigned	0	0	0	0	0	0	0	0	0	0	0	0	0	0	0	0	8	0	0	0	0	0	0	0	0	0	0	0	0	0	0	0	0	0	0	0	0	0	0
366b855c3eb220ed3528277aef801487	0.777384	Eukaryota	Obazoa	Opisthokonta	Metazoa	Unassigned	Unassigned	Unassigned	Unassigned	Unassigned	0	0	0	0	0	0	0	0	0	0	0	0	0	0	0	0	0	0	0	0	0	0	0	0	0	26	0	0	0	0	0	0	0	0	0	0	0	0	0
366d934664ae32e23e63b511ccf01f6e	0.571252	Unassigned	Unassigned	Unassigned	Unassigned	Unassigned	Unassigned	Unassigned	Unassigned	Unassigned	0	0	0	0	0	0	0	0	0	0	0	0	0	0	0	0	0	0	0	0	0	0	0	0	0	0	0	0	0	0	0	0	0	0	47	0	0	0	0
367455dbc857909ad34be7cd150531bd	0.937814	Eukaryota	Obazoa	Opisthokonta	Fungi	Ascomycota	Pezizomycotina	Dothideomycetes	Unassigned	Unassigned	0	0	0	0	0	0	0	0	0	0	0	0	0	0	0	0	0	0	0	0	0	0	0	0	0	0	0	0	0	0	0	0	0	0	0	10	0	0	0
3688f8d41ba9759268560fbfac2aa532	0.888514	Eukaryota	Unassigned	Unassigned	Unassigned	Unassigned	Unassigned	Unassigned	Unassigned	Unassigned	0	0	0	0	0	0	0	0	4	0	0	0	0	0	0	0	0	0	0	0	0	0	0	0	0	0	0	0	0	0	0	0	0	0	0	0	0	0	0
368f32b4cb969d073deea1ee14bbaacf	0.869413	Eukaryota	Unassigned	Unassigned	Unassigned	Unassigned	Unassigned	Unassigned	Unassigned	Unassigned	0	0	0	0	0	0	0	0	0	0	0	0	0	13	0	0	0	0	0	0	0	0	0	0	0	0	0	0	0	0	0	0	0	0	0	0	0	0	0
36939c4f612a8e8e8213c34208e7da4e	0.874596	Eukaryota	Obazoa	Opisthokonta	Metazoa	Unassigned	Unassigned	Unassigned	Unassigned	Unassigned	0	0	0	0	0	0	0	0	0	0	0	0	0	0	0	0	0	0	0	0	0	2	0	0	0	0	0	0	0	0	0	0	0	0	0	0	0	0	0
369bdfedd3994e400b4e067afb822c4e	0.747447	Unassigned	Unassigned	Unassigned	Unassigned	Unassigned	Unassigned	Unassigned	Unassigned	Unassigned	0	0	0	0	0	12	0	0	0	0	0	0	0	0	0	0	0	0	0	0	0	0	0	0	0	0	0	0	0	0	0	0	0	0	0	0	0	0	0
36aad210b76ede6d049705a119562f92	0.895312	Eukaryota	Obazoa	Opisthokonta	Fungi	Ascomycota	Pezizomycotina	Dothideomycetes	Unassigned	Unassigned	0	0	0	0	0	0	0	0	0	0	0	0	0	0	0	0	0	3	0	0	0	0	0	0	0	0	0	0	0	0	0	0	0	0	0	0	0	0	0
36acb5e3729c0cb460689921f53b8648	0.923703	Eukaryota	Obazoa	Opisthokonta	Fungi	Ascomycota	Pezizomycotina	Leotiomycetes	Unassigned	Unassigned	0	0	0	0	0	0	0	0	0	0	0	0	0	0	0	0	8	0	0	10	0	0	0	0	0	0	0	0	0	0	0	0	0	0	0	0	0	0	0
36b0c879b2e86be89631c1b0fdece23b	0.956441	Unassigned	Unassigned	Unassigned	Unassigned	Unassigned	Unassigned	Unassigned	Unassigned	Unassigned	0	0	0	0	0	0	0	0	0	0	0	0	0	0	0	0	0	0	0	0	0	0	0	0	0	0	0	0	0	0	0	0	0	0	0	0	0	0	9
36b5108a1f62332bf494ef3460da7760	0.946998	Eukaryota	Unassigned	Unassigned	Unassigned	Unassigned	Unassigned	Unassigned	Unassigned	Unassigned	0	0	0	0	0	0	0	0	0	0	0	0	0	0	0	0	0	4	0	0	0	0	0	0	0	0	0	0	0	0	0	0	0	0	0	0	0	0	0
36bb5e8ad7a37c508b8a0ada951b4351	0.493626	Unassigned	Unassigned	Unassigned	Unassigned	Unassigned	Unassigned	Unassigned	Unassigned	Unassigned	0	0	0	0	0	0	0	0	0	85	0	0	0	0	0	0	0	0	0	0	0	0	0	0	0	0	0	0	0	0	0	0	0	0	0	0	0	0	0
36c492776d785a20342b761250305150	0.76494	Eukaryota	Obazoa	Opisthokonta	Metazoa	Unassigned	Unassigned	Unassigned	Unassigned	Unassigned	0	0	0	0	0	0	0	0	0	0	0	0	0	0	13	0	0	0	0	0	0	0	0	0	0	0	0	0	0	0	0	0	0	0	0	0	0	0	0
36c927d19f723822c384f28405e464fe	0.953433	Bacteria	PANNAM	Proteobacteria	Proteobacteria	Gammaproteobacteria	Enterobacteriales	Enterobacteriaceae	Enterobacter	Enterobacter_hormaechei	23	0	0	0	0	0	0	0	0	0	0	0	0	0	0	0	0	0	0	0	0	0	0	0	0	0	0	0	0	0	0	0	0	0	0	0	0	0	0
36cf3ec6ecd624e1a8e3c5c62164084d	0.861349	Eukaryota	TSAR	Stramenopiles	Gyrista	Unassigned	Unassigned	Unassigned	Unassigned	Unassigned	0	0	0	0	0	0	0	0	0	0	0	0	0	0	0	0	0	0	0	0	0	0	0	208	7	165	0	0	0	0	0	0	0	0	0	0	0	0	0
36cfaf37f24fd2bfb907302fadcdbc60	0.684318	Unassigned	Unassigned	Unassigned	Unassigned	Unassigned	Unassigned	Unassigned	Unassigned	Unassigned	0	0	0	0	0	0	0	0	0	0	0	0	0	0	0	0	0	0	0	0	0	0	0	0	0	0	0	0	0	0	0	0	0	0	0	0	0	0	0
36d348d91840b569dbf57683c1e22c3d	0.913239	Eukaryota	Unassigned	Unassigned	Unassigned	Unassigned	Unassigned	Unassigned	Unassigned	Unassigned	0	8	0	0	0	0	0	0	0	0	0	0	0	0	0	0	0	0	0	0	0	0	0	0	0	0	0	0	0	0	0	0	0	0	0	0	0	0	0
36eade0e8ebb8ce9d8761f29d3c98942	0.776286	Unassigned	Unassigned	Unassigned	Unassigned	Unassigned	Unassigned	Unassigned	Unassigned	Unassigned	0	0	0	0	0	0	0	0	0	0	0	0	0	0	98	0	0	0	0	0	0	0	0	0	0	0	0	0	0	0	0	0	0	0	0	0	0	0	0
36ef298d2f17b7fd2ef34682cdf3a801	0.729293	Eukaryota	Obazoa	Opisthokonta	Fungi	Basidiomycota	Agaricomycotina	Agaricomycetes	Unassigned	Unassigned	0	0	0	0	0	0	0	0	0	0	0	0	0	0	0	0	4	0	0	6	0	0	0	0	0	0	0	0	0	0	0	0	0	0	0	0	0	0	9
36f13bc46f00f903455f3d7ce628be6e	0.928715	Eukaryota	Obazoa	Opisthokonta	Fungi	Basidiomycota	Agaricomycotina	Agaricomycetes	Unassigned	Unassigned	0	0	0	0	0	0	0	0	0	0	0	0	0	0	0	0	21	0	0	15	0	0	0	0	0	0	0	147	0	0	0	0	0	0	0	0	0	0	0
36fefb2695e52178bb1d5c48af4878f7	0.74005	Unassigned	Unassigned	Unassigned	Unassigned	Unassigned	Unassigned	Unassigned	Unassigned	Unassigned	0	0	0	0	0	0	0	0	0	0	0	0	0	0	0	0	0	0	0	0	0	0	0	0	0	0	0	0	8	0	0	0	0	0	0	0	0	0	0
3714c29080ec9768042c76aafcbfdd60	0.851508	Eukaryota	Obazoa	Opisthokonta	Unassigned	Unassigned	Unassigned	Unassigned	Unassigned	Unassigned	0	0	0	0	0	0	0	0	0	6	0	0	0	0	0	0	0	0	0	0	0	0	0	0	0	0	0	0	0	0	0	0	0	0	0	0	0	0	0
37222c362c1c11e895ca9d2151e194e0	0.725728	Eukaryota	Obazoa	Opisthokonta	Metazoa	Unassigned	Unassigned	Unassigned	Unassigned	Unassigned	0	0	0	0	0	0	1	0	0	0	0	0	0	0	0	0	0	0	0	0	0	0	0	0	0	0	0	0	0	0	0	0	0	0	0	0	0	0	0
372564d778359da94e410bb210199bf5	0.886084	Eukaryota	Unassigned	Unassigned	Unassigned	Unassigned	Unassigned	Unassigned	Unassigned	Unassigned	0	0	0	0	0	0	0	0	0	16	0	0	0	0	0	0	0	0	0	0	0	0	0	0	0	0	0	0	0	0	0	0	0	0	0	0	0	0	0
3737c59cd209ce5f8f8d8cb58134512c	0.974198	Eukaryota	Unassigned	Unassigned	Unassigned	Unassigned	Unassigned	Unassigned	Unassigned	Unassigned	0	0	0	0	0	0	0	0	0	0	0	0	0	0	0	0	0	0	0	0	0	0	0	0	0	0	0	0	0	0	0	0	11	0	0	0	0	0	0
37435de63efbd8aec67c1b68569880e5	0.827656	Eukaryota	Obazoa	Opisthokonta	Fungi	Basidiomycota	Agaricomycotina	Agaricomycetes	Peniophora	Peniophora_sp.	0	0	0	0	18	0	0	0	0	0	0	0	0	0	0	0	0	0	0	0	0	0	0	0	0	0	0	0	0	0	0	0	0	0	59	84	18	0	0
374bf29eea76460fde04c3c7adefbde8	0.746904	Eukaryota	Obazoa	Opisthokonta	Unassigned	Unassigned	Unassigned	Unassigned	Unassigned	Unassigned	0	0	0	0	0	0	0	0	0	0	0	0	0	0	0	0	0	0	0	0	0	0	0	0	7	0	0	0	0	0	0	0	0	0	0	0	0	0	0
375a05138d785a0af8ca0a90c8a18af6	0.824077	Eukaryota	Obazoa	Opisthokonta	Unassigned	Unassigned	Unassigned	Unassigned	Unassigned	Unassigned	0	0	0	0	0	0	0	0	22	0	0	0	0	0	0	0	0	0	0	0	0	0	0	0	0	0	0	0	0	0	0	0	0	0	0	0	0	0	0
375aa73754bdb48ea3b0904d360aa79d	0.91153	Unassigned	Unassigned	Unassigned	Unassigned	Unassigned	Unassigned	Unassigned	Unassigned	Unassigned	0	0	0	0	0	0	0	0	0	0	0	0	0	0	0	0	0	0	0	0	0	0	0	0	0	0	0	0	0	0	0	0	0	0	0	0	0	8	0
3769975d9eadba1937f456dffdf1ce30	0.913046	Eukaryota	Unassigned	Unassigned	Unassigned	Unassigned	Unassigned	Unassigned	Unassigned	Unassigned	0	0	0	0	0	0	11	0	0	15	0	0	0	0	0	0	0	0	0	0	0	0	0	0	0	0	0	0	0	0	0	0	0	0	0	0	0	0	0
37732b6bc6ff6fc22d3939c6820eaf48	0.926227	Unassigned	Unassigned	Unassigned	Unassigned	Unassigned	Unassigned	Unassigned	Unassigned	Unassigned	0	0	0	0	0	0	0	0	11	0	0	0	0	0	0	0	0	0	0	0	0	0	0	0	0	0	0	0	0	0	0	0	0	0	0	0	0	0	0
377431e3e5a01d955ebf515db50f4954	0.984411	Eukaryota	Unassigned	Unassigned	Unassigned	Unassigned	Unassigned	Unassigned	Unassigned	Unassigned	0	19	0	0	0	0	0	0	0	0	0	0	0	38	0	0	0	0	0	0	0	0	0	0	0	0	0	0	0	0	0	0	0	0	0	0	0	0	0
377699d27b82c98eefb08f9b8748e5a7	0.951056	Eukaryota	Unassigned	Unassigned	Unassigned	Unassigned	Unassigned	Unassigned	Unassigned	Unassigned	0	0	0	0	0	0	0	5	0	0	0	0	0	0	0	0	0	0	0	0	0	0	0	0	0	0	0	0	0	0	0	0	0	0	0	0	0	0	0
377831d062deaf8c33ef349f4bff85d6	0.983464	Eukaryota	Unassigned	Unassigned	Unassigned	Unassigned	Unassigned	Unassigned	Unassigned	Unassigned	0	0	0	0	0	0	0	0	0	0	0	0	7	0	0	0	0	0	0	0	0	0	0	0	0	0	0	0	0	0	0	0	0	0	0	0	0	0	0
377bbb8fe80fa45a5819468ad40c6ba3	0.991233	Eukaryota	Unassigned	Unassigned	Unassigned	Unassigned	Unassigned	Unassigned	Unassigned	Unassigned	0	0	0	0	0	0	0	0	0	0	0	0	0	0	0	30	0	0	0	0	0	0	0	0	0	0	0	0	0	0	0	0	0	0	0	0	0	0	0
377bd33a4420b12fdbed28838d923343	0.794207	Eukaryota	Obazoa	Opisthokonta	Unassigned	Unassigned	Unassigned	Unassigned	Unassigned	Unassigned	0	0	0	0	0	0	0	0	0	0	0	0	0	0	0	0	0	0	0	0	0	0	0	0	0	0	0	0	0	0	0	0	0	0	0	0	0	0	0
3780dc88edb6d747a044e65d62b0052d	0.898011	Eukaryota	Unassigned	Unassigned	Unassigned	Unassigned	Unassigned	Unassigned	Unassigned	Unassigned	0	0	0	0	0	0	0	0	0	0	0	0	0	0	0	0	0	0	0	0	0	0	0	0	0	0	0	0	0	0	0	0	0	63	0	0	0	0	0
378387b70d02094892edebc6af4491c2	0.7864	Eukaryota	TSAR	Alveolata	Apicomplexa	Gregarinomorphea	Eugregarinorida	Gregarinidae	Leidyana2	Unassigned	0	0	0	0	0	0	0	0	0	0	0	0	0	0	0	0	0	0	0	0	0	0	0	0	0	0	0	0	0	0	0	0	0	0	0	0	0	7	0
378bbd00f6bae06864e7671b0a4272ab	0.778813	Eukaryota	Obazoa	Opisthokonta	Metazoa	Unassigned	Unassigned	Unassigned	Unassigned	Unassigned	0	0	0	0	0	0	0	0	0	0	0	0	0	0	0	0	0	0	0	0	0	0	0	0	0	0	0	0	0	0	0	0	0	0	0	0	0	0	0
379b3a7bd711fbf929aabd89d96e166f	0.975247	Eukaryota	Unassigned	Unassigned	Unassigned	Unassigned	Unassigned	Unassigned	Unassigned	Unassigned	0	0	0	0	0	0	0	0	0	0	0	0	0	0	0	0	0	0	0	0	0	0	0	0	0	0	0	0	0	0	0	0	0	0	0	0	0	0	0
379f33ded4810f5955abd9e5bda32350	0.826215	Eukaryota	Obazoa	Opisthokonta	Fungi	Ascomycota	Pezizomycotina	Orbiliomycetes	Unassigned	Unassigned	0	0	0	0	0	0	0	0	0	0	0	0	0	0	0	0	0	0	0	0	0	0	0	0	0	0	0	0	0	0	0	0	0	0	34	0	0	0	0
37a6d7cecc523ea132c866385d343458	0.978	Eukaryota	Unassigned	Unassigned	Unassigned	Unassigned	Unassigned	Unassigned	Unassigned	Unassigned	0	5	0	0	0	0	0	0	0	0	0	0	0	0	0	0	0	0	0	0	0	0	0	0	0	0	0	0	0	0	0	0	0	0	0	0	0	0	0
37b804b85e681203e76ea260aaba4178	0.77501	Eukaryota	Obazoa	Opisthokonta	Fungi	Unassigned	Unassigned	Unassigned	Unassigned	Unassigned	0	0	0	0	10	0	0	0	0	0	0	0	0	15	0	0	0	0	0	0	0	0	0	0	0	0	0	0	0	0	0	0	0	0	0	0	0	0	0
37bcc9577697f38082787255185a8250	0.782912	Bacteria	PANNAM	Proteobacteria	Proteobacteria	Alphaproteobacteria	Rhodobacterales	Rhodobacteraceae	Unassigned	Unassigned	0	0	0	0	0	0	0	0	0	0	0	0	0	0	0	0	0	1	0	0	0	0	0	0	0	0	0	0	0	0	0	0	0	0	0	0	0	0	0
37c1371abc6a7202e3a266f3a7f831b0	0.953319	Eukaryota	Archaeplastida	Streptophyta	Streptophyta	Embryophyceae	Embryophyceae	EmbryophyceaeX	Unassigned	Unassigned	7	0	0	0	0	0	0	0	0	0	0	0	0	0	0	0	0	0	0	0	0	0	0	0	0	0	0	0	0	0	0	0	0	0	0	0	0	0	0
37e486017b14964c5335620c4c1082fd	0.788632	Eukaryota	Obazoa	Opisthokonta	Unassigned	Unassigned	Unassigned	Unassigned	Unassigned	Unassigned	0	0	0	0	0	0	44	29	44	43	0	0	0	0	0	0	24	13	0	24	44	195	32	0	0	0	0	0	0	0	0	5	58	283	0	0	0	51	30
37eed279a9c6758f873c98a7974f4e69	0.745548	Eukaryota	Obazoa	Opisthokonta	Metazoa	Unassigned	Unassigned	Unassigned	Unassigned	Unassigned	0	0	0	0	0	0	0	0	0	0	0	0	0	0	0	0	0	4	0	0	0	0	0	0	0	0	0	0	0	0	0	0	0	0	0	0	0	0	0
37f084a28f95fb5909a8ea1abcd6cc30	0.980133	Eukaryota	Unassigned	Unassigned	Unassigned	Unassigned	Unassigned	Unassigned	Unassigned	Unassigned	0	0	0	0	0	0	0	0	0	0	0	0	0	0	0	0	0	0	0	0	0	0	0	0	0	0	0	0	0	0	0	0	0	5	0	0	0	0	0
37f65837ba1790cccfb7308716e337df	0.426927	Unassigned	Unassigned	Unassigned	Unassigned	Unassigned	Unassigned	Unassigned	Unassigned	Unassigned	0	0	0	0	0	0	0	0	0	0	0	0	0	0	0	0	0	0	0	0	0	0	0	0	0	0	0	0	0	0	0	0	0	0	0	0	0	0	0
37fce7ab0b8090a45b355742d93022b8	0.71442	Eukaryota	Obazoa	Opisthokonta	Unassigned	Unassigned	Unassigned	Unassigned	Unassigned	Unassigned	0	0	0	0	0	0	0	0	0	0	0	0	0	0	0	0	0	0	0	0	0	0	0	0	0	45	0	0	0	0	0	0	0	0	0	0	0	0	0
3802c3680cae6cfcb3962878621b767a	0.951086	Eukaryota	Unassigned	Unassigned	Unassigned	Unassigned	Unassigned	Unassigned	Unassigned	Unassigned	0	0	0	21	0	0	0	0	0	0	0	0	0	0	0	0	0	0	0	0	0	0	0	0	0	0	0	0	0	0	0	0	0	0	0	0	0	0	0
38031abe80cba8859b98f619202e65b8	0.798772	Eukaryota	Archaeplastida	Streptophyta	Streptophyta	Embryophyceae	Embryophyceae	EmbryophyceaeX	Unassigned	Unassigned	0	0	0	0	0	0	0	25	0	0	0	0	0	0	0	0	0	0	0	0	0	0	0	0	0	0	0	0	0	0	0	0	0	0	0	0	0	0	0
380f4dbc310ec1dc9fe3fefe6f64abc8	0.913548	Eukaryota	Obazoa	Opisthokonta	Fungi	Ascomycota	Saccharomycotina	Saccharomycetales	Wickerhamomyces	Wickerhamomyces_edaphicus	0	0	0	0	0	0	0	0	0	0	0	0	0	0	0	0	0	0	0	0	0	0	0	0	0	0	0	0	0	0	0	0	0	0	0	54	0	0	0
3814e2fcce6c32eb82f56b95d98ba41c	0.742388	Unassigned	Unassigned	Unassigned	Unassigned	Unassigned	Unassigned	Unassigned	Unassigned	Unassigned	0	0	0	0	0	0	0	0	0	0	0	0	0	0	0	0	0	0	0	0	0	0	0	0	0	0	0	0	0	0	0	0	0	0	0	0	10	0	0
3820c85eddc71b040e335bf9b911aa2d	0.856618	Eukaryota	Obazoa	Opisthokonta	Fungi	Ascomycota	Pezizomycotina	Leotiomycetes	Unassigned	Unassigned	0	0	0	0	0	0	7	0	0	0	0	0	0	0	0	0	0	0	0	0	0	0	0	0	0	0	0	0	0	0	0	0	0	0	0	0	0	0	0
382521e029df0478b2fd15eaa05a0ad6	0.735367	Eukaryota	Obazoa	Opisthokonta	Metazoa	Unassigned	Unassigned	Unassigned	Unassigned	Unassigned	0	0	0	0	0	0	0	0	0	0	0	0	0	0	0	0	0	3	0	0	0	0	0	0	0	0	0	0	0	0	0	0	0	0	0	0	0	0	0
382930af10e38556f6cf0720e278ed61	0.965692	Eukaryota	TSAR	Alveolata	Apicomplexa	Gregarinomorphea	Neogregarinorida	Actinocephalidae	Unassigned	Unassigned	0	0	0	0	0	0	0	0	0	0	0	0	0	0	0	0	0	0	0	0	0	0	0	0	0	0	0	0	0	0	0	0	0	0	573	0	0	0	0
3832ecf35b1141d8f4926f5b30af68c9	0.878791	Eukaryota	Archaeplastida	Streptophyta	Streptophyta	Embryophyceae	Embryophyceae	EmbryophyceaeX	Unassigned	Unassigned	0	0	0	0	0	0	0	0	0	0	8	0	0	0	0	0	0	0	0	0	0	0	0	0	0	0	0	0	0	0	0	0	0	0	0	0	0	0	0
3832fbb79c33394362da696749e1b7f2	0.864716	Unassigned	Unassigned	Unassigned	Unassigned	Unassigned	Unassigned	Unassigned	Unassigned	Unassigned	0	0	0	0	0	0	0	0	0	0	0	0	0	0	0	0	0	0	0	0	0	0	0	0	0	22	0	0	0	0	0	0	0	0	0	0	0	0	0
3837baf1bd6f8958b3eaa890512ab1ea	0.970131	Eukaryota	Unassigned	Unassigned	Unassigned	Unassigned	Unassigned	Unassigned	Unassigned	Unassigned	0	0	0	0	0	0	0	0	0	9	0	0	0	0	0	0	0	0	0	0	0	0	0	0	0	0	0	0	0	0	0	0	0	0	0	0	0	0	0
384edf7aafa4fece8d78ae03e296baf8	0.964642	Eukaryota	Unassigned	Unassigned	Unassigned	Unassigned	Unassigned	Unassigned	Unassigned	Unassigned	0	0	0	0	0	0	0	0	0	0	0	0	0	0	13	0	0	0	0	0	0	0	0	0	0	0	0	0	0	0	0	0	0	0	0	0	0	0	0
385149eaeccdd784923983cf68a003f2	0.68859	Unassigned	Unassigned	Unassigned	Unassigned	Unassigned	Unassigned	Unassigned	Unassigned	Unassigned	0	0	0	0	0	0	0	0	0	0	0	0	0	0	0	0	0	0	0	0	77	0	0	0	0	0	0	0	0	0	0	0	0	0	0	0	0	0	0
386730ad705a4a1eae823e4bbdcd6abd	0.961793	Eukaryota	Unassigned	Unassigned	Unassigned	Unassigned	Unassigned	Unassigned	Unassigned	Unassigned	0	0	0	0	0	0	0	0	0	4	0	0	0	0	0	0	0	0	0	0	0	0	0	0	0	0	0	0	0	0	0	0	0	0	0	0	0	0	0
387851dfab56b2562a4a7a6caa711404	0.568116	Unassigned	Unassigned	Unassigned	Unassigned	Unassigned	Unassigned	Unassigned	Unassigned	Unassigned	0	0	0	0	0	0	0	0	0	0	0	0	0	0	0	0	0	0	0	25	0	0	0	0	0	0	0	0	0	0	0	0	0	0	0	0	0	0	0
387c789224ee656e3ca7f77f738f1f58	0.703415	Eukaryota	Obazoa	Opisthokonta	Metazoa	Arthropoda	Unassigned	Unassigned	Unassigned	Unassigned	0	0	0	0	0	0	0	0	0	0	0	0	0	0	0	0	0	0	0	0	0	0	0	0	0	0	0	0	0	7	0	0	0	0	0	0	0	0	0
3890f85cb06e02e147d3ec8b67fa424a	0.96796	Eukaryota	Unassigned	Unassigned	Unassigned	Unassigned	Unassigned	Unassigned	Unassigned	Unassigned	0	0	0	0	0	0	0	0	0	0	0	0	0	0	0	0	0	11	0	0	0	0	0	0	0	0	0	0	0	0	0	0	0	0	0	0	0	0	0
389366e59490ef5fa4d5b3c0b253ad2a	0.970848	Eukaryota	Obazoa	Opisthokonta	Fungi	Basidiomycota	Agaricomycotina	Agaricomycetes	Unassigned	Unassigned	0	0	0	0	0	0	0	0	0	0	0	0	0	0	0	0	8	0	0	8	0	0	0	0	0	0	0	0	0	0	0	0	0	0	0	0	0	25	24
389ddf892b690944c438b7be7a14c8a2	0.816725	Eukaryota	Obazoa	Opisthokonta	Metazoa	Arthropoda	Unassigned	Unassigned	Unassigned	Unassigned	0	0	0	0	0	0	0	0	0	0	0	0	0	0	0	0	0	0	0	0	0	0	0	0	0	0	0	0	0	0	0	0	0	0	0	0	0	6	0
38a078665f5a6d97a8585b9f6265964f	0.868592	Eukaryota	Unassigned	Unassigned	Unassigned	Unassigned	Unassigned	Unassigned	Unassigned	Unassigned	0	0	0	0	0	0	0	0	0	0	0	0	0	0	0	0	0	0	0	0	0	0	0	0	0	0	0	0	0	0	0	0	0	0	0	26	0	0	0
38ad03815748ab331bb06405bf4e928a	0.738159	Eukaryota	Obazoa	Opisthokonta	Unassigned	Unassigned	Unassigned	Unassigned	Unassigned	Unassigned	0	0	0	0	0	0	0	0	0	0	0	0	0	0	0	25	0	0	0	0	0	0	0	0	0	0	0	0	0	0	0	0	0	0	0	0	0	0	0
38b8746e5324c40fbca8403e57d047a7	0.928505	Eukaryota	Unassigned	Unassigned	Unassigned	Unassigned	Unassigned	Unassigned	Unassigned	Unassigned	97	0	0	0	0	0	0	0	0	0	0	0	0	0	0	0	0	0	0	0	0	0	0	0	0	0	0	0	0	0	0	0	0	0	0	0	0	0	0
38bf6251127bb757f2985b7296a1591d	0.717908	Eukaryota	Obazoa	Opisthokonta	Metazoa	Unassigned	Unassigned	Unassigned	Unassigned	Unassigned	0	0	0	0	10	0	0	0	0	0	0	0	0	0	0	0	0	0	0	0	0	0	0	0	0	0	0	0	0	0	0	0	0	0	0	0	0	0	0
38c1a548684ea3ad97a111e204cc0801	0.717852	Bacteria	PANNAM	Proteobacteria	Proteobacteria	Alphaproteobacteria	Acetobacterales	Acetobacteraceae	Unassigned	Unassigned	0	0	0	0	0	0	0	0	0	0	0	0	0	0	0	0	0	0	0	0	0	13	0	0	0	0	0	0	0	0	0	0	0	0	0	0	0	0	0
38c8170327244d66b1dcde8a99e55516	0.72673	Eukaryota	Obazoa	Opisthokonta	Metazoa	Unassigned	Unassigned	Unassigned	Unassigned	Unassigned	0	0	0	0	0	0	0	0	0	0	0	0	0	0	0	0	0	0	0	0	0	0	0	2	0	0	0	0	0	0	0	0	0	0	0	0	0	19	32
38caa5686b747e8578dba7c75db6fbcd	0.787005	Eukaryota	Obazoa	Opisthokonta	Fungi	Basidiomycota	Agaricomycotina	Unassigned	Unassigned	Unassigned	0	0	0	0	0	0	0	0	0	0	0	0	0	0	0	0	0	0	0	0	0	0	0	11	0	0	0	0	0	0	0	0	0	0	0	0	0	0	0
38db8dd0f1491ae38084b112a76cc92d	0.753789	Eukaryota	Obazoa	Opisthokonta	Metazoa	Unassigned	Unassigned	Unassigned	Unassigned	Unassigned	0	0	0	0	0	0	0	0	0	0	0	0	0	0	0	0	0	0	0	0	0	0	0	0	0	0	0	0	0	0	0	0	0	0	0	0	0	0	0
38e400974cca3e89e9a4006f62b9498b	0.333842	Unassigned	Unassigned	Unassigned	Unassigned	Unassigned	Unassigned	Unassigned	Unassigned	Unassigned	0	0	0	0	0	0	0	0	0	0	10	0	0	0	0	0	0	0	0	0	0	0	0	0	0	0	0	0	0	0	0	0	0	0	0	0	0	0	0
38ec06681e79390a88fa98fd8b8b113b	0.868028	Unassigned	Unassigned	Unassigned	Unassigned	Unassigned	Unassigned	Unassigned	Unassigned	Unassigned	0	0	0	0	0	0	0	0	0	0	0	0	0	0	0	7	0	0	0	0	0	0	0	0	0	0	0	0	0	0	0	0	0	0	0	0	0	0	0
38f0d56a72e7e05c49c3df75e1fc9be8	0.982833	Eukaryota	Unassigned	Unassigned	Unassigned	Unassigned	Unassigned	Unassigned	Unassigned	Unassigned	0	34	0	0	0	0	0	0	0	0	0	0	0	0	0	0	0	0	0	0	0	0	0	0	0	0	0	0	0	0	0	0	0	0	0	0	0	0	0
38f5638623b7b7b4a9874ef2874b21f2	0.949175	Eukaryota	Unassigned	Unassigned	Unassigned	Unassigned	Unassigned	Unassigned	Unassigned	Unassigned	0	0	0	0	0	0	0	3	0	0	0	0	0	0	0	0	0	0	0	0	0	0	0	0	0	0	0	0	0	0	0	0	0	0	0	0	0	0	0
38f5b701367cc3f208ad1b1e69be2963	0.83452	Unassigned	Unassigned	Unassigned	Unassigned	Unassigned	Unassigned	Unassigned	Unassigned	Unassigned	0	0	0	0	0	0	0	0	0	0	0	0	0	0	0	0	0	0	0	0	0	0	0	0	0	0	0	0	0	0	0	0	0	9	0	0	0	0	0
3902784c95acc57dbad475a7d1fbbd3d	0.735823	Eukaryota	Obazoa	Opisthokonta	Metazoa	Unassigned	Unassigned	Unassigned	Unassigned	Unassigned	0	0	0	0	0	0	0	0	5	0	0	0	0	0	0	0	0	0	0	0	0	0	0	0	0	0	0	0	0	0	0	0	0	0	0	0	0	0	0
39078664c1395553e9a65aa60d908ffe	0.953496	Eukaryota	Obazoa	Opisthokonta	Fungi	Basidiomycota	Ustilaginomycotina	Ustilaginomycetes	Ustilago	Ustilago_sp.	0	0	0	0	0	0	24	0	0	26	0	0	0	0	0	0	0	0	0	0	0	0	0	0	0	0	0	0	0	0	0	0	0	0	0	0	0	0	0
3917033afa845a712dc4d2a514f4bc35	0.88907	Eukaryota	Obazoa	Opisthokonta	Fungi	Ascomycota	Pezizomycotina	Dothideomycetes	Alternaria	Alternaria_alternariae	0	0	0	0	0	0	0	0	0	0	0	0	0	0	0	0	0	0	0	0	0	0	0	0	0	0	0	0	0	0	0	0	0	14	0	0	0	0	0
391f83cdf87362ee136b7ba6447a91a6	0.805333	Unassigned	Unassigned	Unassigned	Unassigned	Unassigned	Unassigned	Unassigned	Unassigned	Unassigned	0	0	0	0	0	0	0	0	0	0	6	0	0	0	0	0	0	0	0	0	0	0	0	0	0	0	0	0	0	0	0	0	0	0	0	0	0	0	0
392015fae235d51d80ff191c35c6fe01	0.720851	Eukaryota	Unassigned	Unassigned	Unassigned	Unassigned	Unassigned	Unassigned	Unassigned	Unassigned	0	0	0	0	0	66	0	0	0	0	0	0	0	0	0	0	0	0	0	0	0	0	0	0	0	0	0	0	0	0	0	0	0	0	0	0	0	0	0
3924d97a92d4ee00110cc4b0d44ea445	0.791762	Eukaryota	Unassigned	Unassigned	Unassigned	Unassigned	Unassigned	Unassigned	Unassigned	Unassigned	0	0	0	0	0	0	0	0	0	0	0	0	0	0	0	0	0	0	0	0	0	0	0	0	0	0	0	0	0	0	0	0	0	0	0	0	10	0	0
392d17e5c15b1bae54b39a1087928c4d	0.701794	Eukaryota	Obazoa	Opisthokonta	Metazoa	Unassigned	Unassigned	Unassigned	Unassigned	Unassigned	0	0	0	0	0	0	0	0	73	0	0	0	0	0	0	0	0	0	0	0	0	0	0	0	0	0	0	0	0	0	0	0	0	0	0	0	0	0	0
3948f3554d8847104f88b87fe1cdf2e3	0.93664	Eukaryota	Obazoa	Opisthokonta	Fungi	Basidiomycota	Agaricomycotina	Tremellomycetes	Unassigned	Unassigned	0	0	0	0	0	0	0	0	0	0	0	0	0	0	0	0	0	0	0	0	0	0	0	0	0	0	0	0	0	0	0	24	0	0	0	0	0	0	0
394dd7ed18a262730ffde60e5efc72a6	0.752997	Eukaryota	Obazoa	Opisthokonta	Metazoa	Unassigned	Unassigned	Unassigned	Unassigned	Unassigned	0	0	0	0	0	0	0	0	0	0	0	13	0	0	0	0	0	0	0	0	0	0	0	0	0	0	0	0	0	0	0	0	0	0	0	0	0	0	0
395d553293493f8f7f57779c8ba4eb89	0.961575	Bacteria	PANNAM	Proteobacteria	Proteobacteria	Gammaproteobacteria	Unassigned	Unassigned	Unassigned	Unassigned	0	0	0	0	0	0	0	0	0	0	0	0	0	0	0	0	0	0	0	0	0	0	0	0	0	0	0	0	0	0	0	0	0	0	0	0	0	0	81
396327653b9a73a2ea0cbf19e1292efb	0.930858	Eukaryota	Archaeplastida	Streptophyta	Streptophyta	Embryophyceae	Embryophyceae	EmbryophyceaeX	Unassigned	Unassigned	0	0	0	0	0	0	0	0	0	0	0	15	0	0	0	0	0	0	0	0	0	0	0	0	0	0	0	0	0	0	0	0	0	0	0	0	0	0	0
396e8ea5b5bb5fd4f51f4f3b1b501d55	0.821384	Eukaryota	Archaeplastida	Streptophyta	Streptophyta	Embryophyceae	Embryophyceae	EmbryophyceaeX	Unassigned	Unassigned	0	0	0	0	0	0	0	0	7	0	0	0	0	0	0	0	0	0	0	0	0	0	0	0	0	0	0	0	0	0	0	0	0	0	0	0	0	0	0
39737366a8218d36277d628a4ae61a98	0.832329	Eukaryota	Obazoa	Opisthokonta	Fungi	Ascomycota	Saccharomycotina	Saccharomycetales	Unassigned	Unassigned	0	0	0	0	0	0	0	0	0	0	0	0	16	0	0	0	0	0	0	0	0	0	0	0	0	0	0	0	0	0	0	0	0	0	0	0	0	0	0
397c57e189540a441ccdba38d14d0596	0.82677	Eukaryota	TSAR	Alveolata	Apicomplexa	Gregarinomorphea	Eugregarinorida	Gregarinidae	Leidyana2	Leidyana2_sp.	0	0	0	0	0	0	0	0	0	0	0	0	0	0	0	0	0	0	0	0	0	0	0	0	0	0	0	0	0	0	0	0	0	0	0	0	0	4	0
3980e0eb1be079f38ae4d1bbfcc7a1d3	0.93447	Eukaryota	Unassigned	Unassigned	Unassigned	Unassigned	Unassigned	Unassigned	Unassigned	Unassigned	0	0	0	0	0	0	0	0	8	0	0	0	0	0	0	0	0	0	0	0	0	0	0	0	0	0	0	0	0	0	0	0	0	0	0	0	0	0	0
39837dd2d478b36395207904ac1baa0b	0.7111	Eukaryota	Obazoa	Opisthokonta	Metazoa	Unassigned	Unassigned	Unassigned	Unassigned	Unassigned	0	0	0	0	0	0	0	57	0	0	0	0	0	0	0	0	0	0	0	0	0	0	0	0	0	0	0	0	0	0	0	0	0	0	0	0	0	0	0
3989bca63f44b33538bf7754afe72731	0.980501	Eukaryota	Unassigned	Unassigned	Unassigned	Unassigned	Unassigned	Unassigned	Unassigned	Unassigned	31	0	0	0	0	0	0	0	0	0	0	0	0	0	0	0	0	0	0	0	0	0	0	0	0	0	0	0	0	0	0	0	0	0	0	0	0	0	0
39921adcdc277e7d253328cab0942e3d	0.757872	Eukaryota	Obazoa	Opisthokonta	Unassigned	Unassigned	Unassigned	Unassigned	Unassigned	Unassigned	0	0	0	0	0	0	0	0	0	0	0	0	0	0	0	0	0	0	0	0	16	0	0	0	0	0	0	0	0	0	0	0	0	0	0	0	0	0	0
39aa05f1f28d85d3e311d7930b2c13f8	0.649802	Unassigned	Unassigned	Unassigned	Unassigned	Unassigned	Unassigned	Unassigned	Unassigned	Unassigned	0	0	0	0	0	0	7	0	0	0	0	0	0	0	0	0	0	0	0	0	0	0	0	0	0	0	0	0	0	0	0	0	0	0	0	0	0	0	0
39b4775e9909bce5bc6a898f20788fb3	0.934887	Eukaryota	Unassigned	Unassigned	Unassigned	Unassigned	Unassigned	Unassigned	Unassigned	Unassigned	0	0	0	0	0	0	0	0	0	0	0	0	0	0	0	0	0	0	0	0	0	0	0	0	0	0	0	0	0	0	0	0	0	0	0	0	0	0	0
39b6ad08ef9a1b64ffd9b31659214e3b	0.421936	Unassigned	Unassigned	Unassigned	Unassigned	Unassigned	Unassigned	Unassigned	Unassigned	Unassigned	0	0	0	0	0	0	0	0	6	0	0	0	0	0	0	0	0	0	0	0	0	0	0	0	0	0	0	0	0	0	0	0	0	0	0	0	0	0	0
39b86f9af8f7b918b707c8708f433eeb	0.98621	Eukaryota	Obazoa	Opisthokonta	Unassigned	Unassigned	Unassigned	Unassigned	Unassigned	Unassigned	0	0	0	0	0	0	0	0	0	0	0	0	0	0	0	0	0	0	0	0	0	0	0	0	0	0	0	0	4	0	0	0	0	0	0	0	0	0	0
39b9fd56a0b858a0aca306085f24d43b	0.829768	Eukaryota	Archaeplastida	Streptophyta	Streptophyta	Embryophyceae	Embryophyceae	EmbryophyceaeX	Unassigned	Unassigned	0	0	0	0	0	0	0	0	3	0	0	0	0	0	0	0	0	0	0	0	0	0	0	0	0	0	0	0	0	0	0	0	0	0	0	0	0	0	0
39ba002afa5a8b0863dddf88d1988c60	0.932062	Eukaryota	Unassigned	Unassigned	Unassigned	Unassigned	Unassigned	Unassigned	Unassigned	Unassigned	0	0	0	0	0	0	0	0	0	411	0	0	0	0	0	0	0	0	0	0	0	0	0	0	0	0	0	0	0	0	0	0	0	0	0	0	0	0	0
39bea1dd6b3d11bf552fb5833120e6b3	0.968324	Eukaryota	Unassigned	Unassigned	Unassigned	Unassigned	Unassigned	Unassigned	Unassigned	Unassigned	0	0	0	0	0	12	0	0	0	0	0	0	0	0	0	0	0	0	0	0	0	0	0	0	0	0	0	0	0	0	0	0	0	0	0	0	0	0	0
39c86eae9bdb3a77d0706ced578e519b	0.949187	Unassigned	Unassigned	Unassigned	Unassigned	Unassigned	Unassigned	Unassigned	Unassigned	Unassigned	0	0	0	0	0	0	0	0	0	0	0	0	0	0	0	0	0	0	0	0	0	0	39	0	0	0	0	0	0	0	0	0	0	0	0	0	0	0	0
39cbe4fda0d23ee3d669c3d3aef4a8db	0.811439	Eukaryota	Obazoa	Opisthokonta	Metazoa	Unassigned	Unassigned	Unassigned	Unassigned	Unassigned	0	0	0	0	0	0	0	0	0	0	0	0	0	0	0	0	0	0	0	0	0	0	0	0	0	0	0	0	0	0	40	0	0	0	0	0	0	0	0
39ef78cd339a5d7e10f554bc2e62756f	0.767681	Eukaryota	Obazoa	Opisthokonta	Metazoa	Unassigned	Unassigned	Unassigned	Unassigned	Unassigned	0	0	0	0	0	0	0	0	0	0	0	0	0	0	0	0	0	0	0	0	0	0	0	0	0	6	0	0	0	0	0	0	0	0	0	0	0	0	0
3a0168e88e13fd63ff2ba35f21fad5c8	0.757076	Eukaryota	Obazoa	Opisthokonta	Metazoa	Unassigned	Unassigned	Unassigned	Unassigned	Unassigned	0	0	0	0	0	0	0	0	0	0	0	13	0	0	0	0	0	0	0	0	0	0	0	0	0	0	0	0	0	0	0	0	0	0	0	0	0	0	0
3a06373718bb7d1325ffcff881627b9e	0.99284	Eukaryota	Unassigned	Unassigned	Unassigned	Unassigned	Unassigned	Unassigned	Unassigned	Unassigned	0	0	0	0	0	0	0	0	0	0	0	0	0	0	0	0	0	0	0	0	0	0	0	0	0	0	0	0	0	0	0	0	0	0	0	0	0	0	0
3a09d38c0368618843499f66b6866bf7	0.934071	Eukaryota	Unassigned	Unassigned	Unassigned	Unassigned	Unassigned	Unassigned	Unassigned	Unassigned	0	0	0	0	0	0	0	5	0	0	0	0	0	0	0	0	0	0	0	0	0	0	0	0	0	0	0	0	0	0	0	0	0	0	0	0	0	0	0
3a185f4a345fa19b832f14fb23162153	0.904823	Eukaryota	Unassigned	Unassigned	Unassigned	Unassigned	Unassigned	Unassigned	Unassigned	Unassigned	0	0	0	0	0	0	0	0	0	0	0	0	0	0	0	0	0	0	0	179	0	0	0	0	0	0	0	0	0	0	0	0	0	0	0	0	0	0	0
3a2581cecb8777b71468eb0c469b0ac1	0.961016	Unassigned	Unassigned	Unassigned	Unassigned	Unassigned	Unassigned	Unassigned	Unassigned	Unassigned	0	0	0	0	0	0	0	0	0	0	0	0	0	0	0	0	0	0	0	0	0	0	0	0	0	0	18	0	0	0	0	0	0	0	0	0	0	0	0
3a26da2275dcfaa00050f6ceee798fa9	0.99787	Eukaryota	Unassigned	Unassigned	Unassigned	Unassigned	Unassigned	Unassigned	Unassigned	Unassigned	0	0	0	0	0	0	74	89	125	70	0	0	0	0	0	0	0	0	0	0	0	0	0	0	0	0	0	0	0	0	0	0	0	0	0	0	0	0	0
3a2b6f5c82c599def47993325b0c5021	0.836747	Unassigned	Unassigned	Unassigned	Unassigned	Unassigned	Unassigned	Unassigned	Unassigned	Unassigned	0	0	0	0	0	0	0	0	0	0	35	0	0	0	0	0	0	0	0	0	0	0	0	0	0	0	0	0	0	0	0	0	0	0	0	0	0	0	0
3a3bc7634c2b885ea23501e9bd7550c0	0.312534	Unassigned	Unassigned	Unassigned	Unassigned	Unassigned	Unassigned	Unassigned	Unassigned	Unassigned	0	0	0	0	0	0	18	0	0	0	0	0	0	0	0	0	0	0	0	0	0	0	0	0	0	0	0	0	0	0	0	0	0	0	0	0	0	0	0
3a3dd4cd68ebdb46442e98a2841911cc	0.715255	Eukaryota	Obazoa	Opisthokonta	Unassigned	Unassigned	Unassigned	Unassigned	Unassigned	Unassigned	0	0	0	0	0	0	0	0	0	0	0	0	0	0	0	0	0	0	0	0	0	0	0	30	0	0	0	0	0	0	0	0	0	0	0	0	0	0	0
3a4e1af31d07668ca89c100c5cb689c8	0.954206	Eukaryota	Unassigned	Unassigned	Unassigned	Unassigned	Unassigned	Unassigned	Unassigned	Unassigned	0	0	0	0	0	0	0	0	0	0	0	0	0	0	0	0	0	0	0	0	0	0	0	0	0	0	0	0	0	0	0	0	0	0	0	0	0	0	0
3a5898e3ee721fad0614a405099fd3fd	0.711471	Eukaryota	Obazoa	Opisthokonta	Unassigned	Unassigned	Unassigned	Unassigned	Unassigned	Unassigned	0	0	0	0	0	0	0	0	0	0	0	0	0	0	0	0	0	0	0	0	0	0	0	0	0	0	0	0	0	3	0	0	0	0	0	0	0	0	0
3a5f09b4869b9944856d1a590e892f71	0.786513	Eukaryota	Obazoa	Opisthokonta	Metazoa	Unassigned	Unassigned	Unassigned	Unassigned	Unassigned	0	0	0	0	0	0	0	0	0	0	0	0	0	0	0	0	0	0	0	0	0	0	0	0	0	6	0	0	0	0	0	0	0	0	0	0	0	0	0
3a63a881f6b7e4c35337eb14573550f8	0.345204	Unassigned	Unassigned	Unassigned	Unassigned	Unassigned	Unassigned	Unassigned	Unassigned	Unassigned	0	0	0	0	0	0	0	0	0	0	0	0	0	0	0	0	0	0	0	0	0	0	0	24	0	0	0	0	0	0	0	0	0	0	0	0	0	0	0
3a6c3331c00e84b59d1228e37b91d940	0.765883	Eukaryota	Obazoa	Opisthokonta	Fungi	Unassigned	Unassigned	Unassigned	Unassigned	Unassigned	0	0	0	0	0	0	0	0	0	0	0	0	0	0	0	1	0	0	0	0	0	0	0	0	0	0	0	0	0	0	0	0	0	0	0	0	0	0	0
3a7e79b7e64ca8f6817c1c53004b6ece	0.966525	Eukaryota	Unassigned	Unassigned	Unassigned	Unassigned	Unassigned	Unassigned	Unassigned	Unassigned	0	0	0	0	0	0	0	0	0	2	0	0	0	0	0	0	0	0	0	0	0	0	0	0	0	0	0	0	0	0	0	0	0	0	0	0	0	0	0
3aa56cf843f55279a8e432e3c12726ac	0.787122	Eukaryota	Obazoa	Opisthokonta	Metazoa	Unassigned	Unassigned	Unassigned	Unassigned	Unassigned	0	0	0	0	0	0	0	0	0	0	0	0	0	0	0	0	0	0	26	0	0	0	0	0	0	0	0	0	0	0	0	0	0	0	0	0	0	0	0
3aa9440f495b9af1d7c40a0901a37df0	0.830231	Eukaryota	Obazoa	Opisthokonta	Fungi	Unassigned	Unassigned	Unassigned	Unassigned	Unassigned	0	0	0	0	9	0	0	0	0	0	0	0	0	0	0	0	0	0	0	0	0	0	0	0	0	0	0	0	0	0	0	0	0	0	0	0	0	0	0
3abf911bbc895b2aafcdc52ce94ce350	0.7759	Unassigned	Unassigned	Unassigned	Unassigned	Unassigned	Unassigned	Unassigned	Unassigned	Unassigned	0	0	0	0	0	0	0	0	0	0	0	0	56	0	0	0	0	0	0	0	0	0	0	0	0	0	0	0	0	0	0	0	0	0	0	0	0	0	0
3ac7e10ae3ce34ca4059305ad18d29c9	0.962509	Eukaryota	Unassigned	Unassigned	Unassigned	Unassigned	Unassigned	Unassigned	Unassigned	Unassigned	0	0	0	0	0	0	0	0	0	0	0	0	6	0	0	0	0	0	0	0	0	0	0	0	0	0	0	0	0	0	0	0	0	0	0	0	0	0	0
3ad92fd93dd2b7e8f039c1d4b043659a	0.931486	Eukaryota	Unassigned	Unassigned	Unassigned	Unassigned	Unassigned	Unassigned	Unassigned	Unassigned	0	0	0	0	0	0	0	0	0	0	0	0	0	0	0	0	0	0	0	0	0	0	0	0	0	0	0	0	0	0	0	0	0	0	0	0	0	0	0
3adfc772136442d519d17278c0daf38f	0.97761	Eukaryota	Unassigned	Unassigned	Unassigned	Unassigned	Unassigned	Unassigned	Unassigned	Unassigned	0	0	0	0	0	0	0	0	0	0	6	0	0	0	0	0	0	0	0	0	0	0	0	0	0	0	0	0	0	0	0	0	0	0	0	0	0	0	0
3aea290ee577755ac785feabe08ba0df	0.745666	Unassigned	Unassigned	Unassigned	Unassigned	Unassigned	Unassigned	Unassigned	Unassigned	Unassigned	0	0	0	0	0	0	0	0	0	0	0	0	0	0	0	0	0	1	0	0	0	0	0	0	0	0	0	0	0	0	0	0	0	0	0	0	0	0	0
3aea7102705182779ad8f4a7affeb4c6	0.960305	Eukaryota	Unassigned	Unassigned	Unassigned	Unassigned	Unassigned	Unassigned	Unassigned	Unassigned	0	0	0	0	0	0	0	5	0	0	0	0	0	0	0	0	0	0	0	0	0	0	0	0	0	0	0	0	0	0	0	0	0	0	0	0	0	0	0
3afd56e0a5cb0262e18912663be8e09e	0.625306	Unassigned	Unassigned	Unassigned	Unassigned	Unassigned	Unassigned	Unassigned	Unassigned	Unassigned	0	0	0	0	0	0	0	0	0	0	0	0	0	0	0	0	0	0	0	0	0	0	0	0	0	0	0	0	0	0	0	0	0	0	0	0	0	0	0
3b07bb8c12d549fac88407dbbcef98e1	0.753078	Eukaryota	Obazoa	Opisthokonta	Metazoa	Unassigned	Unassigned	Unassigned	Unassigned	Unassigned	0	0	0	0	0	0	0	0	0	0	0	0	0	0	0	0	8	0	0	0	0	0	0	0	0	0	0	0	0	0	0	0	0	0	0	0	0	0	0
3b0928a7460cb6343299f4f120a4b2e8	0.960299	Eukaryota	Unassigned	Unassigned	Unassigned	Unassigned	Unassigned	Unassigned	Unassigned	Unassigned	0	0	0	0	0	0	0	0	0	0	0	0	0	0	0	0	0	0	0	0	0	0	0	0	0	0	0	0	0	0	0	0	0	0	0	0	0	0	0
3b093bd4e6c417a1b2b3f15a1867a088	0.730836	Eukaryota	Obazoa	Opisthokonta	Metazoa	Unassigned	Unassigned	Unassigned	Unassigned	Unassigned	0	0	0	0	0	0	0	0	0	0	0	10	0	0	0	0	0	0	0	0	0	0	0	0	0	0	0	0	0	0	0	0	0	0	0	0	0	0	0
3b0bef407890d1b92d8939b23f98ec0f	0.478029	Unassigned	Unassigned	Unassigned	Unassigned	Unassigned	Unassigned	Unassigned	Unassigned	Unassigned	0	0	0	0	0	0	0	0	0	0	0	0	0	0	0	0	0	0	0	0	0	0	0	0	0	0	0	0	0	0	0	0	0	0	0	0	0	0	18
3b13b5e4871d1ad7adf90d9f6f5c99c6	0.953793	Eukaryota	Excavata	Discoba	Euglenozoa	Kinetoplastea	Parabodonida	Parabodonidae	Parabodo	Parabodo_sp.	0	0	0	0	7	0	0	0	0	0	0	0	0	0	0	0	0	0	0	0	0	0	0	0	0	0	0	0	0	0	0	0	0	0	0	0	0	0	0
3b22909cfb625c9a9ceac8910dad1d66	0.872076	Eukaryota	Unassigned	Unassigned	Unassigned	Unassigned	Unassigned	Unassigned	Unassigned	Unassigned	0	0	0	0	0	0	0	0	0	133	0	0	0	0	0	0	0	0	0	0	0	0	0	0	0	0	0	0	0	0	0	0	0	0	0	0	0	0	0
3b2a37623f3639ec33c23408463801d1	0.864863	Eukaryota	Obazoa	Opisthokonta	Metazoa	Arthropoda	Chelicerata	Pycnogonida	Austropallene	Austropallene_cornigera	0	0	0	0	0	0	0	0	0	0	0	0	0	0	0	0	0	0	0	0	0	0	0	0	0	0	0	35	0	0	0	0	0	0	0	0	0	0	0
3b2ad09cf3c794f44b6667ca15eaf765	0.753459	Eukaryota	Obazoa	Opisthokonta	Metazoa	Unassigned	Unassigned	Unassigned	Unassigned	Unassigned	0	0	0	0	0	0	0	0	0	0	0	0	7	0	0	0	0	0	0	0	0	0	0	0	0	0	0	0	0	0	0	0	0	0	0	0	0	0	0
3b313bb005678cecb9b10806bd76cd66	0.970384	Eukaryota	Unassigned	Unassigned	Unassigned	Unassigned	Unassigned	Unassigned	Unassigned	Unassigned	0	0	0	0	0	0	0	0	0	0	0	0	0	0	0	0	0	0	0	0	0	0	0	0	0	0	0	0	0	0	0	0	0	0	0	0	0	34	51
3b4140e2b2c5ea5e92ca80ad80c53688	0.894347	Eukaryota	Unassigned	Unassigned	Unassigned	Unassigned	Unassigned	Unassigned	Unassigned	Unassigned	0	0	0	0	0	0	0	0	0	17	0	0	0	0	0	0	0	0	0	0	0	0	0	0	0	0	0	0	0	0	0	0	0	0	0	0	0	0	0
3b4d212d383ccc5451082f23b28420dc	0.821187	Eukaryota	Obazoa	Opisthokonta	Fungi	Unassigned	Unassigned	Unassigned	Unassigned	Unassigned	0	4	0	0	0	0	0	0	0	0	0	0	0	0	0	0	0	0	0	0	0	0	0	0	0	0	0	0	0	0	0	0	0	0	0	0	0	0	0
3b6e7c25da89de2e031d5f50a24d1a18	0.956116	Eukaryota	Archaeplastida	Streptophyta	Streptophyta	Embryophyceae	Embryophyceae	EmbryophyceaeX	Unassigned	Unassigned	0	0	0	0	0	0	0	0	0	0	0	0	0	0	0	0	0	0	0	0	0	0	0	0	0	0	0	0	0	5	0	0	0	0	0	0	0	0	0
3b74d6bc36803e8e1c23c4ae7890903a	0.967621	Unassigned	Unassigned	Unassigned	Unassigned	Unassigned	Unassigned	Unassigned	Unassigned	Unassigned	0	0	0	0	0	0	0	0	12	0	0	0	0	0	0	0	0	0	0	0	0	0	0	0	0	0	0	0	0	0	0	0	0	0	0	0	0	0	0
3b7f71d2c70714b217f68bf064b8d010	0.490039	Unassigned	Unassigned	Unassigned	Unassigned	Unassigned	Unassigned	Unassigned	Unassigned	Unassigned	0	0	0	0	0	0	0	0	3	0	0	0	0	0	0	0	0	0	0	0	0	0	0	0	0	0	0	0	0	0	0	0	0	0	0	0	0	0	0
3bae71016c6d71f906ca097c25e5c91b	0.902427	Eukaryota	TSAR	Stramenopiles	Gyrista	Unassigned	Unassigned	Unassigned	Unassigned	Unassigned	0	0	0	0	0	0	0	0	0	38	0	0	0	0	0	0	0	0	0	0	0	0	0	0	0	0	0	0	0	0	0	0	0	0	0	0	0	0	0
3bc3deefa50f26936b55f2013d983db1	0.714431	Eukaryota	Obazoa	Opisthokonta	Unassigned	Unassigned	Unassigned	Unassigned	Unassigned	Unassigned	0	0	0	0	0	0	0	0	0	0	0	0	0	0	0	0	0	0	0	0	13	0	0	0	0	0	0	0	0	0	0	0	0	0	0	0	0	0	0
3bc4b0c356b162d266b6a00d65a51b7a	0.753073	Eukaryota	Obazoa	Opisthokonta	Unassigned	Unassigned	Unassigned	Unassigned	Unassigned	Unassigned	0	0	0	0	14	0	0	0	0	0	0	0	0	0	0	0	0	0	0	0	0	0	0	0	0	0	0	0	0	0	0	0	0	0	0	0	0	0	0
3bd78a07a34b6be96fcef5081d977e6b	0.709281	Eukaryota	Obazoa	Opisthokonta	Fungi	Unassigned	Unassigned	Unassigned	Unassigned	Unassigned	0	0	0	0	0	0	0	0	0	0	0	0	0	14	0	0	0	0	0	0	0	0	0	0	0	0	0	0	0	0	0	0	0	0	0	0	0	0	0
3bd9069f243d62d195e447dbc87f0b6d	0.790198	Eukaryota	Obazoa	Opisthokonta	Metazoa	Arthropoda	Chelicerata	Pycnogonida	Austropallene	Austropallene_cornigera	0	0	0	0	0	0	0	0	0	0	0	0	0	0	0	0	0	4	0	0	0	0	0	0	0	0	0	0	0	0	0	0	0	0	0	0	0	0	0
3be35dd20cebce9894def6fa1c919862	0.784373	Unassigned	Unassigned	Unassigned	Unassigned	Unassigned	Unassigned	Unassigned	Unassigned	Unassigned	0	0	0	0	0	0	0	0	0	0	0	0	0	0	0	0	0	0	0	0	11	0	0	0	0	0	0	0	0	0	0	0	0	0	0	0	0	0	0
3be446301567bca83df4b7cd9cb020a8	0.952115	Eukaryota	Unassigned	Unassigned	Unassigned	Unassigned	Unassigned	Unassigned	Unassigned	Unassigned	0	9	0	0	0	0	0	0	0	0	0	0	0	0	0	0	0	0	0	0	0	0	0	0	0	0	0	0	0	0	0	0	0	0	0	0	0	0	0
3bf093440e6c59a33b5145025217ab19	0.769301	Eukaryota	Obazoa	Opisthokonta	Fungi	Unassigned	Unassigned	Unassigned	Unassigned	Unassigned	0	0	0	0	0	0	0	0	0	0	0	0	17	0	0	0	0	0	0	0	0	0	0	0	0	0	0	0	0	0	0	0	0	0	0	0	0	0	0
3bf2627e34400ae8bb5140d42c8dca46	0.882139	Eukaryota	Obazoa	Opisthokonta	Metazoa	Unassigned	Unassigned	Unassigned	Unassigned	Unassigned	0	7	0	0	0	0	0	0	0	0	0	0	0	0	0	0	0	0	0	0	0	0	0	0	0	0	0	0	0	0	0	0	0	0	0	0	0	0	0
3c02b97614b028601dae7e41ed79c5ce	0.969595	Eukaryota	Obazoa	Opisthokonta	Fungi	Basidiomycota	Agaricomycotina	Agaricomycetes	Tomentella	Tomentella_verruculata	0	0	0	0	0	0	0	0	0	0	0	0	0	0	0	0	0	0	0	0	0	0	0	0	0	0	0	0	0	0	0	0	0	0	0	0	8	0	0
3c0a4470e1d16bd4bba7ad77c2a260a0	0.922078	Eukaryota	Archaeplastida	Streptophyta	Streptophyta	Embryophyceae	Embryophyceae	EmbryophyceaeX	Unassigned	Unassigned	51	0	60	48	60	31	0	0	0	0	44	0	45	0	76	53	0	6	0	0	0	0	0	0	0	0	0	0	84	35	0	0	0	0	0	0	0	0	0
3c0a560adb75188de387521457a51aa6	0.811559	Eukaryota	Obazoa	Opisthokonta	Metazoa	Unassigned	Unassigned	Unassigned	Unassigned	Unassigned	0	0	0	0	0	0	0	0	0	0	0	0	0	0	0	0	0	0	0	0	0	0	0	0	0	0	0	0	0	0	0	0	0	0	0	0	0	0	0
3c0bd494a63e2872ba60c5aa641c0a79	0.944205	Eukaryota	Unassigned	Unassigned	Unassigned	Unassigned	Unassigned	Unassigned	Unassigned	Unassigned	0	0	0	0	0	0	0	0	0	0	3	0	0	0	0	0	0	0	0	0	0	0	0	0	0	0	0	0	0	0	0	0	0	0	0	0	0	0	0
3c11a8ce32ee94cbc978261eda2bdb77	0.999717	Eukaryota	Unassigned	Unassigned	Unassigned	Unassigned	Unassigned	Unassigned	Unassigned	Unassigned	0	0	0	0	0	0	0	0	0	0	0	0	0	0	0	0	0	0	0	0	0	0	0	0	0	0	0	0	0	0	0	0	0	0	0	24	0	0	0
3c143876c6b144dd3ea21a7e3a22308e	0.940564	Unassigned	Unassigned	Unassigned	Unassigned	Unassigned	Unassigned	Unassigned	Unassigned	Unassigned	0	0	0	0	0	0	0	0	0	0	0	0	0	0	0	0	0	0	0	0	0	9	0	0	0	0	0	0	0	0	0	0	0	0	0	0	0	0	0
3c38744433aed0ca48772140b1518cce	0.807445	Eukaryota	Obazoa	Opisthokonta	Metazoa	Unassigned	Unassigned	Unassigned	Unassigned	Unassigned	0	0	0	0	0	0	0	0	0	0	0	0	0	0	0	0	0	0	0	0	0	0	0	0	0	0	0	0	0	0	0	0	0	0	0	0	0	0	3
3c3b76d2d0d4fa824dc6ea17f0fc28a6	0.420947	Unassigned	Unassigned	Unassigned	Unassigned	Unassigned	Unassigned	Unassigned	Unassigned	Unassigned	0	0	0	0	0	0	0	0	0	0	0	0	0	0	0	0	0	0	0	11	0	0	0	0	0	0	0	0	0	0	0	0	0	0	0	0	0	0	0
3c4217227a067a9018d7b0c881ee90e7	0.936303	Eukaryota	Unassigned	Unassigned	Unassigned	Unassigned	Unassigned	Unassigned	Unassigned	Unassigned	0	0	0	0	0	0	0	0	0	0	0	15	0	0	0	0	0	0	0	0	0	0	0	0	0	0	0	0	0	0	0	0	0	0	0	0	0	0	0
3c4554e6abe1778cc86246bee66287e1	0.925091	Unassigned	Unassigned	Unassigned	Unassigned	Unassigned	Unassigned	Unassigned	Unassigned	Unassigned	0	0	0	0	0	0	0	0	0	0	0	0	0	0	0	0	0	0	0	0	28	0	0	0	0	0	0	0	0	0	0	0	0	0	0	0	0	0	0
3c45ca32ca19503c4e45145a42cd27b2	0.97457	Eukaryota	TSAR	Stramenopiles	Gyrista	Peronosporomycetes	Peronosporomycetes	Peronosporales	Phytophthora	Phytophthora_theobromicola	0	0	0	0	0	0	0	0	0	0	0	0	0	0	0	0	0	0	0	0	0	0	0	0	0	0	0	0	0	0	0	0	0	0	0	0	0	0	0
3c51fb9c982dc0594ec8284d3212d44c	0.516166	Unassigned	Unassigned	Unassigned	Unassigned	Unassigned	Unassigned	Unassigned	Unassigned	Unassigned	0	0	0	0	0	0	0	0	0	0	0	0	0	0	0	0	0	0	0	0	0	0	0	24	0	0	0	0	0	0	0	0	0	0	0	0	0	0	0
3c609ccf3f15a69d21fc51abdb369c57	0.880812	Eukaryota	Unassigned	Unassigned	Unassigned	Unassigned	Unassigned	Unassigned	Unassigned	Unassigned	0	0	0	0	0	0	0	0	0	0	0	0	0	0	0	0	0	0	0	0	0	0	0	0	0	0	0	0	0	0	0	0	0	0	0	0	0	3	0
3c68121b28e49d407150bea3246ed476	0.968367	Eukaryota	Unassigned	Unassigned	Unassigned	Unassigned	Unassigned	Unassigned	Unassigned	Unassigned	0	0	0	0	38	0	0	0	0	0	0	0	0	0	0	0	0	0	0	0	0	0	0	0	0	0	0	0	0	0	0	0	0	0	0	0	0	0	0
3c6a5757ab1892640a45858348adff5e	0.902475	Eukaryota	Unassigned	Unassigned	Unassigned	Unassigned	Unassigned	Unassigned	Unassigned	Unassigned	0	0	0	0	0	0	0	0	0	0	0	0	0	0	0	0	0	0	0	0	0	0	0	0	0	0	0	0	0	0	0	0	0	0	52	0	0	0	0
3c6b8d97b35d249d930679f6aadf44c2	0.996186	Eukaryota	Obazoa	Opisthokonta	Fungi	Ascomycota	Pezizomycotina	Eurotiomycetes	Aspergillus	Unassigned	0	0	0	0	0	0	0	0	0	0	0	0	0	0	0	0	0	0	0	0	0	0	0	0	0	0	0	0	2	0	0	0	0	0	0	0	0	0	0
3c6c1e90efad6f0c50f3dde3363080c6	0.598849	Unassigned	Unassigned	Unassigned	Unassigned	Unassigned	Unassigned	Unassigned	Unassigned	Unassigned	0	0	0	0	0	0	0	0	0	0	0	0	0	0	0	0	0	8	0	0	0	0	0	0	0	0	0	0	0	0	0	0	0	0	0	0	0	0	0
3c7411c8ac88fd213002ca007e2252ba	0.979167	Eukaryota	Unassigned	Unassigned	Unassigned	Unassigned	Unassigned	Unassigned	Unassigned	Unassigned	0	0	0	0	0	0	0	0	0	0	0	0	0	0	0	0	0	0	0	0	0	0	0	0	0	0	20	0	0	0	0	0	0	0	0	0	0	0	0
3c76a0b2fe1f81663ad8fd50a015c513	0.911794	Eukaryota	Obazoa	Opisthokonta	Fungi	Basidiomycota	Agaricomycotina	Unassigned	Unassigned	Unassigned	19	0	0	0	0	0	0	0	0	0	0	0	0	0	0	0	0	0	0	0	0	0	0	0	0	0	0	0	0	0	0	0	0	0	0	0	0	0	0
3c7b1bf474e829dd5e0563842c452fd6	0.984736	Eukaryota	Unassigned	Unassigned	Unassigned	Unassigned	Unassigned	Unassigned	Unassigned	Unassigned	0	0	0	0	0	0	0	0	0	0	0	0	0	0	0	0	0	0	0	0	0	0	0	0	0	0	0	0	0	0	0	0	0	0	0	0	36	0	0
3c8add62d1369ec687363a2630b57bfc	0.805885	Eukaryota	Obazoa	Opisthokonta	Fungi	Unassigned	Unassigned	Unassigned	Unassigned	Unassigned	0	0	0	0	0	0	0	0	0	0	0	0	0	0	0	0	0	25	0	0	0	0	0	0	0	0	0	0	0	0	0	0	0	0	0	0	0	0	0
3c8eb9506fdf41f232fc4618a492f154	0.972441	Eukaryota	Unassigned	Unassigned	Unassigned	Unassigned	Unassigned	Unassigned	Unassigned	Unassigned	0	0	0	0	0	0	0	0	0	0	0	0	0	0	0	0	0	0	0	0	0	0	0	0	0	0	109	0	0	0	0	0	0	0	0	0	0	0	0
3c8f7bdb829a23c76af853e264d33e38	0.932052	Eukaryota	Archaeplastida	Streptophyta	Streptophyta	Embryophyceae	Embryophyceae	EmbryophyceaeX	Unassigned	Unassigned	0	0	0	0	0	9	0	0	0	0	0	0	0	0	0	0	0	0	0	0	0	0	0	0	0	0	0	0	0	0	0	0	0	0	0	0	0	0	0
3c991d1628b56a189c1c4aa4b9e9f149	0.966917	Unassigned	Unassigned	Unassigned	Unassigned	Unassigned	Unassigned	Unassigned	Unassigned	Unassigned	0	0	0	0	0	0	0	0	0	18	0	0	0	0	0	0	0	0	0	0	0	0	0	0	0	0	0	0	0	0	0	0	0	0	0	0	0	0	0
3c9d968b5b0c33e87831034b9b9fb583	0.827179	Eukaryota	Unassigned	Unassigned	Unassigned	Unassigned	Unassigned	Unassigned	Unassigned	Unassigned	0	0	0	0	0	0	0	0	0	0	0	0	0	0	0	0	0	0	0	0	0	0	0	52	0	0	0	0	0	0	0	0	0	0	0	0	0	0	0
3ca18beac0205a600debba699de46984	0.952295	Eukaryota	Unassigned	Unassigned	Unassigned	Unassigned	Unassigned	Unassigned	Unassigned	Unassigned	0	0	0	0	0	0	0	0	0	0	0	0	0	47	0	0	0	0	0	0	0	0	0	0	0	0	0	0	0	0	0	0	0	0	0	0	0	0	0
3ca7caf5c8fb43c2a756ec925dc74126	0.519162	Unassigned	Unassigned	Unassigned	Unassigned	Unassigned	Unassigned	Unassigned	Unassigned	Unassigned	0	0	0	0	0	0	0	0	0	0	0	0	0	0	0	0	0	0	0	0	0	0	0	0	0	0	0	0	0	0	20	0	0	0	0	0	0	0	0
3cb1b5ddb80c2e37fa1eac8d86999a86	0.897427	Eukaryota	Unassigned	Unassigned	Unassigned	Unassigned	Unassigned	Unassigned	Unassigned	Unassigned	0	0	0	0	0	0	0	0	0	0	0	0	0	0	0	0	0	10	0	0	0	0	0	0	0	0	0	0	0	0	0	0	0	0	0	0	0	0	0
3cbcea140d937693a7fbbe00210e59cf	0.607215	Unassigned	Unassigned	Unassigned	Unassigned	Unassigned	Unassigned	Unassigned	Unassigned	Unassigned	0	0	0	0	0	0	0	0	0	0	0	0	0	0	0	0	0	0	0	7	0	0	0	0	0	0	0	0	0	0	0	0	0	0	0	0	0	0	0
3cbed185e6ba150c91e6334271d33b0c	0.985385	Eukaryota	Unassigned	Unassigned	Unassigned	Unassigned	Unassigned	Unassigned	Unassigned	Unassigned	0	0	0	0	0	0	1	0	0	0	0	0	0	0	0	0	0	0	0	0	0	0	0	0	0	0	0	0	0	0	0	0	0	0	0	0	0	0	0
3cc04194c911ca68c1509924c03c58b0	0.835235	Eukaryota	Obazoa	Opisthokonta	Fungi	Ascomycota	Pezizomycotina	Unassigned	Unassigned	Unassigned	0	0	0	0	0	0	0	0	0	0	0	0	0	0	0	0	0	8	0	0	0	0	0	0	0	0	0	0	0	0	0	0	0	0	0	0	0	0	0
3cc30a93b7cd190e412c8bd3891463d3	0.836422	Eukaryota	Obazoa	Opisthokonta	Fungi	Basidiomycota	Agaricomycotina	Agaricomycetes	Unassigned	Unassigned	0	0	0	0	0	0	0	0	0	0	0	0	0	0	0	0	0	0	0	0	0	0	0	0	0	0	0	0	0	0	0	0	0	0	0	0	0	76	44
3cd4dd90b1e63a7ce00764b8442bc3da	0.874302	Unassigned	Unassigned	Unassigned	Unassigned	Unassigned	Unassigned	Unassigned	Unassigned	Unassigned	0	0	0	0	0	0	0	0	0	0	0	0	0	0	0	0	0	0	0	0	0	0	0	0	0	0	0	0	0	0	30	0	0	0	0	0	0	0	0
3ce40a60ebb8fd8c9f811b42bc4c0bb8	0.905322	Eukaryota	Unassigned	Unassigned	Unassigned	Unassigned	Unassigned	Unassigned	Unassigned	Unassigned	0	0	0	0	0	0	0	0	0	0	0	0	0	0	0	0	0	0	0	0	0	0	0	0	0	0	0	0	0	0	0	0	37	0	0	0	0	0	0
3ce77ac6920e69c467591d427f044c7f	0.720459	Unassigned	Unassigned	Unassigned	Unassigned	Unassigned	Unassigned	Unassigned	Unassigned	Unassigned	0	0	0	0	0	0	0	0	0	0	0	0	0	0	0	0	0	2	0	0	0	0	0	0	0	0	0	0	0	0	0	0	0	0	0	0	0	0	0
3ce8f4223fed8b57c2a0f59decdc0566	0.975673	Eukaryota	Unassigned	Unassigned	Unassigned	Unassigned	Unassigned	Unassigned	Unassigned	Unassigned	0	0	0	0	0	0	0	0	0	0	0	0	0	0	52	0	0	0	0	0	0	0	0	0	0	0	0	0	0	0	0	0	0	0	0	0	0	0	0
3ceef7e22b535286ebd364c0244dacd5	0.857221	Unassigned	Unassigned	Unassigned	Unassigned	Unassigned	Unassigned	Unassigned	Unassigned	Unassigned	0	0	0	0	0	0	0	0	2	0	0	0	0	0	0	0	0	0	0	0	0	0	0	0	0	0	0	0	0	0	0	0	0	0	0	0	0	0	0
3cf8fda7416d915d258d33873657c851	0.906325	Eukaryota	Unassigned	Unassigned	Unassigned	Unassigned	Unassigned	Unassigned	Unassigned	Unassigned	0	0	0	0	0	0	0	6	0	0	0	0	0	0	0	0	0	0	0	0	0	0	0	0	0	0	0	0	0	0	0	0	0	0	0	0	0	0	0
3cfd5e24b3e63372ec3d85def36f40c0	0.813764	Unassigned	Unassigned	Unassigned	Unassigned	Unassigned	Unassigned	Unassigned	Unassigned	Unassigned	0	0	0	53	0	0	0	0	0	0	0	0	0	0	0	0	0	0	0	0	0	0	0	0	0	0	0	0	0	0	0	0	0	0	0	0	0	0	0
3d056688839c41d7b382bc322ec23b48	0.934146	Eukaryota	Unassigned	Unassigned	Unassigned	Unassigned	Unassigned	Unassigned	Unassigned	Unassigned	0	0	0	0	0	0	0	0	0	0	0	0	0	0	0	0	0	0	0	0	0	0	0	0	0	0	0	0	0	0	0	0	0	0	0	0	8	0	0
3d0827a9dd9bc1ccbb3e552697d12235	0.730873	Eukaryota	Obazoa	Opisthokonta	Metazoa	Unassigned	Unassigned	Unassigned	Unassigned	Unassigned	0	0	0	0	0	0	0	0	0	0	5	0	0	0	0	0	0	0	0	0	0	0	0	0	0	0	0	0	0	0	0	0	0	0	0	0	0	0	0
3d2352faa9dbe3c98ca730cc3cc0bdfc	0.84363	Unassigned	Unassigned	Unassigned	Unassigned	Unassigned	Unassigned	Unassigned	Unassigned	Unassigned	0	0	0	0	0	0	0	0	0	3	0	0	0	0	0	0	0	0	0	0	0	0	0	0	0	0	0	0	0	0	0	0	0	0	0	0	0	0	0
3d2a79cfea6826810d6f35a3030cf766	0.970072	Eukaryota	Obazoa	Opisthokonta	Fungi	Ascomycota	Saccharomycotina	Saccharomycetales	Geotrichum	Geotrichum_sp.	6	0	0	0	0	0	0	0	0	0	0	0	0	0	0	0	0	0	0	0	0	0	0	0	0	0	0	0	0	0	0	0	0	0	0	0	0	0	0
3d2acd3054ea3a68263eb806d56c753e	0.830358	Eukaryota	Unassigned	Unassigned	Unassigned	Unassigned	Unassigned	Unassigned	Unassigned	Unassigned	0	0	0	0	0	0	0	0	0	0	0	0	0	0	0	0	820	0	0	0	0	0	0	0	0	0	0	0	0	0	0	0	0	0	0	0	0	0	0
3d385444d02c1aa5009b7486d766e9d7	0.962624	Eukaryota	Unassigned	Unassigned	Unassigned	Unassigned	Unassigned	Unassigned	Unassigned	Unassigned	0	13	0	0	0	0	0	0	0	0	0	0	0	0	0	0	0	0	0	0	0	0	0	0	0	0	0	0	0	0	0	0	0	0	0	0	0	0	0
3d38cd217e6f14e153391f37d452c1bc	0.986211	Eukaryota	Unassigned	Unassigned	Unassigned	Unassigned	Unassigned	Unassigned	Unassigned	Unassigned	0	0	0	0	0	0	0	0	0	0	0	0	0	0	0	0	0	0	0	0	0	0	0	0	0	0	0	0	0	0	0	0	0	0	0	0	0	0	0
3d390524938dec9094fc018796bcc8b5	0.62967	Unassigned	Unassigned	Unassigned	Unassigned	Unassigned	Unassigned	Unassigned	Unassigned	Unassigned	0	0	0	0	0	0	0	0	0	0	0	0	0	0	0	0	0	0	0	0	0	0	0	0	0	12	0	0	0	0	0	0	0	0	0	0	0	0	0
3d4192e375ee29579b73cb67176ec076	0.892964	Eukaryota	Unassigned	Unassigned	Unassigned	Unassigned	Unassigned	Unassigned	Unassigned	Unassigned	0	0	0	0	0	0	0	0	0	0	0	0	0	0	0	0	0	0	0	0	0	0	94	0	0	0	0	0	0	0	0	0	0	0	0	0	0	4	0
3d4859ab2439be89bfc853e2619f34fd	0.592871	Unassigned	Unassigned	Unassigned	Unassigned	Unassigned	Unassigned	Unassigned	Unassigned	Unassigned	0	0	0	0	0	0	0	0	0	0	0	0	0	0	0	0	0	0	0	0	0	0	0	0	0	0	0	0	0	0	0	0	0	0	0	0	0	0	0
3d490d521147a628c95f6deced23d676	0.851281	Eukaryota	Obazoa	Opisthokonta	Unassigned	Unassigned	Unassigned	Unassigned	Unassigned	Unassigned	0	5	0	0	0	0	0	0	0	0	0	0	0	0	0	0	0	0	0	0	0	0	0	0	0	0	0	0	0	0	0	0	0	0	0	0	0	0	0
3d53c28149d198d3e6634b1d3ec0445d	0.996873	Eukaryota	Obazoa	Opisthokonta	Fungi	Ascomycota	Pezizomycotina	Leotiomycetes	Unassigned	Unassigned	0	0	0	0	0	0	0	0	0	0	0	0	0	0	0	0	0	0	0	0	0	0	0	0	0	0	0	0	0	0	0	0	0	0	0	12	0	0	0
3d55791e206004bc24a7abe29c088d72	0.905143	Unassigned	Unassigned	Unassigned	Unassigned	Unassigned	Unassigned	Unassigned	Unassigned	Unassigned	0	0	0	0	0	0	0	0	0	0	0	0	0	0	0	2	0	0	0	0	0	0	0	0	0	0	0	0	0	0	0	0	0	0	0	0	0	0	0
3d5d2c0715b487379db98000ab87194d	0.883666	Eukaryota	Unassigned	Unassigned	Unassigned	Unassigned	Unassigned	Unassigned	Unassigned	Unassigned	0	0	0	0	0	0	0	0	0	0	0	0	0	0	0	0	0	0	0	6	0	0	0	0	0	0	0	0	0	0	0	0	0	0	0	0	0	0	0
3d64e88263ddc0a778381584a68ea046	0.797714	Eukaryota	Obazoa	Opisthokonta	Unassigned	Unassigned	Unassigned	Unassigned	Unassigned	Unassigned	0	0	0	0	0	0	0	0	0	0	0	0	0	0	0	0	0	0	0	0	0	0	0	0	0	9	0	0	0	0	0	0	0	0	0	0	0	0	0
3d80ca3a68491f4c1c6870b9cffad3b4	0.802766	Eukaryota	Obazoa	Opisthokonta	Metazoa	Unassigned	Unassigned	Unassigned	Unassigned	Unassigned	0	0	0	0	0	0	0	0	0	0	0	0	0	0	0	2	0	0	0	0	0	0	0	0	0	0	0	0	0	0	0	0	0	0	0	0	0	0	0
3d88980b6ad89657094e94b1c46b0081	0.805965	Unassigned	Unassigned	Unassigned	Unassigned	Unassigned	Unassigned	Unassigned	Unassigned	Unassigned	0	0	0	0	0	0	0	0	0	0	0	0	0	0	0	0	7	0	0	0	0	0	0	0	0	0	0	0	0	0	0	0	0	0	0	0	0	0	0
3d891a2836ac68cef475145fa9071678	0.988054	Eukaryota	Unassigned	Unassigned	Unassigned	Unassigned	Unassigned	Unassigned	Unassigned	Unassigned	0	0	0	0	0	0	0	0	0	0	0	0	0	0	0	0	0	0	0	0	0	0	0	0	0	0	0	0	0	0	27	0	0	0	0	0	0	0	0
3d906b4847a255478f25c11aee0e0b82	0.766221	Eukaryota	Obazoa	Opisthokonta	Metazoa	Unassigned	Unassigned	Unassigned	Unassigned	Unassigned	0	0	0	0	0	0	0	0	0	0	0	0	0	0	0	0	0	0	0	0	0	0	0	0	0	0	0	0	0	0	0	0	0	0	0	0	0	0	0
3db052c3597b00a0fc8a6a3d7646a67e	0.809254	Eukaryota	Obazoa	Opisthokonta	Fungi	Ascomycota	Saccharomycotina	Saccharomycetales	Lachancea	Lachancea_lanzarotensis	19	9	0	0	0	41	0	0	0	0	25	0	21	35	0	58	0	0	0	0	0	0	0	0	0	0	0	0	19	0	0	0	0	0	0	0	0	0	0
3dc0dbda23e6c3926fa0426a0511d7a9	0.894616	Eukaryota	Unassigned	Unassigned	Unassigned	Unassigned	Unassigned	Unassigned	Unassigned	Unassigned	0	0	0	0	0	0	0	0	0	0	0	0	0	0	0	0	0	0	0	0	21	0	0	0	0	0	0	0	0	0	0	0	0	0	0	0	0	0	0
3dd73e20d934df84be7751b81d2f80d9	0.957692	Eukaryota	Unassigned	Unassigned	Unassigned	Unassigned	Unassigned	Unassigned	Unassigned	Unassigned	0	0	0	0	0	0	0	0	0	0	0	0	0	0	0	0	0	0	0	0	0	0	0	0	0	0	0	0	0	0	0	0	0	0	0	0	5	0	0
3dd9a54eb2de9d0ccf41150004b5acc7	0.780033	Unassigned	Unassigned	Unassigned	Unassigned	Unassigned	Unassigned	Unassigned	Unassigned	Unassigned	0	0	0	0	0	0	0	0	0	0	0	0	10	0	0	0	0	0	0	0	0	0	0	0	0	0	0	0	0	0	0	0	0	0	0	0	0	0	0
3de6fcb5508e349d5f5b02d93f58f988	0.974572	Eukaryota	Unassigned	Unassigned	Unassigned	Unassigned	Unassigned	Unassigned	Unassigned	Unassigned	0	0	0	0	0	0	0	9	0	0	0	0	0	0	0	0	0	0	0	0	0	0	0	0	0	0	0	0	0	0	0	0	0	0	0	0	0	0	0
3de8099fc7a11bfd6fed559459a7566c	0.936399	Eukaryota	Unassigned	Unassigned	Unassigned	Unassigned	Unassigned	Unassigned	Unassigned	Unassigned	0	0	0	0	0	0	0	0	0	0	0	0	0	0	26	0	0	0	0	0	0	0	0	0	0	0	0	0	0	0	0	0	0	0	0	0	0	0	0
3dee0ac920c52084d407ff76c663a64a	0.973867	Eukaryota	Unassigned	Unassigned	Unassigned	Unassigned	Unassigned	Unassigned	Unassigned	Unassigned	0	0	0	0	0	0	0	0	0	0	0	0	0	0	0	0	0	0	0	0	0	0	0	0	0	0	13	0	0	0	0	0	0	0	0	0	0	0	0
3df2b8e501aefa8d565805fecf57312a	0.576116	Unassigned	Unassigned	Unassigned	Unassigned	Unassigned	Unassigned	Unassigned	Unassigned	Unassigned	0	0	0	0	0	0	0	0	0	0	0	0	0	0	0	0	0	0	0	0	0	0	0	0	0	0	0	0	0	0	0	0	0	0	0	0	0	0	28
3e055026a3d760dcf342f0bf0e0b9ed1	0.823321	Eukaryota	Obazoa	Opisthokonta	Fungi	Unassigned	Unassigned	Unassigned	Unassigned	Unassigned	0	0	0	0	0	0	0	0	0	0	0	0	0	0	0	7	0	0	0	0	0	0	0	0	0	0	0	0	0	0	0	0	0	0	0	0	0	0	0
3e223fa47720bb7b9351dcc6a9443ee7	0.725449	Eukaryota	Unassigned	Unassigned	Unassigned	Unassigned	Unassigned	Unassigned	Unassigned	Unassigned	0	0	0	0	0	0	0	0	0	0	0	0	0	0	0	0	0	0	0	0	0	0	0	0	0	0	0	0	0	0	340	0	0	0	0	0	0	0	0
3e436d5b843eee7eda55d6aa40395834	0.941939	Eukaryota	Obazoa	Opisthokonta	Fungi	Ascomycota	Pezizomycotina	Eurotiomycetes	Unassigned	Unassigned	0	0	0	0	0	0	0	0	0	0	0	0	0	0	0	0	0	9	0	0	0	0	0	0	0	0	0	0	0	0	0	0	0	0	0	0	0	0	0
3e49f267ef53b60f4aa218325e7a07de	0.988542	Eukaryota	Unassigned	Unassigned	Unassigned	Unassigned	Unassigned	Unassigned	Unassigned	Unassigned	0	0	0	0	0	0	0	0	0	0	0	0	0	0	0	0	0	9	0	0	0	0	0	0	0	0	0	0	0	0	0	0	0	0	0	0	0	0	0
3e4fe99cb52afc9f7a5f589173117bf7	0.711601	Eukaryota	Obazoa	Opisthokonta	Fungi	Ascomycota	Saccharomycotina	Saccharomycetales	Unassigned	Unassigned	0	0	16	0	0	0	0	0	0	0	0	0	0	0	0	5	0	0	0	0	0	0	0	0	0	0	0	0	0	0	0	0	0	0	0	0	0	0	0
3e57064e88d6e38043f90c42be82aef6	0.72596	Eukaryota	Obazoa	Opisthokonta	Unassigned	Unassigned	Unassigned	Unassigned	Unassigned	Unassigned	0	0	0	0	0	0	0	0	0	0	0	0	0	0	0	0	0	0	0	0	0	0	0	0	0	0	0	0	50	0	0	0	0	0	0	0	0	0	0
3e59adfe798209dd9f8e270099dbc49b	0.996445	Eukaryota	Obazoa	Opisthokonta	Fungi	Ascomycota	Pezizomycotina	Eurotiomycetes	Aspergillus	Unassigned	0	0	0	0	0	0	0	0	0	0	54	0	0	0	0	0	5	0	0	3	0	28	0	0	0	0	0	0	0	0	0	0	0	0	0	0	0	4	6
3e5a93936d6dc05daa3262c96630f3b5	0.778258	Eukaryota	Obazoa	Opisthokonta	Unassigned	Unassigned	Unassigned	Unassigned	Unassigned	Unassigned	0	0	0	0	0	0	0	0	0	0	0	0	0	0	0	0	3	0	0	0	0	0	0	0	0	0	0	0	0	0	0	0	0	0	0	0	0	0	0
3e5b78295ac365644f27066b0e932908	0.964547	Eukaryota	Unassigned	Unassigned	Unassigned	Unassigned	Unassigned	Unassigned	Unassigned	Unassigned	0	0	0	0	0	0	0	0	0	0	0	0	0	0	0	0	0	0	0	0	0	0	0	0	0	0	0	0	0	0	17	0	0	0	0	0	0	0	0
3e61bd2a9416930cae913f90cc04f3c6	0.93903	Eukaryota	Unassigned	Unassigned	Unassigned	Unassigned	Unassigned	Unassigned	Unassigned	Unassigned	0	0	0	0	0	0	0	0	0	5	0	0	0	0	0	0	0	0	0	0	0	0	0	0	0	0	0	0	0	0	0	0	0	0	0	0	0	0	0
[truncated: 5,714 more rows]
[truncated: 5 more columns]
