# Supplementary material for: Pharmabiome analyses in tandem with chemometrics can help trace the provenance of falsified medicines: A proof-of-concept study
Source: Forensic Sci Int Genet. Author manuscript; Available in PMC 2026 Feb 1. (PMC7618506; doi:10.1016/j.fsigen.2025.103392)
Supplement: Table S7 [file EMS211583-supplement-Table_S7.xlsx]

## Sheet: rar_counts_taxa
Feature.ID	Confidence	domain	phylum	class	order	family	genus	species	T-2	T-2.1	T-2.2	T-3	T-3.1	T-3.2	E-2	E-2.1	E-2.2	E-3	E-3.1	E-3.2	E-4	E-4.1	E-4.2	E-4.3	E-5	E-5.1	E-5.2	cellulose (DC excipient)	cellulose (DC excipient).1	starch (DC excipient)	starch (DC excipient).1	cellulose (WG excipient)	cellulose (WG excipient).1	starch (WG excipient)	starch (WG excipient).1	swab_Thailand	swab_Thailand.1	swab_Thailand.2	swab_England	swab_England.1	swab_England.2	water_Thailand	water_Thailand.1	water_England	water_England.1
002e3ed89826bc0c07cbd1e7e6384946	1	Eukaryota	Streptophyta	Unassigned	Unassigned	Unassigned	Unassigned	Unassigned	0	0	0	0	0	0	0	0	0	0	0	0	0	0	0	0	0	0	0	0	0	0	0	0	0	0	0	0	0	0	0	0	0	0	0	0	40
0059b1d367f99d17a14682232b911646	0.999996	Eukaryota	Streptophyta	Magnoliopsida	Poales	Poaceae	Unassigned	Unassigned	12	0	0	0	0	0	0	0	0	0	0	0	0	0	0	0	0	0	0	0	0	0	0	0	0	0	0	0	0	0	0	0	0	0	0	0	0
00a028ccfe11876c997ae7cd8675c033	0.727316	Eukaryota	Streptophyta	Magnoliopsida	Unassigned	Unassigned	Unassigned	Unassigned	0	0	0	0	0	0	0	0	0	0	100	0	0	0	0	0	0	0	0	0	0	0	0	0	0	0	0	0	0	0	0	0	0	0	0	0	0
00aab1d3d4ff8e51340b11b2deeca280	0.804966	Eukaryota	Streptophyta	Magnoliopsida	Unassigned	Unassigned	Unassigned	Unassigned	0	0	0	0	0	0	0	22	0	0	0	0	0	0	0	0	0	0	0	0	0	0	0	0	0	0	0	0	0	0	0	0	0	0	0	0	0
01513958d0ec727cefc8299777254a6c	0.83709	Eukaryota	Streptophyta	Magnoliopsida	Unassigned	Unassigned	Unassigned	Unassigned	0	11	0	0	0	0	0	0	0	0	0	0	0	0	0	0	0	0	0	0	0	0	0	0	0	0	0	0	0	0	0	0	0	0	0	0	0
01a54e6a3e1b5f234ca851f5461df8f9	0.990144	Eukaryota	Streptophyta	Magnoliopsida	Unassigned	Unassigned	Unassigned	Unassigned	0	0	0	0	0	0	0	0	0	0	0	0	0	0	0	0	0	0	0	0	0	0	0	0	0	0	0	0	0	0	0	0	0	0	0	0	0
01b0580d0e4d0e26af1ca69fb7beb4a0	0.999998	Eukaryota	Streptophyta	Magnoliopsida	Poales	Poaceae	Unassigned	Unassigned	66	0	0	0	0	0	0	0	0	0	0	0	410	0	0	0	0	0	0	0	0	0	0	0	0	0	0	0	0	0	0	0	0	0	0	0	0
02d23ccff2f4e27936838e30be69fede	0.999999	Eukaryota	Streptophyta	Magnoliopsida	Poales	Poaceae	Unassigned	Unassigned	0	0	0	0	0	0	0	0	0	0	0	0	0	0	0	0	0	0	0	0	0	0	0	0	0	0	0	0	23	0	0	0	0	0	0	0	0
02ef7c3f3c5cee81b9e73bd3a9f55afa	0.999997	Eukaryota	Streptophyta	Magnoliopsida	Poales	Poaceae	Unassigned	Unassigned	0	0	0	0	0	0	0	0	0	0	0	0	0	0	0	0	0	0	0	0	0	0	0	0	0	0	0	0	0	0	0	0	0	0	0	0	0
034fd2abbeee892df50d5635c3f9f996	0.869522	Eukaryota	Streptophyta	Magnoliopsida	Unassigned	Unassigned	Unassigned	Unassigned	0	0	0	0	0	0	0	0	0	0	0	0	0	0	0	0	0	53	0	0	0	0	0	0	0	0	0	0	0	0	0	0	0	0	0	0	0
0354fbdd7c22756518f3a4880614a97f	0.993246	Eukaryota	Streptophyta	Magnoliopsida	Caryophyllales	Polygonaceae	Rumex	Rumex acetosa	0	0	0	0	943	0	0	0	0	0	0	0	0	0	0	0	0	0	0	0	0	0	0	0	0	0	0	0	0	0	0	0	0	0	0	0	0
0385f3561775e8f4e726c6ff47fcc777	1	Eukaryota	Streptophyta	Unassigned	Unassigned	Unassigned	Unassigned	Unassigned	0	0	0	0	0	0	0	0	0	0	0	0	0	0	0	0	0	0	0	0	0	0	0	0	0	0	0	0	0	0	0	0	0	0	0	0	7
0389888d1a97186327f5dafe17f7c478	0.74122	Eukaryota	Streptophyta	Magnoliopsida	Unassigned	Unassigned	Unassigned	Unassigned	0	0	0	0	0	0	0	0	0	0	0	0	0	0	0	0	0	0	0	0	0	0	0	0	0	0	0	226	0	0	0	0	0	0	0	0	0
03b5f45c24d4416ec452dbc0423d3043	0.999999	Eukaryota	Streptophyta	Magnoliopsida	Poales	Poaceae	Unassigned	Unassigned	207	0	0	0	0	0	0	0	0	0	0	0	0	0	0	0	0	0	0	0	0	0	0	0	0	0	0	0	0	0	0	0	0	0	0	0	0
03f0daa4a88a566389b3a4a7700bc047	0.88673	Eukaryota	Streptophyta	Magnoliopsida	Unassigned	Unassigned	Unassigned	Unassigned	0	0	0	0	0	0	0	0	0	0	0	0	0	0	0	0	0	0	0	0	0	0	76	0	0	0	0	0	0	0	0	0	0	0	0	0	0
04348d6768c6c0ea7a0ee07f8b1a675d	0.872059	Eukaryota	Streptophyta	Magnoliopsida	Unassigned	Unassigned	Unassigned	Unassigned	0	58	0	0	0	0	0	0	0	0	0	0	0	0	0	0	0	0	0	0	0	0	0	0	0	0	0	0	0	0	0	0	0	0	0	0	0
04436f138d590f8e8e902abc38b735cf	0.786125	Eukaryota	Streptophyta	Magnoliopsida	Unassigned	Unassigned	Unassigned	Unassigned	0	0	0	0	0	0	0	0	0	0	0	0	0	0	0	0	0	0	0	0	0	0	0	0	0	0	0	0	14	135	0	0	0	0	0	0	0
04a3552112b8fb9138e5c57730ce99d9	0.889748	Eukaryota	Streptophyta	Magnoliopsida	Unassigned	Unassigned	Unassigned	Unassigned	0	0	0	0	0	0	0	135	0	0	0	0	0	0	0	0	0	26	0	0	0	0	0	0	0	0	0	0	0	0	0	0	0	0	0	0	0
04c4edc17dcf107b64ee99e72722471d	0.999999	Eukaryota	Streptophyta	Magnoliopsida	Poales	Poaceae	Unassigned	Unassigned	0	0	0	0	0	0	0	245	49	0	0	0	0	0	0	0	0	0	0	0	0	0	0	0	0	0	0	0	0	0	0	0	0	0	0	0	0
0513f26b0de7caed5734a69319d7a7e6	0.855181	Eukaryota	Streptophyta	Magnoliopsida	Unassigned	Unassigned	Unassigned	Unassigned	0	0	0	0	0	0	0	0	0	0	0	3	0	0	0	0	0	0	0	0	0	0	0	0	0	0	0	0	0	0	0	0	0	0	0	0	0
05ed79ee2774064841bbc6ea771f453d	0.9759	Eukaryota	Streptophyta	Magnoliopsida	Unassigned	Unassigned	Unassigned	Unassigned	0	0	0	0	0	0	0	0	0	0	0	0	0	0	0	0	0	0	0	0	0	0	0	0	0	0	0	0	0	0	0	0	0	0	0	0	24
05f0c20027418bd716a7523fcca90735	0.999974	Eukaryota	Streptophyta	Magnoliopsida	Poales	Poaceae	Unassigned	Unassigned	0	0	0	0	0	0	0	0	0	0	0	0	0	0	0	0	0	0	0	0	0	0	0	0	0	0	0	0	0	0	0	0	0	0	0	0	0
062937e7979c2c12cecd2a4d47323302	0.999994	Eukaryota	Streptophyta	Magnoliopsida	Poales	Poaceae	Unassigned	Unassigned	0	0	0	0	0	0	0	0	0	0	0	0	0	0	0	0	0	0	0	0	0	0	0	0	0	0	0	0	0	0	0	0	0	0	0	0	0
065b8a5a04b8035166e5196d922af53f	0.86966	Eukaryota	Streptophyta	Magnoliopsida	Unassigned	Unassigned	Unassigned	Unassigned	0	189	0	0	0	0	218	0	0	0	0	0	0	0	0	0	0	0	0	0	0	0	0	0	0	0	0	0	0	0	0	0	0	0	0	0	0
065cc96d2f8126d5edd694401658cdc3	0.782722	Eukaryota	Streptophyta	Magnoliopsida	Unassigned	Unassigned	Unassigned	Unassigned	0	0	0	0	0	0	0	0	0	0	0	0	0	0	0	0	0	0	0	0	0	116	0	0	0	0	0	0	0	0	0	0	0	0	0	0	0
06676c65b81bd41e22aa6cde923420ac	0.999995	Eukaryota	Streptophyta	Magnoliopsida	Poales	Poaceae	Unassigned	Unassigned	0	0	0	0	0	0	33	0	0	0	0	0	0	0	0	0	0	0	0	0	0	0	0	0	0	0	0	0	0	0	0	0	0	0	0	0	0
068f61bc46872b7d79dc457cd2a8525e	0.809534	Eukaryota	Streptophyta	Magnoliopsida	Unassigned	Unassigned	Unassigned	Unassigned	0	0	0	0	0	0	0	0	0	0	0	0	0	0	0	0	0	0	0	0	0	0	0	0	0	0	0	0	0	0	0	0	8	0	0	0	0
06a840a3788a29e49736e526f9f79f0e	0.999999	Eukaryota	Streptophyta	Magnoliopsida	Poales	Poaceae	Unassigned	Unassigned	0	0	0	0	0	0	0	0	0	0	0	0	0	0	0	0	0	0	0	0	0	0	0	0	0	0	0	0	0	0	0	0	0	0	0	0	0
06aa34cfb3932fb78e3c38c16739de02	0.985516	Eukaryota	Streptophyta	Magnoliopsida	Unassigned	Unassigned	Unassigned	Unassigned	0	0	0	0	0	0	0	0	86	0	0	0	0	0	0	0	0	0	0	0	0	0	0	0	0	0	0	0	0	0	0	0	0	0	0	0	0
07ae450f74063b6d705a84080b728836	1	Eukaryota	Streptophyta	Magnoliopsida	Unassigned	Unassigned	Unassigned	Unassigned	0	0	0	0	0	0	0	0	0	0	0	0	0	0	0	0	0	0	0	0	0	0	0	0	0	0	0	0	0	0	0	5	0	0	0	0	0
07aec99459d52f5f5e5e292b2f2fbb32	0.976093	Eukaryota	Streptophyta	Magnoliopsida	Unassigned	Unassigned	Unassigned	Unassigned	0	0	0	0	0	0	0	0	0	0	0	0	0	0	0	0	0	0	0	0	0	0	0	64	0	0	0	0	0	0	0	0	0	0	0	0	0
07b65742ceb9ccdc2f803f5b6c2db6a4	1	Eukaryota	Streptophyta	Pinopsida	Pinales	Pinaceae	Unassigned	Unassigned	0	0	0	0	0	0	0	0	0	0	0	0	0	0	0	0	0	0	0	0	0	0	0	0	0	0	0	135	0	0	0	0	0	0	0	0	0
07d3af3228bcf692e80870ebb8939da3	0.873391	Eukaryota	Streptophyta	Magnoliopsida	Unassigned	Unassigned	Unassigned	Unassigned	0	0	0	0	0	0	0	0	0	0	0	0	0	0	0	0	0	0	0	0	0	0	0	0	0	0	0	0	0	30	0	0	0	0	0	0	0
080304bf69ebcc77153bb3b482582531	0.999999	Eukaryota	Streptophyta	Magnoliopsida	Poales	Poaceae	Unassigned	Unassigned	0	0	0	0	0	0	0	0	0	0	0	0	0	0	0	0	0	98	0	0	0	0	0	0	0	0	0	0	0	0	0	0	0	0	0	0	0
080377f61a189c50e32e57b8b3760081	0.999997	Eukaryota	Streptophyta	Magnoliopsida	Poales	Poaceae	Unassigned	Unassigned	0	0	0	0	0	0	0	0	714	0	0	0	0	0	0	0	0	0	0	0	0	0	38	0	0	0	0	0	0	0	0	0	0	0	0	0	0
080a591a1e461a8f907e7d4408e2e6d9	0.763488	Eukaryota	Streptophyta	Magnoliopsida	Unassigned	Unassigned	Unassigned	Unassigned	0	0	0	0	0	0	0	0	0	0	0	0	0	0	0	0	0	0	0	0	50	0	0	0	0	0	0	0	0	0	0	0	0	0	0	0	0
08850c323871b0b6a6fce6e87fafd4ab	0.81233	Eukaryota	Streptophyta	Magnoliopsida	Unassigned	Unassigned	Unassigned	Unassigned	0	0	0	0	0	0	0	0	0	0	0	0	0	0	0	0	0	0	0	0	0	0	0	0	0	0	0	0	0	0	0	0	0	0	0	0	14
089e22bd9de61f3c167b7d00242e73e1	0.950249	Eukaryota	Streptophyta	Magnoliopsida	Unassigned	Unassigned	Unassigned	Unassigned	0	0	0	0	0	0	0	0	0	0	0	0	0	0	0	0	0	0	0	0	0	0	0	0	0	0	0	0	0	0	0	0	0	0	45	0	0
08bb2b0d6fd07ee96392fd77af35aa2f	0.88252	Eukaryota	Streptophyta	Magnoliopsida	Unassigned	Unassigned	Unassigned	Unassigned	0	0	0	0	0	0	0	0	0	0	56	0	0	0	0	0	0	0	0	0	0	0	0	0	0	0	0	0	0	0	0	0	0	0	0	0	0
09160d5e7671addc436e499aa03a3431	0.830561	Eukaryota	Streptophyta	Magnoliopsida	Unassigned	Unassigned	Unassigned	Unassigned	0	0	0	0	0	0	0	0	0	0	0	0	0	0	0	0	0	0	0	0	0	0	0	0	0	0	0	0	0	0	0	0	0	0	0	9	0
092dce5dc094288cd84b097c28174827	0.820232	Eukaryota	Streptophyta	Magnoliopsida	Unassigned	Unassigned	Unassigned	Unassigned	0	0	0	0	0	0	0	0	0	0	0	0	0	0	0	0	0	0	0	0	0	0	0	9	0	0	0	0	0	0	0	0	0	0	0	0	0
09817afdfd2c94e0aa5e2773c076c958	0.723595	Eukaryota	Streptophyta	Magnoliopsida	Unassigned	Unassigned	Unassigned	Unassigned	0	0	0	0	0	0	0	0	0	0	0	0	0	0	0	0	0	0	0	0	0	0	0	0	0	0	0	0	0	9	0	0	0	0	0	0	0
09a1e09068e57dad2cdb0e4b73795f9d	0.901311	Eukaryota	Streptophyta	Magnoliopsida	Unassigned	Unassigned	Unassigned	Unassigned	0	0	0	0	0	0	260	0	0	0	0	0	0	0	0	0	0	0	196	0	0	0	0	0	0	0	0	0	0	0	0	0	0	0	0	0	0
09d4b6233f89963d91a2dbd9444c594b	0.981497	Eukaryota	Streptophyta	Magnoliopsida	Unassigned	Unassigned	Unassigned	Unassigned	0	0	0	0	0	138	0	0	0	0	0	0	0	0	0	0	0	0	0	0	0	0	0	0	0	0	0	0	0	0	0	0	0	0	0	0	0
09df66d9cbc42d0e0d5b207953e1727d	1	Eukaryota	Streptophyta	Pinopsida	Pinales	Pinaceae	Unassigned	Unassigned	0	0	0	0	0	0	0	694	0	0	0	0	0	0	2	0	1463	0	0	0	0	0	0	0	1391	23	0	0	0	291	11	0	36	0	0	0	0
0a694b2049aa5fa02f71bccdcd9e6838	0.99358	Eukaryota	Streptophyta	Magnoliopsida	Poales	Bromeliaceae	Unassigned	Unassigned	0	0	0	0	0	0	0	0	0	0	0	0	0	0	0	0	0	0	0	0	0	0	0	0	0	0	0	1027	0	0	0	0	0	0	0	0	0
0a82355af5fa30459269c5ae267222b1	0.99961	Eukaryota	Streptophyta	Magnoliopsida	Unassigned	Unassigned	Unassigned	Unassigned	0	0	0	0	0	0	2	0	0	0	0	0	0	0	0	0	0	0	0	0	0	0	0	0	0	0	0	0	0	0	0	0	0	0	0	0	0
0b143bfe67f309d06eb36e3a1f5c4d23	0.995487	Eukaryota	Streptophyta	Magnoliopsida	Unassigned	Unassigned	Unassigned	Unassigned	0	0	0	0	0	7	0	0	0	0	0	0	0	0	0	0	0	0	0	0	0	0	0	0	0	0	0	0	0	0	0	0	0	0	0	0	0
0b30133f402e3a125d2d4e20b02bf08b	0.872987	Eukaryota	Streptophyta	Magnoliopsida	Unassigned	Unassigned	Unassigned	Unassigned	0	0	0	0	0	0	0	0	0	0	0	0	0	0	0	0	0	0	0	0	0	144	0	0	0	0	0	0	0	0	0	0	0	0	0	0	0
0b3499c0d3fac8bc8bd0e901e4052f52	0.999999	Eukaryota	Streptophyta	Magnoliopsida	Poales	Poaceae	Unassigned	Unassigned	201	0	77	0	0	0	6	0	0	0	25	0	0	0	0	0	0	43	39	0	0	0	290	0	0	0	0	0	0	0	0	0	0	0	0	0	0
0bb5123fb012ec07fe7d7a282ef9d210	0.999871	Eukaryota	Streptophyta	Magnoliopsida	Lamiales	Lamiaceae	Salvia	Unassigned	0	0	0	0	0	0	0	0	0	0	32	0	0	0	0	0	0	0	0	0	0	0	0	0	0	0	0	0	0	0	0	0	0	0	0	0	0
0c2aea0f8e66d45cd34fed1b745b40dc	0.880988	Eukaryota	Streptophyta	Magnoliopsida	Unassigned	Unassigned	Unassigned	Unassigned	0	0	0	0	0	0	0	172	0	0	0	0	0	0	0	0	0	0	43	0	0	0	503	0	0	0	0	0	0	0	0	0	0	0	0	0	0
0c4681877c9fbf02d9af61621ee60320	0.870761	Eukaryota	Streptophyta	Magnoliopsida	Unassigned	Unassigned	Unassigned	Unassigned	0	0	0	0	0	0	0	0	0	0	0	0	0	0	0	0	0	0	155	0	0	203	0	0	0	0	0	0	0	0	0	0	0	0	0	0	0
0c910fcccba05af209a2a5b63eda993c	0.958331	Eukaryota	Streptophyta	Magnoliopsida	Unassigned	Unassigned	Unassigned	Unassigned	0	0	0	0	0	0	0	0	0	0	0	0	0	0	0	0	0	0	0	0	0	0	0	0	0	0	0	0	0	0	0	0	0	0	0	0	61
0d53f4226e1f16c6e7f037a340f731a0	0.999999	Eukaryota	Streptophyta	Magnoliopsida	Poales	Poaceae	Unassigned	Unassigned	0	0	36	0	0	0	0	0	0	0	0	0	0	0	0	0	0	0	0	0	0	0	0	0	0	0	0	0	0	0	0	0	0	0	0	0	0
0d59be193d3f4892610047bc47c087bd	0.974002	Eukaryota	Streptophyta	Magnoliopsida	Unassigned	Unassigned	Unassigned	Unassigned	0	0	0	0	0	0	0	0	0	0	0	0	0	0	0	0	0	0	0	0	0	0	0	0	0	0	0	0	0	0	0	0	0	25	0	0	0
0e15cbad20ed6d46121ec28b0f390c1a	0.811106	Eukaryota	Streptophyta	Magnoliopsida	Unassigned	Unassigned	Unassigned	Unassigned	0	0	0	0	0	0	0	0	0	0	0	0	0	0	0	0	0	0	0	0	0	0	0	0	0	0	16	0	0	0	0	0	0	0	0	0	0
0ed8088e8b87c75154dd4f382c5f1b89	0.999998	Eukaryota	Streptophyta	Magnoliopsida	Poales	Poaceae	Unassigned	Unassigned	0	32	0	0	0	0	0	0	0	0	0	0	0	0	0	0	0	0	0	0	0	0	0	0	0	0	0	0	0	0	0	0	0	0	0	0	0
0f2dc8180a09ed352c1f0b3fdb47f7b8	0.982776	Eukaryota	Streptophyta	Magnoliopsida	Unassigned	Unassigned	Unassigned	Unassigned	0	0	0	0	0	0	0	0	0	0	0	0	0	0	0	0	0	0	0	33	0	0	0	0	0	0	0	0	0	0	0	0	0	0	0	0	0
0ff9ad20b6ed5715ad72898a38cd4033	0.793775	Eukaryota	Streptophyta	Magnoliopsida	Poales	Poaceae	Setaria	Unassigned	0	0	0	0	0	0	0	0	0	0	0	0	0	0	0	0	0	0	0	0	0	119	0	0	0	0	0	0	0	0	0	0	0	0	0	0	0
1071abd2a00c9a6f7201e6e73c12c3d4	0.874169	Eukaryota	Streptophyta	Magnoliopsida	Unassigned	Unassigned	Unassigned	Unassigned	0	0	0	0	0	0	0	0	0	0	0	0	0	0	0	0	0	0	0	0	0	0	157	0	0	0	0	0	0	0	0	0	0	0	0	0	0
107d4e28f69af282a02b023390b23f5d	0.857437	Eukaryota	Streptophyta	Magnoliopsida	Unassigned	Unassigned	Unassigned	Unassigned	0	0	0	0	0	0	0	0	0	0	0	0	0	0	0	0	0	0	0	0	0	0	0	0	0	0	0	0	0	0	0	0	0	0	0	0	0
108ab65f53ea960c59f7b2b1f1f7f659	0.864272	Eukaryota	Streptophyta	Magnoliopsida	Unassigned	Unassigned	Unassigned	Unassigned	0	0	0	0	0	0	0	0	0	0	0	0	0	0	0	0	0	0	0	0	0	0	0	0	0	0	0	0	0	0	0	0	0	0	0	0	0
1091b60d21c327930a11706b7682e758	0.999995	Eukaryota	Streptophyta	Magnoliopsida	Poales	Poaceae	Unassigned	Unassigned	0	0	0	0	0	0	0	0	0	0	0	0	0	0	0	0	0	0	0	0	0	37	0	0	0	0	0	0	0	0	0	0	0	0	0	0	0
10d6a7cafb889d98560abb89b41f4439	0.802233	Eukaryota	Streptophyta	Magnoliopsida	Unassigned	Unassigned	Unassigned	Unassigned	0	0	0	0	0	0	0	0	0	0	0	0	0	0	0	0	0	0	0	0	0	0	0	0	0	0	0	0	0	0	8	0	0	0	0	0	0
11093421ddb0cfafcd273ef7aa38b402	0.818531	Eukaryota	Streptophyta	Magnoliopsida	Unassigned	Unassigned	Unassigned	Unassigned	0	0	0	0	0	0	0	0	0	68	0	0	0	0	0	0	0	0	0	0	0	0	0	0	0	0	0	0	0	0	0	0	0	0	0	0	0
11e63c853e6420dfa4d8c7079358900b	0.855923	Eukaryota	Streptophyta	Magnoliopsida	Unassigned	Unassigned	Unassigned	Unassigned	261	0	0	0	0	0	0	0	0	0	0	0	0	0	0	0	0	0	0	0	0	0	0	0	0	0	0	0	0	0	0	0	0	0	0	0	0
11ff1acb84807380f1497fda3565f385	0.999999	Eukaryota	Streptophyta	Magnoliopsida	Poales	Poaceae	Unassigned	Unassigned	0	0	0	0	0	0	236	0	0	0	0	0	0	0	0	0	0	0	157	0	0	0	0	0	0	0	0	0	0	0	0	0	0	0	0	0	0
120dcee3235ab1584906ffd49b8b597f	0.881956	Eukaryota	Streptophyta	Magnoliopsida	Unassigned	Unassigned	Unassigned	Unassigned	0	0	0	0	0	0	0	0	0	0	0	0	0	0	0	0	0	0	0	0	0	0	0	0	0	0	0	0	0	0	0	0	0	0	0	0	0
1250c4f29b740c1208738130cecbbe1f	0.87557	Eukaryota	Streptophyta	Magnoliopsida	Unassigned	Unassigned	Unassigned	Unassigned	0	0	0	0	0	0	0	0	0	0	0	89	0	0	0	0	0	0	0	0	0	0	0	0	0	0	0	0	0	0	0	0	0	0	0	0	0
129acf1ea7b13faf4a9d95eb3d06f376	0.779114	Eukaryota	Streptophyta	Magnoliopsida	Unassigned	Unassigned	Unassigned	Unassigned	0	0	0	0	0	0	0	0	0	0	0	0	0	0	0	0	0	0	0	0	0	0	0	0	0	0	0	0	0	0	51	45	28	0	0	0	0
12b54fa8922ede19cac07bd37e207028	0.953751	Eukaryota	Streptophyta	Magnoliopsida	Sapindales	Rutaceae	Citrus	Unassigned	0	0	0	0	0	0	0	0	0	0	0	0	0	0	0	0	0	0	0	0	0	0	0	0	0	0	0	0	4	0	0	0	0	0	0	0	0
12f62d2b6de32096aa1349ddec767aa0	0.983863	Eukaryota	Streptophyta	Magnoliopsida	Unassigned	Unassigned	Unassigned	Unassigned	0	0	0	0	0	0	0	0	0	0	0	0	0	0	0	0	0	0	0	0	0	0	0	1582	0	0	0	0	0	0	0	0	0	0	0	0	0
130a0229a758973a96851aa4a77befc0	0.897136	Eukaryota	Streptophyta	Magnoliopsida	Unassigned	Unassigned	Unassigned	Unassigned	0	0	0	0	0	0	0	0	0	0	0	0	0	0	0	0	0	57	0	0	0	0	308	0	0	0	0	0	0	0	0	0	0	0	0	0	0
132540dc1d8f16524a959a7fee38b984	0.999999	Eukaryota	Streptophyta	Magnoliopsida	Poales	Poaceae	Unassigned	Unassigned	0	0	0	0	0	0	40	0	0	0	0	0	0	0	0	0	0	0	0	0	0	0	0	0	0	0	0	0	0	0	0	0	0	0	0	0	0
133bc6196369f89cb13745373b00a756	0.802905	Eukaryota	Streptophyta	Magnoliopsida	Unassigned	Unassigned	Unassigned	Unassigned	0	0	0	0	0	0	0	0	0	0	0	0	0	0	0	0	0	0	0	0	0	0	0	0	0	0	0	0	0	0	0	0	3	0	0	0	0
1358754dec0ec3685b3e5638437b20fc	0.870846	Eukaryota	Streptophyta	Magnoliopsida	Unassigned	Unassigned	Unassigned	Unassigned	55	0	0	0	0	0	0	0	0	0	0	0	0	0	0	0	0	0	0	0	0	0	0	0	0	0	0	0	0	0	0	0	0	0	0	0	0
139c613426e9e0e784f468d5d21eb9ff	0.819204	Eukaryota	Streptophyta	Magnoliopsida	Unassigned	Unassigned	Unassigned	Unassigned	0	0	0	0	0	0	0	0	0	0	0	0	0	0	0	0	0	0	0	0	0	0	0	0	0	0	0	0	0	0	0	0	0	0	0	0	32
13e7cba2261c3e75e163748f42e4db7e	0.999996	Eukaryota	Streptophyta	Magnoliopsida	Poales	Poaceae	Unassigned	Unassigned	0	0	100	0	0	0	0	0	0	0	0	0	0	0	0	0	0	0	0	0	0	0	0	0	0	0	0	0	0	0	0	0	0	0	0	0	0
140ba9188e8f86bd98612ce62b11f551	0.757538	Eukaryota	Streptophyta	Magnoliopsida	Unassigned	Unassigned	Unassigned	Unassigned	0	0	0	0	0	0	0	0	0	0	0	0	0	0	0	0	0	0	0	0	0	0	0	0	1	0	0	0	0	0	0	0	0	0	0	0	0
1419bcbdeff28cb71593c3418acb3a72	1	Eukaryota	Streptophyta	Unassigned	Unassigned	Unassigned	Unassigned	Unassigned	0	0	0	0	0	0	0	0	0	0	0	0	0	0	0	0	0	0	0	0	0	0	0	0	0	0	0	0	0	0	0	0	0	0	0	0	5
14b1fd640d8831f75a5e331f76eaf590	0.999997	Eukaryota	Streptophyta	Magnoliopsida	Poales	Poaceae	Unassigned	Unassigned	0	0	0	0	0	0	0	0	0	0	0	0	0	0	0	0	0	0	0	0	0	0	0	0	0	0	0	0	0	0	0	0	0	0	0	0	0
14c349f98e8f4c61f0a6e0d04ae27bda	0.999999	Eukaryota	Streptophyta	Magnoliopsida	Poales	Poaceae	Unassigned	Unassigned	0	0	0	0	0	0	0	0	0	0	0	0	0	0	0	0	0	0	0	0	0	0	248	0	0	0	0	0	0	0	0	0	0	0	0	0	0
14c8c20e9d1d8f2860aef4107c473b85	0.924177	Eukaryota	Streptophyta	Magnoliopsida	Malpighiales	Euphorbiaceae	Unassigned	Unassigned	0	0	0	0	0	0	0	0	0	0	0	0	0	0	0	0	0	0	0	0	0	0	0	0	0	0	0	0	0	35	0	0	0	0	0	0	0
15044242db42d7cad27573b55b3ae93a	0.718489	Eukaryota	Streptophyta	Magnoliopsida	Unassigned	Unassigned	Unassigned	Unassigned	0	0	0	0	0	0	0	0	0	0	0	0	0	0	0	0	0	0	0	0	0	0	0	0	0	0	0	0	0	0	730	918	532	0	0	0	0
1534ec22986bc4b627e2dee2e3ea999d	0.972005	Eukaryota	Streptophyta	Magnoliopsida	Unassigned	Unassigned	Unassigned	Unassigned	0	119	0	0	0	0	0	0	0	0	0	0	0	0	0	0	0	0	0	0	0	0	0	0	0	0	0	0	0	0	0	0	0	0	0	0	0
15cda3c358c29e11edac436f848010c2	0.885308	Eukaryota	Streptophyta	Magnoliopsida	Unassigned	Unassigned	Unassigned	Unassigned	0	39	0	0	0	0	0	0	0	0	0	0	0	0	0	0	0	0	0	0	0	0	0	0	0	0	0	0	0	0	0	0	0	0	0	0	0
15dc95925faa76797ac1a8093d3ea9e1	0.986852	Eukaryota	Streptophyta	Magnoliopsida	Unassigned	Unassigned	Unassigned	Unassigned	0	0	0	0	0	0	0	0	0	0	0	0	0	0	0	0	0	0	0	0	0	0	0	0	0	0	0	0	0	0	0	0	0	0	0	0	0
1602ebc88fc4e3d663883d9dab31a36c	0.814724	Eukaryota	Streptophyta	Magnoliopsida	Unassigned	Unassigned	Unassigned	Unassigned	0	0	0	0	1	0	0	0	0	0	0	0	0	0	0	0	0	0	0	0	0	0	0	0	0	0	0	0	0	0	0	0	0	0	0	0	0
16303dc33f20c21229658c7449beb4e0	0.844995	Eukaryota	Streptophyta	Magnoliopsida	Unassigned	Unassigned	Unassigned	Unassigned	0	0	0	0	0	0	0	0	229	0	0	0	0	0	0	0	0	0	0	0	0	0	0	0	0	0	0	0	0	0	0	0	0	0	0	0	0
163e1f255a9e3c960e64be103480a0be	0.886084	Eukaryota	Streptophyta	Magnoliopsida	Unassigned	Unassigned	Unassigned	Unassigned	0	0	0	0	0	0	0	0	0	0	0	0	0	0	0	0	0	0	0	0	0	0	0	0	0	0	0	0	23	0	0	0	0	0	0	0	0
166424deee78c10171f9b742d6610d35	0.977713	Eukaryota	Streptophyta	Magnoliopsida	Solanales	Solanaceae	Unassigned	Unassigned	0	0	17	0	0	0	0	0	0	0	0	0	0	0	0	0	0	0	0	0	0	0	0	0	0	0	0	0	0	0	0	0	0	0	0	0	0
16a886050a9929661694e1851e3b5bdd	0.853345	Eukaryota	Streptophyta	Magnoliopsida	Unassigned	Unassigned	Unassigned	Unassigned	82	0	0	0	0	0	0	0	0	0	0	0	0	0	0	0	0	0	0	0	0	0	0	0	0	0	0	0	0	0	0	0	0	0	0	0	0
16b95fccbdbab32e19fb60001469f832	1	Eukaryota	Streptophyta	Unassigned	Unassigned	Unassigned	Unassigned	Unassigned	0	0	0	0	0	0	0	0	0	0	0	0	0	0	0	0	0	0	0	0	0	0	0	0	0	0	0	0	0	0	0	0	0	0	0	0	66
1714d520340019b0926b49e8fcffa4b8	0.988144	Eukaryota	Streptophyta	Magnoliopsida	Unassigned	Unassigned	Unassigned	Unassigned	0	0	0	0	3	0	0	0	0	0	0	0	0	0	0	0	0	0	0	0	0	0	0	0	0	0	0	0	0	0	0	0	0	0	0	0	0
1748c6ede3fc062209067a0bbe506f58	0.826826	Eukaryota	Streptophyta	Magnoliopsida	Asterales	Asteraceae	Unassigned	Unassigned	0	0	0	0	0	0	0	0	0	0	0	2	0	0	0	0	0	0	0	0	0	0	0	0	0	0	0	0	0	0	0	0	0	0	0	0	0
17697844cbcc9c3774dc653888c7db62	0.882333	Eukaryota	Streptophyta	Magnoliopsida	Unassigned	Unassigned	Unassigned	Unassigned	0	0	0	0	0	0	0	0	0	0	0	0	2562	0	0	0	0	0	0	0	0	0	0	0	0	0	0	0	16	46	0	0	0	0	0	0	0
177583965a91dcb769317001bfa2868e	0.854115	Eukaryota	Streptophyta	Magnoliopsida	Unassigned	Unassigned	Unassigned	Unassigned	0	0	0	0	0	0	0	0	0	0	0	0	0	0	0	0	0	0	0	0	0	0	0	7	0	0	0	0	0	0	0	0	0	0	0	0	0
177aa5ff0d0b8cba6a2f394b1e778e92	0.999916	Eukaryota	Streptophyta	Magnoliopsida	Brassicales	Brassicaceae	Unassigned	Unassigned	0	0	0	0	0	0	0	0	0	9	0	0	0	0	0	0	0	0	0	0	0	0	0	0	0	0	0	0	0	0	0	0	0	0	0	0	0
177ec228ca6dbf077b1e42ce97d367c0	0.797215	Eukaryota	Streptophyta	Magnoliopsida	Unassigned	Unassigned	Unassigned	Unassigned	0	0	0	0	0	0	0	0	0	0	0	0	0	0	0	0	0	0	0	0	0	0	0	0	0	0	0	0	0	4	0	0	0	0	0	0	0
1781075a846190b4294cf48499b3119e	0.825447	Eukaryota	Streptophyta	Magnoliopsida	Malvales	Malvaceae	Theobroma	Unassigned	0	0	0	0	0	0	0	0	0	0	0	0	0	0	0	50	0	0	0	0	0	0	0	0	0	0	0	0	0	0	0	0	0	0	0	0	0
17839e3f446a7bd65501faa469029d97	1	Eukaryota	Streptophyta	Magnoliopsida	Unassigned	Unassigned	Unassigned	Unassigned	0	0	0	0	0	0	0	0	0	0	0	0	0	0	0	0	0	0	0	0	0	0	0	0	0	0	0	0	308	118	0	0	0	0	0	0	0
17934a6938394a878f0bf8e6b4f6923d	0.976215	Eukaryota	Streptophyta	Magnoliopsida	Unassigned	Unassigned	Unassigned	Unassigned	0	0	0	0	2	0	0	0	0	0	0	0	0	0	0	0	0	0	0	0	0	0	0	0	0	0	0	0	0	0	0	0	0	0	0	0	0
1851f475100def18b835697c65919280	0.849586	Eukaryota	Streptophyta	Magnoliopsida	Unassigned	Unassigned	Unassigned	Unassigned	0	0	0	0	0	0	0	0	0	0	0	0	0	0	0	0	0	2	0	0	0	0	0	0	0	0	0	0	0	0	0	0	0	0	0	0	0
189b5dbadfee86f696f7371185d89d8b	0.971079	Eukaryota	Streptophyta	Magnoliopsida	Unassigned	Unassigned	Unassigned	Unassigned	0	0	0	0	0	0	0	0	0	0	0	0	0	90	0	0	0	0	0	0	0	0	0	0	0	0	0	0	0	0	0	0	0	0	0	0	0
18bdfb66349b8d7370c29edc4d10bff1	0.973089	Eukaryota	Streptophyta	Magnoliopsida	Unassigned	Unassigned	Unassigned	Unassigned	0	0	0	0	0	0	0	0	0	0	0	0	0	0	0	0	0	0	0	0	0	0	0	0	0	0	0	0	0	0	0	0	0	0	0	0	11
190e3abc8e45866fa31f8ddbee992159	0.999993	Eukaryota	Streptophyta	Magnoliopsida	Poales	Poaceae	Unassigned	Unassigned	0	0	60	0	0	0	0	0	0	0	0	0	0	0	0	0	0	0	0	0	0	0	0	0	0	0	0	0	0	0	0	0	0	0	0	0	0
19139e341de82c776a06482dfecfb7ea	0.875937	Eukaryota	Streptophyta	Magnoliopsida	Unassigned	Unassigned	Unassigned	Unassigned	0	0	0	0	0	0	307	0	0	0	0	0	0	0	0	0	0	0	0	0	0	0	0	0	0	0	0	0	0	0	0	0	0	0	0	0	0
192c003f6802eade6641d9f717e6499b	0.871985	Eukaryota	Streptophyta	Magnoliopsida	Unassigned	Unassigned	Unassigned	Unassigned	0	0	0	0	0	0	0	0	37	0	0	0	0	0	0	0	0	0	0	0	0	0	0	0	0	0	0	0	0	0	0	0	0	0	0	0	0
197573a60c52f90d20c15484c02be746	0.999999	Eukaryota	Streptophyta	Magnoliopsida	Poales	Poaceae	Unassigned	Unassigned	0	0	0	0	0	0	0	0	0	0	0	0	0	0	0	0	0	0	0	0	0	0	95	0	0	0	0	0	0	0	0	0	0	0	0	0	0
198a85acd86c90e96692c215c33aa1b1	0.999637	Eukaryota	Streptophyta	Magnoliopsida	Lamiales	Lamiaceae	Salvia	Unassigned	0	0	0	0	0	0	0	0	0	0	0	13	0	0	0	0	0	0	0	0	0	0	0	0	0	0	0	0	0	0	0	0	0	0	0	0	0
19ae0511a51befd831305bf90b48c825	0.982647	Eukaryota	Streptophyta	Magnoliopsida	Unassigned	Unassigned	Unassigned	Unassigned	0	2	0	0	0	0	0	0	0	0	0	0	0	0	0	0	0	0	0	0	0	0	0	0	0	0	0	0	0	0	0	0	0	0	0	0	0
19be54f1ec30fca539fd468d4b1b28c4	1	Eukaryota	Streptophyta	Unassigned	Unassigned	Unassigned	Unassigned	Unassigned	0	0	0	0	0	0	0	0	0	0	0	0	0	0	0	0	0	0	0	0	0	0	0	0	0	0	0	0	0	0	0	0	0	0	0	0	60
19fd639e5e091329f9340a0f5295792e	0.770028	Eukaryota	Streptophyta	Magnoliopsida	Unassigned	Unassigned	Unassigned	Unassigned	0	0	0	0	0	0	0	0	0	0	0	2	0	0	0	0	0	0	0	0	0	0	0	0	0	0	0	0	0	0	0	0	0	0	0	0	0
19fe094e4f8ab64f555f1ca49b910521	1	Eukaryota	Streptophyta	Unassigned	Unassigned	Unassigned	Unassigned	Unassigned	0	0	0	0	0	3208	0	0	0	0	0	0	0	0	0	0	0	0	0	0	0	0	0	0	0	0	0	0	0	0	0	0	0	0	0	0	0
1a18cc72a0b2964965be429715c28a28	0.896186	Eukaryota	Streptophyta	Magnoliopsida	Unassigned	Unassigned	Unassigned	Unassigned	0	0	0	0	0	0	0	0	0	45	0	0	0	0	0	0	0	0	0	0	0	0	0	0	0	0	0	0	0	0	0	0	0	0	0	0	0
1ab794a96281b1f463784181943c8661	0.89995	Eukaryota	Streptophyta	Magnoliopsida	Rosales	Moraceae	Helicostylis	Helicostylis tomentosa	0	0	0	0	0	0	0	0	0	0	0	0	0	0	0	0	0	0	0	0	0	0	0	0	0	0	0	0	47	24	0	0	0	0	0	0	0
1abc9bda952f033fa2e0be4395e5e6fc	0.878946	Eukaryota	Streptophyta	Magnoliopsida	Unassigned	Unassigned	Unassigned	Unassigned	0	62	0	0	0	0	0	0	0	0	0	0	0	0	0	0	0	0	191	0	0	0	0	0	0	0	0	0	0	0	0	0	0	0	0	0	0
1abe95e64c9f9a9b58cb86af89b1d0a7	0.999865	Eukaryota	Streptophyta	Magnoliopsida	Unassigned	Unassigned	Unassigned	Unassigned	0	246	0	0	0	0	0	0	0	0	0	0	0	0	0	0	0	0	0	0	0	0	0	0	0	0	0	0	0	0	0	0	0	0	0	0	0
1afa633afd8055dac60289a36953e5cf	0.841952	Eukaryota	Streptophyta	Magnoliopsida	Unassigned	Unassigned	Unassigned	Unassigned	0	0	0	0	0	0	0	0	0	0	0	0	0	0	0	0	0	0	0	0	0	0	0	0	0	0	0	0	0	0	0	0	0	0	0	0	272
1bd9794d3fd3747e775d35f54643efbe	0.999999	Eukaryota	Streptophyta	Magnoliopsida	Poales	Poaceae	Unassigned	Unassigned	0	0	0	0	0	0	0	0	0	0	0	0	0	0	0	0	0	0	0	0	0	0	0	0	46	0	0	0	0	0	0	0	0	0	0	0	0
1bde60fb636a4f0233556fb6464e363f	0.99993	Eukaryota	Streptophyta	Magnoliopsida	Poales	Poaceae	Unassigned	Unassigned	0	0	0	0	0	0	0	0	0	0	0	0	0	0	0	0	0	0	0	0	0	0	0	0	0	0	0	0	594	0	0	0	0	0	0	0	0
1c22f06f3305c427bd83b5a98b5fb9fc	0.997423	Eukaryota	Streptophyta	Magnoliopsida	Rosales	Moraceae	Unassigned	Unassigned	0	0	0	0	0	0	0	0	0	0	0	0	0	0	0	0	0	0	0	0	0	0	0	0	0	0	0	0	6	0	0	0	0	0	0	0	0
1c2bb1161f65894b8419a730b4581750	0.999519	Eukaryota	Streptophyta	Magnoliopsida	Lamiales	Lamiaceae	Salvia	Unassigned	0	0	0	0	0	0	0	0	0	18	0	0	0	0	0	0	0	0	0	0	0	0	0	0	0	0	0	0	0	0	0	0	0	0	0	0	0
1c361f0b93e9d3dfa20259ad971eacb6	0.810615	Eukaryota	Streptophyta	Magnoliopsida	Unassigned	Unassigned	Unassigned	Unassigned	0	0	0	0	0	0	0	0	0	0	0	0	0	0	0	0	0	0	0	0	0	0	0	0	0	0	0	0	52	130	0	0	0	0	0	0	0
1caf7d2b543c4b44f2d31d00dc8dc919	0.822179	Eukaryota	Streptophyta	Magnoliopsida	Unassigned	Unassigned	Unassigned	Unassigned	0	0	0	0	0	0	0	0	0	0	0	0	0	0	0	0	0	0	0	0	0	0	0	0	0	0	0	0	0	123	0	0	0	0	0	0	0
1cc92d8a4be28a862640d4a1a6df4e8e	0.851994	Eukaryota	Streptophyta	Magnoliopsida	Unassigned	Unassigned	Unassigned	Unassigned	0	0	0	0	0	0	0	0	0	15	0	0	0	0	0	0	0	0	0	0	0	0	0	0	0	0	0	0	0	0	0	0	0	0	0	0	0
1ccc89a18f855c4d8cd3c2bf6b998bb4	0.879671	Eukaryota	Streptophyta	Magnoliopsida	Unassigned	Unassigned	Unassigned	Unassigned	0	130	0	0	0	0	0	0	0	0	0	0	0	0	0	0	0	0	0	0	0	0	0	0	0	0	0	0	0	0	0	0	0	0	0	0	0
1cd35b03afc8d0f29aa4c41bafc6b96b	0.73796	Eukaryota	Streptophyta	Magnoliopsida	Fabales	Fabaceae	Desmodium	Unassigned	0	0	0	0	0	0	0	0	0	0	0	0	0	0	0	0	0	0	0	0	0	0	0	0	0	0	0	0	30	0	0	0	0	0	0	0	0
1cd8a0978f2830718176403303034291	0.761483	Eukaryota	Streptophyta	Magnoliopsida	Lamiales	Bignoniaceae	Unassigned	Unassigned	0	0	0	0	0	0	0	0	0	0	0	0	0	0	0	0	0	0	0	0	0	0	0	0	0	0	0	0	0	164	0	0	0	0	0	0	0
1ce296e348824c12f4710c2e662378bb	0.999601	Eukaryota	Streptophyta	Magnoliopsida	Lamiales	Lamiaceae	Salvia	Unassigned	0	0	0	0	0	0	0	0	0	0	0	28	0	0	0	0	0	0	0	0	0	0	0	0	0	0	0	0	0	0	0	0	0	0	0	0	0
1ce796e8880a8b65dd2fb4d93ec9d0aa	0.761771	Eukaryota	Streptophyta	Magnoliopsida	Unassigned	Unassigned	Unassigned	Unassigned	0	0	0	0	0	0	0	0	0	0	0	0	0	0	0	0	0	0	0	0	0	0	0	0	0	0	0	0	0	0	0	0	0	0	0	0	29
1d0b0c0ac4549b75af3d8c9efee6d7ca	0.968573	Eukaryota	Streptophyta	Magnoliopsida	Unassigned	Unassigned	Unassigned	Unassigned	0	0	0	0	0	0	0	0	0	0	0	0	0	12	0	0	0	0	0	0	0	0	0	0	0	0	0	0	0	0	0	0	0	0	0	0	0
1d0dcbf6a0eebbf5ba1c6e5cf0e13946	0.940141	Eukaryota	Streptophyta	Magnoliopsida	Unassigned	Unassigned	Unassigned	Unassigned	0	0	0	0	0	0	0	0	0	0	0	0	0	0	0	0	0	0	0	0	0	0	0	0	0	0	0	0	0	0	0	0	0	0	0	0	23
1d830921416f65e0417e35e5074572f4	1	Eukaryota	Streptophyta	Unassigned	Unassigned	Unassigned	Unassigned	Unassigned	0	0	0	0	0	0	0	0	0	0	0	0	0	0	0	0	0	0	0	0	0	0	0	0	0	0	0	0	0	0	0	0	0	0	0	0	70
1dbe0de533df2202d36b74e5b35b2f01	0.77483	Eukaryota	Streptophyta	Magnoliopsida	Unassigned	Unassigned	Unassigned	Unassigned	0	0	0	0	0	0	0	0	0	0	0	0	0	0	0	0	0	0	0	0	0	0	0	0	0	0	0	0	0	0	0	0	0	0	0	0	13
1e11d206f943757c83b3096a9e4b0385	0.999996	Eukaryota	Streptophyta	Magnoliopsida	Poales	Poaceae	Unassigned	Unassigned	0	0	0	0	0	0	0	0	0	0	170	0	0	0	0	0	0	0	0	0	0	0	0	0	0	0	0	0	0	0	21	9	3	0	0	0	0
1e53bdcb719c6270ef2273be5b350b45	0.7792	Eukaryota	Streptophyta	Magnoliopsida	Unassigned	Unassigned	Unassigned	Unassigned	0	0	282	0	0	0	0	47	0	0	0	0	0	0	0	0	0	0	374	0	0	0	0	0	0	0	0	0	0	0	15	8	19	0	0	0	0
1ea2f72569cf1d16d91f60a9ea7bd36b	0.977941	Eukaryota	Streptophyta	Magnoliopsida	Unassigned	Unassigned	Unassigned	Unassigned	0	0	0	0	0	0	0	0	0	0	0	0	0	0	0	0	0	0	0	0	0	0	0	0	0	0	0	0	0	0	0	0	0	0	0	0	6
1ea5343b831ab9f3c0535283f3f533bd	0.993204	Eukaryota	Streptophyta	Magnoliopsida	Lamiales	Oleaceae	Unassigned	Unassigned	0	0	0	0	0	0	0	0	0	0	0	0	0	0	0	0	0	0	0	0	0	0	0	0	0	0	0	0	0	0	32	21	12	0	0	0	0
1edde39b46d1e4725590839147f1f19c	0.799261	Eukaryota	Streptophyta	Magnoliopsida	Unassigned	Unassigned	Unassigned	Unassigned	0	0	0	0	0	0	0	0	0	0	0	0	0	0	0	0	0	0	0	0	0	0	0	0	0	0	0	0	0	0	0	0	0	0	0	0	13
1f87a53d4d384b4645ea61749ee4121d	0.75464	Eukaryota	Streptophyta	Magnoliopsida	Unassigned	Unassigned	Unassigned	Unassigned	0	0	0	0	0	0	0	0	0	0	0	0	0	0	0	0	0	0	0	0	0	0	0	0	0	0	0	0	0	0	53	34	19	0	0	0	0
1f9d0d2d94e9111b3724bac3ab30c574	0.999998	Eukaryota	Streptophyta	Magnoliopsida	Poales	Poaceae	Unassigned	Unassigned	0	0	0	0	0	0	0	0	0	0	0	0	0	0	0	0	0	0	0	0	0	0	0	0	0	0	0	0	0	0	0	0	0	0	0	0	0
202f496005f214d6a6761d0b6900ffcb	0.989088	Eukaryota	Streptophyta	Magnoliopsida	Unassigned	Unassigned	Unassigned	Unassigned	0	0	0	0	1	0	0	0	0	0	0	0	0	0	0	0	0	0	0	0	0	0	0	0	0	0	0	0	0	0	0	0	0	0	0	0	0
20ce8855b10f607560f358153a9d9a01	0.999999	Eukaryota	Streptophyta	Magnoliopsida	Poales	Poaceae	Unassigned	Unassigned	0	0	48	0	0	0	0	0	0	0	0	0	0	0	0	0	0	0	0	0	0	0	0	0	0	0	0	0	0	0	0	0	0	0	0	0	0
20fc68c64e1606aa2fcf09a5753d52ad	0.816338	Eukaryota	Streptophyta	Magnoliopsida	Unassigned	Unassigned	Unassigned	Unassigned	0	0	0	0	0	0	0	0	0	0	0	0	0	0	0	0	0	0	0	0	0	0	0	0	0	0	0	0	0	0	0	0	0	15	0	0	0
2114fcdec7205f23efc771882ea22203	0.999996	Eukaryota	Streptophyta	Magnoliopsida	Poales	Poaceae	Unassigned	Unassigned	0	0	0	0	0	0	0	0	0	0	0	0	0	0	0	0	0	0	14	0	0	0	0	0	0	0	0	0	0	0	0	0	0	0	0	0	0
213238d3c08926c7fb6a68e312eaa4d7	1	Eukaryota	Streptophyta	Unassigned	Unassigned	Unassigned	Unassigned	Unassigned	0	0	0	0	0	0	0	0	0	0	0	0	0	6	0	0	0	0	0	0	0	0	0	0	0	0	0	0	0	0	0	0	0	0	0	0	0
223cd3a412e0569d25142c0d5798db81	0.999999	Eukaryota	Streptophyta	Magnoliopsida	Poales	Poaceae	Unassigned	Unassigned	0	0	0	0	0	0	0	156	0	0	0	0	0	0	0	0	0	0	38	0	0	0	402	0	0	0	0	0	0	0	0	0	0	0	0	0	0
2280c21d4b8c108157a35cd21936671c	0.999999	Eukaryota	Streptophyta	Magnoliopsida	Poales	Poaceae	Unassigned	Unassigned	0	57	0	0	0	0	0	0	0	0	0	0	0	0	0	0	0	0	0	0	0	0	0	0	0	0	0	0	0	0	0	0	0	0	0	0	0
22a92a30768f3910ceabafb30e604167	0.877529	Eukaryota	Streptophyta	Magnoliopsida	Unassigned	Unassigned	Unassigned	Unassigned	0	0	0	0	0	0	0	0	0	0	0	0	0	0	0	0	0	0	0	0	0	0	0	0	0	0	1665	0	0	0	0	0	0	0	0	0	1
22bdbb992c625300703fa6c49e8ac01f	0.856243	Eukaryota	Streptophyta	Magnoliopsida	Unassigned	Unassigned	Unassigned	Unassigned	0	0	99	0	0	0	0	0	0	0	0	0	0	0	0	0	0	0	0	0	0	0	0	0	0	0	0	0	0	0	0	0	0	0	0	0	0
22cac6bb898b0d89b25d7ec476e9bab3	0.764658	Eukaryota	Streptophyta	Magnoliopsida	Unassigned	Unassigned	Unassigned	Unassigned	0	0	0	0	0	0	0	0	0	0	0	0	0	0	0	0	0	0	28	0	0	0	0	0	0	0	0	0	0	0	0	0	0	0	0	0	0
22dcc133a545b0fa4f4b24d64a7f4546	0.796785	Eukaryota	Streptophyta	Magnoliopsida	Unassigned	Unassigned	Unassigned	Unassigned	0	0	0	0	0	0	0	0	0	0	0	0	0	0	0	0	0	0	33	0	0	0	0	0	0	0	0	0	0	0	0	0	0	0	0	0	0
22edc7678ae703138dee53e8f3ee0993	0.999637	Eukaryota	Streptophyta	Magnoliopsida	Lamiales	Lamiaceae	Salvia	Unassigned	0	0	0	0	0	0	0	0	0	0	0	0	0	0	0	0	0	25	0	0	0	0	0	0	0	0	0	0	0	0	0	0	0	0	0	0	0
22ef73d71880429b8f2303c5a9dca53d	0.981559	Eukaryota	Streptophyta	Magnoliopsida	Unassigned	Unassigned	Unassigned	Unassigned	0	39	0	0	0	0	0	0	0	0	0	0	0	0	0	0	0	0	0	0	0	0	0	0	0	0	0	0	0	0	0	0	0	0	0	0	0
22f16639ad7543a8a5d88d066ea5f9ed	0.998551	Eukaryota	Streptophyta	Magnoliopsida	Poales	Poaceae	Unassigned	Unassigned	0	0	0	0	0	0	0	0	0	0	0	0	0	0	0	0	0	0	0	0	0	0	0	0	0	0	0	0	0	0	0	0	0	0	0	0	0
22fc3e807a725ecf204d89eeb2073a96	0.999992	Eukaryota	Streptophyta	Magnoliopsida	Poales	Poaceae	Unassigned	Unassigned	0	0	0	0	0	0	0	0	0	0	0	0	0	0	0	0	0	77	0	0	0	0	0	0	0	0	0	0	0	0	0	0	0	0	0	0	0
2318a095a6f13b1570c966cf361de402	0.999999	Eukaryota	Streptophyta	Magnoliopsida	Poales	Poaceae	Unassigned	Unassigned	64	0	61	0	0	0	0	221	439	0	0	0	0	0	0	0	0	0	0	0	0	307	0	0	0	0	0	0	0	0	0	0	0	0	0	0	0
2318e189d4f709225a76621510a77953	0.990429	Eukaryota	Streptophyta	Magnoliopsida	Solanales	Solanaceae	Unassigned	Unassigned	0	0	245	0	0	0	0	46	0	0	0	0	0	0	0	0	0	0	331	0	0	0	0	0	0	0	0	0	0	0	10	6	18	0	0	0	0
231a2a8585f709a0cc217e6b978a0a4e	0.862912	Eukaryota	Streptophyta	Magnoliopsida	Unassigned	Unassigned	Unassigned	Unassigned	0	0	0	0	0	0	0	0	0	0	0	0	0	0	0	0	0	0	0	0	0	0	0	0	0	0	0	0	0	0	0	0	50	0	0	0	0
2325ffc9a0457afe188425b91ce40ce6	0.810617	Eukaryota	Streptophyta	Magnoliopsida	Unassigned	Unassigned	Unassigned	Unassigned	0	0	0	0	0	0	39	0	0	0	0	0	0	0	0	0	0	0	0	0	0	0	0	0	0	0	0	0	0	0	0	0	0	0	0	0	0
2378bbbfcb53de5c234b7b09e3f5c735	0.805658	Eukaryota	Streptophyta	Magnoliopsida	Unassigned	Unassigned	Unassigned	Unassigned	0	0	0	0	0	0	0	0	0	0	0	0	0	0	0	0	0	0	0	0	0	0	0	0	0	0	1179	0	0	0	0	82	3	0	0	0	0
23d8c054a87123e6cd180697635a853a	0.91956	Eukaryota	Streptophyta	Magnoliopsida	Unassigned	Unassigned	Unassigned	Unassigned	0	0	0	0	0	0	0	0	0	0	0	0	0	0	0	0	0	0	0	0	0	0	0	0	0	0	0	0	0	0	0	0	0	0	0	0	0
23e110f2b539215e2a361d1b0838e72e	0.93395	Eukaryota	Streptophyta	Magnoliopsida	Unassigned	Unassigned	Unassigned	Unassigned	0	0	0	0	0	0	0	0	0	78	0	0	0	0	0	0	0	0	0	0	0	0	0	0	0	0	0	0	0	0	0	0	0	0	0	0	0
2439d0cbaad9922270932c0f5bcd3562	0.857224	Eukaryota	Streptophyta	Magnoliopsida	Unassigned	Unassigned	Unassigned	Unassigned	0	0	0	0	0	0	0	0	0	0	0	66	0	0	0	0	0	0	0	0	0	0	0	0	0	0	0	0	0	0	0	0	0	0	0	0	0
243e15b5c40ff2f0982568cff62ba559	0.932416	Eukaryota	Streptophyta	Magnoliopsida	Unassigned	Unassigned	Unassigned	Unassigned	0	0	0	0	0	0	0	0	0	0	0	0	0	0	0	0	0	0	0	0	0	0	134	0	0	0	0	0	0	0	0	0	0	0	0	0	0
246136ad9216559cd6f29aa023f2d0b7	0.857764	Eukaryota	Streptophyta	Magnoliopsida	Unassigned	Unassigned	Unassigned	Unassigned	0	0	0	0	0	0	0	0	0	0	0	0	0	0	0	0	0	90	0	0	0	0	0	0	0	0	0	0	0	0	0	0	0	0	0	0	0
248ad1389005076b5705b364e0f8582f	1	Eukaryota	Streptophyta	Pinopsida	Pinales	Pinaceae	Unassigned	Unassigned	0	0	0	0	0	0	0	0	0	0	0	0	0	0	0	0	0	0	0	0	0	0	0	0	233	0	0	0	0	0	0	0	0	0	0	0	0
24a2fde05f822d3c8d6acbd6525d71c9	0.999995	Eukaryota	Streptophyta	Magnoliopsida	Poales	Poaceae	Unassigned	Unassigned	239	0	0	0	0	0	0	0	0	0	0	0	0	0	0	0	0	0	0	0	0	0	0	0	0	0	0	0	0	0	0	0	0	0	0	0	0
24c6c536b3fd3047e8491b097d69ca43	0.893638	Eukaryota	Streptophyta	Magnoliopsida	Unassigned	Unassigned	Unassigned	Unassigned	0	3	0	5	0	0	0	5	0	0	0	0	0	0	0	0	0	0	0	0	0	0	0	0	0	0	0	0	0	0	0	0	0	0	0	0	0
24d81fa33e09890c422c44c0cc1c2e3d	0.979683	Eukaryota	Streptophyta	Magnoliopsida	Unassigned	Unassigned	Unassigned	Unassigned	0	0	0	663	0	0	0	0	0	0	0	0	0	0	0	0	0	0	0	0	0	0	0	0	0	0	0	0	0	0	0	0	0	0	0	0	0
24f2595556372e7af354f81dbb7a64c4	0.999999	Eukaryota	Streptophyta	Magnoliopsida	Poales	Poaceae	Unassigned	Unassigned	0	0	127	0	0	0	0	0	0	0	0	0	0	0	0	0	0	0	98	0	0	0	65	0	0	0	0	0	0	0	0	0	0	0	0	0	0
250f83a45fac1b6d1b2de2aa6144ca82	0.875692	Eukaryota	Streptophyta	Magnoliopsida	Unassigned	Unassigned	Unassigned	Unassigned	0	0	0	0	0	0	0	0	0	0	0	0	0	0	0	0	112	0	0	0	0	418	0	0	0	0	0	0	0	0	0	0	0	0	0	0	0
25657eafbfaf2ecd9fbd6825d3519967	0.98068	Eukaryota	Streptophyta	Magnoliopsida	Unassigned	Unassigned	Unassigned	Unassigned	0	0	0	0	0	0	0	0	11	0	0	0	0	0	0	0	0	0	0	58	3	0	15	125	0	0	0	0	0	0	0	0	0	0	0	0	0
2566ea1e924115661d3d580f9377baf3	0.879553	Eukaryota	Streptophyta	Magnoliopsida	Unassigned	Unassigned	Unassigned	Unassigned	0	0	0	0	0	0	0	0	0	0	0	0	0	0	0	0	0	30	0	0	0	0	0	0	0	0	0	0	0	0	0	0	0	0	0	0	0
259da09be79476bddce559835d523fad	0.976524	Eukaryota	Streptophyta	Magnoliopsida	Unassigned	Unassigned	Unassigned	Unassigned	0	0	0	0	0	0	0	0	0	0	0	0	0	0	0	0	0	0	0	0	0	0	0	0	0	0	0	0	0	0	0	0	0	0	0	0	2531
259f5bf7eea37a8a41be3b85efebd3d9	0.842699	Eukaryota	Streptophyta	Magnoliopsida	Unassigned	Unassigned	Unassigned	Unassigned	0	0	67	0	0	0	0	0	0	0	0	0	0	0	0	0	0	0	0	0	0	0	0	0	0	0	0	0	0	0	0	0	0	0	0	0	0
25b49b997aa747d66ba60b5d4c7f8de5	0.993945	Eukaryota	Streptophyta	Magnoliopsida	Unassigned	Unassigned	Unassigned	Unassigned	0	0	0	0	0	0	0	0	0	0	0	2	0	0	0	0	0	0	0	0	0	0	0	0	0	0	0	0	0	0	0	0	0	0	0	0	0
26948554bae5919edfc3f1cc5727a729	0.84815	Eukaryota	Streptophyta	Magnoliopsida	Unassigned	Unassigned	Unassigned	Unassigned	0	0	0	0	0	0	0	0	0	0	0	0	0	0	0	0	0	0	0	0	0	163	0	0	0	0	0	0	0	0	0	0	0	0	0	0	0
26ae4bed5211a85687a0ba8e8cc8e17d	0.968566	Eukaryota	Streptophyta	Magnoliopsida	Fagales	Betulaceae	Alnus	Alnus glutinosa	0	0	0	0	0	0	0	0	0	0	0	0	0	0	0	0	0	0	0	0	0	0	0	0	0	0	0	0	0	0	141	185	77	0	0	0	0
26b5ec979d2cc60e1ac426d04885dd51	0.999592	Eukaryota	Streptophyta	Magnoliopsida	Zingiberales	Musaceae	Unassigned	Unassigned	0	0	0	0	25	0	0	0	0	0	0	0	0	0	0	0	0	0	0	0	0	0	0	0	0	0	0	0	0	0	0	0	0	0	0	0	0
26baa00a19b88164df984337f4bd8c57	0.79553	Eukaryota	Streptophyta	Magnoliopsida	Unassigned	Unassigned	Unassigned	Unassigned	0	0	0	0	0	0	0	0	0	0	0	307	0	0	0	0	0	0	0	0	0	0	0	0	0	0	0	0	0	0	0	0	0	0	0	0	0
26cb76af9f91ae3d13cafdb6ac0e3abb	1	Eukaryota	Streptophyta	Magnoliopsida	Poales	Poaceae	Unassigned	Unassigned	0	0	69	0	0	0	0	0	0	0	0	0	0	0	0	0	0	0	0	0	0	0	0	0	0	0	0	0	0	0	0	0	0	0	0	0	0
26e46d69639629865bd438617ad747bc	0.754915	Eukaryota	Streptophyta	Magnoliopsida	Unassigned	Unassigned	Unassigned	Unassigned	0	0	0	0	0	0	0	0	0	0	0	0	0	0	0	17	0	0	0	0	0	0	0	0	0	0	0	0	0	0	0	0	0	0	0	0	0
2734e9c2fa1580ff7c480e55ec0fbda2	0.855732	Eukaryota	Streptophyta	Magnoliopsida	Unassigned	Unassigned	Unassigned	Unassigned	0	0	0	0	0	0	0	0	0	0	0	0	0	0	0	0	0	0	201	0	0	0	0	0	0	0	0	0	0	0	0	0	0	0	0	0	0
273536bad9d6b534f3c3a17648ab21f9	0.813808	Eukaryota	Streptophyta	Magnoliopsida	Unassigned	Unassigned	Unassigned	Unassigned	0	0	0	0	485	0	0	0	0	0	0	0	0	0	0	0	0	0	0	0	0	0	0	0	0	0	0	0	38	0	12	22	19	0	0	0	0
27875d78ffb8481dbaa4a576fe631356	1	Eukaryota	Streptophyta	Unassigned	Unassigned	Unassigned	Unassigned	Unassigned	0	0	0	0	0	0	0	0	0	0	0	0	0	0	0	0	0	0	0	0	0	0	0	0	0	0	0	0	0	0	0	0	0	0	0	0	0
282004780647e10f2abcdb9fb265aa96	0.871926	Eukaryota	Streptophyta	Magnoliopsida	Unassigned	Unassigned	Unassigned	Unassigned	0	0	0	0	0	0	0	0	0	0	0	0	0	0	0	0	88	0	0	0	0	0	0	0	0	0	0	0	0	0	0	0	0	0	0	0	0
28268165bce142e09560a0534215d08f	0.810123	Eukaryota	Streptophyta	Magnoliopsida	Poales	Poaceae	Cenchrus	Unassigned	11	0	0	0	0	0	0	0	0	0	0	0	0	0	0	0	0	0	0	0	0	0	0	0	0	0	0	0	0	0	0	0	0	0	0	0	0
284934236ab2cf9a7cd7722719aa438c	0.88872	Eukaryota	Streptophyta	Magnoliopsida	Unassigned	Unassigned	Unassigned	Unassigned	0	0	0	0	0	0	0	0	0	0	0	0	0	0	0	0	0	0	18	0	0	0	0	0	0	0	0	0	0	0	0	0	0	0	0	0	0
28f9a83161bf5462551d24d353d1e44a	0.962833	Eukaryota	Streptophyta	Magnoliopsida	Unassigned	Unassigned	Unassigned	Unassigned	0	0	0	0	0	0	0	0	0	0	0	0	0	12	0	0	0	0	0	0	0	0	0	0	0	0	0	0	0	0	0	0	0	0	0	0	0
296da27f8256b5f2b5c51f0171e1d39b	0.865917	Eukaryota	Streptophyta	Magnoliopsida	Unassigned	Unassigned	Unassigned	Unassigned	0	0	0	0	0	0	0	0	0	0	4	7	0	0	0	0	0	0	0	0	0	0	0	0	0	0	0	0	0	0	0	0	0	0	0	0	0
29769a6b1f8828f7dc980a436450c64d	0.876341	Eukaryota	Streptophyta	Magnoliopsida	Unassigned	Unassigned	Unassigned	Unassigned	0	0	0	0	0	0	0	0	0	0	0	0	0	0	0	0	0	0	0	0	0	0	0	0	0	0	0	0	0	0	0	0	0	0	0	0	0
29858b481b4c05e3c804203f690c4cbc	0.920239	Eukaryota	Streptophyta	Magnoliopsida	Unassigned	Unassigned	Unassigned	Unassigned	0	0	0	0	0	0	0	0	0	0	0	0	0	0	0	0	0	0	0	0	0	0	0	0	0	0	0	0	0	0	0	0	6	0	0	0	0
2991341bf674b13edd3f4d8206488236	0.964102	Eukaryota	Streptophyta	Magnoliopsida	Unassigned	Unassigned	Unassigned	Unassigned	0	4	0	0	0	0	0	0	0	0	0	0	0	0	0	0	0	0	0	0	0	0	0	0	0	0	0	0	0	0	0	0	0	0	0	0	0
2a187461de9518a7b584acffea1c1a33	0.838048	Eukaryota	Streptophyta	Magnoliopsida	Unassigned	Unassigned	Unassigned	Unassigned	0	4	0	0	0	0	0	0	0	0	0	0	0	0	0	0	0	0	0	0	0	0	0	0	0	0	0	0	0	0	0	0	0	0	0	0	0
2a308281aa44e522840489e2675aa5d3	0.931628	Eukaryota	Streptophyta	Magnoliopsida	Unassigned	Unassigned	Unassigned	Unassigned	0	0	0	0	0	0	0	0	0	11	0	0	0	0	0	0	0	0	0	0	0	0	0	0	0	0	0	0	0	0	0	0	0	0	0	0	0
2a65a6ff8145abda7899421dadbf4d2e	0.999887	Eukaryota	Streptophyta	Magnoliopsida	Lamiales	Lamiaceae	Salvia	Unassigned	0	0	0	0	0	0	0	0	0	0	0	0	0	0	0	0	0	257	0	0	0	0	0	0	0	0	0	0	0	0	0	0	0	0	0	0	0
2a69fb9a66711da498fefb83562f3489	0.82382	Eukaryota	Streptophyta	Magnoliopsida	Unassigned	Unassigned	Unassigned	Unassigned	0	0	0	0	0	0	0	0	0	0	0	0	0	0	0	0	0	0	0	0	0	0	0	0	0	0	0	0	0	0	0	0	0	0	0	0	0
2aab577f24a78c33077f967fe0d190da	0.999999	Eukaryota	Streptophyta	Magnoliopsida	Poales	Poaceae	Unassigned	Unassigned	0	7	0	0	0	0	0	0	0	0	0	0	0	0	0	0	0	0	0	0	0	0	0	0	0	0	0	0	0	0	0	0	0	0	0	0	0
2ae31e6e2040608c4082ed7c8611f7c1	0.849287	Eukaryota	Streptophyta	Magnoliopsida	Unassigned	Unassigned	Unassigned	Unassigned	0	0	0	0	0	0	0	59	0	0	0	0	0	0	0	0	0	0	0	0	0	0	0	0	0	0	0	0	0	0	0	0	0	0	0	0	0
2b1abe75622c1b28ea36e2e7719d30c5	0.965459	Eukaryota	Streptophyta	Magnoliopsida	Unassigned	Unassigned	Unassigned	Unassigned	0	0	0	0	0	0	0	0	0	0	0	0	0	0	0	0	0	0	0	0	0	0	0	0	0	0	0	0	0	0	0	0	0	0	0	0	4
2b371d49821e5427345aacfb778aec7a	0.718621	Eukaryota	Streptophyta	Pinopsida	Pinales	Pinaceae	Pinus	Unassigned	0	0	0	0	0	0	0	0	0	0	0	0	0	0	0	0	0	0	0	0	0	0	0	0	0	0	0	0	0	0	0	0	42	0	0	0	0
2ba839dca4838af3c6f6b6cf1a97376c	0.886152	Eukaryota	Streptophyta	Magnoliopsida	Unassigned	Unassigned	Unassigned	Unassigned	0	0	0	0	0	0	0	0	0	0	0	56	0	0	0	0	0	0	0	0	0	0	0	0	0	0	0	0	0	0	0	0	0	0	0	0	0
2bbe3dc87a15b25aef3f8c915e948fae	1	Eukaryota	Streptophyta	Unassigned	Unassigned	Unassigned	Unassigned	Unassigned	0	0	0	0	0	0	0	0	0	0	0	0	0	0	0	0	0	0	0	0	0	0	0	0	0	0	0	0	0	0	0	0	0	0	0	0	1
2c5563e639f282e0c825e4cb658754d0	0.838353	Eukaryota	Streptophyta	Magnoliopsida	Unassigned	Unassigned	Unassigned	Unassigned	0	0	0	0	0	0	0	0	0	0	0	0	0	0	0	0	0	0	0	0	0	0	0	0	0	0	0	0	0	0	25	9	0	0	0	0	0
2c67c1445660968a0a41590a6cd67a53	0.999666	Eukaryota	Streptophyta	Magnoliopsida	Poales	Poaceae	Unassigned	Unassigned	0	0	0	0	0	0	0	0	0	0	3	0	0	0	0	0	0	0	0	0	0	0	0	0	0	0	0	0	0	0	0	0	0	0	0	0	0
2cc0ece3d2cff08a9a18cc10d08ce71a	0.874275	Eukaryota	Streptophyta	Magnoliopsida	Unassigned	Unassigned	Unassigned	Unassigned	0	0	19	0	0	0	0	0	0	0	0	0	0	0	0	0	0	0	0	0	0	0	0	0	0	0	0	0	0	0	0	0	0	0	0	0	0
2d4ed878784243735387584c80db31d1	1	Eukaryota	Streptophyta	Unassigned	Unassigned	Unassigned	Unassigned	Unassigned	0	0	0	0	0	0	0	0	0	0	0	0	0	0	0	0	0	0	0	0	0	0	0	0	0	0	0	0	0	0	0	0	0	1736	2029	0	0
2d5ccbcd133951adf38d2f59bdb3d5d3	0.749393	Eukaryota	Streptophyta	Magnoliopsida	Unassigned	Unassigned	Unassigned	Unassigned	0	0	0	0	0	0	0	0	0	0	0	0	0	0	0	0	0	0	0	0	0	0	0	0	0	0	0	0	0	13	0	0	0	0	0	0	0
2d6f809eabaf02bd49f1f0fc1c1c0648	0.745763	Eukaryota	Streptophyta	Magnoliopsida	Poales	Poaceae	Cenchrus	Unassigned	0	0	0	0	0	0	0	0	0	0	0	0	0	0	0	0	0	0	0	0	0	0	0	0	0	0	0	0	0	24	0	0	0	0	0	0	0
2d744131d2ed6c8dc37d4ec540da1038	0.999958	Eukaryota	Streptophyta	Magnoliopsida	Poales	Poaceae	Unassigned	Unassigned	0	0	0	0	0	0	0	0	0	3	0	0	0	0	0	0	0	0	0	0	0	0	0	0	0	0	0	0	0	0	0	0	0	0	0	0	0
2dab99e65f5d932cc2a7ba40c2257ddf	1	Eukaryota	Streptophyta	Magnoliopsida	Poales	Poaceae	Unassigned	Unassigned	0	0	0	0	0	0	0	0	0	0	0	0	0	0	0	0	0	0	0	0	0	0	0	0	0	0	9	0	0	0	0	0	0	0	0	0	0
2dbde9541ee100ce541b74725ac80407	0.999999	Eukaryota	Streptophyta	Magnoliopsida	Poales	Poaceae	Unassigned	Unassigned	0	0	0	0	0	0	0	0	0	0	0	0	0	0	0	0	0	0	131	0	0	165	0	0	0	0	0	0	0	0	0	0	0	0	0	0	0
2dc293cd5623b6e93572d7ec79649ca4	0.969357	Eukaryota	Streptophyta	Magnoliopsida	Unassigned	Unassigned	Unassigned	Unassigned	0	0	0	0	0	0	0	0	0	0	0	0	0	0	0	0	0	0	0	0	0	0	0	0	0	0	0	0	0	0	0	0	0	0	121	0	0
2dd16e07eefede5dba09d6f2b2acb096	0.962673	Eukaryota	Streptophyta	Magnoliopsida	Unassigned	Unassigned	Unassigned	Unassigned	31	0	0	0	0	0	0	0	0	0	0	0	0	0	0	0	0	0	0	0	0	0	0	0	0	0	0	0	0	0	0	0	0	0	0	0	0
2ddef080cfc2e5946633be27ef2dd3bc	0.999998	Eukaryota	Streptophyta	Magnoliopsida	Poales	Poaceae	Unassigned	Unassigned	0	34	0	0	0	0	0	0	0	0	0	0	0	0	0	0	0	0	0	0	0	0	0	0	0	0	0	0	0	0	0	0	0	0	0	0	0
2e3cc6da6dbdec0f2bee4d0ad3ed9629	0.875892	Eukaryota	Streptophyta	Magnoliopsida	Unassigned	Unassigned	Unassigned	Unassigned	0	0	0	0	0	0	0	0	469	0	0	0	0	0	0	0	0	0	0	0	0	0	0	0	0	0	0	0	0	0	0	0	0	0	0	0	0
2e58cba298a1d73600f5e1c5f59d937e	0.898171	Eukaryota	Streptophyta	Magnoliopsida	Unassigned	Unassigned	Unassigned	Unassigned	0	0	230	0	0	0	0	0	0	0	0	0	0	0	0	0	227	283	0	0	0	0	0	0	0	0	0	0	0	0	0	0	0	0	0	0	0
2e69b890307e7c22f62cdb4cde37dd1f	0.96344	Eukaryota	Streptophyta	Magnoliopsida	Unassigned	Unassigned	Unassigned	Unassigned	0	0	0	0	0	0	0	0	0	0	0	0	0	0	0	0	0	0	0	0	0	0	0	0	0	0	0	0	0	0	0	0	0	0	0	0	7
2f02b5308e5c512c089b6f32f748b316	0.872267	Eukaryota	Streptophyta	Magnoliopsida	Unassigned	Unassigned	Unassigned	Unassigned	0	0	0	0	0	0	23	0	0	0	0	0	0	0	0	0	0	90	0	0	0	0	0	0	0	0	0	0	0	0	0	0	0	0	0	0	0
2f140f7a9b1be5d4cdbe8dd51fac2fc2	0.869386	Eukaryota	Streptophyta	Magnoliopsida	Unassigned	Unassigned	Unassigned	Unassigned	0	0	0	546	0	0	0	0	0	0	0	0	0	0	0	0	0	0	0	0	0	0	0	0	0	0	0	0	0	0	0	0	0	0	0	0	0
2f40c589b78728f97fc822e8be58536e	0.811652	Eukaryota	Streptophyta	Magnoliopsida	Unassigned	Unassigned	Unassigned	Unassigned	0	0	0	0	0	0	0	0	0	0	53	0	0	0	0	0	0	0	0	0	0	0	0	0	0	0	0	0	0	0	0	0	0	0	0	0	0
2f59bd42c913112369f93dff7558c7e2	0.999996	Eukaryota	Streptophyta	Magnoliopsida	Poales	Poaceae	Unassigned	Unassigned	0	61	0	0	0	0	0	0	0	0	0	0	0	0	0	0	0	0	0	0	0	0	0	0	0	0	0	0	0	0	0	0	0	0	0	0	0
2f63ff817e9f5707a27520ae99030ca9	1	Eukaryota	Streptophyta	Unassigned	Unassigned	Unassigned	Unassigned	Unassigned	0	0	0	0	0	0	0	0	0	0	0	0	0	0	0	0	0	0	0	0	0	0	0	0	0	0	0	0	0	0	7	6	4	0	0	0	0
2f9679e70fa037d74218e5e7c8a6b98e	0.888217	Eukaryota	Streptophyta	Magnoliopsida	Unassigned	Unassigned	Unassigned	Unassigned	0	0	0	0	0	0	0	0	0	0	0	10	0	0	0	0	0	0	0	0	0	0	0	0	0	0	0	0	0	0	0	0	0	0	0	0	0
2fb351a317d96122fcdc0d644f274a04	0.75646	Eukaryota	Streptophyta	Magnoliopsida	Unassigned	Unassigned	Unassigned	Unassigned	0	0	0	0	0	0	0	0	0	0	0	0	0	0	0	1693	0	0	0	0	0	0	0	0	0	0	0	0	0	0	0	0	8	0	0	0	0
2fb57c2db05dddca36c752e1a7c2b2f9	0.998663	Eukaryota	Streptophyta	Magnoliopsida	Unassigned	Unassigned	Unassigned	Unassigned	0	0	0	0	0	0	0	0	0	0	0	0	0	0	0	0	0	0	0	0	0	0	0	0	0	0	0	0	0	0	0	0	0	0	0	0	0
2fc875b83e202d9fba73ce38d0724537	0.999995	Eukaryota	Streptophyta	Magnoliopsida	Poales	Poaceae	Unassigned	Unassigned	0	0	0	0	0	0	0	0	0	0	0	0	0	0	0	0	0	38	0	0	0	0	0	0	0	0	0	0	0	0	0	0	0	0	0	0	0
2ff303954f51cd75ea0f15d4f90ae85a	0.732043	Eukaryota	Streptophyta	Magnoliopsida	Ranunculales	Menispermaceae	Unassigned	Unassigned	0	0	0	0	0	0	0	0	0	0	0	0	0	0	0	0	0	0	0	0	0	0	0	0	0	0	0	0	0	0	0	0	5	0	0	0	0
31688dbf07f70a27b0814fede3f77821	0.881335	Eukaryota	Streptophyta	Magnoliopsida	Unassigned	Unassigned	Unassigned	Unassigned	0	0	0	0	0	0	0	0	0	0	0	0	0	0	0	0	0	0	0	0	0	0	0	0	0	0	0	0	0	0	0	0	0	0	0	0	0
3175778ff3375e4e48add8b469d701c4	0.98113	Eukaryota	Streptophyta	Magnoliopsida	Unassigned	Unassigned	Unassigned	Unassigned	0	0	0	0	0	0	0	0	0	0	0	0	0	0	0	0	0	0	0	0	0	0	0	0	0	0	0	0	0	0	0	0	0	0	0	0	0
31f67a1aa5e61b2ada627503283deeac	1	Eukaryota	Streptophyta	Magnoliopsida	Poales	Poaceae	Unassigned	Unassigned	0	0	0	0	0	0	0	0	0	0	13	0	0	0	0	0	0	0	0	0	0	0	0	0	0	0	0	0	0	0	0	0	0	0	0	0	0
3228e27b8d11551dcf2a4535f76c5d6f	1	Eukaryota	Streptophyta	Magnoliopsida	Unassigned	Unassigned	Unassigned	Unassigned	0	0	0	0	0	0	0	0	0	0	0	0	0	0	0	0	0	0	0	0	0	0	0	0	0	0	0	0	0	13	0	0	0	0	0	0	0
32eee68164bb2071f0adb87a27045fa2	1	Eukaryota	Streptophyta	Unassigned	Unassigned	Unassigned	Unassigned	Unassigned	0	0	0	0	0	0	0	0	0	0	0	0	0	0	0	0	0	0	0	0	0	0	0	0	0	0	0	0	0	0	0	0	0	0	0	0	162
33ee4761090563aa68701ad199c3b410	0.962439	Eukaryota	Streptophyta	Magnoliopsida	Unassigned	Unassigned	Unassigned	Unassigned	0	0	0	0	0	0	0	0	0	0	0	0	0	0	0	0	0	0	0	0	0	0	0	0	0	0	0	2	0	0	0	0	0	0	0	0	0
33f366db531f019871fcc03967805ddb	0.818535	Eukaryota	Streptophyta	Magnoliopsida	Unassigned	Unassigned	Unassigned	Unassigned	0	0	0	0	0	0	0	0	4	0	0	0	0	0	0	0	0	0	0	0	0	0	0	0	0	0	0	0	0	0	0	0	0	0	0	0	0
341a9118a1d8629e18173103b112ecd5	0.914744	Eukaryota	Streptophyta	Magnoliopsida	Unassigned	Unassigned	Unassigned	Unassigned	0	0	0	0	0	0	0	0	0	0	0	0	0	0	0	0	0	0	0	0	0	0	73	0	0	0	0	0	0	0	0	0	0	0	0	0	0
34470c06499591ddaef206c6d0d43d1c	0.986164	Eukaryota	Streptophyta	Magnoliopsida	Unassigned	Unassigned	Unassigned	Unassigned	0	0	0	0	0	0	0	0	0	0	0	0	0	0	0	0	0	0	0	0	0	0	0	0	0	0	0	0	0	0	0	0	0	0	0	0	0
34baa4751fb68fb82f7bc9ebf3a25b67	0.999746	Eukaryota	Streptophyta	Pinopsida	Pinales	Pinaceae	Picea	Unassigned	0	0	0	0	0	0	0	0	0	0	0	0	0	0	0	0	0	0	0	0	0	0	0	0	0	0	14	0	0	0	0	0	0	0	0	0	0
350adbe14f2ef92253ef8e64ae9001c8	0.818447	Eukaryota	Streptophyta	Magnoliopsida	Unassigned	Unassigned	Unassigned	Unassigned	0	0	0	0	0	0	0	0	0	370	0	0	0	0	0	0	0	0	0	0	0	0	0	0	0	0	0	0	0	0	0	0	0	0	0	0	0
352012583507b4d802159ff9fc3a6cd2	0.999982	Eukaryota	Streptophyta	Magnoliopsida	Fabales	Fabaceae	Unassigned	Unassigned	0	0	0	0	0	0	0	0	0	0	0	0	0	0	0	0	0	0	0	0	0	0	0	0	0	0	0	0	6	0	0	0	0	0	0	0	0
3540e9af3d9febf1e4fe97f8eca13825	0.744223	Eukaryota	Streptophyta	Magnoliopsida	Unassigned	Unassigned	Unassigned	Unassigned	0	0	0	0	0	0	0	0	0	0	0	0	0	0	0	0	0	0	0	21	0	0	0	0	0	0	0	0	0	0	0	0	0	0	0	0	0
355ed2b7c043c95d0a5a7c9b6770ad88	0.734792	Eukaryota	Streptophyta	Magnoliopsida	Unassigned	Unassigned	Unassigned	Unassigned	0	0	0	0	0	0	0	0	0	0	0	0	0	0	0	0	0	0	0	0	0	0	0	0	0	0	0	0	0	0	0	0	0	0	0	0	24
359e961524ca6adcb246bb1465b841ec	0.873988	Eukaryota	Streptophyta	Magnoliopsida	Unassigned	Unassigned	Unassigned	Unassigned	0	0	0	0	0	0	0	0	0	0	0	0	0	0	0	0	0	0	0	0	0	250	0	0	0	0	0	0	0	0	0	0	0	0	0	0	0
36475dc2dffa63d641fb6df7018c1432	0.962439	Eukaryota	Streptophyta	Magnoliopsida	Unassigned	Unassigned	Unassigned	Unassigned	0	0	0	0	0	0	0	0	0	0	0	0	0	0	0	0	0	0	0	0	0	0	0	0	0	0	0	0	0	0	0	0	0	9	0	0	0
367a2179c69826a4f2d68e4089d13fd4	0.860458	Eukaryota	Streptophyta	Magnoliopsida	Unassigned	Unassigned	Unassigned	Unassigned	0	75	0	0	0	0	0	0	0	0	0	0	0	0	0	0	0	0	0	0	0	0	0	0	0	0	0	0	0	0	0	0	0	0	0	0	0
36b786f45ada36faae38601c330d2648	0.976568	Eukaryota	Streptophyta	Magnoliopsida	Unassigned	Unassigned	Unassigned	Unassigned	0	0	0	0	0	0	0	0	0	0	0	0	0	0	0	0	0	0	0	0	0	0	0	0	0	0	0	0	0	0	0	0	0	570	0	0	0
36c9c97add5ac1ae288aaa8c22affd4a	0.998218	Eukaryota	Streptophyta	Magnoliopsida	Vitales	Vitaceae	Unassigned	Unassigned	0	0	0	0	0	0	0	0	0	0	0	0	0	0	0	0	0	0	0	0	0	0	0	0	0	0	0	9	0	0	0	0	0	0	0	0	0
371d18c3b983f4353ebeaf6e328a2f61	0.828787	Eukaryota	Streptophyta	Magnoliopsida	Unassigned	Unassigned	Unassigned	Unassigned	0	0	0	0	0	0	0	0	0	0	0	0	0	0	0	0	72	0	0	0	0	0	0	0	0	0	0	0	0	0	0	0	0	0	0	0	0
373108f1e26061a522f0d2f4594ddfbe	0.964841	Eukaryota	Streptophyta	Magnoliopsida	Unassigned	Unassigned	Unassigned	Unassigned	0	0	0	0	0	0	29	0	0	0	0	0	0	0	0	0	0	0	0	0	0	0	0	0	0	0	0	0	0	0	0	0	0	0	0	0	0
37ea91d11bd664186e4f3aa649fcb36e	0.999997	Eukaryota	Streptophyta	Magnoliopsida	Poales	Poaceae	Unassigned	Unassigned	0	0	0	0	0	0	0	0	0	0	0	0	0	0	0	0	0	0	0	0	0	0	0	0	0	0	0	0	0	0	0	0	0	0	0	0	0
380a46db82c04e5aaebb16ed6a775ad4	0.999999	Eukaryota	Streptophyta	Magnoliopsida	Poales	Poaceae	Unassigned	Unassigned	0	0	0	0	0	0	0	0	0	0	0	0	0	0	0	0	0	0	0	0	0	0	134	0	0	0	0	0	0	0	0	0	0	0	0	0	0
381951a3525697f04b9ca0321e89483a	0.905384	Eukaryota	Streptophyta	Magnoliopsida	Unassigned	Unassigned	Unassigned	Unassigned	0	0	0	0	0	0	0	22	0	0	0	0	0	0	0	0	0	0	0	0	0	0	0	0	0	0	0	0	0	0	0	0	0	0	0	0	0
3840321aeaa37d7b7ecf9ae533a21a45	0.999997	Eukaryota	Streptophyta	Magnoliopsida	Poales	Poaceae	Unassigned	Unassigned	0	0	0	0	0	0	0	0	0	0	0	0	0	0	0	0	0	0	0	55	0	0	0	0	0	0	0	0	0	0	0	0	0	0	0	0	0
388ecc5214f65cc12ccd8dfb60f77be4	0.88579	Eukaryota	Streptophyta	Magnoliopsida	Unassigned	Unassigned	Unassigned	Unassigned	0	0	70	0	0	0	0	0	0	0	0	0	0	0	0	0	0	0	0	0	0	0	0	0	0	0	0	0	0	0	0	0	0	0	0	0	0
3893d7b0a84b04c7057cc7ea7ac241b2	0.969685	Eukaryota	Streptophyta	Magnoliopsida	Unassigned	Unassigned	Unassigned	Unassigned	0	0	0	0	0	0	0	0	0	384	0	0	0	0	0	0	0	0	0	0	0	0	0	0	0	0	0	30	0	0	0	0	0	0	0	0	0
38f5439269ab1eab8e7d6c7461b2a73c	0.823861	Eukaryota	Streptophyta	Magnoliopsida	Unassigned	Unassigned	Unassigned	Unassigned	0	0	0	0	0	0	0	0	0	0	0	0	0	0	0	0	0	0	0	0	0	0	0	0	0	0	0	0	0	23	0	0	0	0	0	0	0
38fa76c33dce7dfb283863a08bce0f82	0.800575	Eukaryota	Streptophyta	Magnoliopsida	Unassigned	Unassigned	Unassigned	Unassigned	0	0	0	0	0	0	0	0	0	0	0	0	0	0	0	0	0	0	0	0	0	0	0	0	0	0	0	0	0	0	0	0	0	0	0	42	0
393cc4fed2f9f90731ef1c1ac6ffad93	0.999999	Eukaryota	Streptophyta	Magnoliopsida	Poales	Poaceae	Unassigned	Unassigned	0	0	0	0	0	0	0	0	0	0	0	0	0	0	0	0	0	0	0	0	0	0	0	0	0	0	1619	0	0	0	0	0	0	0	0	0	1
3954c19a6322e7d6edba3d997058ee2c	1	Eukaryota	Streptophyta	Magnoliopsida	Unassigned	Unassigned	Unassigned	Unassigned	0	0	0	0	0	0	0	0	0	0	0	0	0	0	0	0	0	0	0	0	0	0	0	0	0	0	0	0	0	62	0	0	0	0	0	0	0
39c198286e0aa286a53047ce5c0d3c70	0.85841	Eukaryota	Streptophyta	Magnoliopsida	Unassigned	Unassigned	Unassigned	Unassigned	0	0	0	0	0	0	0	0	0	0	0	0	0	0	0	0	0	0	0	0	0	0	0	0	0	0	18	0	0	0	0	0	0	0	0	0	0
39ebaed102aac413012718b73fec76f4	0.995664	Eukaryota	Streptophyta	Magnoliopsida	Caryophyllales	Polygonaceae	Rumex	Rumex acetosa	0	0	0	0	0	0	0	0	0	0	0	0	0	0	0	0	0	0	0	0	0	0	0	0	0	0	0	0	0	0	0	0	0	0	0	0	0
3a5be9734c7810e79bbd6f3902352dd5	0.889316	Eukaryota	Streptophyta	Magnoliopsida	Unassigned	Unassigned	Unassigned	Unassigned	0	0	0	10	0	0	0	0	0	0	0	0	0	0	0	0	0	0	0	0	0	0	0	0	0	0	0	0	0	0	0	0	0	0	0	0	0
3a77ee3d72831f4f74a6d47afd27c6c4	0.956686	Eukaryota	Streptophyta	Magnoliopsida	Poales	Poaceae	Oryza	Oryza sativa	0	0	0	0	0	0	0	0	0	49	0	0	0	0	0	0	0	0	0	0	0	0	0	0	0	0	0	0	0	0	0	0	0	0	0	0	0
3abe9a4260ef3fb347a671fda3add4c0	1	Eukaryota	Streptophyta	Unassigned	Unassigned	Unassigned	Unassigned	Unassigned	0	0	0	0	0	0	0	0	0	0	0	0	0	0	0	0	0	0	0	0	0	0	0	0	0	0	0	0	0	0	0	0	0	0	61	0	0
3ae1e3fee45ba514453febc6ef169bc0	0.999999	Eukaryota	Streptophyta	Magnoliopsida	Poales	Poaceae	Unassigned	Unassigned	170	0	0	0	0	0	0	0	0	0	0	0	0	0	0	0	0	0	0	0	0	0	0	0	0	0	0	0	0	0	0	0	0	0	0	0	0
3b47b00f1fd14c8224bd41f0456ed825	0.997533	Eukaryota	Streptophyta	Magnoliopsida	Rosales	Rosaceae	Prunus	Unassigned	0	0	0	0	0	0	0	0	0	0	0	0	0	0	0	0	31	0	0	0	0	0	0	0	0	0	0	0	0	0	0	4	0	0	0	0	0
3b5adc7219facf0c0c59055f62ca67eb	0.796158	Eukaryota	Streptophyta	Magnoliopsida	Unassigned	Unassigned	Unassigned	Unassigned	0	3	0	0	0	0	0	0	0	0	0	0	0	0	0	0	0	0	0	0	0	0	0	0	0	0	0	0	0	0	0	0	0	0	0	0	0
3b806286288517964b3a1e5b5fa848e8	0.99994	Eukaryota	Streptophyta	Magnoliopsida	Unassigned	Unassigned	Unassigned	Unassigned	0	0	0	0	0	0	12	0	0	0	0	0	0	0	0	0	0	0	0	0	0	0	0	0	0	0	0	0	0	0	0	0	0	0	0	0	0
3b8dc4c3b1f6a0a9a54e11b5c5f6b73c	0.751226	Eukaryota	Streptophyta	Magnoliopsida	Unassigned	Unassigned	Unassigned	Unassigned	0	0	0	0	0	0	0	0	0	0	0	2	0	0	0	0	0	0	0	0	0	0	0	0	0	0	0	0	0	0	0	0	0	0	0	0	0
3bde5ce29fecf9b50ac5a4354bd3df40	0.971619	Eukaryota	Streptophyta	Magnoliopsida	Unassigned	Unassigned	Unassigned	Unassigned	0	0	0	0	0	0	0	0	0	0	0	0	0	0	0	0	0	0	0	0	0	0	18	0	0	0	0	0	0	0	0	0	0	0	0	0	0
3bebd7b6597a90d09a0d80bda2edf646	0.97063	Eukaryota	Streptophyta	Magnoliopsida	Unassigned	Unassigned	Unassigned	Unassigned	0	0	0	0	0	0	0	0	0	0	0	0	0	0	0	0	0	0	0	0	274	0	0	0	0	0	0	0	0	0	0	0	0	0	0	0	0
3c2a2cf11aa126398f1edc0adf6b133c	0.879297	Eukaryota	Streptophyta	Magnoliopsida	Unassigned	Unassigned	Unassigned	Unassigned	0	0	228	0	0	0	0	193	0	0	0	0	0	0	0	0	0	0	0	0	0	207	0	0	0	0	0	0	0	0	0	0	0	0	0	0	0
3c36032dab05c2df69e459b8a766a27c	0.999999	Eukaryota	Streptophyta	Magnoliopsida	Poales	Poaceae	Unassigned	Unassigned	0	0	0	0	0	0	0	0	0	0	0	0	0	0	0	0	0	59	0	0	0	0	329	0	0	0	0	0	0	0	0	0	0	0	0	0	0
3c37b382c952f04d0d972c0d76d2267b	0.985253	Eukaryota	Streptophyta	Magnoliopsida	Unassigned	Unassigned	Unassigned	Unassigned	0	0	0	0	0	0	0	0	0	0	0	0	0	0	0	0	0	0	0	446	0	0	0	0	0	0	0	0	0	0	0	0	0	0	0	0	0
3c4ee80ecef3420b6c5f660a940a8ebd	0.826388	Eukaryota	Streptophyta	Magnoliopsida	Unassigned	Unassigned	Unassigned	Unassigned	0	0	0	0	0	0	0	0	0	0	0	0	0	0	0	0	0	0	0	0	0	0	0	0	0	0	0	0	0	0	0	0	0	0	0	0	0
3c7f8de0ef2cd7ee902b88aa2294a5c2	0.935358	Eukaryota	Streptophyta	Magnoliopsida	Unassigned	Unassigned	Unassigned	Unassigned	0	0	0	0	0	0	0	0	0	0	0	0	0	0	0	0	0	0	0	0	0	0	0	0	0	0	0	0	0	0	0	0	0	0	0	0	134
3cc0da4a462114872a5d220c8b8d9085	1	Eukaryota	Streptophyta	Unassigned	Unassigned	Unassigned	Unassigned	Unassigned	0	0	0	0	0	0	0	0	0	0	0	0	0	0	0	0	0	0	0	0	0	0	0	0	0	0	0	0	0	0	0	0	0	0	0	0	4
3cd4265a7d99a62846cead5ee5900abd	0.850841	Eukaryota	Streptophyta	Magnoliopsida	Unassigned	Unassigned	Unassigned	Unassigned	0	0	0	0	0	0	0	0	0	0	0	0	0	0	0	0	0	0	0	2	0	0	2	0	0	0	0	0	0	0	0	0	0	0	0	0	0
3d17504562c88f8ec37527711c7d4151	1	Eukaryota	Streptophyta	Magnoliopsida	Poales	Poaceae	Unassigned	Unassigned	0	0	0	0	0	0	0	0	0	0	0	0	57	0	0	0	0	0	0	0	0	0	0	0	0	0	0	0	0	0	0	0	0	0	0	0	0
3d31bcf3374c3906fac59b14f2f91306	0.829562	Eukaryota	Streptophyta	Magnoliopsida	Unassigned	Unassigned	Unassigned	Unassigned	0	0	0	0	0	0	0	0	0	0	0	0	0	0	0	0	0	0	0	5	0	0	0	0	0	0	0	0	0	0	0	0	0	0	0	0	0
3d7329b46c540f38f85170a93458bace	0.873914	Eukaryota	Streptophyta	Magnoliopsida	Unassigned	Unassigned	Unassigned	Unassigned	0	0	107	0	0	0	0	0	308	0	0	0	0	0	0	0	0	508	0	0	0	129	0	0	0	0	0	0	0	0	0	0	0	0	0	0	0
3d78f9a0ba2638e222bbfda6c3471305	0.821144	Eukaryota	Streptophyta	Magnoliopsida	Unassigned	Unassigned	Unassigned	Unassigned	0	0	0	0	0	0	0	0	0	0	0	0	0	0	0	0	0	0	0	0	0	0	0	0	0	0	0	1022	0	0	0	0	0	0	0	0	0
3d7df523e4eb0e61a6999d65b75098d4	0.972982	Eukaryota	Streptophyta	Magnoliopsida	Unassigned	Unassigned	Unassigned	Unassigned	0	0	0	0	0	0	0	0	0	0	0	0	0	0	0	0	0	0	0	0	0	0	0	0	0	0	0	0	0	0	0	0	0	0	0	0	0
3d9ba635ab31611f4963752c5cf408b1	0.999996	Eukaryota	Streptophyta	Magnoliopsida	Poales	Poaceae	Unassigned	Unassigned	10	0	2	2	0	0	1	2	7	0	0	0	1	0	0	0	0	1	1	11	0	0	10	0	0	0	0	0	0	0	0	0	0	0	0	0	0
3dcf428bb29d8b6fa1ef9dd316069726	0.972883	Eukaryota	Streptophyta	Magnoliopsida	Unassigned	Unassigned	Unassigned	Unassigned	0	0	0	0	0	0	0	0	0	0	0	0	0	0	0	0	0	0	0	0	0	0	0	0	0	0	0	0	0	0	0	0	0	0	0	0	135
3e5bbd01253edc025ba98cc53a56303d	0.99914	Eukaryota	Streptophyta	Magnoliopsida	Myrtales	Myrtaceae	Unassigned	Unassigned	0	0	0	0	0	0	0	0	0	0	0	0	0	0	0	0	0	0	0	0	0	0	0	0	0	0	0	0	0	8	0	0	0	0	0	0	0
3e8c8414b71c1e9d8d23c2c0594f995d	0.999731	Eukaryota	Streptophyta	Magnoliopsida	Lamiales	Lamiaceae	Salvia	Unassigned	0	0	0	0	0	0	0	0	0	0	0	9	0	0	0	0	0	0	0	0	0	0	0	0	0	0	0	0	0	0	0	0	0	0	0	0	0
3f004e1d65a586f49b315f9cc4b5721b	0.982689	Eukaryota	Streptophyta	Magnoliopsida	Unassigned	Unassigned	Unassigned	Unassigned	0	0	0	0	0	0	0	0	0	0	0	0	0	166	0	0	0	0	0	0	0	0	0	0	0	0	0	0	0	0	0	0	0	0	0	0	0
3f131d3f3567264b192e5426eb85a3c9	1	Eukaryota	Streptophyta	Unassigned	Unassigned	Unassigned	Unassigned	Unassigned	0	0	0	0	0	0	0	0	0	0	0	0	0	0	0	0	0	0	0	0	0	0	0	0	0	0	0	0	0	0	0	0	0	5	0	0	0
3f699094c5715274636d929eb65889c5	0.994478	Eukaryota	Streptophyta	Magnoliopsida	Poales	Poaceae	Unassigned	Unassigned	0	0	0	7	0	0	0	0	0	0	0	0	0	0	0	0	0	0	0	0	0	0	0	0	0	0	0	0	0	0	0	0	0	0	0	0	0
3f891daff35bdbca726a153cfe379537	0.945747	Eukaryota	Streptophyta	Magnoliopsida	Fagales	Betulaceae	Betula	Betula glandulosa	0	0	0	0	0	0	0	0	0	0	0	0	0	0	0	0	0	0	0	0	0	0	0	0	0	0	0	0	0	0	645	740	451	0	0	0	0
3f9cbbea61ce1dfdeebe3002be9bba45	0.861616	Eukaryota	Streptophyta	Magnoliopsida	Unassigned	Unassigned	Unassigned	Unassigned	0	0	0	0	0	0	0	0	0	0	0	0	0	0	0	0	0	0	0	0	0	0	0	0	0	0	0	1	0	0	0	0	0	0	0	0	0
3f9e923d6a7ce6eaa97a6263d869bd50	0.884493	Eukaryota	Streptophyta	Magnoliopsida	Solanales	Convolvulaceae	Unassigned	Unassigned	0	0	0	0	0	0	0	0	0	0	0	0	0	0	0	0	0	0	0	0	0	0	0	0	0	0	0	0	420	0	0	0	0	0	0	0	0
3fa858c0e1163770ef00a1bf74a9fc8b	0.999866	Eukaryota	Streptophyta	Magnoliopsida	Lamiales	Lamiaceae	Salvia	Unassigned	0	0	0	0	0	0	0	0	0	17	0	0	0	0	0	0	0	0	0	0	0	0	0	0	0	0	0	0	0	0	0	0	0	0	0	0	0
3fe808097c2b4a0a76e417cf2f751885	0.999998	Eukaryota	Streptophyta	Magnoliopsida	Poales	Poaceae	Unassigned	Unassigned	0	0	0	0	0	0	0	0	0	0	0	0	0	0	0	0	0	0	158	0	0	0	0	0	0	0	0	0	0	0	0	0	0	0	0	0	0
402e77c7766e51c07472c677b2a1a2e9	0.999999	Eukaryota	Streptophyta	Magnoliopsida	Poales	Poaceae	Unassigned	Unassigned	0	0	0	0	0	0	0	0	0	0	62	0	0	0	0	0	0	0	0	0	0	0	0	0	0	0	0	0	0	0	0	0	0	0	0	0	0
4061d69a80318b314e80daafabd6ca41	0.880804	Eukaryota	Streptophyta	Magnoliopsida	Unassigned	Unassigned	Unassigned	Unassigned	0	0	0	0	0	0	0	0	0	0	0	0	0	0	0	0	0	0	0	0	0	0	0	0	0	0	0	0	10	0	0	0	0	0	0	0	0
40d36a99faee549b53c628663e24e17a	0.879653	Eukaryota	Streptophyta	Magnoliopsida	Unassigned	Unassigned	Unassigned	Unassigned	0	0	0	0	0	0	0	0	0	0	0	0	0	0	0	0	0	0	0	0	0	0	92	0	0	0	0	0	0	0	0	0	0	0	0	0	0
40fcfd6465e0dfc9c68d5ab8f6bc8aef	0.832831	Eukaryota	Streptophyta	Magnoliopsida	Unassigned	Unassigned	Unassigned	Unassigned	0	0	0	0	0	0	0	0	0	0	0	0	0	0	0	0	43	0	0	0	0	0	0	0	0	0	0	0	0	0	0	6	3	0	0	0	0
4143982b0845da66c35778509131469c	0.806225	Eukaryota	Streptophyta	Magnoliopsida	Unassigned	Unassigned	Unassigned	Unassigned	0	0	0	0	0	0	0	0	0	0	0	0	0	0	0	0	0	0	0	31	0	0	0	0	0	0	0	0	0	0	0	0	0	0	0	0	0
414702d97e4deed196c8f0538e962209	0.77906	Eukaryota	Streptophyta	Magnoliopsida	Unassigned	Unassigned	Unassigned	Unassigned	0	0	0	0	0	0	0	0	0	0	0	0	0	0	0	0	0	0	0	0	0	0	0	0	0	0	0	0	50	71	0	0	0	0	0	0	0
414c57de75f26362c40dd18073072ac3	0.871008	Eukaryota	Streptophyta	Magnoliopsida	Unassigned	Unassigned	Unassigned	Unassigned	0	0	0	0	0	0	0	0	0	0	189	0	0	0	0	0	0	0	0	0	0	0	0	0	0	0	0	0	0	0	23	7	0	0	0	0	0
416ebd2bb3e06499b00c692ec6d00f35	0.998319	Eukaryota	Streptophyta	Magnoliopsida	Caryophyllales	Unassigned	Unassigned	Unassigned	0	0	0	0	0	0	0	0	0	0	0	0	0	0	0	0	0	0	0	0	0	0	0	0	0	0	0	5	0	0	0	0	0	0	0	0	0
4193a085a87f2a0d8e33ba738fe67a38	0.999999	Eukaryota	Streptophyta	Magnoliopsida	Poales	Poaceae	Unassigned	Unassigned	198	0	0	0	0	0	0	0	0	0	0	0	0	0	0	0	0	0	0	0	0	0	0	0	0	0	0	0	0	0	0	0	0	0	0	0	0
41d59d7e0a81ab804f114df1791bb71f	0.999996	Eukaryota	Streptophyta	Magnoliopsida	Poales	Poaceae	Unassigned	Unassigned	159	0	56	0	0	0	0	0	0	0	0	0	0	0	0	0	0	82	0	0	0	0	43	0	0	0	0	0	0	0	0	0	0	0	0	0	0
4212afc2f56e5ee96dfb690236673b76	0.83174	Eukaryota	Streptophyta	Magnoliopsida	Unassigned	Unassigned	Unassigned	Unassigned	0	0	0	0	0	0	0	0	0	0	0	0	0	0	0	0	0	0	0	0	0	0	0	0	0	0	0	2	0	0	0	0	0	0	0	0	0
4236fa385021581094915397751623d8	0.999999	Eukaryota	Streptophyta	Magnoliopsida	Poales	Poaceae	Unassigned	Unassigned	0	0	0	174	0	0	0	0	0	0	0	0	0	0	0	0	0	0	0	0	0	0	0	0	0	0	0	0	0	0	0	0	0	0	0	0	0
423f3972bafa7c19dd2c15beb590923c	0.99974	Eukaryota	Streptophyta	Magnoliopsida	Magnoliales	Annonaceae	Unassigned	Unassigned	0	0	0	0	0	0	0	0	0	0	0	0	0	0	0	0	0	0	0	0	0	0	0	0	0	0	0	0	4	0	0	0	0	0	0	0	0
42594b6ab3d66752a981343958ebc3ea	0.868318	Eukaryota	Streptophyta	Magnoliopsida	Unassigned	Unassigned	Unassigned	Unassigned	0	0	217	0	0	0	419	0	0	0	0	0	0	0	0	0	101	0	0	0	0	248	18	0	0	0	0	0	0	0	0	0	0	0	0	0	0
429d6ab4291e061a9258b157683d5f00	0.98365	Eukaryota	Streptophyta	Magnoliopsida	Unassigned	Unassigned	Unassigned	Unassigned	0	0	0	0	0	0	0	0	0	0	0	0	0	0	0	0	0	0	0	0	0	0	0	24	0	0	0	0	0	0	0	0	0	0	0	0	0
42acab835d7b019de41bc1055fd7542e	0.999992	Eukaryota	Streptophyta	Magnoliopsida	Poales	Poaceae	Unassigned	Unassigned	47	0	0	0	0	0	0	0	0	0	0	0	0	0	0	0	0	0	0	0	0	0	0	0	0	0	0	0	0	0	0	0	0	0	0	0	0
42f6431a08c0f0bd8a2733708b7b5bd4	0.985744	Eukaryota	Streptophyta	Magnoliopsida	Unassigned	Unassigned	Unassigned	Unassigned	0	0	0	0	0	0	0	0	0	0	0	0	0	0	0	0	0	0	0	0	0	0	0	0	0	0	0	0	0	0	0	0	0	66	0	0	0
431fd42394bb6210fda20c22ec91125e	0.901977	Eukaryota	Streptophyta	Magnoliopsida	Unassigned	Unassigned	Unassigned	Unassigned	0	0	0	0	0	0	0	11	0	0	0	0	0	0	0	0	0	0	0	0	0	0	0	0	0	0	0	0	0	0	0	0	0	0	0	0	0
4395cbdffd8f37218c23827db8457019	0.819149	Eukaryota	Streptophyta	Magnoliopsida	Unassigned	Unassigned	Unassigned	Unassigned	0	0	0	0	0	0	0	0	0	0	33	0	0	0	0	0	0	0	0	0	0	0	0	0	0	0	0	0	0	0	0	0	0	0	0	0	0
43e5f9e20407e657ddbc844d41ef8c71	0.804795	Eukaryota	Streptophyta	Magnoliopsida	Unassigned	Unassigned	Unassigned	Unassigned	0	0	0	0	0	0	0	0	0	0	0	0	0	0	0	0	0	0	0	0	0	0	0	0	0	0	0	0	10	0	0	0	0	0	0	0	0
43fe2099a822c1c4bf8c95de2921db45	0.901352	Eukaryota	Streptophyta	Magnoliopsida	Unassigned	Unassigned	Unassigned	Unassigned	0	0	0	69	0	0	0	0	0	0	0	0	0	0	0	0	0	0	0	0	0	0	0	0	0	0	0	0	0	0	0	0	0	0	0	0	0
4452d0e08afba962702bace811d602ae	0.878315	Eukaryota	Streptophyta	Magnoliopsida	Unassigned	Unassigned	Unassigned	Unassigned	0	0	0	845	0	0	0	0	0	0	0	0	0	0	0	0	0	0	0	0	0	0	0	0	0	0	0	0	0	0	0	0	0	0	0	0	0
4497accf6dadd3cbce75484832a411c9	0.815609	Eukaryota	Streptophyta	Magnoliopsida	Unassigned	Unassigned	Unassigned	Unassigned	0	0	0	0	0	0	0	0	0	0	0	0	0	0	0	0	0	0	0	0	0	0	0	0	0	0	0	0	0	0	0	0	0	0	0	0	0
44ccdf83a97c24d8c4877b393141261a	0.928149	Eukaryota	Streptophyta	Magnoliopsida	Asterales	Asteraceae	Unassigned	Unassigned	0	0	0	0	0	0	0	0	0	0	0	0	0	0	0	0	0	0	0	0	0	0	0	0	0	0	0	0	0	2	0	0	0	0	0	0	0
44d6df95d8fa98a763faad6e5cfa7bd3	0.857572	Eukaryota	Streptophyta	Magnoliopsida	Unassigned	Unassigned	Unassigned	Unassigned	0	0	0	0	0	0	0	0	0	0	0	0	0	0	0	0	0	0	0	0	0	0	0	0	0	0	0	0	0	0	0	0	0	0	0	0	0
44e4b6393bf87ee0bb74ed663171cc7f	0.702023	Eukaryota	Streptophyta	Magnoliopsida	Malvales	Malvaceae	Theobroma	Theobroma cacao	0	0	0	0	0	0	0	0	0	0	0	0	0	0	0	1138	0	0	0	0	0	0	0	0	0	0	0	0	0	0	0	0	0	0	0	0	0
450a8083217342385e1cb77f2a483fdb	0.999658	Eukaryota	Streptophyta	Magnoliopsida	Unassigned	Unassigned	Unassigned	Unassigned	0	0	0	0	0	0	0	0	0	0	0	0	0	0	0	0	0	0	0	0	0	0	0	0	0	0	0	0	0	0	0	0	0	0	0	0	0
45201612d361c51dcd1415309a84d610	1	Eukaryota	Streptophyta	Unassigned	Unassigned	Unassigned	Unassigned	Unassigned	0	0	0	0	0	0	0	0	0	0	0	0	0	0	0	0	0	0	0	0	0	0	0	0	0	0	0	0	0	0	8	10	30	0	0	0	0
45a777911f5be6619c30af21c7a319c9	0.88163	Eukaryota	Streptophyta	Magnoliopsida	Unassigned	Unassigned	Unassigned	Unassigned	191	0	0	0	0	0	0	0	0	0	0	0	0	0	0	0	0	33	0	0	0	0	0	0	0	0	0	0	0	0	0	0	0	0	0	0	0
462268c4435c4c8219af7b741f022a20	0.988872	Eukaryota	Streptophyta	Magnoliopsida	Unassigned	Unassigned	Unassigned	Unassigned	0	0	0	0	0	0	0	0	0	0	0	0	0	0	0	0	0	0	0	0	0	0	0	0	0	0	0	0	0	0	0	0	0	0	0	0	11
46b23f81d46bca94b47bf61cc81613c7	0.837234	Eukaryota	Streptophyta	Magnoliopsida	Unassigned	Unassigned	Unassigned	Unassigned	0	0	0	0	0	0	0	0	0	0	0	0	0	0	0	0	0	0	0	0	0	0	0	0	0	0	0	0	8	106	5	13	0	0	0	0	0
47439cc6726d4943e38c7353b572e1a3	0.985708	Eukaryota	Streptophyta	Magnoliopsida	Unassigned	Unassigned	Unassigned	Unassigned	44	0	0	0	0	0	0	0	0	0	0	0	0	0	0	0	0	0	0	0	0	0	0	0	0	0	0	0	0	0	0	0	0	0	0	0	0
47f0d35d36428fc0d5233eb8cf2c850a	0.727766	Eukaryota	Streptophyta	Magnoliopsida	Unassigned	Unassigned	Unassigned	Unassigned	0	0	0	0	0	0	0	0	0	869	0	0	0	0	0	0	0	0	0	563	0	0	0	0	0	0	0	0	0	75	8	0	0	0	0	0	0
481f5fd5ea0c47faa3df6d47b8e1fac6	0.769699	Eukaryota	Streptophyta	Magnoliopsida	Unassigned	Unassigned	Unassigned	Unassigned	0	0	0	0	0	0	0	0	0	0	0	0	0	0	0	0	0	0	0	0	0	0	0	0	0	0	0	0	0	0	5	0	0	0	0	0	0
482f6f68ac1487ad5c7618e09f5e1687	0.767119	Eukaryota	Streptophyta	Magnoliopsida	Unassigned	Unassigned	Unassigned	Unassigned	0	0	0	0	0	0	0	728	0	0	0	0	0	1	0	0	1505	0	0	0	0	0	0	0	1382	16	0	0	0	295	19	8	39	0	0	0	0
48bcddbdca2035b3d434a45cec208e37	0.946682	Eukaryota	Streptophyta	Magnoliopsida	Fagales	Juglandaceae	Juglans	Juglans regia	0	0	0	0	0	0	0	0	0	0	0	0	0	0	0	1538	0	0	0	0	0	0	0	0	0	0	0	0	0	0	0	0	12	0	0	0	0
48c8c0e5f53fc0b47b54a785012b0f12	0.978895	Eukaryota	Streptophyta	Magnoliopsida	Unassigned	Unassigned	Unassigned	Unassigned	0	136	0	0	0	0	0	0	0	0	0	0	0	0	0	0	0	0	0	0	0	0	0	0	0	0	0	0	0	0	0	0	0	0	0	0	0
48e291917d0f01ee5b33a61dbf44916b	0.807476	Eukaryota	Streptophyta	Magnoliopsida	Unassigned	Unassigned	Unassigned	Unassigned	0	0	0	0	0	0	0	0	0	0	0	0	0	0	0	0	0	0	0	0	0	0	0	0	0	0	0	0	5	0	0	0	0	0	0	0	0
49325584dd874e4170244c64b05b7851	0.881455	Eukaryota	Streptophyta	Magnoliopsida	Unassigned	Unassigned	Unassigned	Unassigned	0	0	0	0	0	0	0	0	0	0	0	0	0	0	0	0	0	0	0	0	0	57	0	0	0	0	0	0	0	0	0	0	0	0	0	0	0
499e9ad6e4775d936aa2bf0121ee4f50	0.863238	Eukaryota	Streptophyta	Magnoliopsida	Unassigned	Unassigned	Unassigned	Unassigned	0	0	0	0	0	0	0	30	0	0	0	0	0	0	0	0	0	0	0	0	0	0	0	0	0	0	0	0	0	0	0	0	0	0	0	0	0
49ad732597694aa6a4863fdf21356e59	0.96769	Eukaryota	Streptophyta	Magnoliopsida	Unassigned	Unassigned	Unassigned	Unassigned	0	0	0	0	0	0	0	0	0	0	0	0	0	0	0	158	0	0	0	0	0	0	0	0	0	0	0	0	0	0	0	0	0	0	0	0	0
4a15b66fc91a653f109df873cc42079b	0.791103	Eukaryota	Streptophyta	Magnoliopsida	Unassigned	Unassigned	Unassigned	Unassigned	0	0	0	0	0	0	0	0	0	0	0	0	0	0	0	0	0	0	0	0	0	0	0	0	0	0	0	0	0	58	0	0	0	0	0	0	0
4a60770b18977b589d4c362d14d66108	0.972747	Eukaryota	Streptophyta	Magnoliopsida	Fagales	Fagaceae	Quercus	Unassigned	0	0	0	0	0	0	0	0	0	88	0	0	0	0	0	0	12	0	0	0	0	0	0	0	0	0	0	0	0	0	0	0	497	0	0	0	0
4a94d7da030a5bc9e2cc607e60a13ec4	0.999999	Eukaryota	Streptophyta	Magnoliopsida	Poales	Poaceae	Unassigned	Unassigned	0	0	0	0	0	0	0	0	0	0	0	0	0	0	0	0	92	0	0	0	0	388	0	0	0	0	0	0	0	0	0	0	0	0	0	0	0
4aa0cb7e0b122ec5bb79b079e69cbfcd	0.98271	Eukaryota	Streptophyta	Magnoliopsida	Unassigned	Unassigned	Unassigned	Unassigned	0	0	0	0	0	0	0	0	0	0	0	0	0	0	0	0	0	0	0	0	0	0	0	0	0	0	0	0	0	0	0	0	0	0	0	0	27
4aa6c9fb23e3719f460750c5d0e0eeda	0.964399	Eukaryota	Streptophyta	Magnoliopsida	Unassigned	Unassigned	Unassigned	Unassigned	0	0	0	0	0	0	0	0	0	17	0	0	0	0	0	0	0	0	0	0	0	0	0	0	0	0	0	0	0	0	0	0	0	0	0	0	0
4abba62c90b7a493fa25ed7b65d31cd4	0.997062	Eukaryota	Streptophyta	Pinopsida	Cupressales	Cupressaceae	Hesperocyparis	Unassigned	0	0	0	0	0	0	0	0	0	0	0	0	0	0	0	0	0	0	0	0	0	0	0	0	0	0	0	0	0	0	0	0	116	0	0	0	0
4b09af063f76d4f9f4917713a33827a7	0.991525	Eukaryota	Streptophyta	Magnoliopsida	Solanales	Solanaceae	Unassigned	Unassigned	0	0	0	0	0	0	0	0	0	0	0	0	0	0	0	0	0	0	31	0	0	0	0	0	0	0	0	0	0	0	0	0	0	0	0	0	0
4b2299b7f39076616f2a3a2ebccc3220	0.862615	Eukaryota	Streptophyta	Magnoliopsida	Unassigned	Unassigned	Unassigned	Unassigned	10	0	9	13	0	0	2	6	12	0	0	0	4	0	0	0	7	6	3	0	0	0	14	0	0	0	0	0	0	0	0	0	0	0	0	0	0
4b4b7151d891855afe05eb470b082422	0.783769	Eukaryota	Streptophyta	Magnoliopsida	Unassigned	Unassigned	Unassigned	Unassigned	0	0	0	0	0	0	0	0	0	0	0	0	0	0	0	0	0	0	0	0	0	0	0	0	0	0	0	0	0	0	0	0	0	0	4	0	0
4bcce83f0e9284cacfcde5b89db027f3	0.896521	Eukaryota	Streptophyta	Magnoliopsida	Poales	Poaceae	Axonopus	Axonopus polystachyus	0	0	0	0	0	0	0	0	0	0	0	0	0	0	0	0	0	0	0	0	0	0	0	0	0	0	0	0	6	50	0	0	0	0	0	0	0
4bdff258467b958fde8a662598f949bf	0.800827	Eukaryota	Streptophyta	Magnoliopsida	Unassigned	Unassigned	Unassigned	Unassigned	0	0	0	0	1031	0	0	0	0	0	0	0	0	0	0	0	0	0	0	0	0	0	0	0	0	0	0	0	0	0	0	0	0	0	0	0	0
4c08043b5600563c0051436c5d92a847	0.87518	Eukaryota	Streptophyta	Magnoliopsida	Unassigned	Unassigned	Unassigned	Unassigned	0	0	0	0	0	0	0	0	0	0	0	0	0	0	0	0	0	0	0	0	0	0	0	0	0	0	0	0	0	0	0	0	0	0	0	0	0
4c0b471dca6860ba5c139ece0dd1c156	0.877114	Eukaryota	Streptophyta	Magnoliopsida	Unassigned	Unassigned	Unassigned	Unassigned	0	0	0	0	0	0	0	78	0	0	0	0	0	0	0	0	0	0	0	0	0	0	0	0	0	0	0	0	0	0	0	0	0	0	0	0	0
4c134b3870c0f9439b58ec78c05b06b6	0.900161	Eukaryota	Streptophyta	Magnoliopsida	Poales	Poaceae	Eragrostis	Eragrostis sp. TRK-2015	0	0	0	0	0	0	0	0	0	0	0	0	0	0	0	0	0	0	0	0	0	0	0	0	0	0	0	0	0	36	0	0	0	0	0	0	0
4c28fbaf9d6abe37447e77022e80adfb	1	Eukaryota	Streptophyta	Unassigned	Unassigned	Unassigned	Unassigned	Unassigned	0	0	0	0	0	0	0	0	0	0	0	0	0	0	0	0	0	0	0	0	0	0	0	0	0	0	4	0	0	0	0	0	0	0	0	0	0
4c36898ebd128fe3e1d2f8c11728350f	0.965963	Eukaryota	Streptophyta	Magnoliopsida	Unassigned	Unassigned	Unassigned	Unassigned	0	0	0	0	0	0	0	0	0	0	0	0	0	0	0	0	0	0	0	0	0	0	0	0	0	0	0	0	0	0	0	0	0	0	0	0	2
4c93ce74e5d5c2e51aa06f62a66f3f8b	0.999998	Eukaryota	Streptophyta	Magnoliopsida	Poales	Poaceae	Unassigned	Unassigned	0	0	0	0	0	0	0	0	0	0	0	0	0	0	0	0	0	0	0	0	0	162	0	0	0	0	0	0	0	0	0	0	0	0	0	0	0
4cc123db89421971e8256654886aa70d	0.979181	Eukaryota	Streptophyta	Magnoliopsida	Unassigned	Unassigned	Unassigned	Unassigned	0	0	19	0	0	0	0	0	0	0	0	0	0	0	0	0	0	0	0	0	0	0	0	0	0	0	0	0	0	0	0	0	0	0	0	0	0
4cc5548fae786235b7ebb0c916a264ce	0.873825	Eukaryota	Streptophyta	Magnoliopsida	Unassigned	Unassigned	Unassigned	Unassigned	0	0	0	0	0	0	0	188	0	0	0	0	0	0	0	0	0	0	0	0	0	0	0	0	0	0	0	0	0	0	0	0	0	0	0	0	0
4ced5c2b496da05ac0138c6a2e95434e	0.942612	Eukaryota	Streptophyta	Magnoliopsida	Sapindales	Rutaceae	Citrus	Unassigned	0	0	0	0	0	0	0	0	0	0	0	0	0	0	0	0	0	0	0	0	0	0	0	0	0	0	0	0	0	0	4	0	0	0	0	0	0
4d7bf830d2ef25dedec9ddf56c2767c9	1	Eukaryota	Streptophyta	Unassigned	Unassigned	Unassigned	Unassigned	Unassigned	0	0	0	0	0	0	0	0	0	0	0	0	0	0	0	0	0	0	0	0	0	0	0	0	0	0	0	0	0	0	0	0	0	0	0	0	6
4db6d1d2e555ce6fc804a5544e5eb819	0.999988	Eukaryota	Streptophyta	Magnoliopsida	Poales	Poaceae	Unassigned	Unassigned	0	0	0	0	0	0	0	0	0	0	0	0	0	0	0	0	0	0	0	0	0	0	0	0	0	0	0	0	0	0	0	0	0	0	0	0	0
4dd3847b202fd8973de8507cd4f2e80f	0.805065	Eukaryota	Streptophyta	Magnoliopsida	Unassigned	Unassigned	Unassigned	Unassigned	0	0	0	0	0	0	0	0	0	5	0	0	0	0	0	0	0	0	0	0	0	0	0	0	0	0	0	0	0	0	0	0	0	0	0	0	0
4df43bd1871c080d8a4f362c6fd100a1	0.875769	Eukaryota	Streptophyta	Magnoliopsida	Unassigned	Unassigned	Unassigned	Unassigned	14	0	0	0	0	0	0	0	0	0	0	0	0	0	0	0	0	0	0	0	0	0	0	0	0	0	0	0	0	0	0	0	0	0	0	0	0
4e4c536b090bdba92b0bd943cf4bd0cf	0.93663	Eukaryota	Streptophyta	Magnoliopsida	Fagales	Fagaceae	Quercus	Unassigned	0	0	0	0	0	0	0	0	0	0	0	0	0	0	0	0	0	0	0	0	0	0	0	0	0	0	0	0	29	24	0	0	0	0	0	0	0
4e65107baeefbf00fad54f536ef9044c	0.861109	Eukaryota	Streptophyta	Magnoliopsida	Unassigned	Unassigned	Unassigned	Unassigned	0	0	0	0	0	0	0	0	0	0	0	0	0	0	0	0	0	0	0	0	0	0	0	0	0	0	0	0	0	0	0	0	0	0	0	0	0
4e6fd2456ba96deb18ca84b4bdaa05d5	1	Eukaryota	Streptophyta	Magnoliopsida	Poales	Poaceae	Unassigned	Unassigned	110	0	0	0	0	0	241	47	0	0	0	0	0	0	0	0	0	0	0	0	0	0	18	0	0	0	0	0	0	0	0	0	0	0	0	0	0
4eeeb6bb2c4f31fdcc180f97af1429ee	0.999998	Eukaryota	Streptophyta	Magnoliopsida	Poales	Poaceae	Unassigned	Unassigned	0	0	0	0	0	0	0	0	163	0	0	0	0	0	0	0	0	0	0	0	0	0	0	0	0	0	0	0	0	0	0	0	0	0	0	0	0
4f785996ef89f8d161c4d61806abf2cc	0.980426	Eukaryota	Streptophyta	Magnoliopsida	Unassigned	Unassigned	Unassigned	Unassigned	0	0	0	0	0	0	0	98	0	0	0	0	0	0	0	0	0	0	0	0	0	0	0	0	0	0	0	0	0	0	0	0	0	0	0	0	0
4f807772195989b67faa167910043d94	0.995885	Eukaryota	Streptophyta	Magnoliopsida	Ranunculales	Ranunculaceae	Ranunculus	Ranunculus repens	0	0	0	0	0	0	0	0	0	0	0	0	0	0	0	0	0	0	0	0	0	0	0	0	0	0	0	0	0	0	6	0	0	0	0	0	0
4fd1d7022c4772afda9ac24ba3639ddd	0.999998	Eukaryota	Streptophyta	Magnoliopsida	Poales	Poaceae	Unassigned	Unassigned	0	0	0	0	0	0	49	0	0	0	0	0	0	0	0	0	0	0	0	0	0	0	0	0	0	0	0	0	0	0	0	0	0	0	0	0	0
4fd282648860b7a4483ff0a35c53493e	0.867445	Eukaryota	Streptophyta	Magnoliopsida	Unassigned	Unassigned	Unassigned	Unassigned	0	0	0	0	0	0	0	0	0	0	0	0	0	0	0	0	0	0	0	0	0	0	0	0	0	0	0	0	0	0	0	0	0	0	0	0	0
505ad2890c420aefe8942490e1667fc1	0.998823	Eukaryota	Streptophyta	Magnoliopsida	Unassigned	Unassigned	Unassigned	Unassigned	0	0	0	0	0	0	0	0	0	0	0	0	0	0	0	0	0	0	0	0	0	0	0	88	0	0	0	0	0	0	0	0	0	0	0	0	0
508197de931ea4e4c02ad214f1445430	0.999999	Eukaryota	Streptophyta	Magnoliopsida	Poales	Poaceae	Unassigned	Unassigned	0	0	0	0	0	0	0	0	0	0	0	0	0	0	0	0	0	0	0	0	0	42	0	0	0	0	0	0	0	0	0	0	0	0	0	0	0
50abea0efb48352948f58d767e6c1ef9	0.881441	Eukaryota	Streptophyta	Magnoliopsida	Unassigned	Unassigned	Unassigned	Unassigned	0	0	0	0	0	0	0	67	0	0	0	0	0	0	0	0	0	0	0	0	0	0	0	0	0	0	0	0	0	0	0	0	0	0	0	0	0
5114892df1d1404c01b3649a751e22ac	0.999837	Eukaryota	Streptophyta	Magnoliopsida	Unassigned	Unassigned	Unassigned	Unassigned	0	0	0	0	0	0	0	0	0	0	0	0	0	0	0	0	0	0	0	0	0	0	0	0	0	0	0	0	0	0	0	0	0	0	0	0	0
519bece22e1f9f9158c3d9a452a10e28	0.766199	Eukaryota	Streptophyta	Magnoliopsida	Unassigned	Unassigned	Unassigned	Unassigned	0	0	0	0	0	0	0	0	0	0	0	0	0	0	0	0	0	0	0	0	0	0	0	0	0	0	0	0	0	0	0	0	8	0	0	0	0
51b7d5e88f7388f8de0239f15ca6c2bb	0.840902	Eukaryota	Streptophyta	Magnoliopsida	Unassigned	Unassigned	Unassigned	Unassigned	0	0	0	0	8	0	0	0	0	0	0	0	0	0	0	0	0	0	0	0	0	0	0	0	0	0	0	0	0	0	0	0	0	0	0	0	0
51bd6d8159c6f3e80ef6ee378725d082	0.834908	Eukaryota	Streptophyta	Magnoliopsida	Unassigned	Unassigned	Unassigned	Unassigned	0	0	0	0	0	0	0	0	0	0	0	0	0	0	0	0	0	0	0	0	0	0	0	404	0	0	0	0	0	0	0	0	0	0	0	0	0
51e461182e8dd77f505ce8849d55d03c	0.880403	Eukaryota	Streptophyta	Magnoliopsida	Unassigned	Unassigned	Unassigned	Unassigned	0	0	0	0	0	0	0	0	0	3	0	3	0	0	0	0	0	0	0	0	0	0	0	0	0	0	0	0	0	0	0	0	0	0	0	0	0
522250d9655682402413bb063c61fc3f	0.843873	Eukaryota	Streptophyta	Magnoliopsida	Unassigned	Unassigned	Unassigned	Unassigned	0	0	0	0	0	0	0	0	0	3	0	0	0	0	0	0	0	0	0	0	0	0	0	0	0	0	0	0	0	0	0	0	0	0	0	0	0
52a6a085f2087a1a933cc55319106403	0.999047	Eukaryota	Streptophyta	Magnoliopsida	Lamiales	Lamiaceae	Salvia	Unassigned	0	0	0	0	0	0	0	0	0	0	0	423	0	0	0	0	0	0	0	0	0	0	0	0	0	0	0	0	0	0	0	0	0	0	0	0	0
53af381dcf58e62669ea5a30f465b8df	0.986035	Eukaryota	Streptophyta	Magnoliopsida	Unassigned	Unassigned	Unassigned	Unassigned	0	0	0	0	0	0	0	0	0	0	0	0	0	0	0	0	0	0	0	0	0	0	0	0	0	0	0	0	0	0	0	0	0	0	0	0	0
53b8741af1703b287d2883a31570c15d	0.853614	Eukaryota	Streptophyta	Magnoliopsida	Unassigned	Unassigned	Unassigned	Unassigned	596	0	0	0	0	0	0	0	0	0	0	0	0	0	0	0	0	0	0	0	0	0	0	0	0	0	0	0	49	206	0	0	0	0	0	0	0
5400163df92a08369c91c7102ea99af9	0.969457	Eukaryota	Streptophyta	Magnoliopsida	Unassigned	Unassigned	Unassigned	Unassigned	0	0	0	0	0	0	0	0	0	21	0	0	0	0	0	0	0	0	0	0	0	0	0	0	0	0	0	0	0	0	0	0	0	0	0	0	0
543844367e6074aa0702726d6c5e8827	0.999999	Eukaryota	Streptophyta	Magnoliopsida	Poales	Poaceae	Unassigned	Unassigned	0	0	0	0	0	0	0	0	0	0	0	0	0	0	0	0	0	0	182	0	0	0	0	0	0	0	0	0	0	0	0	0	0	0	0	0	0
544d9478331234d98da065246e0c6940	0.868521	Eukaryota	Streptophyta	Magnoliopsida	Unassigned	Unassigned	Unassigned	Unassigned	0	0	137	0	0	0	0	0	0	0	0	0	0	0	0	0	0	0	0	0	0	0	0	0	0	0	0	0	0	0	0	0	0	0	0	0	0
54719050173d37d3df50e349e795cb05	0.782361	Eukaryota	Streptophyta	Magnoliopsida	Unassigned	Unassigned	Unassigned	Unassigned	0	0	0	0	0	0	0	0	0	0	0	0	0	0	0	0	0	0	13	0	0	0	0	0	0	0	0	0	0	0	0	0	0	0	0	0	0
555072cf84ffec3e93e8661405ec08a3	0.884157	Eukaryota	Streptophyta	Magnoliopsida	Unassigned	Unassigned	Unassigned	Unassigned	0	0	0	0	0	0	0	0	0	0	0	0	0	0	0	0	0	0	0	0	0	54	0	0	0	0	0	0	0	0	0	0	0	0	0	0	0
55952e9b0083c32604effab856341b09	0.79473	Eukaryota	Streptophyta	Magnoliopsida	Unassigned	Unassigned	Unassigned	Unassigned	0	1	0	0	0	0	0	0	0	0	0	0	0	0	0	0	0	0	0	0	0	0	0	0	0	0	0	0	0	0	0	0	0	0	0	0	0
55b346865ef0ab7cc38f6360d3ef123c	0.788616	Eukaryota	Streptophyta	Magnoliopsida	Unassigned	Unassigned	Unassigned	Unassigned	0	0	0	0	0	0	0	0	0	0	0	0	0	0	0	0	0	0	0	0	0	0	0	0	0	0	0	0	0	0	0	0	0	0	0	0	98
55bc84780c96c3de3d38fd70a359b3df	0.877702	Eukaryota	Streptophyta	Magnoliopsida	Unassigned	Unassigned	Unassigned	Unassigned	0	0	0	0	0	0	0	0	0	0	0	86	0	0	0	0	0	0	0	0	0	0	0	0	0	0	0	0	0	0	0	0	0	0	0	0	0
55fa2fd94bc822cb509535c280ddab86	0.876681	Eukaryota	Streptophyta	Magnoliopsida	Unassigned	Unassigned	Unassigned	Unassigned	210	0	0	0	0	0	0	0	0	0	0	0	0	0	0	0	37	0	0	0	0	0	0	0	0	0	0	0	0	0	0	0	0	0	0	0	0
560f47fbac0e2ed1312e343752cf64ae	0.913562	Eukaryota	Streptophyta	Magnoliopsida	Unassigned	Unassigned	Unassigned	Unassigned	0	0	0	0	0	0	0	0	0	0	0	0	0	0	0	0	0	0	0	0	0	0	291	0	0	0	0	0	0	0	0	0	0	0	0	0	0
5679cacc70bfd7d9f88db29df7536834	0.999998	Eukaryota	Streptophyta	Magnoliopsida	Poales	Poaceae	Unassigned	Unassigned	0	0	0	71	0	0	0	0	0	0	0	0	0	0	0	0	0	0	0	0	0	0	0	0	0	0	0	0	0	0	0	0	0	0	0	0	0
56ac3dae43ab37c4be28badf04be7112	0.985591	Eukaryota	Streptophyta	Magnoliopsida	Unassigned	Unassigned	Unassigned	Unassigned	0	0	0	0	0	0	0	0	0	0	0	0	0	0	0	0	0	0	0	0	0	0	0	0	0	0	0	0	0	0	0	0	0	0	0	0	0
56ceb6e2aeda7027c8696ab041ffa2ca	0.753055	Eukaryota	Streptophyta	Magnoliopsida	Unassigned	Unassigned	Unassigned	Unassigned	0	0	0	0	0	0	0	0	0	0	0	0	0	0	0	0	0	0	0	0	0	0	0	0	0	0	0	0	28	0	0	0	0	0	0	0	0
56d96500b8ca73debba17bcd3bb7c641	0.852978	Eukaryota	Streptophyta	Magnoliopsida	Unassigned	Unassigned	Unassigned	Unassigned	0	0	0	0	0	0	0	0	0	0	51	0	0	0	0	0	0	0	0	0	0	0	0	0	0	0	0	0	0	0	0	0	0	0	0	0	0
56f0119a901820e67dbf2bee0c8205e8	0.787044	Eukaryota	Streptophyta	Magnoliopsida	Unassigned	Unassigned	Unassigned	Unassigned	0	0	0	0	26	0	0	0	0	0	0	0	0	0	0	0	0	0	0	0	0	0	0	0	0	0	0	0	0	0	0	0	0	0	0	0	0
574f98330ec7d37e6cf71d6d8134ed1a	0.888989	Eukaryota	Streptophyta	Magnoliopsida	Unassigned	Unassigned	Unassigned	Unassigned	9	0	0	0	0	0	0	0	0	0	0	0	0	0	0	0	0	0	0	0	0	0	0	0	0	0	0	0	0	0	0	0	0	0	0	0	0
576a90be5d8408bf0c5fc21b6253e069	0.877755	Eukaryota	Streptophyta	Magnoliopsida	Unassigned	Unassigned	Unassigned	Unassigned	0	0	0	0	0	0	0	6	0	0	0	0	0	0	0	0	0	0	0	0	0	0	0	0	0	0	0	0	0	0	0	0	0	0	0	0	0
57782dcf57acccfb9b5fd4df8dec39b2	0.787328	Eukaryota	Streptophyta	Magnoliopsida	Unassigned	Unassigned	Unassigned	Unassigned	0	0	0	0	0	0	0	0	0	0	0	0	0	0	0	0	0	0	0	0	0	0	0	0	0	0	0	0	0	0	150	209	77	0	0	0	0
579e84b31039a370c0031aad36fafe1b	0.882099	Eukaryota	Streptophyta	Magnoliopsida	Unassigned	Unassigned	Unassigned	Unassigned	0	0	0	0	0	0	0	0	0	0	0	0	0	0	0	0	0	40	0	0	0	0	0	0	0	0	0	0	0	0	0	0	0	0	0	0	0
57c928622c6e24a32585ba81ff1ffef8	0.835649	Eukaryota	Streptophyta	Magnoliopsida	Unassigned	Unassigned	Unassigned	Unassigned	0	0	0	0	0	0	0	0	0	0	0	0	0	0	0	0	0	0	0	0	0	0	0	0	0	0	0	0	0	0	0	0	0	0	0	0	1
582c46bd2b0bf76080e532bae28c66a8	0.984745	Eukaryota	Streptophyta	Magnoliopsida	Unassigned	Unassigned	Unassigned	Unassigned	0	0	0	0	0	0	0	0	0	0	0	0	0	0	0	0	0	0	0	0	0	0	0	0	0	0	0	0	0	0	0	0	0	0	0	0	0
583a7641003a2750b7c9f905ababa723	0.789454	Eukaryota	Streptophyta	Magnoliopsida	Unassigned	Unassigned	Unassigned	Unassigned	0	0	0	0	1	0	0	0	0	0	0	0	0	0	0	0	0	0	0	0	0	0	0	0	0	0	0	0	0	0	0	0	0	0	0	0	0
5858c027990b037577a09e6d79689d3e	1	Eukaryota	Streptophyta	Unassigned	Unassigned	Unassigned	Unassigned	Unassigned	0	0	0	0	0	0	0	0	0	0	0	0	0	0	0	0	0	0	0	0	0	0	0	0	0	0	0	0	0	0	0	0	0	0	0	0	0
586fb610ceb1e63b7c6a40f6f194a023	0.980044	Eukaryota	Streptophyta	Magnoliopsida	Poales	Bromeliaceae	Unassigned	Unassigned	0	0	0	0	0	0	0	0	0	0	0	0	0	0	0	0	0	0	0	0	0	0	0	0	0	0	0	18	0	0	0	0	0	0	0	0	0
589b238368c837d1f25cc01ae1f07dda	0.837873	Eukaryota	Streptophyta	Magnoliopsida	Unassigned	Unassigned	Unassigned	Unassigned	0	0	0	0	0	0	0	0	0	0	0	0	0	0	0	0	0	0	0	0	0	0	0	0	0	0	0	0	0	0	0	0	0	0	0	0	4
591cd9cfb27c04081e22f5b991fb0178	0.968405	Eukaryota	Streptophyta	Magnoliopsida	Unassigned	Unassigned	Unassigned	Unassigned	0	0	0	0	0	0	0	0	0	20	0	0	0	0	0	0	0	0	0	0	0	0	0	0	0	0	0	51	0	0	0	0	0	0	0	0	0
595abf7664374a4e1a8d5a02175e0aa3	0.975359	Eukaryota	Streptophyta	Magnoliopsida	Unassigned	Unassigned	Unassigned	Unassigned	0	0	0	0	0	0	0	0	0	0	0	851	0	0	0	0	0	0	0	0	0	0	0	0	0	0	0	0	0	0	0	0	0	0	0	0	0
59919b4841f105b473cf74239038fef3	0.882024	Eukaryota	Streptophyta	Magnoliopsida	Unassigned	Unassigned	Unassigned	Unassigned	0	0	0	0	0	0	0	0	0	87	0	0	0	0	0	0	0	0	0	0	0	0	0	0	0	0	0	0	0	0	0	0	0	0	0	0	0
59b1a4d9adabb6b5dfd119ff838f1b0c	0.708099	Eukaryota	Streptophyta	Magnoliopsida	Unassigned	Unassigned	Unassigned	Unassigned	0	0	0	0	0	0	0	0	0	8	0	0	0	0	0	0	0	0	0	0	0	0	0	0	0	0	0	0	0	0	0	0	0	0	0	0	0
59ddca1e37cea1f00e200a8b70bd9954	0.999767	Eukaryota	Streptophyta	Magnoliopsida	Poales	Poaceae	Unassigned	Unassigned	0	0	0	0	0	0	0	0	0	0	0	0	0	0	0	0	0	0	0	0	0	0	259	0	0	0	0	0	0	0	0	0	0	0	0	0	0
5a87cda2d6cdefb05c3a6272bb998bd5	0.873229	Eukaryota	Streptophyta	Magnoliopsida	Unassigned	Unassigned	Unassigned	Unassigned	0	0	0	0	0	0	81	0	0	0	0	0	0	0	0	0	0	0	0	0	0	0	0	0	0	0	0	0	0	0	0	0	0	0	0	0	0
5a8b1cea80efbfe4f86c0a93189be44a	0.878534	Eukaryota	Streptophyta	Magnoliopsida	Unassigned	Unassigned	Unassigned	Unassigned	0	0	0	0	0	0	30	0	0	0	0	0	0	0	0	0	0	0	0	0	0	0	0	0	0	0	0	0	0	0	0	0	0	0	0	0	0
5ac26991443bb7dd87b1f4dd8cff70ff	0.837491	Eukaryota	Streptophyta	Magnoliopsida	Unassigned	Unassigned	Unassigned	Unassigned	0	0	0	0	0	158	0	0	0	0	0	0	0	0	0	0	0	0	0	0	0	0	0	0	0	0	0	0	0	0	0	0	0	0	0	0	0
5ae29b0a4beaa50181e1f92d7d1a6b64	0.88012	Eukaryota	Streptophyta	Magnoliopsida	Unassigned	Unassigned	Unassigned	Unassigned	0	0	0	173	0	0	0	0	0	0	0	0	0	0	0	0	0	0	0	0	0	0	0	0	0	0	0	0	0	0	0	0	0	0	0	0	0
5b0b2b964ba270f525e8b6f7897831a2	0.999999	Eukaryota	Streptophyta	Magnoliopsida	Poales	Poaceae	Unassigned	Unassigned	0	256	0	0	0	0	0	0	0	0	0	0	0	0	0	0	0	0	0	0	0	0	0	0	0	0	0	0	0	0	0	0	0	0	0	0	0
5b236832f8cdef83413b8c91a80a473a	0.999999	Eukaryota	Streptophyta	Magnoliopsida	Poales	Poaceae	Unassigned	Unassigned	0	0	0	0	0	0	0	0	0	0	0	0	0	0	0	0	29	0	0	0	0	0	0	0	0	0	0	0	0	0	0	0	0	0	0	0	0
5b8b67fd5f9eaeb186a6d54746eedd85	0.762594	Eukaryota	Streptophyta	Magnoliopsida	Unassigned	Unassigned	Unassigned	Unassigned	0	0	0	0	0	0	0	0	0	94	0	0	0	0	0	0	22	0	0	0	0	0	0	0	0	0	0	0	0	0	14	7	579	0	0	0	0
5b8c1f51c719a1558489ff2be7c122b2	0.873477	Eukaryota	Streptophyta	Magnoliopsida	Unassigned	Unassigned	Unassigned	Unassigned	0	0	0	0	0	0	0	0	0	0	27	0	0	0	0	0	0	0	0	0	0	0	0	0	0	0	0	0	0	0	0	0	0	0	0	0	0
5b93e2fb68ae6290986baa0117fa4865	0.786213	Eukaryota	Streptophyta	Magnoliopsida	Unassigned	Unassigned	Unassigned	Unassigned	0	0	0	0	0	0	0	21	0	0	0	0	0	0	0	0	0	0	0	0	0	0	0	0	0	0	0	0	0	0	0	0	0	0	0	0	0
5b98418dbc32a37de639735fa809ae01	0.810143	Eukaryota	Streptophyta	Magnoliopsida	Unassigned	Unassigned	Unassigned	Unassigned	0	0	0	0	0	0	0	0	0	68	1088	0	0	0	0	0	0	93	0	0	0	0	0	0	0	0	0	0	0	0	75	13	0	0	0	0	0
5bd297f671741ac83f5c804c0dc3f322	0.987003	Eukaryota	Streptophyta	Magnoliopsida	Unassigned	Unassigned	Unassigned	Unassigned	0	0	0	0	0	0	0	0	0	0	0	10	0	0	0	0	0	0	0	0	0	0	0	0	0	0	0	0	0	0	0	0	0	0	0	0	0
5bef13b86c531d2813d4efc3317f4d3e	0.999999	Eukaryota	Streptophyta	Magnoliopsida	Poales	Poaceae	Unassigned	Unassigned	0	185	0	0	0	0	207	0	0	0	0	0	0	0	0	0	0	0	0	0	0	0	0	0	0	0	0	0	0	0	0	0	0	0	0	0	0
5c2e5383d1c446159f1024a4628f7c4a	0.999474	Eukaryota	Streptophyta	Magnoliopsida	Lamiales	Lamiaceae	Salvia	Unassigned	0	0	0	0	0	0	0	0	0	0	23	0	0	0	0	0	0	0	0	0	0	0	0	0	0	0	0	0	0	0	0	0	0	0	0	0	0
5c3af7e3ca07406f459f2dd5b927dd37	0.999999	Eukaryota	Streptophyta	Magnoliopsida	Poales	Poaceae	Unassigned	Unassigned	0	0	0	0	0	0	0	0	0	0	0	0	0	0	0	0	0	0	0	0	0	0	0	0	0	0	0	0	0	0	0	0	0	0	0	0	0
5c57e16d38d994009669cbc8bc17fec4	0.846138	Eukaryota	Streptophyta	Magnoliopsida	Unassigned	Unassigned	Unassigned	Unassigned	0	0	0	0	0	0	0	0	0	0	0	0	0	0	0	0	0	0	0	0	0	0	0	0	0	0	0	0	0	0	0	0	3	0	0	0	0
5cef53d575476b1d90c542dd4dd7899c	0.80586	Eukaryota	Streptophyta	Magnoliopsida	Unassigned	Unassigned	Unassigned	Unassigned	0	0	0	0	0	0	0	0	0	0	0	15	0	0	0	0	0	0	0	0	0	0	0	0	0	0	0	0	0	0	0	0	0	0	0	0	0
5d552e924b16da99843304b2b78302e3	0.985392	Eukaryota	Streptophyta	Magnoliopsida	Unassigned	Unassigned	Unassigned	Unassigned	0	0	0	0	0	0	0	0	0	0	0	0	0	0	0	0	0	0	0	0	0	0	0	0	0	220	0	0	0	0	0	0	0	0	0	0	0
5ddbcf37afc1c5628bb270dc4c1043df	0.792925	Eukaryota	Streptophyta	Magnoliopsida	Unassigned	Unassigned	Unassigned	Unassigned	0	0	0	0	0	0	0	0	0	0	38	0	0	0	0	0	0	0	0	0	0	0	0	0	0	0	0	0	0	0	0	0	0	0	0	0	0
5e7ce368f78af0957f4abea8196f2ff8	0.999999	Eukaryota	Streptophyta	Magnoliopsida	Poales	Poaceae	Unassigned	Unassigned	0	0	29	0	0	0	0	0	0	0	0	0	0	0	0	0	0	0	0	0	0	0	0	0	0	0	0	0	0	0	0	0	0	0	0	0	0
5ea394aa71dc0c3620099ba4469c8dbe	0.999999	Eukaryota	Streptophyta	Magnoliopsida	Poales	Poaceae	Unassigned	Unassigned	0	0	0	0	0	0	0	0	0	0	0	0	0	0	0	0	0	0	0	0	0	51	0	0	0	0	0	0	0	0	0	0	0	0	0	0	0
5f20805ea108a8f6ff46ccc8be21b8a1	0.965105	Eukaryota	Streptophyta	Magnoliopsida	Unassigned	Unassigned	Unassigned	Unassigned	0	0	0	0	0	0	0	0	0	0	0	0	0	0	0	0	0	0	0	0	0	0	0	0	0	0	0	0	0	0	0	0	0	0	0	0	61
5f49f4709ba2be03859c5b9cbb660968	0.767353	Eukaryota	Streptophyta	Magnoliopsida	Unassigned	Unassigned	Unassigned	Unassigned	0	0	0	0	9	0	0	0	0	0	0	0	0	0	0	0	0	0	0	0	0	0	0	0	0	0	0	0	0	0	0	0	0	0	0	0	0
5fb6215b39c3fcba7534693a5fd0a667	1	Eukaryota	Streptophyta	Unassigned	Unassigned	Unassigned	Unassigned	Unassigned	0	0	0	0	0	0	0	0	0	0	0	0	0	0	0	0	0	0	0	0	0	0	0	0	0	0	0	0	0	0	0	0	0	0	0	0	0
5fca06347a28475379650c39c1d76433	0.983981	Eukaryota	Streptophyta	Magnoliopsida	Unassigned	Unassigned	Unassigned	Unassigned	0	0	0	0	0	0	0	0	6	0	0	0	0	0	0	0	0	0	0	0	0	0	0	0	0	0	0	0	0	0	0	0	0	0	0	0	0
5fcae19b7d88402c686db3f6268963cb	0.967272	Eukaryota	Streptophyta	Magnoliopsida	Unassigned	Unassigned	Unassigned	Unassigned	0	0	0	0	0	0	0	0	0	0	0	0	0	0	0	0	0	0	0	0	0	0	0	0	0	0	0	0	0	0	0	0	0	0	133	0	0
5fd75e815474dcb61269d961b6976552	0.873906	Eukaryota	Streptophyta	Magnoliopsida	Unassigned	Unassigned	Unassigned	Unassigned	0	0	0	0	0	0	0	0	0	0	0	0	0	0	0	0	0	0	39	0	0	0	0	0	0	0	0	0	0	0	0	0	0	0	0	0	0
5ff8d4911b4e371d6c61793a6a9ed84a	0.880832	Eukaryota	Streptophyta	Magnoliopsida	Unassigned	Unassigned	Unassigned	Unassigned	0	0	0	0	0	0	0	0	0	0	0	0	0	0	0	0	0	0	0	0	0	0	0	0	0	0	0	0	0	0	0	0	0	0	0	0	0
60053b03e8996dea320c06e209e19681	0.982896	Eukaryota	Streptophyta	Magnoliopsida	Unassigned	Unassigned	Unassigned	Unassigned	0	0	0	0	0	0	49	0	0	0	0	0	0	0	0	0	0	0	0	0	0	0	0	0	0	0	0	0	0	0	0	0	0	0	0	0	0
600d46883f67a6184ab109614bbceebe	0.857887	Eukaryota	Streptophyta	Magnoliopsida	Unassigned	Unassigned	Unassigned	Unassigned	0	0	0	0	0	0	0	0	0	0	0	0	0	0	0	0	0	0	172	0	0	0	0	0	0	0	0	0	0	0	0	0	0	0	0	0	0
6019cabeeb8aaf62aa3dcd9ef3dbf595	0.882857	Eukaryota	Streptophyta	Magnoliopsida	Unassigned	Unassigned	Unassigned	Unassigned	0	0	0	0	0	0	0	0	0	0	0	420	0	0	0	0	0	0	0	0	0	0	0	0	0	0	0	0	0	0	0	0	0	0	0	0	0
6065eb255c3074337dfbb5a8d08d14e3	0.997721	Eukaryota	Streptophyta	Magnoliopsida	Rosales	Moraceae	Ficus	Unassigned	0	0	0	0	0	0	0	0	0	0	0	0	0	0	0	0	0	0	0	0	0	0	0	0	0	0	0	0	16	0	0	0	0	0	0	0	0
60df71774fd53b708bdd395c644f5cff	0.99805	Eukaryota	Streptophyta	Magnoliopsida	Asterales	Asteraceae	Unassigned	Unassigned	0	0	0	0	0	0	0	0	0	0	0	0	0	0	0	0	0	0	0	0	0	101	0	0	0	0	0	0	0	0	0	0	0	0	0	0	0
60eea7ed69afb76c1544aee45908b0bf	0.824812	Eukaryota	Streptophyta	Magnoliopsida	Unassigned	Unassigned	Unassigned	Unassigned	14	0	0	0	0	0	0	0	0	0	0	0	0	0	0	0	0	0	0	0	0	0	0	0	0	0	0	0	0	0	0	0	0	0	0	0	0
611c1120376ff1a7362b1c1b272200ff	0.999999	Eukaryota	Streptophyta	Magnoliopsida	Poales	Poaceae	Unassigned	Unassigned	0	0	0	0	0	0	0	0	0	0	0	0	0	0	0	0	0	0	0	0	0	0	96	0	0	0	0	0	0	0	0	0	0	0	0	0	0
613462bcb4c09ad21cc40daaf06540a5	0.738263	Eukaryota	Streptophyta	Magnoliopsida	Unassigned	Unassigned	Unassigned	Unassigned	0	0	0	0	0	0	0	0	0	0	0	0	0	0	0	0	0	0	0	0	0	0	0	0	0	0	0	0	0	71	0	0	0	0	0	0	0
613542bee962527b8e20412ae09bbd7a	0.999274	Eukaryota	Streptophyta	Magnoliopsida	Lamiales	Lamiaceae	Salvia	Unassigned	0	0	0	0	0	0	0	0	0	0	0	81	0	0	0	0	0	0	0	0	0	0	0	0	0	0	0	0	0	0	0	0	0	0	0	0	0
61738b1c39b1d86a1614dc7d1d96ffb5	0.824989	Eukaryota	Streptophyta	Magnoliopsida	Unassigned	Unassigned	Unassigned	Unassigned	0	0	0	0	0	0	0	0	0	0	0	0	0	0	0	0	0	0	0	392	0	0	0	0	0	0	0	0	0	0	0	0	0	0	0	0	0
6175e081d8624632c7a3e30cdadc9252	0.871198	Eukaryota	Streptophyta	Magnoliopsida	Unassigned	Unassigned	Unassigned	Unassigned	0	0	0	0	0	0	0	0	0	0	0	83	0	0	0	0	0	0	0	0	0	0	0	0	0	0	0	0	0	0	0	0	0	0	0	0	0
61cfbb8cd60f6b0f8a9f07d83e58441a	0.999998	Eukaryota	Streptophyta	Magnoliopsida	Poales	Poaceae	Unassigned	Unassigned	75	0	0	0	0	0	0	0	0	0	0	0	0	0	0	0	0	0	0	0	0	0	0	0	0	0	0	0	0	0	0	0	0	0	0	0	0
61efce9738c175497bfc300459178aeb	0.999997	Eukaryota	Streptophyta	Magnoliopsida	Poales	Poaceae	Unassigned	Unassigned	0	0	0	0	0	0	0	0	0	0	0	0	0	0	0	0	0	0	0	0	0	0	0	0	0	0	0	0	0	0	0	0	0	0	0	0	0
6299aa745d5f4c59af8ead0f42aa77b3	0.825368	Eukaryota	Streptophyta	Magnoliopsida	Unassigned	Unassigned	Unassigned	Unassigned	0	339	0	0	0	0	0	0	0	0	0	0	0	0	0	0	0	0	0	0	0	0	0	0	0	0	0	0	0	0	0	0	0	0	0	0	0
62cb61ebfcc82994d9c9e5d0c7c6eec2	0.917054	Eukaryota	Streptophyta	Magnoliopsida	Unassigned	Unassigned	Unassigned	Unassigned	0	0	0	0	0	0	0	0	0	0	0	0	0	0	0	0	0	0	0	0	0	74	0	0	0	0	0	0	0	0	0	0	0	0	0	0	0
62e8e9f156ef1966cc82df03fec44bf7	0.878081	Eukaryota	Streptophyta	Magnoliopsida	Unassigned	Unassigned	Unassigned	Unassigned	0	0	0	0	0	0	0	0	0	0	0	0	0	0	0	0	0	0	0	0	0	0	0	0	0	0	0	0	0	0	0	0	0	0	0	0	4
62f96377924e0cd84a83926d9afe25ca	0.976892	Eukaryota	Streptophyta	Magnoliopsida	Unassigned	Unassigned	Unassigned	Unassigned	0	0	0	0	0	0	0	0	0	28	0	0	0	0	0	0	0	0	0	0	0	0	0	0	0	0	0	0	0	0	0	0	0	0	0	0	0
62ffbecae89b42201007563feb720846	0.979072	Eukaryota	Streptophyta	Magnoliopsida	Unassigned	Unassigned	Unassigned	Unassigned	0	0	0	0	0	0	0	0	0	0	0	0	0	0	0	0	0	0	0	0	0	0	0	0	0	0	0	0	0	0	0	0	0	0	0	3	0
6325f38998c6d6c0b9ff8a81723ee0f8	0.999995	Eukaryota	Streptophyta	Magnoliopsida	Poales	Poaceae	Unassigned	Unassigned	0	0	0	0	0	0	0	0	0	0	0	0	0	0	0	0	31	0	0	0	0	0	0	0	0	0	0	0	0	0	0	0	0	0	0	0	0
637eeedd51c1b85ce16766352c5cf888	1	Eukaryota	Streptophyta	Unassigned	Unassigned	Unassigned	Unassigned	Unassigned	0	0	0	0	0	0	0	0	0	0	0	0	0	0	0	0	0	0	0	0	0	0	0	0	0	0	0	0	0	0	0	0	104	0	0	0	0
639d2b1e761c3665572b5d59c70b11dc	0.81458	Eukaryota	Streptophyta	Magnoliopsida	Unassigned	Unassigned	Unassigned	Unassigned	0	0	0	0	0	0	0	0	0	0	0	0	0	0	0	0	0	0	0	0	0	0	0	0	0	0	0	0	138	61	0	0	0	0	0	0	0
63a1d42486800e8d45192434a8ffa490	0.999999	Eukaryota	Streptophyta	Magnoliopsida	Poales	Poaceae	Unassigned	Unassigned	0	0	0	0	0	0	0	0	0	0	0	0	0	0	0	0	0	67	0	0	0	0	0	0	0	0	0	0	0	0	0	0	0	0	0	0	0
63a8f2564b0149eddf27f65a17b2d2dd	0.992429	Eukaryota	Streptophyta	Magnoliopsida	Caryophyllales	Polygonaceae	Rumex	Rumex acetosa	0	0	0	0	157	0	0	0	0	0	0	0	0	0	0	0	0	0	0	0	0	0	0	0	0	0	0	0	0	0	0	0	0	0	0	0	0
63d4cb4f1c2decaf94facbc651a23f73	0.761117	Eukaryota	Streptophyta	Magnoliopsida	Unassigned	Unassigned	Unassigned	Unassigned	0	0	0	0	0	0	0	0	0	0	0	0	0	0	0	0	0	0	0	0	0	0	0	0	0	0	0	0	11	0	0	0	0	0	0	0	0
643dad65c769c1c58f2853c869263d50	0.999581	Eukaryota	Streptophyta	Magnoliopsida	Gentianales	Apocynaceae	Unassigned	Unassigned	0	0	0	0	0	0	0	0	0	0	0	0	0	0	0	0	0	0	0	0	0	0	0	0	0	0	0	0	12	0	0	0	0	0	0	0	0
64601290703e8cd8f326f2f8b9911178	0.882774	Eukaryota	Streptophyta	Magnoliopsida	Unassigned	Unassigned	Unassigned	Unassigned	0	0	49	0	0	0	0	0	0	0	0	0	0	0	0	0	0	0	0	0	0	0	0	0	0	0	0	0	0	0	0	0	0	0	0	0	0
64cd88184e506a733840e1c89e5f0616	0.79182	Eukaryota	Streptophyta	Magnoliopsida	Unassigned	Unassigned	Unassigned	Unassigned	0	0	0	0	0	0	0	0	0	0	0	0	0	0	0	0	0	0	0	0	0	0	0	0	0	0	0	0	43	26	0	0	0	0	0	0	0
650321aba26d28bc7f36e5be53d54615	0.999997	Eukaryota	Streptophyta	Magnoliopsida	Poales	Poaceae	Unassigned	Unassigned	0	0	0	0	0	0	0	0	0	0	0	0	0	0	0	0	0	0	0	0	0	0	0	0	0	0	0	0	0	0	0	0	0	0	0	0	0
650f9eae3ff2feee0c707a4305083425	0.774778	Eukaryota	Streptophyta	Magnoliopsida	Unassigned	Unassigned	Unassigned	Unassigned	0	0	0	0	0	0	0	0	0	0	0	0	0	0	0	0	0	0	0	0	0	0	0	0	0	0	0	0	0	0	0	0	0	239	186	0	0
6523d42dbc75e495a28f045b696daba6	0.999999	Eukaryota	Streptophyta	Magnoliopsida	Poales	Poaceae	Unassigned	Unassigned	0	0	0	0	0	0	0	0	0	0	0	0	0	0	0	0	0	0	0	0	0	0	58	0	0	0	0	0	0	0	0	0	0	0	0	0	0
653e6d0fd91cbc2db7cfcdf351b1352b	0.820292	Eukaryota	Streptophyta	Magnoliopsida	Unassigned	Unassigned	Unassigned	Unassigned	0	0	0	0	0	0	0	0	0	0	0	0	0	0	0	0	0	0	0	0	0	0	0	0	0	0	0	0	0	0	0	0	0	5	0	0	0
65b818520d048e18208c4bcaee12a2cd	0.976642	Eukaryota	Streptophyta	Magnoliopsida	Unassigned	Unassigned	Unassigned	Unassigned	0	0	0	0	0	0	0	0	0	0	0	0	0	0	0	0	0	0	0	0	0	0	0	0	0	0	0	0	0	0	0	0	0	84	0	0	0
65bfe233e21da5c5daade73b75e036d7	0.879649	Eukaryota	Streptophyta	Magnoliopsida	Unassigned	Unassigned	Unassigned	Unassigned	0	0	0	0	0	0	0	0	0	0	0	0	0	0	0	0	0	300	0	0	0	0	0	0	1204	18	0	0	0	0	43	40	38	0	0	0	0
65e9c8889aa017cc2e742528c9ca816a	0.823818	Eukaryota	Streptophyta	Magnoliopsida	Unassigned	Unassigned	Unassigned	Unassigned	0	0	0	0	0	1	0	0	0	0	0	0	0	0	0	0	0	0	0	0	0	0	0	0	0	0	0	0	0	0	0	0	0	0	0	0	0
6609d85a7a8edef7cce23ba54a249691	0.999995	Eukaryota	Streptophyta	Magnoliopsida	Poales	Poaceae	Unassigned	Unassigned	65	0	0	0	0	0	0	0	0	0	0	0	0	0	0	0	0	0	0	0	0	0	0	0	0	0	0	0	0	0	0	0	0	0	0	0	0
66625b8e17401b9f2bc50fabf582ba4f	0.883372	Eukaryota	Streptophyta	Magnoliopsida	Unassigned	Unassigned	Unassigned	Unassigned	0	0	0	0	0	0	0	0	0	0	0	0	0	0	0	0	0	14	0	0	0	0	0	0	0	0	0	0	0	0	0	0	0	0	0	0	0
66c55a80d7775eaf7b24115bce9aa29a	0.999993	Eukaryota	Streptophyta	Magnoliopsida	Poales	Poaceae	Unassigned	Unassigned	0	0	0	0	0	0	0	0	0	0	0	0	0	0	0	0	0	0	99	0	0	0	0	0	0	0	0	0	0	0	0	0	0	0	0	0	0
67578864b91ea2b6b81036e154c4eda9	0.822746	Eukaryota	Streptophyta	Magnoliopsida	Lamiales	Plantaginaceae	Plantago	Unassigned	0	0	0	0	0	0	0	0	0	4	0	0	0	0	0	0	0	0	0	0	0	0	0	0	0	0	0	0	0	0	0	0	0	0	0	0	0
675a105bc3d0fb8d4bf8e7215df68c00	0.961194	Eukaryota	Streptophyta	Magnoliopsida	Unassigned	Unassigned	Unassigned	Unassigned	0	0	0	0	0	0	0	0	0	11	0	0	0	0	0	0	0	0	0	0	0	0	0	0	0	0	0	0	0	0	0	0	0	0	0	0	0
67ee5470767cfbf6b21ac39e5d6fe94f	0.786968	Eukaryota	Streptophyta	Magnoliopsida	Unassigned	Unassigned	Unassigned	Unassigned	0	0	0	0	0	0	0	0	0	0	0	0	0	0	0	0	0	0	0	0	0	0	0	0	0	0	0	0	571	0	0	0	0	0	0	0	0
685f0d389d095944cac81d9b33364cc9	0.99946	Eukaryota	Streptophyta	Magnoliopsida	Lamiales	Lamiaceae	Salvia	Unassigned	0	0	0	0	0	0	0	0	0	0	0	0	0	0	0	0	51	0	0	0	0	0	0	0	0	0	0	0	0	0	0	0	0	0	0	0	0
6881251f5fbdd96eb3e875a1a304c625	0.985621	Eukaryota	Streptophyta	Magnoliopsida	Unassigned	Unassigned	Unassigned	Unassigned	0	0	0	0	0	0	0	0	0	0	0	0	0	0	0	0	0	0	0	0	0	0	0	0	0	0	0	0	0	0	0	0	0	0	0	0	0
68ac12f63886147220b3c847d8b02ae8	0.999836	Eukaryota	Streptophyta	Magnoliopsida	Lamiales	Lamiaceae	Salvia	Unassigned	0	0	0	0	0	0	0	0	0	0	0	30	0	0	0	0	0	0	0	0	0	0	0	0	0	0	0	0	0	0	0	0	0	0	0	0	0
68bb8c0d9941fa968c034f872293b606	0.798092	Eukaryota	Streptophyta	Magnoliopsida	Unassigned	Unassigned	Unassigned	Unassigned	0	0	0	18	0	0	0	0	0	0	0	0	0	0	0	0	0	0	0	0	0	0	0	0	0	0	0	0	0	0	0	0	0	0	0	0	0
68c78d7c941208ebdafcf7f1e24df437	0.974165	Eukaryota	Streptophyta	Magnoliopsida	Unassigned	Unassigned	Unassigned	Unassigned	0	0	0	0	31	0	0	0	0	0	0	0	0	0	0	0	0	0	0	0	0	0	0	0	0	0	0	0	0	0	0	0	0	0	0	0	0
68d781032e0d8068b521f8dad79cf010	1	Eukaryota	Streptophyta	Magnoliopsida	Poales	Poaceae	Unassigned	Unassigned	0	0	0	0	0	0	0	0	0	0	0	0	2333	0	0	0	0	0	0	0	0	0	0	0	0	0	0	0	0	36	0	0	0	0	0	0	0
68e684f57c34d501b5ec8732451da7dc	0.86702	Eukaryota	Streptophyta	Magnoliopsida	Unassigned	Unassigned	Unassigned	Unassigned	0	0	0	0	0	0	0	0	0	0	0	0	0	0	0	0	0	0	0	0	0	0	0	0	0	0	39	0	0	0	0	0	0	0	0	0	0
690e43910ae2b1ae3a7ba7cb15ddada0	1	Eukaryota	Streptophyta	Pinopsida	Pinales	Pinaceae	Unassigned	Unassigned	0	0	0	0	0	0	0	0	0	0	0	0	0	0	0	0	0	0	0	0	0	0	0	0	96	0	0	0	0	0	0	0	0	0	0	0	0
6910ea3de7284d01f4e430e8e445eabb	0.999996	Eukaryota	Streptophyta	Magnoliopsida	Poales	Poaceae	Unassigned	Unassigned	10	0	0	0	0	0	0	0	0	0	0	0	0	0	0	0	0	0	0	0	0	0	0	0	0	0	0	0	0	0	0	0	0	0	0	0	0
6925792dc8b1f56d12bb0ca9b30a8eb3	0.770117	Eukaryota	Streptophyta	Magnoliopsida	Unassigned	Unassigned	Unassigned	Unassigned	0	0	0	0	0	0	0	0	0	0	0	0	0	0	0	0	0	0	0	0	0	0	0	0	0	0	0	135	0	0	0	0	0	0	0	0	0
695599cf21fc08b62b77da5377de9229	0.958186	Eukaryota	Streptophyta	Magnoliopsida	Unassigned	Unassigned	Unassigned	Unassigned	0	0	0	0	0	0	0	0	0	0	0	0	0	0	0	0	0	0	0	0	0	0	0	0	0	0	0	0	0	0	0	0	0	0	0	0	17
69771d4019ba4f6d16ad70e56d02fb33	0.999721	Eukaryota	Streptophyta	Magnoliopsida	Lamiales	Lamiaceae	Salvia	Unassigned	0	0	0	0	0	0	0	0	0	0	26	0	0	0	0	0	0	0	0	0	0	0	0	0	0	0	0	0	0	0	0	0	0	0	0	0	0
6a1e6c57dd6040bf555c568df3d65286	0.999996	Eukaryota	Streptophyta	Magnoliopsida	Poales	Poaceae	Unassigned	Unassigned	0	0	0	0	0	0	22	0	0	0	0	0	0	0	0	0	0	0	0	0	0	0	0	0	0	0	0	0	0	0	0	0	0	0	0	0	0
6a25626884bbb8e30be62784a2262109	0.86593	Eukaryota	Streptophyta	Magnoliopsida	Unassigned	Unassigned	Unassigned	Unassigned	0	0	0	0	0	0	0	0	0	0	0	0	0	0	0	0	0	0	0	0	0	0	0	0	0	0	0	0	0	0	0	0	0	0	0	0	0
6a2af3d7f01a92b1d1639849931c8864	0.990736	Eukaryota	Streptophyta	Magnoliopsida	Poales	Poaceae	Unassigned	Unassigned	0	0	0	0	0	0	0	0	0	0	0	0	0	0	0	0	0	0	0	0	0	0	0	0	0	0	0	0	0	0	0	0	0	0	0	0	0
6a8926b88939dc1dcd63089205fce56d	1	Eukaryota	Streptophyta	Unassigned	Unassigned	Unassigned	Unassigned	Unassigned	0	0	0	0	0	0	0	0	0	0	0	0	0	0	0	0	0	0	0	0	0	0	0	0	0	0	0	420	0	0	0	0	0	0	0	0	0
6a8d4c9ad15387dd1e03153a52814e0a	0.878128	Eukaryota	Streptophyta	Magnoliopsida	Unassigned	Unassigned	Unassigned	Unassigned	0	0	0	0	0	0	0	0	0	36	0	0	0	0	0	0	0	0	0	0	0	0	0	0	0	0	0	0	0	0	0	0	0	0	0	0	0
6acabe0f60e6a3ae2d5694eb21e8d68d	0.758077	Eukaryota	Streptophyta	Magnoliopsida	Unassigned	Unassigned	Unassigned	Unassigned	0	0	0	0	0	0	0	0	0	0	0	0	0	0	0	0	0	0	0	0	2606	0	0	0	0	0	0	0	0	0	0	0	0	0	0	0	0
6af2d998dcc9cf93515bc0dc00960a56	0.816612	Eukaryota	Streptophyta	Magnoliopsida	Unassigned	Unassigned	Unassigned	Unassigned	0	0	0	0	0	0	0	0	0	0	0	0	0	0	0	0	0	0	0	0	65	0	0	0	0	0	0	0	0	0	0	0	0	0	0	0	0
6b2ca58c4f8eb4e25784fa2cbd39c2b7	0.999996	Eukaryota	Streptophyta	Magnoliopsida	Poales	Poaceae	Unassigned	Unassigned	53	0	0	0	0	0	0	0	0	0	0	0	0	0	0	0	0	48	0	0	0	0	0	0	0	0	0	0	0	0	0	0	0	0	0	0	0
6b4cdb11adfd5385a71f3e8d165a15dd	0.758603	Eukaryota	Streptophyta	Magnoliopsida	Unassigned	Unassigned	Unassigned	Unassigned	0	0	0	0	0	0	0	0	0	0	0	0	0	0	0	0	0	0	0	0	0	0	0	0	101	0	0	0	0	0	0	0	0	0	0	0	0
6ba89b4c12e7a2b976d27b0de6fa661d	0.9688	Eukaryota	Streptophyta	Magnoliopsida	Unassigned	Unassigned	Unassigned	Unassigned	0	0	0	0	0	0	0	0	0	0	0	0	0	0	0	0	0	0	0	0	0	0	0	0	0	0	0	0	0	0	0	0	0	0	0	0	0
6bfa860e39af0269c236a01c015ad989	0.859367	Eukaryota	Streptophyta	Magnoliopsida	Unassigned	Unassigned	Unassigned	Unassigned	0	0	0	177	0	0	0	0	0	0	0	0	0	0	0	0	0	0	0	0	0	0	0	0	0	0	0	0	0	0	0	0	0	0	0	0	0
6c5cc565ca23e3f9a7e95e5cf488cb63	0.899476	Eukaryota	Streptophyta	Magnoliopsida	Unassigned	Unassigned	Unassigned	Unassigned	0	0	55	0	0	0	0	0	0	0	0	0	0	0	0	0	0	0	0	0	0	0	0	0	0	0	0	0	0	0	0	0	0	0	0	0	0
6c5fc458f8bd27bf03f2efa24ab15d6e	0.872764	Eukaryota	Streptophyta	Magnoliopsida	Unassigned	Unassigned	Unassigned	Unassigned	0	0	0	0	0	0	0	0	0	0	0	0	0	0	0	0	0	0	0	0	0	0	0	0	0	0	0	0	0	0	0	0	0	0	0	0	0
6c8a0fa06d3b4810160dab538fee4998	0.972707	Eukaryota	Streptophyta	Magnoliopsida	Unassigned	Unassigned	Unassigned	Unassigned	0	0	0	0	0	0	0	0	0	0	0	0	0	0	0	0	0	0	0	0	0	63	0	0	0	0	0	0	0	0	0	0	0	0	0	0	0
6cbb42c173620cfed90ce49557ba94d2	0.971099	Eukaryota	Streptophyta	Magnoliopsida	Unassigned	Unassigned	Unassigned	Unassigned	0	0	0	0	0	0	0	0	0	0	0	4	0	0	0	0	0	0	0	0	0	0	0	0	0	0	0	0	0	0	0	0	0	0	0	0	0
6cbf212c5dfbbf383b65f2fc405095ee	0.88194	Eukaryota	Streptophyta	Magnoliopsida	Unassigned	Unassigned	Unassigned	Unassigned	0	0	0	0	0	0	0	0	0	0	59	0	0	0	0	0	0	0	0	0	0	0	0	0	0	0	0	0	0	0	0	0	0	0	0	0	0
6ce37b699e7713deb0f9fe3a4836450e	0.730819	Eukaryota	Streptophyta	Magnoliopsida	Unassigned	Unassigned	Unassigned	Unassigned	0	0	0	0	0	0	0	0	0	0	0	0	0	0	0	31	0	0	0	0	0	0	0	0	0	0	0	0	0	0	0	0	0	0	0	0	0
6d16fa356730ba468db6b3c960c7c7a6	0.974209	Eukaryota	Streptophyta	Magnoliopsida	Unassigned	Unassigned	Unassigned	Unassigned	0	0	0	0	0	0	0	0	0	0	0	0	0	0	0	0	0	0	0	0	0	0	322	0	0	0	0	0	0	0	0	0	0	0	0	0	0
6d2c853d22ebd2beb4c88b1118ab6f2e	0.879314	Eukaryota	Streptophyta	Magnoliopsida	Unassigned	Unassigned	Unassigned	Unassigned	0	0	0	0	0	0	0	0	0	0	0	0	0	0	0	0	0	0	0	0	0	0	0	0	0	0	0	0	0	0	0	0	0	0	0	0	0
6d35eea945acf5e83dca4921b1056202	0.999995	Eukaryota	Streptophyta	Magnoliopsida	Poales	Poaceae	Unassigned	Unassigned	0	0	0	0	0	0	0	0	0	0	0	0	0	0	0	0	0	0	0	0	0	0	0	0	0	0	0	0	0	0	0	0	0	0	0	0	0
6d44d94918897bc55a9c18b1ccadba60	0.874799	Eukaryota	Streptophyta	Magnoliopsida	Unassigned	Unassigned	Unassigned	Unassigned	0	0	0	0	0	0	0	0	0	0	28	0	0	0	0	0	0	0	0	0	0	0	0	0	0	0	0	0	0	0	0	0	0	0	0	0	0
6d7098dd7102d43cefd1a81100b67661	0.846378	Eukaryota	Streptophyta	Magnoliopsida	Unassigned	Unassigned	Unassigned	Unassigned	0	0	0	0	0	0	57	0	0	0	0	0	0	0	0	0	0	0	0	0	0	0	0	0	0	0	0	0	0	0	0	0	0	0	0	0	0
6d772d4b8b262122bdf6289a84a84d24	0.859446	Eukaryota	Streptophyta	Magnoliopsida	Unassigned	Unassigned	Unassigned	Unassigned	0	0	0	0	0	0	0	0	0	0	0	0	0	0	0	0	0	0	7	0	0	0	0	0	0	0	0	0	0	0	0	0	0	0	0	0	0
6dcfdf4a69b0751de98d82d22c2ae048	0.971785	Eukaryota	Streptophyta	Magnoliopsida	Unassigned	Unassigned	Unassigned	Unassigned	0	0	0	0	0	0	0	0	0	0	0	0	0	0	0	0	0	0	0	0	0	0	0	0	0	0	0	0	0	0	0	0	0	0	0	0	3
6e0ce434baa548266f1a6c76ccd33992	0.70131	Eukaryota	Streptophyta	Magnoliopsida	Rosales	Ulmaceae	Ulmus	Unassigned	0	0	0	0	0	0	0	0	0	0	0	0	0	0	0	0	0	0	0	0	0	0	0	0	0	0	0	0	5	0	0	0	0	0	0	0	0
6e20e1e35699d9b9f02fdb5f9146c5ea	0.999997	Eukaryota	Streptophyta	Magnoliopsida	Poales	Poaceae	Unassigned	Unassigned	0	0	0	0	0	0	0	0	0	0	0	0	0	0	0	0	0	0	0	0	0	0	0	0	0	0	0	0	0	0	0	0	0	0	0	0	0
6e5ef7486a35c9243139e1dbdf1f8548	1	Eukaryota	Streptophyta	Unassigned	Unassigned	Unassigned	Unassigned	Unassigned	0	0	0	0	0	0	0	0	0	0	0	0	0	0	0	0	0	0	0	0	0	0	0	0	0	0	0	0	0	0	0	0	0	395	286	0	0
6e74acb283390efe6a5b73736a5151db	0.874234	Eukaryota	Streptophyta	Magnoliopsida	Unassigned	Unassigned	Unassigned	Unassigned	0	0	0	0	0	0	0	0	0	0	0	0	0	0	0	0	0	0	0	0	0	0	0	0	0	0	0	0	0	0	19	11	0	0	0	0	0
6e75361e97e9cb20d4ee25712dd0ddd8	0.869287	Eukaryota	Streptophyta	Magnoliopsida	Unassigned	Unassigned	Unassigned	Unassigned	0	0	0	0	0	0	0	0	0	0	0	0	61	0	0	0	0	0	0	0	0	0	0	0	0	0	0	0	0	0	0	0	0	0	0	0	0
6ebbf0e2f8a7448d11695d4b785e50aa	0.81384	Eukaryota	Streptophyta	Magnoliopsida	Unassigned	Unassigned	Unassigned	Unassigned	0	0	0	0	0	0	0	0	0	0	0	0	0	0	0	0	0	0	0	0	0	0	0	1026	0	0	0	0	0	0	0	0	0	0	0	0	0
6ecf845c17949d3731aeb2ec73489b02	0.882378	Eukaryota	Streptophyta	Magnoliopsida	Unassigned	Unassigned	Unassigned	Unassigned	0	0	0	0	0	0	0	0	0	0	0	0	0	0	0	0	0	0	0	346	0	0	0	0	0	0	0	0	0	0	0	0	0	0	0	0	0
6ed02d7504aa4d281b22ab9ac4db2cd7	0.993449	Eukaryota	Streptophyta	Magnoliopsida	Caryophyllales	Polygonaceae	Rumex	Rumex acetosa	0	0	0	0	0	0	0	0	0	0	0	0	0	0	0	0	0	0	0	0	0	0	0	0	0	0	0	0	0	0	0	0	9	0	0	0	0
6fbe5a80f04030f516d3a914d98d7a07	0.999999	Eukaryota	Streptophyta	Magnoliopsida	Poales	Poaceae	Unassigned	Unassigned	0	0	80	0	0	0	0	100	0	0	0	0	0	0	0	0	0	31	0	0	0	0	0	0	0	0	0	0	0	0	0	0	0	0	0	0	0
704ee96df7dcf91da2154df43d06b69d	0.886678	Eukaryota	Streptophyta	Magnoliopsida	Unassigned	Unassigned	Unassigned	Unassigned	0	0	18	0	0	0	0	0	0	0	0	0	0	0	0	0	0	0	0	0	0	0	0	0	0	0	0	0	0	0	0	0	0	0	0	0	0
70593a71364f3b1f5cee607c2b8f091b	0.999999	Eukaryota	Streptophyta	Magnoliopsida	Poales	Poaceae	Unassigned	Unassigned	140	0	0	0	0	0	0	0	0	0	160	0	0	0	0	0	23	0	0	0	0	0	0	0	0	0	0	0	0	0	0	0	0	0	0	0	0
705e5ab4056325976006ddaf35166a65	0.857959	Eukaryota	Streptophyta	Magnoliopsida	Unassigned	Unassigned	Unassigned	Unassigned	0	0	0	0	0	0	0	0	0	0	0	0	0	0	0	0	0	0	0	0	0	0	0	0	0	0	0	0	0	0	0	0	0	0	0	0	7
70864fe01efa6675d3aae515f93c6e91	0.83769	Eukaryota	Streptophyta	Magnoliopsida	Unassigned	Unassigned	Unassigned	Unassigned	0	0	0	0	0	0	0	0	0	50	0	0	0	0	0	0	0	0	0	0	0	0	0	0	0	0	0	0	0	0	0	0	0	0	0	0	0
70b7c59a04c3d05db72493e0ade7f1d0	0.987538	Eukaryota	Streptophyta	Magnoliopsida	Unassigned	Unassigned	Unassigned	Unassigned	0	0	0	0	3	0	0	0	0	0	0	0	0	0	0	0	0	0	0	0	0	0	0	0	0	0	0	0	0	0	0	0	0	0	0	0	0
70ba78da6b84877876bceb35d9ca8cbf	0.999996	Eukaryota	Streptophyta	Magnoliopsida	Poales	Poaceae	Unassigned	Unassigned	0	0	0	0	0	0	0	0	0	0	0	0	0	0	0	0	0	0	0	0	0	0	0	0	0	0	0	0	0	0	0	3	8	0	0	0	0
71388197283c8db1a5061a963956d548	1	Eukaryota	Streptophyta	Magnoliopsida	Poales	Poaceae	Unassigned	Unassigned	0	0	56	0	0	0	0	0	0	0	0	0	0	0	0	0	0	0	0	0	0	0	0	0	0	0	0	0	0	0	0	0	0	0	0	0	0
719962b51d5445ebcd2b7e5487239ce5	0.888847	Eukaryota	Streptophyta	Magnoliopsida	Unassigned	Unassigned	Unassigned	Unassigned	0	0	0	0	0	0	0	0	0	0	0	0	0	0	0	0	0	0	0	0	0	0	0	0	0	0	0	0	0	0	0	0	0	0	4	0	0
71a8d3a52fe33697ec0e97df7d8f2169	0.90951	Eukaryota	Streptophyta	Magnoliopsida	Unassigned	Unassigned	Unassigned	Unassigned	0	0	0	0	0	0	0	0	0	0	0	0	0	0	0	0	0	0	0	0	0	0	0	0	0	0	0	0	0	0	0	0	0	0	0	0	0
71e7147ae789382c10116a506be43245	1	Eukaryota	Streptophyta	Unassigned	Unassigned	Unassigned	Unassigned	Unassigned	0	0	0	0	0	0	0	0	0	0	0	0	0	0	0	0	0	0	0	0	67	0	0	0	0	0	0	0	0	0	0	0	0	0	0	0	0
71eb148d1c03bf44b500bcea9d3ca584	0.997829	Eukaryota	Streptophyta	Magnoliopsida	Fabales	Fabaceae	Unassigned	Unassigned	0	0	0	0	0	0	0	0	0	0	0	0	0	0	0	0	0	0	0	0	0	0	0	0	0	0	0	0	0	10	0	0	0	0	0	0	0
721c3b380aedafb337eb029d624f11b0	0.984063	Eukaryota	Streptophyta	Magnoliopsida	Malvales	Muntingiaceae	Muntingia	Muntingia calabura	0	0	0	0	0	0	0	0	0	0	0	0	0	0	0	0	0	0	0	0	0	0	0	0	0	0	0	0	0	46	0	0	0	0	0	0	0
729e629404efa1581cd67127164fa364	0.999945	Eukaryota	Streptophyta	Magnoliopsida	Poales	Poaceae	Unassigned	Unassigned	0	0	0	0	0	0	0	0	0	0	0	0	0	0	0	0	0	0	0	0	0	33	0	0	0	0	0	0	0	0	0	0	0	0	0	0	0
72bbbfe3af82f55952a6670b930d7cc0	0.843489	Eukaryota	Streptophyta	Magnoliopsida	Unassigned	Unassigned	Unassigned	Unassigned	0	0	0	0	0	0	0	0	0	0	0	0	0	0	0	0	0	0	0	48	0	0	0	0	0	0	0	0	0	0	0	0	0	0	0	0	0
72f02fb29781c33a05a6d9dfffa1f0fc	0.76696	Eukaryota	Streptophyta	Magnoliopsida	Unassigned	Unassigned	Unassigned	Unassigned	0	0	0	0	0	0	0	0	0	0	0	0	0	0	0	0	0	0	0	0	0	0	0	0	0	0	0	0	26	0	0	0	0	0	0	0	0
7322ef48563909bc39f34154c32474ec	0.784504	Eukaryota	Streptophyta	Magnoliopsida	Unassigned	Unassigned	Unassigned	Unassigned	0	0	0	0	0	0	0	0	0	0	0	0	0	0	0	0	0	0	0	0	0	0	0	0	0	0	0	0	0	49	0	0	0	0	0	0	0
735e04c2c0fadddae6618b2e086a0350	0.961936	Eukaryota	Streptophyta	Magnoliopsida	Unassigned	Unassigned	Unassigned	Unassigned	0	0	0	0	0	0	0	0	0	0	0	0	0	0	0	0	0	0	0	0	0	0	0	0	0	0	0	0	0	0	0	0	0	0	0	0	3
737dae386e70a287f8dcecf70b4ad4ed	0.874509	Eukaryota	Streptophyta	Magnoliopsida	Unassigned	Unassigned	Unassigned	Unassigned	0	0	0	0	0	0	0	0	0	0	0	0	0	0	0	0	0	0	0	0	0	0	275	0	0	0	0	0	0	0	0	0	0	0	0	0	0
73b238a3d6b432752be1a0e0bed14960	0.786832	Eukaryota	Streptophyta	Magnoliopsida	Unassigned	Unassigned	Unassigned	Unassigned	0	0	0	0	0	0	0	0	0	0	0	0	0	0	0	0	0	0	0	0	0	0	0	0	0	0	0	0	0	0	0	0	0	69	0	0	0
741c17a8b1c14df7603044b66ae57985	0.999991	Eukaryota	Streptophyta	Magnoliopsida	Poales	Poaceae	Unassigned	Unassigned	0	0	0	0	0	0	82	0	0	0	0	0	0	0	0	0	0	0	0	0	0	0	0	0	0	0	0	0	0	0	0	0	0	0	0	0	0
743f215079c86a4fefa02ef73cd42dc1	0.965171	Eukaryota	Streptophyta	Magnoliopsida	Unassigned	Unassigned	Unassigned	Unassigned	0	0	0	0	0	0	0	0	0	0	0	0	0	0	0	0	6	0	0	0	0	0	0	0	0	0	0	0	0	0	0	0	0	0	0	0	0
7441447155bfa17c242c41a89f9aeca4	0.877348	Eukaryota	Streptophyta	Magnoliopsida	Unassigned	Unassigned	Unassigned	Unassigned	0	0	0	0	0	0	115	0	0	0	0	0	0	0	0	0	0	0	0	0	0	0	0	0	0	0	0	0	0	0	0	0	0	0	0	0	0
7494b766e5ba8da9bbc5bdf8ff689be0	0.877894	Eukaryota	Streptophyta	Magnoliopsida	Unassigned	Unassigned	Unassigned	Unassigned	0	0	0	0	0	0	0	0	0	0	0	0	0	0	0	0	0	0	0	0	0	0	0	0	0	0	0	0	0	0	0	0	0	0	0	0	0
75172f385725f4573548ee5482cbfe3d	0.969612	Eukaryota	Streptophyta	Magnoliopsida	Unassigned	Unassigned	Unassigned	Unassigned	0	0	0	0	0	0	0	0	0	0	40	0	0	0	0	0	0	0	0	0	0	0	0	0	0	0	0	0	0	0	0	0	0	0	0	0	0
751c98302473be7f5f68102ed6c5385a	0.974639	Eukaryota	Streptophyta	Magnoliopsida	Unassigned	Unassigned	Unassigned	Unassigned	0	0	0	0	0	0	0	0	0	0	0	0	2	0	0	0	0	0	0	0	0	0	0	0	0	0	0	0	0	0	0	0	0	0	0	0	0
756b788346c8d3b8d3f40bd52471bc0c	0.999999	Eukaryota	Streptophyta	Magnoliopsida	Poales	Poaceae	Unassigned	Unassigned	0	0	0	0	0	0	50	0	0	0	0	0	0	0	0	0	0	0	0	0	0	0	41	0	0	0	0	0	0	0	0	0	0	0	0	0	0
75f695b2fab720c2f8bacf922ddd062c	0.888476	Eukaryota	Streptophyta	Magnoliopsida	Unassigned	Unassigned	Unassigned	Unassigned	324	0	0	0	0	0	0	0	0	0	0	0	0	0	0	0	0	0	0	0	0	0	0	0	0	0	0	0	0	0	0	0	0	0	0	0	0
75ff793f9368ad2fbf6b97a53b9ce57c	0.96497	Eukaryota	Streptophyta	Magnoliopsida	Unassigned	Unassigned	Unassigned	Unassigned	0	0	0	0	0	0	0	0	0	0	0	0	0	0	0	0	0	0	0	0	0	0	0	0	0	0	0	0	0	0	0	0	0	5	0	0	0
7623f32da2674bf90135a6ed9a780bd5	1	Eukaryota	Streptophyta	Unassigned	Unassigned	Unassigned	Unassigned	Unassigned	0	0	0	0	0	0	0	0	0	0	0	0	0	0	0	0	0	0	0	0	0	0	0	0	0	0	0	0	0	0	0	0	0	0	0	0	2
7673634b69fe64922eeaca98cd2d50cf	0.858111	Eukaryota	Streptophyta	Magnoliopsida	Unassigned	Unassigned	Unassigned	Unassigned	0	0	323	0	0	0	289	173	715	0	0	0	0	0	0	0	49	39	203	0	0	0	0	0	0	0	0	0	0	0	0	0	0	0	0	0	0
76e06dc372790546237a13451265f496	0.887886	Eukaryota	Streptophyta	Magnoliopsida	Unassigned	Unassigned	Unassigned	Unassigned	0	0	0	0	0	0	0	0	0	0	0	0	0	0	0	0	0	0	0	0	0	0	0	0	0	0	0	0	0	0	0	0	0	3	0	0	0
76e34b8d501dfb7b7dcf3f86889d7851	0.870881	Eukaryota	Streptophyta	Magnoliopsida	Unassigned	Unassigned	Unassigned	Unassigned	0	0	0	0	0	0	0	0	0	0	0	0	0	0	0	0	0	0	0	0	0	0	0	0	0	0	0	0	0	0	0	0	0	0	0	0	0
779208186890f83fb330d76ea41817a4	0.781388	Eukaryota	Streptophyta	Magnoliopsida	Brassicales	Moringaceae	Moringa	Unassigned	0	0	0	0	0	0	0	0	0	0	0	0	0	0	0	0	0	0	0	0	0	0	0	0	0	0	0	0	37	0	0	0	0	0	0	0	0
78a6dc2ce59a1724aaebaadba0af7c9d	0.996489	Eukaryota	Streptophyta	Magnoliopsida	Lamiales	Unassigned	Unassigned	Unassigned	0	0	0	0	0	0	0	0	0	0	0	0	0	0	0	0	0	0	0	0	0	0	0	0	0	0	0	0	0	0	0	0	3	0	0	0	0
78c3ddd98af774c65bbbd139958aba9e	0.999992	Eukaryota	Streptophyta	Magnoliopsida	Poales	Poaceae	Unassigned	Unassigned	0	0	0	0	0	0	0	0	0	0	0	0	0	0	0	0	0	0	0	0	0	0	0	0	0	0	0	0	0	0	0	0	0	0	0	0	0
78dd9ba64f83e4af39948c59039fa822	0.99992	Eukaryota	Streptophyta	Magnoliopsida	Unassigned	Unassigned	Unassigned	Unassigned	0	17	0	0	0	0	0	0	0	0	0	0	0	0	0	0	0	0	0	0	0	0	0	0	0	0	0	0	0	0	0	0	0	0	0	0	0
78e0655f80f9565137d8c2c9e2d04676	0.999731	Eukaryota	Streptophyta	Pinopsida	Pinales	Pinaceae	Picea	Unassigned	0	0	0	0	0	0	0	0	0	0	0	0	0	0	0	0	0	0	0	0	0	0	0	0	0	0	1188	0	0	0	0	69	0	0	0	0	0
79ca2f3afd2e659634742f06b7dec042	0.867133	Eukaryota	Streptophyta	Magnoliopsida	Unassigned	Unassigned	Unassigned	Unassigned	0	191	0	0	0	0	0	0	0	0	0	0	0	0	0	0	0	0	0	0	0	0	0	0	0	0	0	0	0	0	0	0	0	0	0	0	0
79e4db89054a66744df29999dbcbeae8	0.982495	Eukaryota	Streptophyta	Magnoliopsida	Unassigned	Unassigned	Unassigned	Unassigned	0	0	0	0	0	20	0	0	0	0	0	0	0	0	0	0	0	0	0	0	0	0	0	0	0	0	0	0	0	0	0	0	0	0	0	0	0
7a02182a48b4a0435df97590731b9fa4	0.819526	Eukaryota	Streptophyta	Magnoliopsida	Unassigned	Unassigned	Unassigned	Unassigned	0	0	0	0	0	0	0	71	0	0	0	0	0	0	0	0	0	0	0	0	0	0	0	0	0	0	0	0	0	0	0	0	0	0	0	0	0
7a03dfdff30aee21ca76b16e28f3cdda	1	Eukaryota	Streptophyta	Unassigned	Unassigned	Unassigned	Unassigned	Unassigned	0	0	0	0	0	0	0	0	0	0	0	0	0	0	0	0	0	0	0	0	0	0	0	0	0	0	0	0	0	0	0	0	0	166	0	0	0
7a25c372e8b8e66d7aa108559aaa6fa1	0.978723	Eukaryota	Streptophyta	Magnoliopsida	Unassigned	Unassigned	Unassigned	Unassigned	31	0	0	0	0	0	0	0	0	0	0	0	0	0	0	0	0	0	0	0	0	0	0	0	0	0	0	0	0	0	0	0	0	0	0	0	0
7a42f56de524bf1dd7c8fdcb771f598d	0.72234	Eukaryota	Streptophyta	Magnoliopsida	Ericales	Theaceae	Camellia	Camellia euphlebia	0	0	0	0	0	0	0	0	0	848	0	0	0	0	0	0	0	0	0	494	0	0	0	0	0	0	0	0	0	61	0	0	0	0	0	0	0
7a69048cacf273e6093c5984f70d5709	0.772496	Eukaryota	Streptophyta	Magnoliopsida	Lamiales	Lamiaceae	Mentha	Mentha aquatica	0	0	0	0	0	0	0	0	0	0	0	0	0	0	0	0	0	0	0	0	2792	0	0	0	0	0	0	0	0	0	0	0	0	0	0	0	0
7af3fb6cf6ddb604aba5085eaa68a29a	0.84266	Eukaryota	Streptophyta	Magnoliopsida	Unassigned	Unassigned	Unassigned	Unassigned	0	0	0	0	0	0	0	0	0	0	0	0	0	0	0	0	0	0	0	0	0	0	0	0	0	0	0	0	0	35	0	0	0	0	0	0	0
7b35e7a00df7c84f41919dc39632c7f8	0.854469	Eukaryota	Streptophyta	Magnoliopsida	Unassigned	Unassigned	Unassigned	Unassigned	0	0	0	0	0	0	0	0	0	0	0	0	0	0	0	0	0	0	0	0	0	0	0	0	0	0	0	0	0	0	0	0	0	0	0	0	0
7d27074daabc090bd68c6a280bbd60db	0.819409	Eukaryota	Streptophyta	Magnoliopsida	Unassigned	Unassigned	Unassigned	Unassigned	0	0	0	0	0	0	0	0	0	0	0	0	0	0	0	0	0	0	0	0	0	0	0	0	0	0	0	0	0	0	0	0	0	0	0	0	9
7d3caef091c78fbc98c3593b2aeb96ca	0.994401	Eukaryota	Streptophyta	Magnoliopsida	Fagales	Betulaceae	Unassigned	Unassigned	0	0	0	0	0	0	0	0	0	0	0	0	0	0	0	0	0	0	0	0	0	0	0	0	0	0	0	0	0	0	11	24	17	0	0	0	0
7d6baa32f40bcff8793ad18fd4b00e96	0.858434	Eukaryota	Streptophyta	Magnoliopsida	Unassigned	Unassigned	Unassigned	Unassigned	0	0	0	0	0	0	5	0	0	0	0	0	0	0	0	0	0	0	0	0	0	0	0	0	0	0	0	0	0	0	0	0	0	0	0	0	0
7d93bed11c85819ab6a8d87c25c3ef86	0.99949	Eukaryota	Streptophyta	Magnoliopsida	Lamiales	Lamiaceae	Salvia	Unassigned	0	0	0	0	0	0	0	0	0	0	0	53	0	0	0	0	0	0	0	0	0	0	0	0	0	0	0	0	0	0	0	0	0	0	0	0	0
7dfa496d2d177e37f4cf92bf87704cf6	0.772753	Eukaryota	Streptophyta	Magnoliopsida	Unassigned	Unassigned	Unassigned	Unassigned	0	0	0	0	0	0	0	0	0	0	0	0	0	0	0	0	0	0	0	0	0	0	0	0	0	0	0	0	0	0	0	0	0	0	43	0	0
7e263922085c0c5b6ddea8b23659ba94	0.878481	Eukaryota	Streptophyta	Magnoliopsida	Unassigned	Unassigned	Unassigned	Unassigned	0	0	0	0	0	0	0	153	0	0	0	0	0	0	0	0	0	0	0	0	0	128	0	0	0	0	0	0	0	0	0	0	0	0	0	0	0
7e6af7b285b01be004cd4e5f3eefa0cb	0.972351	Eukaryota	Streptophyta	Magnoliopsida	Unassigned	Unassigned	Unassigned	Unassigned	0	0	0	0	0	0	0	92	0	0	0	0	0	0	0	0	0	0	0	0	0	0	0	0	0	0	0	0	0	0	0	0	0	0	0	0	0
7e981752b43b1a9dff1498220819f737	0.891876	Eukaryota	Streptophyta	Magnoliopsida	Unassigned	Unassigned	Unassigned	Unassigned	0	0	0	0	0	0	0	0	0	0	0	0	0	0	0	0	21	0	0	0	0	0	0	0	0	0	0	0	0	0	0	0	0	0	0	0	0
7ed584af2282e6819fb18d9542a28c60	1	Eukaryota	Streptophyta	Unassigned	Unassigned	Unassigned	Unassigned	Unassigned	0	0	0	0	0	6	0	0	0	0	0	0	0	0	0	0	0	0	0	0	0	0	0	0	0	0	0	0	0	0	0	0	0	0	0	0	0
7f4b1849b72b6a5fb6605625f1b26727	0.999999	Eukaryota	Streptophyta	Magnoliopsida	Poales	Poaceae	Unassigned	Unassigned	0	0	0	0	0	0	0	21	0	0	0	0	0	0	0	0	0	0	0	0	0	0	0	0	0	0	0	0	0	0	0	0	0	0	0	0	0
804097bb4e7c68c7a27ddf2eb5bc622e	0.999999	Eukaryota	Streptophyta	Magnoliopsida	Poales	Poaceae	Unassigned	Unassigned	0	71	0	0	0	0	0	0	0	0	0	0	0	0	0	0	0	0	0	0	0	0	0	0	0	0	0	0	0	0	0	0	0	0	0	0	0
80c42f861924d34090b230ce8292c28c	0.999999	Eukaryota	Streptophyta	Magnoliopsida	Poales	Poaceae	Unassigned	Unassigned	0	0	0	0	0	0	0	10	0	0	0	0	0	0	0	0	0	0	0	0	0	0	0	0	0	0	0	0	0	0	0	0	0	0	0	0	0
80cbe1040dec773ba8f1354868894fca	0.999996	Eukaryota	Streptophyta	Magnoliopsida	Poales	Poaceae	Unassigned	Unassigned	0	11	0	0	0	0	0	0	0	0	0	0	0	0	0	0	0	0	0	0	0	0	0	0	0	0	0	0	0	0	0	0	0	0	0	0	0
812388103a753b259f53e1645d313695	0.884112	Eukaryota	Streptophyta	Magnoliopsida	Unassigned	Unassigned	Unassigned	Unassigned	75	0	0	0	0	0	0	0	0	0	0	0	0	0	0	0	0	0	0	0	0	0	0	0	0	0	0	0	0	0	0	0	0	0	0	0	0
813e6962ca1d34a3ee9ab55cfa55c23f	0.981137	Eukaryota	Streptophyta	Magnoliopsida	Unassigned	Unassigned	Unassigned	Unassigned	0	24	0	0	0	0	0	0	0	0	0	0	0	0	0	0	0	0	0	0	0	0	0	0	0	0	0	0	0	0	0	0	0	0	0	0	0
81a3aaeb7998edbfa9a6d70c594d983e	0.799708	Eukaryota	Streptophyta	Magnoliopsida	Unassigned	Unassigned	Unassigned	Unassigned	0	0	0	0	0	0	0	0	0	0	0	0	0	0	0	0	0	0	0	0	0	0	0	0	0	0	0	0	0	0	0	0	0	0	0	0	2
81aac45e4221680bfede4ebcb1462ca6	0.999996	Eukaryota	Streptophyta	Magnoliopsida	Poales	Poaceae	Unassigned	Unassigned	0	0	0	0	0	0	0	0	0	0	0	0	0	0	0	0	0	0	0	0	0	191	0	0	0	0	0	0	0	0	0	0	0	0	0	0	0
81e02ccd8f82f680f188cfc83c3f3e93	0.811322	Eukaryota	Streptophyta	Magnoliopsida	Unassigned	Unassigned	Unassigned	Unassigned	0	0	0	0	0	0	0	0	0	0	0	0	0	0	0	0	0	0	0	0	0	0	0	0	0	192	0	0	0	0	0	0	0	0	0	0	0
81ed6465e78087fb9b790c4a533ce60d	0.999863	Eukaryota	Streptophyta	Magnoliopsida	Brassicales	Brassicaceae	Unassigned	Unassigned	0	0	0	0	0	0	0	0	0	0	0	0	0	0	0	0	0	155	0	0	0	0	0	0	0	0	0	0	0	0	0	0	0	0	0	0	0
824c8aef188aee475cc4ffdc5488e1aa	0.997355	Eukaryota	Streptophyta	Magnoliopsida	Asterales	Asteraceae	Unassigned	Unassigned	0	0	0	0	0	0	0	0	0	0	0	0	0	0	0	0	0	0	0	0	0	0	0	0	0	0	0	0	0	0	0	4	0	0	0	0	0
827e30e0c767c5529b683476aaa05dec	0.999982	Eukaryota	Streptophyta	Magnoliopsida	Poales	Poaceae	Unassigned	Unassigned	0	0	0	0	0	0	11	0	0	0	0	0	0	0	0	0	0	0	0	0	0	0	0	0	0	0	0	0	0	0	0	0	0	0	0	0	0
82bafb7a831403e2c72b7e603ae64c89	0.984961	Eukaryota	Streptophyta	Magnoliopsida	Unassigned	Unassigned	Unassigned	Unassigned	0	0	0	0	0	0	0	0	0	0	0	0	0	0	0	0	0	0	0	0	0	0	0	0	0	0	0	0	0	0	0	0	0	0	0	0	0
82c55d4679a03e4ffae39e395ab1ae17	0.815793	Eukaryota	Streptophyta	Magnoliopsida	Unassigned	Unassigned	Unassigned	Unassigned	0	0	0	0	0	0	0	0	0	0	0	0	0	0	0	0	0	0	0	0	0	0	0	201	0	0	0	0	0	0	0	0	0	0	0	0	0
82ca909918b6660b1ffdc0a3996b4714	1	Eukaryota	Streptophyta	Unassigned	Unassigned	Unassigned	Unassigned	Unassigned	0	0	0	0	0	11	0	0	0	0	0	0	0	0	0	0	0	0	0	0	0	0	0	0	0	0	0	0	0	0	0	0	0	0	0	0	0
82cbfa3b436c50427d570d4a0042d175	0.999988	Eukaryota	Streptophyta	Pinopsida	Cupressales	Cupressaceae	Unassigned	Unassigned	0	0	0	0	0	0	0	0	0	0	0	0	0	0	0	0	0	0	0	0	0	0	0	0	0	0	0	0	0	0	14	27	23	0	0	0	0
83035c69cedef2badf6ba6fccfa25035	0.86564	Eukaryota	Streptophyta	Magnoliopsida	Unassigned	Unassigned	Unassigned	Unassigned	0	0	0	0	0	0	0	0	0	0	0	4	0	0	0	0	0	0	0	0	0	0	0	0	0	0	0	0	0	0	0	0	0	0	0	0	0
831dc50dc443ed775ff3b54dd030f36a	0.88441	Eukaryota	Streptophyta	Magnoliopsida	Fagales	Juglandaceae	Juglans	Juglans regia	0	0	0	0	0	0	0	0	0	0	0	0	0	0	0	14	0	0	0	0	0	0	0	0	0	0	0	0	0	0	0	0	0	0	0	0	0
834ab477224a240018e7920d90b33559	0.880474	Eukaryota	Streptophyta	Magnoliopsida	Unassigned	Unassigned	Unassigned	Unassigned	0	0	0	0	0	0	0	0	0	0	0	0	0	0	0	0	0	0	0	0	0	0	0	0	50	0	0	0	0	0	0	0	0	0	0	0	0
83a009ffc7869bc4b7c0fbfb05a347f8	0.977531	Eukaryota	Streptophyta	Magnoliopsida	Unassigned	Unassigned	Unassigned	Unassigned	0	2	0	0	0	0	0	0	0	0	0	0	0	0	0	0	0	0	0	0	0	0	0	0	0	0	0	0	0	0	0	0	0	0	0	0	0
83a694ef3247402c320f6b45be76cdfd	0.819607	Eukaryota	Streptophyta	Magnoliopsida	Unassigned	Unassigned	Unassigned	Unassigned	0	0	0	0	0	0	0	0	0	0	0	0	0	0	0	0	0	0	0	0	0	0	0	0	0	0	0	39	0	0	0	0	0	0	0	0	0
84166d05f106404ecff52f069ce0fcd9	0.974459	Eukaryota	Streptophyta	Magnoliopsida	Unassigned	Unassigned	Unassigned	Unassigned	0	0	0	0	0	0	0	0	0	0	0	0	0	0	0	0	0	0	0	0	0	0	0	0	0	0	37	0	0	0	0	0	0	0	0	0	0
845992beb338a526179e2cc477c988a0	0.999999	Eukaryota	Streptophyta	Magnoliopsida	Poales	Poaceae	Unassigned	Unassigned	30	0	0	0	0	0	0	0	0	0	0	0	0	0	0	0	0	0	0	0	0	0	0	0	0	0	0	0	0	0	0	0	0	0	0	0	0
8479cfd69460e00858d9f4e7da2ae2f9	0.966994	Eukaryota	Streptophyta	Magnoliopsida	Unassigned	Unassigned	Unassigned	Unassigned	0	0	0	0	0	0	0	0	0	0	0	0	0	61	0	0	0	0	0	0	0	0	0	0	0	0	0	0	0	0	0	0	0	0	0	0	0
84894c31a5f115f38df97cd2f2bbc9c5	0.999996	Eukaryota	Streptophyta	Magnoliopsida	Poales	Poaceae	Unassigned	Unassigned	0	0	0	0	0	0	0	0	0	0	0	0	0	0	0	0	0	0	0	0	0	0	72	0	0	0	0	0	0	0	0	0	0	0	0	0	0
84dd03308d822c89225e250e11957b92	1	Eukaryota	Streptophyta	Magnoliopsida	Poales	Poaceae	Unassigned	Unassigned	0	0	0	0	0	0	0	0	0	0	0	0	0	0	0	0	0	0	0	0	0	0	0	0	0	0	0	0	19	0	0	0	0	0	0	0	0
851d8b10d070b061e4c740125747b287	0.885362	Eukaryota	Streptophyta	Magnoliopsida	Unassigned	Unassigned	Unassigned	Unassigned	0	0	0	0	0	0	0	0	0	0	0	0	0	0	0	0	0	0	199	0	0	0	0	0	0	0	0	0	0	0	0	0	0	0	0	0	0
85213dcfcb31881436791f77ec4537da	0.975529	Eukaryota	Streptophyta	Magnoliopsida	Unassigned	Unassigned	Unassigned	Unassigned	0	0	0	0	0	0	0	0	0	0	0	0	0	0	0	0	0	0	0	0	0	0	0	0	0	0	0	0	0	0	0	0	0	0	0	5322	0
855f28fe3275e6871d936ac6c84d5a7f	0.836395	Eukaryota	Streptophyta	Magnoliopsida	Unassigned	Unassigned	Unassigned	Unassigned	0	0	0	0	0	0	0	0	0	0	0	0	0	0	0	0	0	0	0	0	0	0	0	0	0	0	0	0	0	0	0	0	0	0	0	3	0
8586ed8854d92fbaf6b9fbb251a8d72a	0.97449	Eukaryota	Streptophyta	Magnoliopsida	Unassigned	Unassigned	Unassigned	Unassigned	0	1903	0	0	0	0	0	0	0	0	0	0	0	0	0	0	0	0	0	0	0	0	0	0	0	0	0	0	0	0	0	0	0	0	0	0	0
8629cfa79eadb301840b90781793cf4a	0.839482	Eukaryota	Streptophyta	Magnoliopsida	Unassigned	Unassigned	Unassigned	Unassigned	0	0	0	0	0	0	0	0	0	0	0	0	0	0	0	0	0	0	0	124	0	0	0	0	0	0	0	0	0	0	0	0	0	0	0	0	0
867c649b71c5b63623a9ef13df8f75db	0.999995	Eukaryota	Streptophyta	Magnoliopsida	Poales	Poaceae	Unassigned	Unassigned	0	0	139	0	0	0	0	0	0	0	0	0	0	0	0	0	0	0	0	0	0	0	0	0	0	0	0	0	0	0	0	0	0	0	0	0	0
86cefdbfa30a631a39f469ab3ee46e19	0.999997	Eukaryota	Streptophyta	Magnoliopsida	Poales	Poaceae	Unassigned	Unassigned	11	0	0	0	0	0	0	0	0	0	0	0	0	0	0	0	0	0	0	0	0	0	0	0	0	0	0	0	0	0	0	0	0	0	0	0	0
86d474a6f132441416727d9058445967	0.999743	Eukaryota	Streptophyta	Pinopsida	Pinales	Pinaceae	Picea	Unassigned	0	0	0	0	0	0	0	0	0	0	0	0	0	0	0	0	0	0	0	0	0	0	0	0	0	0	13	0	0	0	0	0	0	0	0	0	0
86f15721643a0aeb651adb8a4b544f67	0.833915	Eukaryota	Streptophyta	Magnoliopsida	Unassigned	Unassigned	Unassigned	Unassigned	0	0	0	0	0	0	0	0	0	0	0	0	0	0	0	0	0	0	0	0	0	0	0	0	0	0	0	0	0	24	0	0	0	0	0	0	0
8702df54affc1f93aff19b70b9fd844c	0.84069	Eukaryota	Streptophyta	Magnoliopsida	Unassigned	Unassigned	Unassigned	Unassigned	0	0	0	0	0	2438	0	0	0	0	0	0	0	0	0	0	0	0	0	0	0	0	0	0	0	0	0	0	0	0	0	0	0	0	0	0	0
871ebb2b9869c27da04b8d2bbca8964f	0.865459	Eukaryota	Streptophyta	Magnoliopsida	Unassigned	Unassigned	Unassigned	Unassigned	0	0	0	0	0	0	0	0	0	489	0	0	0	0	0	0	0	0	0	0	0	0	0	0	0	0	0	0	0	0	0	0	5	0	0	0	0
8769c68007f16db8de4383fd4d9f8369	0.999899	Eukaryota	Streptophyta	Magnoliopsida	Lamiales	Lamiaceae	Salvia	Unassigned	0	0	0	0	0	0	0	0	0	0	0	0	0	0	0	0	20	0	0	0	0	0	0	0	0	0	0	0	0	0	0	0	0	0	0	0	0
87cc9e838ad386a5175229d349b2ac66	0.999921	Eukaryota	Streptophyta	Magnoliopsida	Brassicales	Brassicaceae	Unassigned	Unassigned	0	0	0	0	0	0	0	0	0	134	0	0	0	0	0	0	0	0	0	0	0	0	0	0	0	0	0	0	0	0	0	0	0	0	0	0	0
88134714ab8888bc94ae8c1f108c5de5	0.999871	Eukaryota	Streptophyta	Magnoliopsida	Lamiales	Lamiaceae	Salvia	Unassigned	0	0	0	0	0	0	0	0	0	0	0	57	0	0	0	0	0	0	0	0	0	0	0	0	0	0	0	0	0	0	0	0	0	0	0	0	0
88664e76ceb593f5f78d3f10828ad45f	0.781173	Eukaryota	Streptophyta	Magnoliopsida	Unassigned	Unassigned	Unassigned	Unassigned	0	0	0	0	0	0	0	0	0	0	0	0	0	0	0	0	0	0	0	0	0	0	0	0	0	0	0	0	3	0	0	0	0	0	0	0	0
88d50efef2d40d91600f3e9a78d29bae	0.803305	Eukaryota	Streptophyta	Magnoliopsida	Unassigned	Unassigned	Unassigned	Unassigned	0	0	0	0	0	0	0	0	0	0	0	0	0	0	0	0	0	0	0	0	0	0	0	0	0	0	8	0	0	0	0	0	0	0	0	0	0
88f1d52ba62870cb0f70ee6df906eaad	0.87863	Eukaryota	Streptophyta	Magnoliopsida	Unassigned	Unassigned	Unassigned	Unassigned	0	0	0	0	0	0	0	0	0	0	0	0	0	0	0	0	0	0	0	0	0	0	15	0	0	0	0	0	0	0	0	0	0	0	0	0	0
89212096c4f4e6246c18efd3ea4b1907	0.876864	Eukaryota	Streptophyta	Magnoliopsida	Unassigned	Unassigned	Unassigned	Unassigned	0	0	0	111	0	0	0	0	0	0	0	0	0	0	0	0	0	0	0	0	0	0	0	0	0	0	0	0	0	0	0	0	0	0	0	0	0
8921ce93b9cc954fce24c15ca04e8ef2	0.762463	Eukaryota	Streptophyta	Magnoliopsida	Unassigned	Unassigned	Unassigned	Unassigned	0	0	0	0	0	0	0	0	0	0	0	0	0	0	0	0	0	0	0	0	0	0	0	0	0	0	0	0	12	0	0	0	0	0	0	0	0
892591b509846cf76cd8e8293866bcc8	0.8151	Eukaryota	Streptophyta	Magnoliopsida	Unassigned	Unassigned	Unassigned	Unassigned	0	0	0	0	0	0	0	0	0	0	0	58	0	0	0	0	0	0	0	0	0	0	0	0	0	0	0	0	0	0	0	0	0	0	0	0	0
89400df980f4238af5d80ce4bf12dfba	0.826449	Eukaryota	Streptophyta	Magnoliopsida	Unassigned	Unassigned	Unassigned	Unassigned	42	0	0	0	0	0	0	0	0	0	0	0	0	0	0	0	0	0	0	0	0	0	0	0	0	0	0	0	0	0	0	0	0	0	0	0	0
89f29361354bc0847f7e8b995a045219	0.886821	Eukaryota	Streptophyta	Magnoliopsida	Unassigned	Unassigned	Unassigned	Unassigned	0	0	421	0	0	0	0	0	0	0	0	0	0	0	0	0	0	0	0	0	0	0	0	0	0	0	0	0	0	0	0	0	0	0	0	0	0
89f2c88f278674e136cc2e9cc25d7daa	0.999998	Eukaryota	Streptophyta	Magnoliopsida	Poales	Poaceae	Unassigned	Unassigned	0	0	0	0	0	0	0	0	0	0	0	0	0	0	0	0	0	0	0	0	0	0	0	0	0	0	0	0	0	0	0	0	0	0	0	0	0
89f7585006c8adade87cd1421ef21965	0.987519	Eukaryota	Streptophyta	Magnoliopsida	Unassigned	Unassigned	Unassigned	Unassigned	0	0	0	17	0	0	0	0	0	0	0	0	0	0	0	0	0	0	0	0	0	0	0	0	0	0	0	0	0	0	0	0	0	0	0	0	0
8a5c06470e98bddf4656c16e413dea75	0.984906	Eukaryota	Streptophyta	Magnoliopsida	Unassigned	Unassigned	Unassigned	Unassigned	0	0	0	0	0	0	0	0	0	0	0	0	0	0	0	0	0	0	0	0	0	0	0	0	0	0	0	0	0	0	0	0	0	0	0	0	0
8a71910d4277174a409ed5b2961b0aba	1	Eukaryota	Streptophyta	Magnoliopsida	Poales	Poaceae	Unassigned	Unassigned	0	0	0	0	0	0	0	0	0	0	368	0	0	0	0	0	300	0	0	0	0	0	0	0	0	0	0	0	0	0	38	0	0	0	0	0	0
8a8586836ca778a68cbf7b0b2c358fa5	0.999999	Eukaryota	Streptophyta	Pinopsida	Cupressales	Cupressaceae	Unassigned	Unassigned	0	0	0	0	0	0	0	0	0	0	0	0	0	0	0	0	0	0	0	0	0	0	0	0	0	0	0	0	0	0	287	363	351	0	0	0	0
8a90825faf5c5a00ecf3ae5d605e598c	0.87283	Eukaryota	Streptophyta	Magnoliopsida	Unassigned	Unassigned	Unassigned	Unassigned	0	0	0	0	0	0	0	0	0	0	0	0	0	0	0	0	0	303	0	0	0	0	0	0	0	0	0	0	0	0	0	0	0	0	0	0	0
8addd79c7f3675862fade6969d67e9ee	0.920551	Eukaryota	Streptophyta	Magnoliopsida	Unassigned	Unassigned	Unassigned	Unassigned	0	0	0	0	0	0	0	0	0	0	0	0	0	0	0	0	0	0	0	0	0	0	0	0	0	0	0	0	0	0	0	0	0	0	0	0	0
8b70bcfebae6077452e74778598da4ce	0.73795	Eukaryota	Streptophyta	Magnoliopsida	Unassigned	Unassigned	Unassigned	Unassigned	0	0	0	0	0	0	0	0	0	0	0	0	0	0	0	0	0	0	0	0	0	0	0	0	0	0	0	0	39	0	0	0	0	0	0	0	0
8c09f6b32e2100dad33032c55a64ae68	0.999989	Eukaryota	Streptophyta	Pinopsida	Pinales	Pinaceae	Picea	Unassigned	0	0	0	0	0	0	0	0	0	264	0	0	0	0	0	0	0	488	0	0	0	0	0	0	0	0	0	0	0	0	0	0	0	0	0	0	0
8c0c0435df741a99b2157bead60e3c47	0.817555	Eukaryota	Streptophyta	Magnoliopsida	Unassigned	Unassigned	Unassigned	Unassigned	0	0	0	0	0	0	0	0	0	0	0	0	0	0	0	0	0	0	0	376	0	0	0	0	0	0	0	0	0	0	0	0	0	0	0	0	0
8c77fbc05219ba900e01905231d4f9e8	0.999999	Eukaryota	Streptophyta	Magnoliopsida	Poales	Poaceae	Unassigned	Unassigned	0	0	0	0	0	0	0	0	49	0	0	0	0	0	0	0	0	0	0	0	0	0	0	0	0	0	0	0	0	0	0	0	0	0	0	0	0
8d03b28f550b4a24c42ac3000238d9ae	0.999999	Eukaryota	Streptophyta	Magnoliopsida	Poales	Poaceae	Unassigned	Unassigned	0	0	0	0	0	0	0	0	440	0	0	0	0	0	0	0	0	0	0	0	0	0	0	0	0	0	0	0	0	0	0	0	0	0	0	0	0
8d45bb2702147ebf4dea45222b51ba5c	0.877169	Eukaryota	Streptophyta	Magnoliopsida	Aquifoliales	Aquifoliaceae	Ilex	Unassigned	0	0	0	0	0	0	0	0	0	0	0	0	0	0	0	0	0	0	0	0	0	0	0	0	0	0	0	0	0	106	0	0	0	0	0	0	0
8db0c398f92668356159dc3d6236207b	0.812801	Eukaryota	Streptophyta	Magnoliopsida	Unassigned	Unassigned	Unassigned	Unassigned	0	0	0	0	0	0	0	0	0	0	0	0	0	0	0	0	0	0	0	0	0	0	0	0	0	0	0	0	4	0	0	0	0	0	0	0	0
8dd6fb73b67f76c47db8311fb9b9426c	0.984056	Eukaryota	Streptophyta	Magnoliopsida	Unassigned	Unassigned	Unassigned	Unassigned	0	0	0	0	0	7	0	0	0	0	0	0	0	0	0	0	0	0	0	0	0	0	0	0	0	0	0	0	0	0	0	0	0	0	0	0	0
8dfa7fb47d4d42386d950b818b07db5b	0.964985	Eukaryota	Streptophyta	Magnoliopsida	Unassigned	Unassigned	Unassigned	Unassigned	0	0	0	0	0	0	0	0	0	0	0	0	0	0	0	0	0	0	0	0	113	0	0	0	0	0	0	0	0	0	0	0	0	0	0	0	0
8e25d2032b3e55c9e7357de44f44b847	0.878946	Eukaryota	Streptophyta	Magnoliopsida	Unassigned	Unassigned	Unassigned	Unassigned	24	0	0	0	0	0	0	0	0	0	0	0	0	0	0	0	0	0	0	0	0	0	0	0	0	0	0	0	0	0	0	0	0	0	0	0	0
8e3918c487240ef35988e55b6f17952e	0.704895	Eukaryota	Streptophyta	Magnoliopsida	Unassigned	Unassigned	Unassigned	Unassigned	0	0	0	0	0	0	0	0	0	145	0	0	0	0	0	0	0	0	0	0	0	0	0	0	0	0	0	0	0	0	0	0	0	0	0	0	0
8e560170482b943636998d20f147c1a6	0.999973	Eukaryota	Streptophyta	Magnoliopsida	Poales	Poaceae	Unassigned	Unassigned	0	0	0	0	0	0	0	0	221	0	0	0	0	0	0	0	0	0	0	0	0	0	0	0	0	0	0	0	0	0	0	0	0	0	0	0	0
8e7b3ce37c3bbc8cfeab769cb257c437	0.987852	Eukaryota	Streptophyta	Magnoliopsida	Unassigned	Unassigned	Unassigned	Unassigned	0	0	0	0	0	0	0	0	0	0	0	0	0	0	0	0	0	0	0	0	0	0	0	0	0	0	0	0	0	0	0	0	0	0	0	0	0
8e85304c50429c07f35d41360c6250f2	0.844706	Eukaryota	Streptophyta	Magnoliopsida	Unassigned	Unassigned	Unassigned	Unassigned	0	0	0	0	0	9	0	0	0	0	0	0	0	0	0	0	0	0	0	0	0	0	0	0	0	0	0	0	0	0	0	0	0	0	0	0	0
8e8a57d44d20d2389ca29b17648b62ae	1	Eukaryota	Streptophyta	Unassigned	Unassigned	Unassigned	Unassigned	Unassigned	0	0	0	0	0	0	0	0	0	0	0	0	0	0	0	0	0	0	0	0	0	0	0	0	0	0	0	0	0	0	0	0	0	0	0	0	140
8ea6dedb23dc03ad91d82047dcd23db8	0.878113	Eukaryota	Streptophyta	Magnoliopsida	Unassigned	Unassigned	Unassigned	Unassigned	0	0	0	0	0	0	0	0	0	14	0	0	0	0	0	0	0	0	0	0	0	0	0	0	0	0	0	0	0	0	0	0	0	0	0	0	0
8f31fde985390ce962939c6243b48a21	1	Eukaryota	Streptophyta	Magnoliopsida	Poales	Poaceae	Unassigned	Unassigned	0	0	0	0	0	0	0	55	0	0	0	0	0	0	0	0	0	0	0	0	0	0	0	0	0	0	0	0	0	0	0	0	0	0	0	0	0
8f5b53db02593b7dac55b54ab2c20a6a	0.999998	Eukaryota	Streptophyta	Magnoliopsida	Poales	Poaceae	Unassigned	Unassigned	0	0	0	0	0	0	0	0	0	0	0	0	0	0	0	0	0	0	0	0	0	199	0	0	0	0	0	0	0	0	0	0	0	0	0	0	0
8f81e7982451291086130f229db40e84	0.999882	Eukaryota	Streptophyta	Magnoliopsida	Lamiales	Lamiaceae	Salvia	Unassigned	0	0	0	0	0	0	0	0	0	0	0	94	0	0	0	0	0	0	0	0	0	0	0	0	0	0	0	0	0	0	0	0	0	0	0	0	0
8fb47c0e10762b4da8c7a546f4b3b5f9	0.868428	Eukaryota	Streptophyta	Magnoliopsida	Unassigned	Unassigned	Unassigned	Unassigned	0	0	0	0	0	0	0	0	0	0	0	0	0	0	0	0	0	0	0	0	0	0	0	0	0	0	0	0	0	0	0	0	0	0	0	0	0
8fb5dc4767a99fbfe1fc214a84f2fead	0.984856	Eukaryota	Streptophyta	Magnoliopsida	Unassigned	Unassigned	Unassigned	Unassigned	0	0	0	0	0	0	0	0	0	0	0	0	0	0	0	0	0	0	0	0	0	0	0	0	0	0	0	0	0	0	0	0	0	0	0	11	0
8fde374b0f9acfeba41d1e65c5cd0957	0.88769	Eukaryota	Streptophyta	Magnoliopsida	Unassigned	Unassigned	Unassigned	Unassigned	0	0	0	0	0	0	0	0	0	0	0	32	0	0	0	0	0	0	0	0	0	0	0	0	0	0	0	0	0	0	0	0	0	0	0	0	0
90033a3f30bac1580f023a0dfbcf8660	0.998315	Eukaryota	Streptophyta	Magnoliopsida	Lamiales	Lamiaceae	Salvia	Unassigned	0	0	0	0	0	0	0	0	0	0	0	17	0	0	0	0	0	0	0	0	0	0	0	0	0	0	0	0	0	0	0	0	0	0	0	0	0
901a8b414d73cd2e32b3f312c41ff391	0.889987	Eukaryota	Streptophyta	Magnoliopsida	Unassigned	Unassigned	Unassigned	Unassigned	0	0	0	0	0	0	0	0	0	0	2	1	0	0	0	0	0	0	0	0	0	0	0	0	0	0	0	0	0	0	0	0	0	0	0	0	0
90768281de78b6503cc527b6648d7015	0.864205	Eukaryota	Streptophyta	Magnoliopsida	Unassigned	Unassigned	Unassigned	Unassigned	0	0	0	0	0	0	16	0	0	0	0	0	0	0	0	0	0	0	0	0	0	0	0	0	0	0	0	0	0	0	0	0	0	0	0	0	0
90a2c196a245c2b05ea63e33ea26b681	0.803351	Eukaryota	Streptophyta	Magnoliopsida	Lamiales	Plantaginaceae	Unassigned	Unassigned	0	0	0	0	0	0	0	0	0	0	43	0	0	0	0	0	0	0	0	0	0	0	0	0	0	0	0	0	0	0	0	0	0	0	0	0	0
90b9862dbe655d1cb768468171d1b7e5	0.809129	Eukaryota	Streptophyta	Magnoliopsida	Unassigned	Unassigned	Unassigned	Unassigned	0	0	0	0	0	1	0	0	0	0	0	0	0	0	0	0	0	0	0	0	0	0	0	0	0	0	0	0	0	0	0	0	0	0	0	0	0
91099945a7b00079b280c79233ca22ee	0.854854	Eukaryota	Streptophyta	Magnoliopsida	Unassigned	Unassigned	Unassigned	Unassigned	15	0	0	0	0	0	0	0	0	0	0	0	0	0	0	0	0	0	0	0	0	0	0	0	0	0	0	0	0	0	0	0	0	0	0	0	0
9111a0220fdc47c5fdb62cb1d70037c1	0.869211	Eukaryota	Streptophyta	Magnoliopsida	Unassigned	Unassigned	Unassigned	Unassigned	0	0	0	0	0	0	0	0	0	0	0	0	0	0	0	0	0	0	0	0	0	0	0	0	0	0	0	0	0	0	0	0	0	0	0	0	0
913ba009e2614361e0c69868ce3a2995	0.999433	Eukaryota	Streptophyta	Magnoliopsida	Poales	Poaceae	Unassigned	Unassigned	0	0	0	0	0	0	0	0	0	0	0	0	0	0	0	0	0	0	0	0	0	0	69	0	0	0	0	0	0	0	0	0	0	0	0	0	0
916d1b4535d052cc3fad217d7f40fc4c	0.815227	Eukaryota	Streptophyta	Magnoliopsida	Unassigned	Unassigned	Unassigned	Unassigned	0	0	0	0	0	0	0	0	0	0	0	0	0	0	0	0	0	0	0	0	0	0	0	0	0	0	0	0	0	0	0	0	7	0	0	0	0
918434d6774a70cf0ec512ffebf8ddcd	0.839309	Eukaryota	Streptophyta	Magnoliopsida	Unassigned	Unassigned	Unassigned	Unassigned	0	0	0	0	0	0	0	0	0	0	0	0	0	0	0	0	0	0	0	0	0	0	0	0	0	0	0	0	0	0	0	0	0	0	0	0	0
91a138dd25ad19cdcb0b348a32327dd6	0.99981	Eukaryota	Streptophyta	Magnoliopsida	Unassigned	Unassigned	Unassigned	Unassigned	0	0	0	0	0	0	0	0	0	0	0	0	0	0	0	0	0	0	0	0	0	0	0	8	0	0	0	0	0	0	0	0	0	0	0	0	0
91f2076c4129614a37e943032f6988e1	0.858822	Eukaryota	Streptophyta	Magnoliopsida	Unassigned	Unassigned	Unassigned	Unassigned	0	0	0	0	0	0	0	0	0	0	0	0	0	0	0	0	0	0	0	19	0	0	0	0	0	0	0	0	0	0	0	0	0	0	0	0	0
92415044d223af4ea72ff77baae96832	0.973929	Eukaryota	Streptophyta	Magnoliopsida	Unassigned	Unassigned	Unassigned	Unassigned	0	0	0	0	0	0	0	0	0	0	0	0	0	0	6019	0	0	0	0	0	0	0	0	0	0	0	0	0	0	0	0	0	0	0	0	0	0
924ede3a47746dfaef814004ea01a116	0.964601	Eukaryota	Streptophyta	Magnoliopsida	Unassigned	Unassigned	Unassigned	Unassigned	0	0	0	0	0	0	0	0	0	0	0	0	0	0	0	0	0	0	0	0	0	0	0	0	0	0	0	19	0	0	0	0	0	0	0	0	0
926f7cbb642df240bc7e807a04707fd1	0.85844	Eukaryota	Streptophyta	Magnoliopsida	Unassigned	Unassigned	Unassigned	Unassigned	0	0	0	0	0	0	0	0	0	0	0	0	0	0	0	0	0	0	0	0	0	216	0	0	0	0	0	0	0	0	0	0	0	0	0	0	0
92c53e4c682f4f1f0588b0fb88162277	0.909234	Eukaryota	Streptophyta	Magnoliopsida	Unassigned	Unassigned	Unassigned	Unassigned	0	0	0	0	0	0	0	0	0	0	0	0	0	0	0	0	0	0	0	0	0	0	0	0	0	0	0	0	39	0	0	0	0	0	0	0	0
92cc54a706a96d1707e1e516e667c6a5	1	Eukaryota	Streptophyta	Magnoliopsida	Unassigned	Unassigned	Unassigned	Unassigned	0	0	0	0	0	0	0	0	0	0	0	0	0	0	0	0	0	0	0	0	0	0	0	0	0	0	0	0	24	0	0	0	0	0	0	0	0
92f721d30463b61796e3bc478fe53b7c	0.873168	Eukaryota	Streptophyta	Magnoliopsida	Unassigned	Unassigned	Unassigned	Unassigned	0	0	0	0	0	0	0	0	0	0	0	0	0	0	0	0	0	0	0	0	0	0	0	0	0	0	0	0	0	184	0	0	0	0	0	0	0
936d9b3eb0cc8193f8a32247b6c9643a	0.99986	Eukaryota	Streptophyta	Magnoliopsida	Lamiales	Lamiaceae	Salvia	Unassigned	0	0	0	0	0	0	0	0	0	13	0	0	0	0	0	0	0	0	0	0	0	0	0	0	0	0	0	0	0	0	0	0	0	0	0	0	0
93ab60e4817e8ebdb23ccece0e445f62	0.840528	Eukaryota	Streptophyta	Magnoliopsida	Unassigned	Unassigned	Unassigned	Unassigned	0	0	0	0	0	0	0	0	0	0	0	0	0	0	0	0	0	0	0	0	0	0	0	0	0	0	0	0	0	0	0	0	0	0	0	0	0
93be31ff958247156a5a0aa35f40fc5c	0.785028	Eukaryota	Streptophyta	Magnoliopsida	Fabales	Fabaceae	Glycine	Glycine max	0	0	0	0	0	0	0	0	0	0	0	0	0	0	0	0	0	0	0	0	0	0	0	0	0	0	0	0	0	12	0	0	0	0	0	0	0
93e8a176a8d6f6f213aade1d4a62cad2	0.99964	Eukaryota	Streptophyta	Magnoliopsida	Lamiales	Lamiaceae	Salvia	Unassigned	0	0	0	0	0	0	0	0	0	0	0	62	0	0	0	0	0	0	0	0	0	0	0	0	0	0	0	0	0	0	0	0	0	0	0	0	0
940d6fa73eb34fe94697bca553e684cc	0.974054	Eukaryota	Streptophyta	Magnoliopsida	Unassigned	Unassigned	Unassigned	Unassigned	0	0	0	0	0	0	0	0	0	0	0	0	0	0	0	0	0	0	0	0	0	0	0	0	0	0	0	0	0	0	0	0	0	0	0	0	2
941258a87ccd157538a159662330a5af	0.860134	Eukaryota	Streptophyta	Magnoliopsida	Unassigned	Unassigned	Unassigned	Unassigned	0	0	0	0	0	0	1	0	0	0	0	0	0	0	0	0	0	0	0	0	0	0	0	14	0	0	0	0	0	0	0	0	0	0	0	0	0
941312eee949f1626bcb7f06e91b594c	0.875828	Eukaryota	Streptophyta	Magnoliopsida	Unassigned	Unassigned	Unassigned	Unassigned	0	0	0	0	0	0	0	0	0	0	0	3	0	0	0	0	0	0	0	0	0	0	0	0	0	0	0	0	0	0	0	0	0	0	0	0	0
9416480784e176647de45833dfc34aef	0.999999	Eukaryota	Streptophyta	Magnoliopsida	Poales	Poaceae	Unassigned	Unassigned	0	0	363	0	0	0	0	0	0	0	0	0	0	0	0	0	0	0	0	0	0	0	0	0	0	0	0	0	0	0	0	0	0	0	0	0	0
94233cb8ba6a501f4c4470fe45776a28	0.980179	Eukaryota	Streptophyta	Magnoliopsida	Caryophyllales	Chenopodiaceae	Unassigned	Unassigned	0	0	0	0	0	0	0	0	0	0	0	0	0	0	0	0	0	0	0	0	0	0	0	0	0	0	0	1005	0	0	0	0	0	0	0	0	0
944cd88437b7976c05388549e283e1b1	0.848863	Eukaryota	Streptophyta	Magnoliopsida	Unassigned	Unassigned	Unassigned	Unassigned	0	0	0	0	0	0	0	0	0	0	0	0	0	0	0	0	0	0	0	0	0	0	0	0	0	0	0	0	21	0	0	0	0	0	0	0	0
944e0d8ffb0791b3c3169c47f2657bd4	0.875516	Eukaryota	Streptophyta	Magnoliopsida	Unassigned	Unassigned	Unassigned	Unassigned	0	0	0	0	0	0	63	0	0	0	0	0	0	0	0	0	0	0	0	0	0	0	0	0	0	0	0	0	0	0	0	0	0	0	0	0	0
94be493e8a070eae3e40dd7cf0ea1c3e	0.870874	Eukaryota	Streptophyta	Magnoliopsida	Unassigned	Unassigned	Unassigned	Unassigned	0	0	0	0	0	0	0	0	0	0	0	0	0	0	0	0	0	0	0	0	0	0	45	0	0	0	0	0	0	0	0	0	0	0	0	0	0
94be8c0401b6cbf3b062ff68a9ecf8bf	1	Eukaryota	Streptophyta	Unassigned	Unassigned	Unassigned	Unassigned	Unassigned	0	0	0	0	0	0	0	0	0	0	0	0	0	0	0	0	0	0	0	0	0	0	0	0	0	0	0	0	0	0	0	0	0	0	28	0	0
94c10ab02e1a5c19db8e89027509df86	1	Eukaryota	Streptophyta	Unassigned	Unassigned	Unassigned	Unassigned	Unassigned	0	0	0	0	0	0	0	0	0	0	0	0	0	0	0	0	0	0	0	0	0	0	0	0	0	0	0	0	0	0	0	4	0	0	0	0	0
94fd187813603cebd2f9f92388ad7b7a	0.820491	Eukaryota	Streptophyta	Magnoliopsida	Unassigned	Unassigned	Unassigned	Unassigned	0	0	0	0	0	0	4	0	0	0	0	0	0	0	0	0	0	0	0	0	0	0	0	0	0	0	0	0	0	0	0	0	0	0	0	0	0
950dd129e70491b086b4273f424294fe	0.789898	Eukaryota	Streptophyta	Magnoliopsida	Unassigned	Unassigned	Unassigned	Unassigned	0	0	0	0	0	0	0	0	0	0	0	0	0	0	0	0	0	0	0	0	0	0	0	0	0	0	0	0	0	0	0	0	0	0	0	0	255
950f03bdf8f31393a4989637455d0a08	0.999988	Eukaryota	Streptophyta	Magnoliopsida	Poales	Poaceae	Unassigned	Unassigned	0	0	0	0	0	0	15	0	0	0	0	0	0	0	0	0	0	0	0	0	0	0	0	0	0	0	0	0	0	0	0	0	0	0	0	0	0
95276f501d1a1a0c3310f50225a91fe4	0.967064	Eukaryota	Streptophyta	Magnoliopsida	Fagales	Fagaceae	Quercus	Unassigned	0	0	0	0	0	0	0	0	0	0	0	0	0	0	0	0	0	0	0	0	0	0	0	0	0	0	0	0	0	0	13	9	110	0	0	0	0
954cc8a6d6af2ce917986009de87acb3	0.999998	Eukaryota	Streptophyta	Magnoliopsida	Poales	Poaceae	Unassigned	Unassigned	0	0	207	0	0	0	0	0	0	0	0	0	0	0	0	0	97	0	0	0	0	228	23	0	0	0	0	0	0	0	0	0	0	0	0	0	0
955e4246e39922892fd9c2c0e7410318	0.955166	Eukaryota	Streptophyta	Magnoliopsida	Unassigned	Unassigned	Unassigned	Unassigned	0	0	0	0	0	0	0	0	0	0	0	0	0	0	0	0	0	0	0	0	0	0	0	0	0	0	0	0	0	0	0	0	0	0	0	0	91
9573f9742f8ae1ce1aa698b9ee3925b8	0.98575	Eukaryota	Streptophyta	Magnoliopsida	Unassigned	Unassigned	Unassigned	Unassigned	0	0	0	0	0	0	0	0	0	0	0	0	0	0	0	0	0	0	0	0	0	0	0	0	0	0	0	0	0	0	0	0	0	0	0	0	0
958104f24d64a71fd74c632b20d2af41	0.714921	Eukaryota	Streptophyta	Magnoliopsida	Zingiberales	Musaceae	Musa	Unassigned	0	0	0	0	1	0	0	0	0	0	0	0	0	0	0	0	0	0	0	0	0	0	0	0	0	0	0	0	0	0	0	0	0	0	0	0	0
95a3996b2ce763527d236052b9fbd34e	1	Eukaryota	Streptophyta	Magnoliopsida	Poales	Poaceae	Unassigned	Unassigned	0	0	0	0	0	0	0	0	0	0	0	0	32	0	0	0	0	0	0	0	0	0	0	0	0	0	0	0	0	0	0	0	0	0	0	0	0
95b52d16dbde3b9d54f31795bf579057	0.999996	Eukaryota	Streptophyta	Magnoliopsida	Poales	Poaceae	Unassigned	Unassigned	0	0	0	0	0	0	0	0	0	0	0	0	0	0	0	0	0	0	30	0	0	0	0	0	0	0	0	0	0	0	0	0	0	0	0	0	0
95d32fb978683d244b62087eb0218a77	0.878236	Eukaryota	Streptophyta	Magnoliopsida	Unassigned	Unassigned	Unassigned	Unassigned	0	0	0	0	0	0	0	0	0	0	0	0	0	0	0	0	0	0	0	0	0	0	0	0	0	0	0	0	0	0	0	0	27	0	0	0	0
9672fdebf14d482dc3fc9e3b98df1dec	0.772601	Eukaryota	Streptophyta	Magnoliopsida	Unassigned	Unassigned	Unassigned	Unassigned	0	0	0	0	0	0	0	0	0	0	0	0	0	0	0	0	0	0	0	0	0	0	0	0	0	0	0	0	0	62	0	0	0	0	0	0	0
96ba4085973383fccf9b6a4e5c2a6543	0.794908	Eukaryota	Streptophyta	Magnoliopsida	Unassigned	Unassigned	Unassigned	Unassigned	0	0	0	0	0	0	0	0	0	0	0	0	0	0	0	0	0	0	0	0	0	0	0	0	0	0	0	0	0	0	0	0	5	0	0	0	0
96d14715b37b22fe4bea3244060ae80d	0.888357	Eukaryota	Streptophyta	Magnoliopsida	Unassigned	Unassigned	Unassigned	Unassigned	0	0	0	0	0	0	0	85	0	0	0	0	0	0	0	0	0	0	0	0	0	0	0	0	0	0	0	0	0	0	0	0	0	0	0	0	0
9765e20b44f42fe990ac5c2d943d67a3	0.969604	Eukaryota	Streptophyta	Magnoliopsida	Unassigned	Unassigned	Unassigned	Unassigned	0	0	0	0	0	0	17	0	0	0	0	0	0	0	0	0	0	0	0	0	0	0	0	0	0	0	0	0	0	0	0	0	0	0	0	0	0
97788f9333f59c1e8b9dfcea8cb92ad1	0.856655	Eukaryota	Streptophyta	Magnoliopsida	Unassigned	Unassigned	Unassigned	Unassigned	0	0	0	0	0	0	0	0	0	0	0	0	0	0	0	0	0	0	0	0	0	0	0	0	0	0	0	0	0	29	0	0	0	0	0	0	0
97af71bc27effeb008ace51122e64141	0.999999	Eukaryota	Streptophyta	Magnoliopsida	Poales	Poaceae	Unassigned	Unassigned	0	0	0	0	0	0	0	115	0	0	0	0	0	0	0	0	0	23	0	0	0	0	0	0	0	0	0	0	0	0	0	0	0	0	0	0	0
97c06b20825a374147914cfdb2a8d207	0.994807	Eukaryota	Streptophyta	Magnoliopsida	Unassigned	Unassigned	Unassigned	Unassigned	0	0	0	0	0	4	0	0	0	0	0	0	0	0	0	0	0	0	0	0	0	0	0	0	0	0	0	0	0	0	0	0	0	0	0	0	0
9824a05f28d5d8374d1d83d3e3db86a6	1	Eukaryota	Streptophyta	Magnoliopsida	Poales	Poaceae	Unassigned	Unassigned	0	0	0	0	0	0	2	0	0	0	0	0	0	0	0	0	0	0	0	0	0	0	0	0	0	0	0	0	0	0	0	0	0	0	0	0	0
98463913e2acbfe318b6d37666865a5a	0.75404	Eukaryota	Streptophyta	Magnoliopsida	Rosales	Moraceae	Helicostylis	Helicostylis tomentosa	0	0	0	0	0	0	0	0	0	0	0	0	0	0	0	0	0	0	0	0	0	0	0	0	0	0	0	0	42	129	0	0	0	0	0	0	0
98b3ecf8876c45f245ab57fe2a66b4a1	0.800834	Eukaryota	Streptophyta	Magnoliopsida	Unassigned	Unassigned	Unassigned	Unassigned	0	0	0	0	1	0	0	0	0	0	0	0	0	0	0	0	0	0	0	0	0	0	0	0	0	0	0	0	0	0	0	0	0	0	0	0	0
99504b8c51780930973657b1c1844c53	0.999997	Eukaryota	Streptophyta	Magnoliopsida	Poales	Poaceae	Unassigned	Unassigned	0	0	0	0	0	0	0	0	0	0	0	0	0	0	0	0	0	0	0	0	0	0	0	0	0	0	0	0	0	0	0	0	0	0	0	0	0
9955136b1445017e9e00f207354cbd64	0.821145	Eukaryota	Streptophyta	Magnoliopsida	Unassigned	Unassigned	Unassigned	Unassigned	0	0	0	0	0	0	0	0	0	0	0	0	0	0	0	0	0	0	0	0	0	0	0	0	0	0	0	0	377	0	0	0	0	0	0	0	0
9a0d5ae433f550282975f4ed51d7c78d	0.708095	Eukaryota	Streptophyta	Magnoliopsida	Unassigned	Unassigned	Unassigned	Unassigned	0	0	0	0	0	0	0	0	0	0	0	0	0	0	0	0	0	0	0	0	0	0	0	0	0	0	0	0	0	134	0	0	0	0	0	0	0
9a49b1e79854a8845ee6ff49648c11d5	0.999996	Eukaryota	Streptophyta	Magnoliopsida	Poales	Poaceae	Unassigned	Unassigned	0	0	0	0	0	0	0	0	0	0	0	0	48	0	0	0	0	0	0	0	0	0	0	0	0	0	0	0	0	0	0	0	0	0	0	0	0
9a54e2703ae2fb9ff7debde8b2ac3fef	1	Eukaryota	Streptophyta	Unassigned	Unassigned	Unassigned	Unassigned	Unassigned	0	0	0	0	0	0	0	0	0	0	0	0	0	0	0	0	0	0	0	0	0	0	0	0	0	0	0	0	0	0	1	0	2	0	0	0	0
9a85fe157fdc6e6f25df4cbea9418a8f	0.720179	Eukaryota	Streptophyta	Magnoliopsida	Unassigned	Unassigned	Unassigned	Unassigned	0	0	0	0	0	0	0	0	0	0	0	0	0	0	0	0	0	0	0	0	0	0	0	0	0	0	0	0	0	0	14	21	27	0	0	0	0
9af904cf62a027784b52158810de3694	1	Eukaryota	Streptophyta	Magnoliopsida	Poales	Juncaceae	Luzula	Unassigned	0	0	0	0	0	0	0	0	0	0	0	0	0	0	0	0	0	0	0	0	0	0	0	0	0	0	0	0	0	0	0	2	1	0	0	0	0
9afa6989be56fec4fa6b9969edb99d80	0.736246	Eukaryota	Streptophyta	Magnoliopsida	Myrtales	Lythraceae	Duabanga	Duabanga grandiflora	0	0	0	0	0	0	0	0	0	0	0	0	0	0	0	0	0	0	0	0	0	0	0	0	0	0	0	0	19	0	0	0	0	0	0	0	0
9afe9b5c1a5dfc656a2fb5bd3e6d3c1f	0.863254	Eukaryota	Streptophyta	Magnoliopsida	Unassigned	Unassigned	Unassigned	Unassigned	0	0	0	0	0	0	42	0	0	0	0	0	0	0	0	0	0	0	0	0	0	0	0	0	0	0	0	0	0	0	0	0	0	0	0	0	0
9b0a9107efe748b012e88c45518c91e6	0.985445	Eukaryota	Streptophyta	Magnoliopsida	Solanales	Solanaceae	Unassigned	Unassigned	0	0	0	0	0	0	0	19	0	0	0	0	0	0	0	0	0	0	0	0	0	0	0	0	0	0	0	0	0	0	0	0	0	0	0	0	0
9b216c638ca0cdd50e98c1953eb80545	0.81086	Eukaryota	Streptophyta	Magnoliopsida	Unassigned	Unassigned	Unassigned	Unassigned	0	135	0	0	0	0	0	0	0	0	0	0	0	0	0	0	0	0	0	0	0	0	0	0	0	0	0	0	0	0	0	0	0	0	0	0	0
9b28b7d6bf867811849d23a1a942530e	0.991806	Eukaryota	Streptophyta	Pinopsida	Cupressales	Cupressaceae	Thuja	Unassigned	0	0	0	0	0	0	0	0	0	0	0	0	0	0	0	0	0	0	0	0	0	0	0	0	0	0	0	0	0	0	17	0	0	0	0	0	0
9b3cdc0d25522bb1808532101a66bd07	0.999997	Eukaryota	Streptophyta	Magnoliopsida	Poales	Poaceae	Unassigned	Unassigned	0	0	0	0	0	0	0	94	0	0	0	0	0	0	0	0	0	0	0	0	0	0	0	0	0	0	0	0	0	0	0	0	0	0	0	0	0
9c505fdcd326bf6142faffadfb8776eb	0.897874	Eukaryota	Streptophyta	Magnoliopsida	Unassigned	Unassigned	Unassigned	Unassigned	0	0	0	0	0	0	0	0	0	0	0	0	0	0	0	0	0	0	0	0	0	0	0	0	0	0	0	0	76	237	0	0	0	0	0	0	0
9c9853e05430955bf4149aa4530b9cf9	0.970526	Eukaryota	Streptophyta	Magnoliopsida	Unassigned	Unassigned	Unassigned	Unassigned	0	0	0	0	0	0	0	0	0	0	0	0	0	0	0	0	0	0	0	8	0	0	0	0	0	0	0	0	0	0	0	0	0	0	0	0	0
9cba50f538add68e1f6a623c9da90385	0.886377	Eukaryota	Streptophyta	Magnoliopsida	Unassigned	Unassigned	Unassigned	Unassigned	0	0	0	0	0	0	0	0	0	0	0	0	31	0	0	0	0	0	0	0	0	0	0	0	0	0	0	0	0	0	0	0	0	0	0	0	0
9cdcd7962552c5d38f358c20555a60b0	0.868013	Eukaryota	Streptophyta	Magnoliopsida	Unassigned	Unassigned	Unassigned	Unassigned	0	0	0	0	0	0	36	0	0	0	0	0	0	0	0	0	0	0	0	0	0	0	0	0	0	0	0	0	0	0	0	0	0	0	0	0	0
9cfe2789bbaf6eb15c946886651758bb	0.780556	Eukaryota	Streptophyta	Magnoliopsida	Unassigned	Unassigned	Unassigned	Unassigned	0	0	0	0	0	0	0	0	0	0	0	0	0	0	0	0	0	0	0	0	0	0	0	0	0	0	0	0	0	0	0	0	0	0	0	0	19
9d22e25a0f95507a2429a13a612bf823	0.810275	Eukaryota	Streptophyta	Magnoliopsida	Unassigned	Unassigned	Unassigned	Unassigned	0	0	0	0	0	0	0	0	0	0	0	0	0	0	0	0	0	0	0	0	0	0	0	90	0	0	0	0	0	0	0	0	0	0	0	0	0
9d26e77eaba20b200f96afb2d8d60c32	0.885139	Eukaryota	Streptophyta	Magnoliopsida	Unassigned	Unassigned	Unassigned	Unassigned	0	0	0	0	0	0	0	0	0	0	0	0	0	0	0	0	0	0	18	0	0	0	0	0	0	0	0	0	0	0	0	0	0	0	0	0	0
9dbde70fb4c04235cd7f9d79c3c8f2a5	0.980122	Eukaryota	Streptophyta	Magnoliopsida	Unassigned	Unassigned	Unassigned	Unassigned	0	0	0	0	0	0	0	0	0	0	0	0	0	0	0	0	0	0	0	0	0	0	0	0	0	0	0	0	0	0	0	0	0	0	0	85	0
9e1b1bfa3b30d5aef4f9be56d3b3a17c	0.999999	Eukaryota	Streptophyta	Magnoliopsida	Poales	Poaceae	Unassigned	Unassigned	0	0	0	0	0	0	41	0	0	0	0	0	0	0	0	0	0	0	0	0	0	0	0	0	0	0	0	0	0	0	0	0	0	0	0	0	0
9e6c11c38e0e1ed2ac75e5003417b377	0.973684	Eukaryota	Streptophyta	Magnoliopsida	Unassigned	Unassigned	Unassigned	Unassigned	0	0	0	0	1595	0	0	0	0	0	0	0	0	0	0	0	0	0	0	0	0	0	0	0	0	0	0	0	0	0	0	0	0	0	0	0	0
9e73c4e519573c1a37c8a3c53d775edc	1	Eukaryota	Streptophyta	Magnoliopsida	Unassigned	Unassigned	Unassigned	Unassigned	0	0	0	0	0	0	0	0	0	0	0	0	0	0	0	0	0	0	0	0	0	0	0	0	0	0	0	0	14	0	0	0	0	0	0	0	0
9e78de9cce251dedd47c3a01e2b468fa	0.979707	Eukaryota	Streptophyta	Magnoliopsida	Unassigned	Unassigned	Unassigned	Unassigned	0	0	0	0	0	0	0	12	0	0	0	0	0	0	0	0	0	0	0	0	0	0	0	0	0	0	0	0	0	0	0	0	0	0	0	0	0
9eb07b08230df210358ebe71df27bec1	0.987326	Eukaryota	Streptophyta	Magnoliopsida	Unassigned	Unassigned	Unassigned	Unassigned	0	0	0	0	0	0	0	0	0	0	0	0	0	0	0	0	0	0	0	0	0	0	0	175	0	0	0	0	0	0	0	0	0	0	0	0	0
9eb161bb5ce27f3dc7a5d96ab3f9f869	0.768832	Eukaryota	Streptophyta	Magnoliopsida	Unassigned	Unassigned	Unassigned	Unassigned	0	0	0	0	0	0	0	0	0	51	0	0	0	0	0	0	0	0	0	0	0	0	0	0	0	0	0	0	0	0	0	0	0	0	0	0	0
9ec377890507c5d74f998080ffbdc462	0.999999	Eukaryota	Streptophyta	Magnoliopsida	Poales	Poaceae	Unassigned	Unassigned	0	0	0	0	0	0	0	0	0	0	0	0	0	0	0	0	168	0	0	0	0	0	0	0	0	0	0	0	0	0	0	0	0	0	0	0	0
9f2ad4f1301839aabcec54b69caeffa0	0.999999	Eukaryota	Streptophyta	Magnoliopsida	Poales	Poaceae	Unassigned	Unassigned	0	0	0	0	0	0	0	23	0	0	0	0	0	0	0	0	0	0	0	0	0	0	0	0	0	0	0	0	0	0	0	0	0	0	0	0	0
9f371ede7a80a134286d9277e4aed45e	0.860029	Eukaryota	Streptophyta	Magnoliopsida	Unassigned	Unassigned	Unassigned	Unassigned	0	0	0	0	0	0	0	0	0	0	0	0	0	0	0	0	0	0	0	0	0	0	0	0	0	0	0	0	7	0	0	0	0	0	0	0	0
9f60e4a50a8a114b34a794ca9a19e01a	0.882278	Eukaryota	Streptophyta	Magnoliopsida	Unassigned	Unassigned	Unassigned	Unassigned	0	278	0	0	0	0	0	0	0	0	0	0	0	0	0	0	0	0	0	0	0	0	0	0	0	0	0	0	0	0	0	0	0	0	0	0	0
9f7529d136305ad15956ec242897cd59	0.877465	Eukaryota	Streptophyta	Magnoliopsida	Unassigned	Unassigned	Unassigned	Unassigned	0	0	83	0	0	0	0	0	0	0	0	0	0	0	0	0	0	0	0	0	0	0	0	0	0	0	0	0	0	0	0	0	0	0	0	0	0
9fc487e5235320f1f43b86656c1e9cae	0.97327	Eukaryota	Streptophyta	Magnoliopsida	Unassigned	Unassigned	Unassigned	Unassigned	0	0	0	0	0	0	0	0	0	0	0	0	0	0	0	0	0	0	0	0	0	0	0	0	0	0	0	0	0	0	0	0	0	0	0	0	0
9fcdfcf0d07236191cfb7f230a667591	0.999963	Eukaryota	Streptophyta	Magnoliopsida	Poales	Poaceae	Unassigned	Unassigned	0	0	0	0	0	0	0	0	0	0	0	0	0	0	0	0	0	0	0	80	0	0	0	0	0	0	0	0	0	0	0	0	0	0	0	0	0
9fd993667f85a4dfd5cc51a38cc60e5d	1	Eukaryota	Streptophyta	Magnoliopsida	Poales	Poaceae	Unassigned	Unassigned	0	0	41	0	0	0	0	0	0	0	0	0	0	0	0	0	0	0	0	0	0	0	0	0	0	0	0	0	0	0	0	0	0	0	0	0	0
a0204a2dd10252448c6a9fca1e016664	0.823983	Eukaryota	Streptophyta	Magnoliopsida	Unassigned	Unassigned	Unassigned	Unassigned	0	0	0	0	0	0	0	0	0	0	0	0	0	0	0	0	0	0	0	0	0	0	0	0	0	0	0	0	0	535	0	0	0	0	0	0	0
a0667e3428dacd4d02f7bf95b8e4a14d	1	Eukaryota	Streptophyta	Unassigned	Unassigned	Unassigned	Unassigned	Unassigned	0	6	0	0	0	0	0	0	0	0	0	0	0	0	0	0	0	0	0	0	0	0	0	0	0	0	0	0	0	0	0	0	0	0	0	0	0
a0706b967d09752e20b659c63a5bb406	0.999999	Eukaryota	Streptophyta	Magnoliopsida	Poales	Poaceae	Unassigned	Unassigned	0	0	0	0	0	0	104	0	0	0	0	0	0	0	0	0	0	0	0	0	0	0	0	0	0	0	0	0	0	0	0	0	0	0	0	0	0
a11347b6864b6fdb863c0e6d4307a094	0.86369	Eukaryota	Streptophyta	Magnoliopsida	Unassigned	Unassigned	Unassigned	Unassigned	0	0	0	0	0	0	0	0	0	0	0	0	0	0	0	0	0	0	0	0	0	0	0	0	0	0	0	0	0	0	0	0	0	0	0	0	0
a13cf0fb43cf3e1651db6ca785614fd4	0.999997	Eukaryota	Streptophyta	Magnoliopsida	Poales	Poaceae	Unassigned	Unassigned	0	0	0	0	0	0	0	0	0	0	0	0	0	0	0	0	0	0	41	0	0	0	0	0	0	0	0	0	0	0	0	0	0	0	0	0	0
a152280660cd95b845492b899ecb6353	0.878309	Eukaryota	Streptophyta	Magnoliopsida	Unassigned	Unassigned	Unassigned	Unassigned	0	0	0	0	0	0	0	0	0	0	0	0	0	0	0	0	0	216	149	0	0	0	0	0	0	0	0	0	0	0	0	0	0	0	0	0	0
a16b3141df65a34d92f4283cb8350339	0.852644	Eukaryota	Streptophyta	Magnoliopsida	Unassigned	Unassigned	Unassigned	Unassigned	0	0	0	0	0	0	0	0	0	0	0	0	0	0	0	0	0	0	0	0	0	0	0	0	0	0	0	6	0	0	0	0	0	0	0	0	0
a21bae1b2b66dbf4e94bbb0855c2572c	0.865314	Eukaryota	Streptophyta	Magnoliopsida	Unassigned	Unassigned	Unassigned	Unassigned	0	0	0	0	0	0	0	0	0	12	0	0	0	0	0	0	0	0	0	0	0	0	0	0	0	0	0	0	0	0	0	0	0	0	0	0	0
a28e6877b748aae0cbe9af4df3522130	0.890365	Eukaryota	Streptophyta	Magnoliopsida	Unassigned	Unassigned	Unassigned	Unassigned	0	0	0	0	0	0	253	0	0	0	0	0	0	0	0	0	0	0	0	0	0	0	0	0	0	0	0	0	0	0	0	0	0	0	0	0	0
a29a5862c5284b4a6a9aa543f0d1a15d	1	Eukaryota	Streptophyta	Magnoliopsida	Poales	Poaceae	Unassigned	Unassigned	0	22	0	0	0	0	0	0	0	0	0	0	0	0	0	0	0	0	0	0	0	0	0	0	0	0	0	0	0	0	0	0	0	0	0	0	0
a328b5464721dc1c14e1ee0d77da2d35	0.764756	Eukaryota	Streptophyta	Magnoliopsida	Unassigned	Unassigned	Unassigned	Unassigned	0	0	0	0	0	0	0	0	0	0	0	0	0	0	0	0	0	0	0	0	0	0	0	0	0	0	0	0	0	0	0	0	0	0	0	0	3
a3998a27ddb8506a63ccd27dc4c5e0bb	0.826885	Eukaryota	Streptophyta	Magnoliopsida	Unassigned	Unassigned	Unassigned	Unassigned	0	0	0	0	0	0	0	0	0	0	0	0	0	0	0	0	0	0	0	0	0	0	74	0	0	0	0	0	0	0	0	0	0	0	0	0	0
a3a5bd99911dc65f12e3141ccf5b0717	1	Eukaryota	Streptophyta	Unassigned	Unassigned	Unassigned	Unassigned	Unassigned	0	0	0	0	0	0	0	0	0	0	0	18	0	0	0	0	0	0	0	0	0	0	0	0	0	0	0	0	0	0	0	0	0	0	0	0	0
a3bba003fc08e2349c4ecb8312dc82f1	0.866664	Eukaryota	Streptophyta	Magnoliopsida	Unassigned	Unassigned	Unassigned	Unassigned	0	0	58	0	0	0	416	0	0	0	0	0	0	0	0	0	0	0	0	0	0	0	0	0	0	0	0	0	0	0	0	0	0	0	0	0	0
a42e1107b8e9879d319f7c350ff078a0	0.902564	Eukaryota	Streptophyta	Magnoliopsida	Solanales	Convolvulaceae	Unassigned	Unassigned	0	0	0	0	0	0	0	0	0	0	0	0	0	0	0	0	0	0	0	0	0	0	0	0	0	0	0	0	0	4	0	0	0	0	0	0	0
a44e044e26cf6ee539dd9600641982f3	0.778704	Eukaryota	Streptophyta	Magnoliopsida	Unassigned	Unassigned	Unassigned	Unassigned	0	0	0	0	0	0	0	0	0	0	0	0	0	0	0	0	0	0	12	0	0	0	0	0	0	0	0	0	0	0	0	0	0	0	0	0	0
a4968dae0b89efccedb990ab7be48b28	0.873826	Eukaryota	Streptophyta	Magnoliopsida	Unassigned	Unassigned	Unassigned	Unassigned	0	0	160	0	0	0	0	0	0	0	0	0	0	0	0	0	0	0	96	0	0	163	0	0	0	0	0	0	0	0	0	0	0	0	0	0	0
a49da9ba9e65030a9a9fdfcd6cf58555	0.999999	Eukaryota	Streptophyta	Magnoliopsida	Poales	Poaceae	Unassigned	Unassigned	0	0	0	0	0	0	0	0	0	0	0	0	0	0	0	0	0	0	0	0	0	0	0	0	0	0	0	0	0	0	17	5	24	0	0	0	0
a4bec75c583a222c36fd3616ac90b45f	0.880732	Eukaryota	Streptophyta	Magnoliopsida	Unassigned	Unassigned	Unassigned	Unassigned	0	88	0	0	0	0	0	0	0	0	0	0	0	0	0	0	0	0	0	0	0	0	0	0	0	0	0	0	0	0	0	0	0	0	0	0	0
a4e7948de690d9abaac2d9da84b36925	0.725697	Eukaryota	Streptophyta	Magnoliopsida	Unassigned	Unassigned	Unassigned	Unassigned	0	0	0	0	0	0	0	0	0	0	0	0	0	0	0	0	0	0	0	0	0	0	0	0	0	0	0	0	33	0	0	0	0	0	0	0	0
a4eafb0371992181ad27418305ad355a	0.981831	Eukaryota	Streptophyta	Magnoliopsida	Unassigned	Unassigned	Unassigned	Unassigned	0	31	0	0	0	0	0	0	0	0	0	0	0	0	0	0	0	0	0	0	0	0	0	0	0	0	0	0	0	0	0	0	0	0	0	0	0
a57790e48f6a209e0454d753a718873d	0.999744	Eukaryota	Streptophyta	Pinopsida	Pinales	Pinaceae	Picea	Unassigned	0	0	0	0	0	0	0	0	0	0	0	0	0	0	0	0	0	0	0	0	0	0	0	0	0	0	108	0	0	0	0	0	0	0	0	0	0
a5da616d180409c08e3a3900fd361435	0.972443	Eukaryota	Streptophyta	Magnoliopsida	Unassigned	Unassigned	Unassigned	Unassigned	0	0	0	0	0	0	0	0	0	0	0	0	0	5436	0	0	0	0	0	0	0	0	0	0	0	0	0	0	0	0	0	0	0	0	0	0	0
a6186e0f37a6a065a2c6226897352af0	0.99991	Eukaryota	Streptophyta	Magnoliopsida	Lamiales	Lamiaceae	Salvia	Unassigned	0	0	0	0	0	0	0	0	0	39	0	0	0	0	0	0	21	0	0	0	0	0	0	0	0	0	0	0	0	0	0	0	0	0	0	0	0
a61dd67ba72361ed67d9c0487c7e756c	0.783939	Eukaryota	Streptophyta	Magnoliopsida	Unassigned	Unassigned	Unassigned	Unassigned	0	0	0	0	0	0	0	0	0	0	0	0	0	0	0	0	0	0	0	0	0	0	0	0	0	0	0	0	20	0	0	0	0	0	0	0	0
a65f00ed3ac6fc4f4354e52276e3bff6	0.968807	Eukaryota	Streptophyta	Magnoliopsida	Unassigned	Unassigned	Unassigned	Unassigned	0	0	0	0	0	0	0	0	0	0	0	0	0	87	0	0	0	0	0	0	0	0	0	0	0	0	0	0	0	0	0	0	0	0	0	0	0
a6aadd2e4450d1fde71b6cdeaa39b9b9	0.973059	Eukaryota	Streptophyta	Magnoliopsida	Unassigned	Unassigned	Unassigned	Unassigned	0	0	0	0	0	0	0	0	0	0	0	0	0	0	0	0	0	0	0	0	0	0	0	0	0	0	0	0	0	0	0	0	0	0	0	0	2
a6b340c059caf2158edc35c921a19119	0.999999	Eukaryota	Streptophyta	Magnoliopsida	Poales	Poaceae	Unassigned	Unassigned	0	0	0	0	0	0	0	0	0	0	0	0	0	0	0	0	0	108	0	0	0	0	0	0	0	0	0	0	0	0	0	0	0	0	0	0	0
a6c3813523ec2ff5604782da0c5a09ec	0.827805	Eukaryota	Streptophyta	Magnoliopsida	Unassigned	Unassigned	Unassigned	Unassigned	0	0	0	0	0	0	0	0	0	0	0	0	0	0	0	0	0	0	0	0	0	0	0	0	0	0	0	0	0	0	0	0	0	0	0	0	17
a6f4dbaaa89a82016ed81cd50e67a547	0.871685	Eukaryota	Streptophyta	Magnoliopsida	Unassigned	Unassigned	Unassigned	Unassigned	0	0	0	0	0	0	0	12	0	0	0	0	0	0	0	0	0	0	0	0	0	0	0	0	0	0	0	0	0	0	0	0	0	0	0	0	0
a7754b0fb18ff58320949103c442a4ab	0.999991	Eukaryota	Streptophyta	Magnoliopsida	Poales	Poaceae	Unassigned	Unassigned	0	0	51	0	0	0	401	0	0	0	0	0	0	0	0	0	0	0	0	0	0	0	0	0	0	0	0	0	0	0	0	0	0	0	0	0	0
a7935219d66ae846ce67d86b15bea4f3	0.999998	Eukaryota	Streptophyta	Magnoliopsida	Poales	Poaceae	Unassigned	Unassigned	0	0	0	590	0	0	0	0	0	0	0	0	0	0	0	0	0	32	0	0	0	0	0	0	0	0	0	0	0	0	0	0	0	0	0	0	0
a7c78812cf07044f8b7122f456cdf647	0.971329	Eukaryota	Streptophyta	Magnoliopsida	Unassigned	Unassigned	Unassigned	Unassigned	0	0	0	0	0	0	0	0	0	0	0	136	0	0	0	0	0	0	0	0	0	0	0	0	0	0	0	0	0	0	0	0	0	0	0	0	0
a7dc5faa6934cf765868feebbef69e8e	0.982931	Eukaryota	Streptophyta	Magnoliopsida	Unassigned	Unassigned	Unassigned	Unassigned	0	0	0	0	0	0	0	0	0	0	0	0	0	0	0	0	0	0	0	29	0	0	0	0	0	0	0	0	0	0	0	0	0	0	0	0	0
a808a4112c12fd7dd71cb183de9aed53	0.838756	Eukaryota	Streptophyta	Magnoliopsida	Unassigned	Unassigned	Unassigned	Unassigned	0	0	0	0	0	0	6	0	0	0	0	0	0	0	0	0	0	0	0	0	0	0	0	0	0	0	0	0	0	0	0	0	0	0	0	0	0
a80d29769b1eaad7e531aa43521dfddd	0.881539	Eukaryota	Streptophyta	Magnoliopsida	Unassigned	Unassigned	Unassigned	Unassigned	0	0	0	0	0	0	0	0	0	0	0	0	52	0	0	0	0	0	0	0	0	0	0	0	0	0	0	0	0	0	0	0	0	0	0	0	0
a84b3e626a26d20abfd7cfd9efd259e6	0.864791	Eukaryota	Streptophyta	Magnoliopsida	Unassigned	Unassigned	Unassigned	Unassigned	0	0	0	0	0	0	11	0	0	0	0	0	0	0	0	0	0	0	0	0	0	0	0	0	0	0	0	0	0	0	0	0	0	0	0	0	0
a86137a2103efd738539dc3aa99eebdb	0.971142	Eukaryota	Streptophyta	Magnoliopsida	Unassigned	Unassigned	Unassigned	Unassigned	0	0	0	0	0	0	0	20	0	0	0	0	0	0	0	0	0	0	0	0	0	0	0	0	0	0	0	0	0	0	0	0	0	0	0	0	0
a8f2e0c8ac66afd7a454c03d27498774	0.96813	Eukaryota	Streptophyta	Magnoliopsida	Unassigned	Unassigned	Unassigned	Unassigned	0	0	0	0	0	0	0	0	0	0	0	0	0	0	0	0	0	0	0	0	0	0	0	0	0	0	0	0	17	0	0	0	0	0	0	0	0
a91eed973fd56478217386425610a5f7	0.787789	Eukaryota	Streptophyta	Magnoliopsida	Unassigned	Unassigned	Unassigned	Unassigned	0	0	0	0	0	0	0	0	0	0	0	0	2	0	0	0	0	0	0	0	0	0	0	0	0	0	0	0	0	0	0	0	0	0	0	0	0
a9475a250a808d529cf103714b3a75f4	0.794373	Eukaryota	Streptophyta	Magnoliopsida	Poales	Poaceae	Setaria	Unassigned	0	0	104	0	0	0	0	0	296	0	0	0	0	0	0	0	0	446	0	0	0	128	0	0	0	0	0	0	0	0	0	0	0	0	0	0	0
a94f3c767018e04abadd2030e80acf21	0.885505	Eukaryota	Streptophyta	Magnoliopsida	Unassigned	Unassigned	Unassigned	Unassigned	0	0	0	0	0	0	23	0	0	0	0	0	0	0	0	0	0	0	0	0	0	0	0	0	0	0	0	0	0	0	0	0	0	0	0	0	0
a9554d5602c9537afcaff673b38163ad	0.87491	Eukaryota	Streptophyta	Magnoliopsida	Unassigned	Unassigned	Unassigned	Unassigned	194	0	0	0	0	0	0	0	0	0	0	0	0	0	0	0	0	0	0	1117	0	0	0	0	0	0	0	0	0	0	0	0	0	0	0	0	0
a980d84c6275b022ddf643c0386ad02d	0.979954	Eukaryota	Streptophyta	Magnoliopsida	Unassigned	Unassigned	Unassigned	Unassigned	0	0	0	0	0	0	0	0	0	0	0	567	0	0	0	0	0	0	0	0	0	0	0	0	0	0	0	0	0	0	0	0	0	0	0	0	0
a9d55722d5a33f580c20e4adbf187e44	0.859435	Eukaryota	Streptophyta	Magnoliopsida	Unassigned	Unassigned	Unassigned	Unassigned	0	0	0	0	0	0	0	0	0	0	17	0	0	0	0	0	0	0	0	0	0	0	0	0	0	0	0	0	0	0	0	0	0	0	0	0	0
a9f472059deb5cdc9799413c27677173	0.778384	Eukaryota	Streptophyta	Magnoliopsida	Unassigned	Unassigned	Unassigned	Unassigned	0	0	0	0	0	0	0	0	0	0	0	0	0	0	0	0	0	0	0	0	0	0	0	0	0	0	0	0	0	0	0	0	0	10	0	0	0
aa0eccbaa53bf07b40e25caa0eb8b4de	0.999999	Eukaryota	Streptophyta	Magnoliopsida	Poales	Poaceae	Unassigned	Unassigned	0	0	0	0	0	0	0	0	0	0	0	0	0	0	0	0	0	0	114	0	0	0	0	0	0	0	0	0	0	0	0	0	0	0	0	0	0
aa3efd85ae9e27e90da74fac2217fb8f	1	Eukaryota	Streptophyta	Unassigned	Unassigned	Unassigned	Unassigned	Unassigned	0	0	0	0	0	0	0	0	0	0	0	0	0	0	0	0	0	0	0	0	0	0	0	0	0	0	0	0	0	0	0	0	0	0	0	0	41
aa6ea1effb864ec11131253def6cd3b1	0.875655	Eukaryota	Streptophyta	Magnoliopsida	Unassigned	Unassigned	Unassigned	Unassigned	80	0	0	0	0	0	0	0	0	0	0	0	0	0	0	0	0	0	0	0	0	0	0	0	0	0	0	0	0	0	0	0	0	0	0	0	0
aaabe128c3689ba2829c37ce5a794be4	0.858692	Eukaryota	Streptophyta	Magnoliopsida	Unassigned	Unassigned	Unassigned	Unassigned	55	0	0	0	0	0	0	0	0	0	0	0	0	0	0	0	0	0	0	0	0	0	0	0	0	0	0	0	0	0	0	0	0	0	0	0	0
aaad36ac5da6e0312b0449834f8bed98	0.822229	Eukaryota	Streptophyta	Magnoliopsida	Unassigned	Unassigned	Unassigned	Unassigned	0	0	0	0	0	0	50	0	0	0	0	0	0	0	0	0	0	0	0	0	0	0	0	0	0	0	0	0	0	0	0	0	0	0	0	0	0
ac21e2521f86e493cc9bec3df46406d2	0.715769	Eukaryota	Streptophyta	Magnoliopsida	Malpighiales	Euphorbiaceae	Unassigned	Unassigned	0	0	0	0	0	0	0	0	0	0	0	0	0	0	0	0	0	0	0	0	0	0	0	0	0	0	0	0	0	20	0	0	0	0	0	0	0
ac7840c929f6ad42f30c8eee5660ff56	0.800176	Eukaryota	Streptophyta	Magnoliopsida	Unassigned	Unassigned	Unassigned	Unassigned	0	0	0	0	0	0	0	0	0	0	0	0	0	0	0	0	0	0	0	0	0	0	0	0	0	0	0	0	0	37	0	0	0	0	0	0	0
ac94fa6a932274148c95a525d9cf5d7e	0.907713	Eukaryota	Streptophyta	Magnoliopsida	Poales	Poaceae	Oryza	Oryza sativa	0	0	0	0	0	0	0	0	0	15	0	0	0	0	0	0	0	0	0	0	0	0	0	0	0	0	0	0	0	0	0	0	0	0	0	0	0
aca564d9a5f59051e06e1fa4e8653e6f	0.984591	Eukaryota	Streptophyta	Magnoliopsida	Unassigned	Unassigned	Unassigned	Unassigned	0	0	0	0	0	0	0	0	0	0	0	0	0	0	0	0	0	0	0	106	0	0	0	0	0	0	0	0	0	0	0	0	0	0	0	0	0
acf53d28c70c1f67f5e4847ecfab0563	0.966207	Eukaryota	Streptophyta	Magnoliopsida	Unassigned	Unassigned	Unassigned	Unassigned	0	0	0	0	0	0	0	0	0	0	0	0	0	0	0	0	0	0	0	0	0	0	0	0	0	292	0	0	0	0	0	0	0	0	0	0	0
ad20ed318773ca90e3a0fdcf0ab2b8d6	0.866707	Eukaryota	Streptophyta	Magnoliopsida	Unassigned	Unassigned	Unassigned	Unassigned	0	0	0	0	0	0	0	0	0	0	0	54	0	0	0	0	0	0	0	0	0	0	0	0	0	0	0	0	0	0	0	0	0	0	0	0	0
ad34a7d3cdfaa49a41fc0c9399f0961d	0.972505	Eukaryota	Streptophyta	Magnoliopsida	Unassigned	Unassigned	Unassigned	Unassigned	0	0	0	0	0	0	0	0	0	0	0	0	0	0	0	0	0	0	0	0	0	0	0	0	0	0	0	0	0	0	0	0	0	0	0	0	5
ae23b7cd79051994d37a7fcd090a6298	0.998599	Eukaryota	Streptophyta	Magnoliopsida	Lamiales	Lamiaceae	Salvia	Unassigned	0	0	0	0	0	0	0	0	0	0	0	60	0	0	0	0	0	0	0	0	0	0	0	0	0	0	0	0	0	0	0	0	0	0	0	0	0
aee8abb9dddee8d6de615245bd0902aa	0.865776	Eukaryota	Streptophyta	Magnoliopsida	Unassigned	Unassigned	Unassigned	Unassigned	0	0	0	0	0	0	54	0	0	0	0	0	0	0	0	0	0	0	0	0	0	83	53	0	0	0	0	0	0	0	0	0	0	0	0	0	0
af3bc79c113fa89ec35a2960bee6083f	0.808543	Eukaryota	Streptophyta	Magnoliopsida	Unassigned	Unassigned	Unassigned	Unassigned	0	0	0	0	0	0	0	0	0	0	0	0	0	0	0	0	0	0	0	0	0	0	0	0	0	0	0	0	14	0	0	0	0	0	0	0	0
afa88dc935b767b629dc27aa1c6c3d8d	0.999991	Eukaryota	Streptophyta	Magnoliopsida	Poales	Poaceae	Unassigned	Unassigned	16	0	0	0	0	0	0	0	0	0	0	0	0	0	0	0	0	0	0	0	0	0	0	0	0	0	0	0	0	0	0	0	0	0	0	0	0
afc70acc119d551339cc7a7c175431fd	0.990685	Eukaryota	Streptophyta	Magnoliopsida	Caryophyllales	Polygonaceae	Rumex	Rumex acetosa	0	0	0	0	31	0	0	0	0	0	0	0	0	0	0	0	0	0	0	0	0	0	0	0	0	0	0	0	0	0	0	0	0	0	0	0	0
afcbc53319a5c80c9be3842403880457	0.800774	Eukaryota	Streptophyta	Magnoliopsida	Unassigned	Unassigned	Unassigned	Unassigned	0	0	0	0	0	0	0	0	0	0	55	0	0	0	0	0	0	0	0	0	0	0	0	0	0	0	0	0	0	0	0	0	0	0	0	0	0
afdf72a9ed8f7aac0a66129fcc67f858	0.985444	Eukaryota	Streptophyta	Magnoliopsida	Unassigned	Unassigned	Unassigned	Unassigned	0	0	0	0	0	0	0	0	0	65	0	0	0	0	0	0	0	0	0	0	0	0	0	0	0	0	0	0	0	0	0	0	0	0	0	0	0
b0303d1f44ee65ee2d8706487812fb2f	1	Eukaryota	Streptophyta	Unassigned	Unassigned	Unassigned	Unassigned	Unassigned	0	0	0	0	0	0	0	0	0	0	0	0	0	0	0	0	0	0	0	0	0	0	0	0	0	0	0	0	0	0	0	0	0	0	0	0	0
b0d23a6aa1f7818611b97c740fba489c	0.988647	Eukaryota	Streptophyta	Magnoliopsida	Unassigned	Unassigned	Unassigned	Unassigned	0	0	0	0	0	0	0	0	0	0	0	0	0	0	0	0	0	0	0	0	0	0	0	150	0	0	0	0	0	0	0	0	0	0	0	0	0
b10560a5747d2d79047a86257beffc79	0.976808	Eukaryota	Streptophyta	Magnoliopsida	Unassigned	Unassigned	Unassigned	Unassigned	0	0	0	0	0	0	0	0	0	0	0	0	0	0	0	0	0	0	0	0	0	0	0	0	0	0	0	0	0	0	0	0	0	0	0	0	132
b12c6a0bc4f4402255d689f604c262a7	0.982926	Eukaryota	Streptophyta	Magnoliopsida	Unassigned	Unassigned	Unassigned	Unassigned	0	0	0	0	0	0	0	0	0	0	0	0	0	0	0	0	0	0	0	0	0	0	0	645	0	0	0	0	0	0	0	0	0	0	0	0	0
b160212eb36000614175edcf05035d8c	0.999999	Eukaryota	Streptophyta	Magnoliopsida	Poales	Poaceae	Unassigned	Unassigned	0	0	0	0	0	0	0	0	0	0	0	0	0	0	0	0	0	0	0	0	0	0	0	0	0	0	0	0	0	0	0	0	0	0	0	0	0
b173772b957e343c2801e375b54f3bde	0.764796	Eukaryota	Streptophyta	Magnoliopsida	Unassigned	Unassigned	Unassigned	Unassigned	0	0	0	0	0	0	0	0	0	0	0	0	0	0	0	0	0	0	0	0	0	0	0	0	6	0	0	0	0	0	0	0	0	0	0	0	0
b1bc807a304e0b677fc28c90a5a64fcb	0.80716	Eukaryota	Streptophyta	Magnoliopsida	Unassigned	Unassigned	Unassigned	Unassigned	0	0	0	0	0	0	0	0	0	0	0	0	0	0	0	0	0	0	0	0	0	0	0	177	0	0	0	0	0	0	0	0	0	0	0	0	0
b1d42f8059e3032dfde2def80365fb61	0.754244	Eukaryota	Streptophyta	Magnoliopsida	Unassigned	Unassigned	Unassigned	Unassigned	0	0	0	0	0	0	0	0	0	0	0	0	0	0	0	0	0	0	0	0	0	0	0	0	0	0	0	0	0	18	0	0	0	0	0	0	0
b1e1b8dd5debcb3a5df55432361d0b06	0.830405	Eukaryota	Streptophyta	Magnoliopsida	Unassigned	Unassigned	Unassigned	Unassigned	0	0	0	0	0	0	0	0	0	0	0	0	0	0	0	0	0	0	0	0	0	0	0	88	0	0	0	0	0	0	0	0	0	0	0	0	0
b1e4b31def4c844e0a6fc98e77139c9f	0.998764	Eukaryota	Streptophyta	Magnoliopsida	Poales	Poaceae	Unassigned	Unassigned	0	0	0	0	0	0	0	0	0	0	0	0	0	0	0	0	0	0	0	0	0	0	0	0	0	0	0	0	0	0	0	0	0	0	0	0	0
b23f5906e8bc0f5f66561a4d08e5c34c	0.822885	Eukaryota	Streptophyta	Magnoliopsida	Unassigned	Unassigned	Unassigned	Unassigned	0	38	0	0	0	0	0	0	0	0	0	0	0	0	0	0	0	0	0	0	0	0	0	0	0	0	0	0	0	0	0	0	0	0	0	0	0
b23fb03a9417c297a34bf11851a37205	0.830704	Eukaryota	Streptophyta	Magnoliopsida	Unassigned	Unassigned	Unassigned	Unassigned	0	0	0	0	0	0	11	0	0	0	0	0	0	0	0	0	0	0	0	0	0	0	0	0	0	0	0	0	0	0	0	0	0	0	0	0	0
b24f06f8e40949108787063ea0110127	1	Eukaryota	Streptophyta	Magnoliopsida	Poales	Poaceae	Unassigned	Unassigned	0	0	0	0	0	0	0	0	0	0	0	0	0	0	0	0	0	30	0	0	0	0	0	0	0	0	0	0	0	0	0	0	0	0	0	0	0
b251f804ad43c50de0eab357085b5a25	0.867169	Eukaryota	Streptophyta	Magnoliopsida	Unassigned	Unassigned	Unassigned	Unassigned	0	0	0	0	0	0	0	0	56	0	0	0	0	0	0	0	0	0	0	0	0	0	0	0	0	0	0	0	0	0	0	0	0	0	0	0	0
b2520313cc4a535bbafef2b2a850bb28	0.917998	Eukaryota	Streptophyta	Magnoliopsida	Lamiales	Plantaginaceae	Unassigned	Unassigned	0	0	0	0	0	0	0	0	0	0	36	0	0	0	0	0	0	0	0	0	0	0	0	0	0	0	0	0	0	0	0	0	0	0	0	0	0
b2f8b17b3b9bce6fdf922902dfd30b94	0.995627	Eukaryota	Streptophyta	Bryopsida	Grimmiales	Grimmiaceae	Unassigned	Unassigned	0	0	0	0	0	0	0	0	0	0	0	0	0	0	0	0	0	0	0	0	0	0	0	0	0	0	0	0	0	0	5	8	3	0	0	0	0
b2fb4090290e6819c06ae38ce5310186	0.967741	Eukaryota	Streptophyta	Magnoliopsida	Unassigned	Unassigned	Unassigned	Unassigned	0	0	0	0	0	0	11	0	0	0	0	0	0	0	0	0	0	0	0	0	0	0	0	0	0	0	0	0	0	0	0	0	0	0	0	0	0
b3325a213e7223d1b0cf12558d48fec6	0.999995	Eukaryota	Streptophyta	Magnoliopsida	Poales	Poaceae	Unassigned	Unassigned	0	0	0	0	0	0	0	0	0	0	0	0	0	0	0	0	0	0	0	0	0	0	0	0	0	0	0	0	0	0	0	0	8	0	0	0	0
b338fb75313c77af368698cedd07beed	0.892713	Eukaryota	Streptophyta	Magnoliopsida	Sapindales	Rutaceae	Zanthoxylum	Zanthoxylum kellermanii	0	0	0	0	0	0	0	0	0	0	0	0	0	0	0	0	0	0	0	0	0	0	0	0	0	0	0	0	0	45	0	0	0	0	0	0	0
b3437a3fab78207c47203162d729abcf	0.999478	Eukaryota	Streptophyta	Magnoliopsida	Poales	Poaceae	Unassigned	Unassigned	0	0	0	0	0	0	0	0	0	0	0	0	0	0	0	0	0	0	0	0	0	0	14	0	0	0	0	0	0	0	0	0	0	0	0	0	0
b3f16a35806127441a668db4eddd5cb5	0.977334	Eukaryota	Streptophyta	Magnoliopsida	Unassigned	Unassigned	Unassigned	Unassigned	0	0	0	0	0	0	0	0	0	0	0	0	0	0	0	0	0	0	0	14	0	0	0	0	0	0	0	0	0	0	0	0	0	0	0	0	0
b484fdb702d0efa4b512ef3b6194696a	0.999998	Eukaryota	Streptophyta	Magnoliopsida	Poales	Poaceae	Unassigned	Unassigned	0	0	111	0	0	0	0	0	0	0	0	0	0	0	0	0	0	0	0	0	0	0	0	0	0	0	0	0	0	0	0	0	0	0	0	0	0
b49f0902c1826cd7b28d6bcb4f8ac18e	0.829881	Eukaryota	Streptophyta	Magnoliopsida	Unassigned	Unassigned	Unassigned	Unassigned	0	0	0	0	0	0	0	0	93	0	0	0	0	0	0	0	0	0	0	0	0	0	0	0	0	0	0	0	0	0	0	0	0	0	0	0	0
b4abc574331ca84f83960a85ad7b010e	0.999999	Eukaryota	Streptophyta	Magnoliopsida	Poales	Poaceae	Unassigned	Unassigned	76	0	0	0	0	0	0	0	0	0	0	0	0	0	0	0	0	0	0	0	0	0	0	0	0	0	0	0	0	0	0	0	0	0	0	0	0
b4b90cbced7f5a69ef671dec94e4d87d	0.999899	Eukaryota	Streptophyta	Magnoliopsida	Zingiberales	Musaceae	Unassigned	Unassigned	0	0	0	0	502	0	0	0	0	0	0	0	0	0	0	0	0	0	0	0	0	0	0	0	0	0	0	0	30	0	8	22	13	0	0	0	0
b4fb65c84af8ffefbb778e57810f71a5	0.892847	Eukaryota	Streptophyta	Magnoliopsida	Unassigned	Unassigned	Unassigned	Unassigned	0	0	0	0	0	0	0	0	0	0	0	0	0	0	0	0	23	0	0	0	0	0	0	0	0	0	0	0	0	0	0	0	0	0	0	0	0
b5addffff5a4e99b4d65b4bc344b5dc7	0.96244	Eukaryota	Streptophyta	Magnoliopsida	Lamiales	Lamiaceae	Unassigned	Unassigned	0	0	0	0	0	0	0	0	0	0	0	0	0	0	0	0	0	0	0	0	0	0	0	0	0	0	0	0	0	0	0	0	2	0	0	0	0
b5d39cfc06ae3d0575788c414a5cdfd1	0.979756	Eukaryota	Streptophyta	Magnoliopsida	Unassigned	Unassigned	Unassigned	Unassigned	0	0	0	0	0	0	0	0	0	0	0	0	0	0	0	0	0	0	0	0	0	0	0	0	0	0	0	0	0	0	0	0	0	0	0	0	4
b5f828fe8a7612f17a0c5acb7fd89c4c	0.999937	Eukaryota	Streptophyta	Magnoliopsida	Unassigned	Unassigned	Unassigned	Unassigned	0	0	0	0	0	0	0	0	0	0	0	0	0	0	0	0	0	0	0	0	0	0	0	0	0	0	0	0	0	0	0	0	0	0	0	0	0
b6102895c3efc33013c3d592a8eddb9a	0.861504	Eukaryota	Streptophyta	Magnoliopsida	Unassigned	Unassigned	Unassigned	Unassigned	0	0	0	0	0	0	0	0	0	0	0	0	0	0	0	0	0	0	27	0	0	0	0	0	0	0	0	0	0	0	0	0	0	0	0	0	0
b6ad67bfbb44818e967e32f394a7e87e	0.717764	Eukaryota	Streptophyta	Magnoliopsida	Vitales	Vitaceae	Cissus	Unassigned	0	0	0	0	0	0	0	0	0	0	0	0	0	0	0	0	0	0	0	0	0	0	0	0	0	0	0	18	0	0	0	0	0	0	0	0	0
b6c6c2302a44b346459a22586191d355	0.999953	Eukaryota	Streptophyta	Magnoliopsida	Poales	Poaceae	Unassigned	Unassigned	0	0	0	0	0	0	0	0	0	0	0	0	0	0	0	0	0	0	0	0	0	0	0	0	0	0	0	0	0	0	0	0	0	0	0	0	0
b6c790cae3a56ac195c64a2403e04891	0.999671	Eukaryota	Streptophyta	Magnoliopsida	Unassigned	Unassigned	Unassigned	Unassigned	0	0	0	0	0	0	0	0	0	0	0	0	0	0	0	0	0	0	0	13	0	0	0	0	0	0	0	0	0	0	0	0	0	0	0	0	0
b6d50eb73a5951724d1193c0ef9be5b4	0.848774	Eukaryota	Streptophyta	Magnoliopsida	Unassigned	Unassigned	Unassigned	Unassigned	0	0	0	0	0	0	0	233	0	0	0	0	0	0	0	0	0	0	0	0	0	0	0	0	0	0	0	0	0	0	0	0	0	0	0	0	0
b6d57ce00e355aa46d3f859870f25d11	0.842188	Eukaryota	Streptophyta	Magnoliopsida	Unassigned	Unassigned	Unassigned	Unassigned	0	0	0	1400	0	0	0	0	0	0	0	0	0	0	0	0	0	0	0	0	0	0	0	0	0	0	0	0	0	0	0	0	0	0	0	0	0
b713c263eb8d012fd750d36be9068f60	0.879771	Eukaryota	Streptophyta	Magnoliopsida	Unassigned	Unassigned	Unassigned	Unassigned	0	0	138	0	0	0	0	0	0	0	0	0	0	0	0	0	0	0	109	0	0	0	61	0	0	0	0	0	0	0	0	0	0	0	0	0	0
b71cb3c8ad19c13eee6e4d86440fe9d4	0.805994	Eukaryota	Streptophyta	Magnoliopsida	Unassigned	Unassigned	Unassigned	Unassigned	0	0	0	0	0	0	0	0	0	0	0	0	0	0	0	0	0	0	0	0	0	0	0	0	0	0	0	0	514	0	0	0	0	0	0	0	0
b757a41846b7a1b1ff0697b54c9b6a17	0.832894	Eukaryota	Streptophyta	Magnoliopsida	Unassigned	Unassigned	Unassigned	Unassigned	0	60	0	0	0	0	0	0	0	0	0	0	0	0	0	0	0	0	0	0	0	0	0	0	0	0	0	0	0	0	0	0	0	0	0	0	0
b845ae352a472c991af3e32e5fb33edc	0.874916	Eukaryota	Streptophyta	Magnoliopsida	Unassigned	Unassigned	Unassigned	Unassigned	0	0	0	0	0	0	0	0	0	0	0	0	0	0	0	0	0	94	0	0	0	0	0	0	0	0	0	0	0	0	0	0	0	0	0	0	0
b84644ecbc5c3097ef33f9b3a99d1d97	0.951155	Eukaryota	Streptophyta	Magnoliopsida	Unassigned	Unassigned	Unassigned	Unassigned	0	0	0	0	0	0	0	0	0	0	0	0	0	0	0	0	0	0	0	0	0	0	0	0	0	0	0	0	0	0	0	0	0	0	0	0	125
b861809d37660c6dd5825b07c6233da3	0.869005	Eukaryota	Streptophyta	Magnoliopsida	Unassigned	Unassigned	Unassigned	Unassigned	0	0	0	0	0	0	0	0	0	0	0	0	0	0	0	0	0	0	0	0	0	0	0	0	0	0	0	0	0	0	0	0	0	0	0	0	0
b86af7a75c98973048e307469f472b29	0.999997	Eukaryota	Streptophyta	Magnoliopsida	Poales	Poaceae	Unassigned	Unassigned	0	69	0	0	0	0	0	0	0	0	0	0	0	0	0	0	0	0	0	0	0	0	0	0	0	0	0	0	0	0	0	0	0	0	0	0	0
b879a5efd9925cb192dcd158bf763f6a	0.99987	Eukaryota	Streptophyta	Magnoliopsida	Lamiales	Lamiaceae	Salvia	Unassigned	0	0	0	0	0	0	0	0	0	0	0	0	0	0	0	0	105	0	0	0	0	0	0	0	0	0	0	0	0	0	0	0	0	0	0	0	0
b8aa5b4899e98217704346c6893ed983	0.734585	Eukaryota	Streptophyta	Magnoliopsida	Unassigned	Unassigned	Unassigned	Unassigned	0	0	0	0	0	0	0	0	0	0	0	0	0	0	0	56	0	0	0	0	0	0	0	0	0	0	0	0	0	0	0	0	0	0	0	0	0
b8c852b28c9572e18aa66b6e6f1545af	0.999931	Eukaryota	Streptophyta	Magnoliopsida	Unassigned	Unassigned	Unassigned	Unassigned	0	9	0	0	0	0	0	0	0	0	0	0	0	0	0	0	0	0	0	0	0	0	0	0	0	0	0	0	0	0	0	0	0	0	0	0	0
b8eb892e99f9b0aecc8bdedbee729663	0.878485	Eukaryota	Streptophyta	Magnoliopsida	Unassigned	Unassigned	Unassigned	Unassigned	0	0	0	0	0	0	0	0	0	0	0	0	0	0	0	0	0	0	15	0	0	0	0	0	0	0	0	0	0	0	0	0	0	0	0	0	0
b9185de7ffe2844aadf1b8067946fc55	0.955714	Eukaryota	Streptophyta	Magnoliopsida	Unassigned	Unassigned	Unassigned	Unassigned	0	0	0	0	0	0	0	0	0	0	0	0	0	0	0	0	0	0	0	0	0	0	0	0	0	0	0	0	0	0	0	0	0	0	31	0	0
b99170b9e36709b985c2a00b6c2a5c4d	0.883681	Eukaryota	Streptophyta	Magnoliopsida	Unassigned	Unassigned	Unassigned	Unassigned	0	3	0	0	0	0	0	0	0	0	0	0	0	0	0	0	0	0	0	0	0	0	0	0	0	0	0	0	0	0	0	0	0	0	0	0	0
b9eddff88e116867b9a8add34cb31781	0.754963	Eukaryota	Streptophyta	Magnoliopsida	Lamiales	Bignoniaceae	Unassigned	Unassigned	0	0	0	0	0	0	0	0	0	0	0	0	0	0	0	0	0	0	0	0	0	0	0	0	0	0	0	0	9	0	0	0	0	0	0	0	0
ba0270261a32a348593fb6f633d9c022	1	Eukaryota	Streptophyta	Pinopsida	Pinales	Pinaceae	Unassigned	Unassigned	0	0	0	0	0	0	0	0	0	0	0	0	0	0	0	0	0	0	0	0	0	0	0	0	64	0	0	0	0	0	0	0	0	0	0	0	0
ba569c182d51917428da0c5fdaa74075	0.724669	Eukaryota	Streptophyta	Magnoliopsida	Unassigned	Unassigned	Unassigned	Unassigned	0	0	0	0	0	0	0	0	0	0	0	0	0	0	0	1301	0	0	0	0	0	0	0	0	0	0	0	0	0	0	0	0	0	0	0	0	0
ba67d0ae4d36f6d45a4a75b9743c864c	0.969237	Eukaryota	Streptophyta	Magnoliopsida	Unassigned	Unassigned	Unassigned	Unassigned	0	0	0	0	0	0	0	0	0	7	0	0	0	0	0	0	0	0	0	0	0	0	0	0	0	0	0	0	0	0	0	0	0	0	0	0	0
badf2d512919406fe151224b3b0c95a1	0.870707	Eukaryota	Streptophyta	Magnoliopsida	Unassigned	Unassigned	Unassigned	Unassigned	250	0	0	0	0	0	0	0	0	0	0	0	0	0	0	0	0	0	0	0	0	0	0	0	0	0	0	0	0	0	0	0	0	0	0	0	0
bb1eda298ef15844dce1023660a31fa4	0.973873	Eukaryota	Streptophyta	Magnoliopsida	Unassigned	Unassigned	Unassigned	Unassigned	0	0	0	0	0	0	0	0	0	0	400	0	0	0	0	0	0	0	0	0	0	0	0	0	0	0	0	0	0	0	0	0	0	0	0	0	0
bb2369762155672efa89063eb05db7d3	0.898248	Eukaryota	Streptophyta	Magnoliopsida	Unassigned	Unassigned	Unassigned	Unassigned	183	0	0	0	0	0	0	0	0	0	0	0	0	0	0	0	0	0	0	0	0	0	0	0	0	0	0	0	0	0	0	0	0	0	0	0	0
bb317b7a843ac4cf912e08afc590f278	0.874337	Eukaryota	Streptophyta	Magnoliopsida	Unassigned	Unassigned	Unassigned	Unassigned	0	0	0	0	0	0	0	0	0	0	0	0	0	0	0	0	0	0	0	0	0	0	0	0	0	0	0	0	0	0	0	0	0	0	0	0	0
bb3d584e10adf3ee6c65113a72a95e04	0.968804	Eukaryota	Streptophyta	Magnoliopsida	Unassigned	Unassigned	Unassigned	Unassigned	0	13	0	0	0	0	0	0	0	0	0	0	0	0	0	0	0	0	0	0	0	0	0	0	0	0	0	0	0	0	0	0	0	0	0	0	0
bb7c1593c6bea551c5eb06db10224006	0.999999	Eukaryota	Streptophyta	Magnoliopsida	Poales	Poaceae	Unassigned	Unassigned	0	0	0	0	0	0	0	0	0	0	0	0	0	0	0	0	0	0	0	0	0	67	0	0	0	0	0	0	0	0	0	0	0	0	0	0	0
bbd2697d88ad00b2ad6aed192b82ac53	0.805232	Eukaryota	Streptophyta	Magnoliopsida	Unassigned	Unassigned	Unassigned	Unassigned	0	0	0	0	0	0	0	0	0	0	0	0	0	0	0	0	0	0	0	0	0	0	0	0	0	0	0	0	4	0	0	0	0	0	0	0	0
bbd509d91fe58e31f83faabfe84c66a9	1	Eukaryota	Streptophyta	Unassigned	Unassigned	Unassigned	Unassigned	Unassigned	0	0	0	0	0	0	0	0	0	0	0	0	0	0	0	0	0	0	0	0	0	0	0	0	0	0	0	10	0	0	0	0	0	0	0	0	0
bc1b507c8629f548c69203e33143986d	0.895482	Eukaryota	Streptophyta	Magnoliopsida	Unassigned	Unassigned	Unassigned	Unassigned	0	0	0	51	0	0	0	0	0	0	0	0	0	0	0	0	0	0	0	0	0	0	0	0	0	0	0	0	0	0	0	0	0	0	0	0	0
bc39f9e8b8728572f2624272a883d788	0.999821	Eukaryota	Streptophyta	Magnoliopsida	Unassigned	Unassigned	Unassigned	Unassigned	0	0	0	0	0	0	0	0	0	0	0	0	0	0	0	0	0	0	0	0	0	0	0	0	0	0	0	0	0	0	0	0	0	0	0	0	0
bc7855a8211aa5893222eecc653fbf79	1	Eukaryota	Streptophyta	Unassigned	Unassigned	Unassigned	Unassigned	Unassigned	0	0	0	0	0	0	0	0	0	0	0	0	0	0	0	0	0	0	0	0	0	0	0	0	0	0	0	0	0	0	0	0	0	0	0	0	19
bc799934bcd4fe28a8afefa476ff452d	0.802408	Eukaryota	Streptophyta	Magnoliopsida	Unassigned	Unassigned	Unassigned	Unassigned	0	0	0	0	1	0	0	0	0	0	0	0	0	0	0	0	0	0	0	0	0	0	0	0	0	0	0	0	0	0	0	0	0	0	0	0	0
bd155589cbbbeedccfdfd32b4e69229f	0.990041	Eukaryota	Streptophyta	Magnoliopsida	Poales	Poaceae	Unassigned	Unassigned	0	0	0	0	0	0	0	0	4	0	0	0	0	0	0	0	0	0	0	0	0	0	0	0	0	0	0	0	0	0	0	0	0	0	0	0	0
bd209ff74413b48294eb8a81e8094765	0.941557	Eukaryota	Streptophyta	Magnoliopsida	Unassigned	Unassigned	Unassigned	Unassigned	0	0	0	0	0	0	0	0	0	0	0	0	0	0	0	0	0	0	0	0	0	0	0	0	0	0	0	0	0	0	0	0	0	0	0	0	3
bd49518c5512cd9b5ec4bc573481a1e6	0.986679	Eukaryota	Streptophyta	Magnoliopsida	Unassigned	Unassigned	Unassigned	Unassigned	0	0	0	0	0	0	0	0	0	0	0	0	0	0	0	0	0	0	0	0	0	0	0	0	0	0	0	0	0	0	0	0	0	0	0	38	0
bd4a2822364ba3f915d1a018452df4b5	0.796436	Eukaryota	Streptophyta	Magnoliopsida	Rosales	Unassigned	Unassigned	Unassigned	0	0	0	0	0	0	0	0	0	0	0	0	0	0	0	0	0	0	0	0	0	0	0	0	0	0	0	0	109	41	0	0	0	0	0	0	0
bd60d4a2608c98773d0fd9b2552148d3	0.746417	Eukaryota	Streptophyta	Magnoliopsida	Apiales	Apiaceae	Aegopodium	Aegopodium podagraria	0	0	0	0	0	0	0	0	0	0	0	0	0	0	0	0	0	0	0	0	0	0	0	0	0	0	0	239	0	0	0	0	0	0	0	0	0
bd9d92c5018da0d3654c4efd8cc340c5	0.874869	Eukaryota	Streptophyta	Magnoliopsida	Unassigned	Unassigned	Unassigned	Unassigned	0	72	0	0	0	0	0	0	0	0	0	0	0	0	0	0	0	0	0	0	0	0	0	0	0	0	0	0	0	0	0	0	0	0	0	0	0
bda33c520a8d9e908bee894ee78a6b2c	1	Eukaryota	Streptophyta	Unassigned	Unassigned	Unassigned	Unassigned	Unassigned	0	0	0	0	0	0	0	0	0	0	0	0	0	0	0	0	0	0	0	0	0	0	0	0	0	0	0	0	0	0	0	0	0	0	0	0	47
bdac903ce8ad6878e3a9d30b16cc77a9	0.788468	Eukaryota	Streptophyta	Magnoliopsida	Unassigned	Unassigned	Unassigned	Unassigned	0	0	0	0	0	0	0	0	0	0	0	0	0	0	0	0	0	0	0	0	0	0	0	0	0	0	0	0	0	0	281	348	280	0	0	0	0
be21ecb9ff4aa0810125765eaf6262c7	0.857162	Eukaryota	Streptophyta	Magnoliopsida	Unassigned	Unassigned	Unassigned	Unassigned	0	0	0	0	0	0	0	0	0	0	0	0	0	0	0	0	0	0	0	0	0	35	0	0	0	0	0	0	0	0	0	0	0	0	0	0	0
be565318f19e4c2b38b9542311366589	0.881662	Eukaryota	Streptophyta	Magnoliopsida	Unassigned	Unassigned	Unassigned	Unassigned	114	0	0	0	0	0	265	52	0	0	0	0	0	0	0	0	0	0	0	0	0	0	0	0	0	0	0	0	0	0	0	0	0	0	0	0	0
be6cb4ef67c5d9c5943bf1c41880ad18	0.999995	Eukaryota	Streptophyta	Magnoliopsida	Poales	Poaceae	Unassigned	Unassigned	0	0	0	0	0	0	0	0	0	0	0	0	0	0	0	0	0	0	0	0	0	0	29	0	0	0	0	0	0	0	0	0	0	0	0	0	0
beb14466822c56f229c6d7a539445215	0.780278	Eukaryota	Streptophyta	Magnoliopsida	Unassigned	Unassigned	Unassigned	Unassigned	0	0	0	0	0	0	0	0	0	0	0	0	0	0	0	0	0	0	0	0	0	0	0	0	0	0	0	0	0	0	0	0	0	0	0	0	170
bf43ad97ffc90f9d9222ccdf8cb885d3	1	Eukaryota	Streptophyta	Unassigned	Unassigned	Unassigned	Unassigned	Unassigned	0	0	0	0	0	0	0	0	0	0	0	0	0	0	0	0	0	0	0	0	0	0	0	0	0	0	0	0	0	0	0	0	0	0	29	0	0
bf9a421358ad18c85bfc00c2460e4826	0.999999	Eukaryota	Streptophyta	Magnoliopsida	Poales	Poaceae	Unassigned	Unassigned	0	0	0	0	0	0	0	0	0	0	0	0	0	0	0	0	0	0	14	0	0	0	0	0	0	0	0	0	0	0	0	0	0	0	0	0	0
bf9e1b5aba24d5fbbc6bac0a58290049	0.999991	Eukaryota	Streptophyta	Magnoliopsida	Poales	Poaceae	Unassigned	Unassigned	0	0	0	0	0	0	0	0	0	0	0	0	0	0	0	0	0	0	0	0	0	0	129	0	0	0	0	0	0	0	0	0	0	0	0	0	0
c0d3e75d5ec6fdaa20f6cf23d775b99f	0.999996	Eukaryota	Streptophyta	Magnoliopsida	Poales	Poaceae	Unassigned	Unassigned	0	0	0	0	0	0	0	0	0	0	0	0	0	0	0	0	0	0	0	340	0	0	0	0	0	0	0	0	0	0	0	0	0	0	0	0	0
c13ce641d92cae1b43f18846f0193c58	0.999999	Eukaryota	Streptophyta	Magnoliopsida	Poales	Poaceae	Unassigned	Unassigned	0	0	0	0	0	0	21	0	0	0	0	0	0	0	0	0	0	0	0	0	0	0	0	0	0	0	0	0	0	0	0	0	0	0	0	0	0
c19ec12e78a0402f328699f072042b12	0.866398	Eukaryota	Streptophyta	Magnoliopsida	Lamiales	Plantaginaceae	Plantago	Unassigned	0	0	0	0	0	0	0	0	0	65	1029	0	0	0	0	0	0	99	0	0	0	0	0	0	0	0	0	0	0	0	54	13	0	0	0	0	0
c1ecb2e735c1690b7bde221d7a63e991	0.967404	Eukaryota	Streptophyta	Magnoliopsida	Unassigned	Unassigned	Unassigned	Unassigned	0	0	0	0	0	0	0	0	0	0	0	0	0	0	0	0	0	0	81	0	0	0	0	0	0	0	0	0	0	0	0	0	0	0	0	0	0
c1f58b311bfbfe50de9ec6eb92ff6411	0.978367	Eukaryota	Streptophyta	Magnoliopsida	Unassigned	Unassigned	Unassigned	Unassigned	0	0	0	0	0	0	0	0	0	0	0	0	0	0	0	0	0	0	0	0	0	0	0	0	0	0	0	0	0	0	0	0	0	0	0	0	40
c22022442659ed9c50cf872ad1fe0564	0.826041	Eukaryota	Streptophyta	Magnoliopsida	Unassigned	Unassigned	Unassigned	Unassigned	0	0	0	0	0	0	0	0	0	0	0	0	0	0	0	0	0	0	0	0	0	0	0	0	0	0	0	0	4	0	0	0	0	0	0	0	0
c29d3785ff83847c55bdbcbde7b88ee6	0.953488	Eukaryota	Streptophyta	Magnoliopsida	Poales	Poaceae	Paspalum	Paspalum acuminatum	0	0	0	0	0	0	0	0	0	0	0	0	0	0	0	0	0	0	0	0	0	0	0	0	0	0	0	0	0	30	0	0	0	0	0	0	0
c31a0527153d808d0760c8670a951418	0.871321	Eukaryota	Streptophyta	Magnoliopsida	Unassigned	Unassigned	Unassigned	Unassigned	0	0	0	0	0	0	0	0	0	0	0	0	0	0	0	0	0	0	0	0	0	0	0	0	0	0	0	0	0	0	0	0	0	0	0	0	0
c362820bcf2a426671b39e1ee507a579	0.973568	Eukaryota	Streptophyta	Magnoliopsida	Unassigned	Unassigned	Unassigned	Unassigned	0	0	0	0	2	0	0	0	0	0	0	0	0	0	0	0	0	0	0	0	0	0	0	0	0	0	0	0	0	0	0	0	0	0	0	0	0
c36510f1135a6525aa5298dbcdf33212	0.999993	Eukaryota	Streptophyta	Magnoliopsida	Poales	Poaceae	Unassigned	Unassigned	0	14	0	0	0	0	0	0	0	0	0	0	0	0	0	0	0	0	0	0	0	0	0	0	0	0	0	0	0	0	0	0	0	0	0	0	0
c3968e1ecdaa48bf93c70bdb5ce2b3e9	0.81479	Eukaryota	Streptophyta	Magnoliopsida	Unassigned	Unassigned	Unassigned	Unassigned	0	0	0	0	0	0	0	0	0	0	51	0	0	0	0	0	0	0	0	0	0	0	0	0	0	0	0	0	0	0	0	0	0	0	0	0	0
c3ade3ae1a93faeb7ebcee43ece85287	0.827262	Eukaryota	Streptophyta	Magnoliopsida	Lamiales	Plantaginaceae	Plantago	Unassigned	0	0	0	0	0	0	0	0	0	0	13	0	0	0	0	0	0	0	0	0	0	0	0	0	0	0	0	0	0	0	0	0	0	0	0	0	0
c3e0d73a559950b8e71a731785e7cef5	0.829104	Eukaryota	Streptophyta	Magnoliopsida	Unassigned	Unassigned	Unassigned	Unassigned	0	0	0	0	0	0	0	0	0	0	0	0	0	0	0	0	0	0	0	0	0	0	0	0	0	0	0	23	0	0	0	0	0	0	0	0	0
c3ffcd9436647abaae48ffa7d5918cf8	0.999852	Eukaryota	Streptophyta	Magnoliopsida	Lamiales	Lamiaceae	Salvia	Unassigned	0	0	0	0	0	0	0	0	0	0	52	0	0	0	0	0	0	0	0	0	0	0	0	0	0	0	0	0	0	0	0	0	0	0	0	0	0
c4edbb40515935b46dfe7d200ac39037	0.781765	Eukaryota	Streptophyta	Magnoliopsida	Unassigned	Unassigned	Unassigned	Unassigned	16	0	0	0	0	0	0	0	0	0	0	0	0	0	0	0	0	0	0	0	0	0	0	0	0	0	0	0	0	0	0	0	0	0	0	0	0
c51904dd52ad444617fbda17285370de	1	Eukaryota	Streptophyta	Unassigned	Unassigned	Unassigned	Unassigned	Unassigned	0	0	0	0	0	0	0	0	0	0	0	0	0	0	0	0	0	0	0	0	0	0	0	0	0	0	0	0	0	0	0	0	0	548	0	0	0
c51cc2075c48a3b4408b212b276e306a	0.999801	Eukaryota	Streptophyta	Pinopsida	Pinales	Pinaceae	Picea	Unassigned	0	0	0	0	0	0	0	0	0	0	0	0	0	0	0	0	0	0	0	0	0	0	0	0	0	0	23	0	0	0	0	0	0	0	0	0	0
c53c9211896b71282bfc7be06a651966	0.984264	Eukaryota	Streptophyta	Magnoliopsida	Unassigned	Unassigned	Unassigned	Unassigned	0	0	0	0	0	0	0	0	0	0	0	0	0	0	0	0	0	0	0	0	0	0	0	0	0	6	0	0	0	0	0	0	0	0	0	0	0
c561cdb0576cb24a2e91bee20f42d45e	0.999816	Eukaryota	Streptophyta	Magnoliopsida	Unassigned	Unassigned	Unassigned	Unassigned	0	0	0	0	0	0	0	0	0	0	0	0	0	0	0	0	0	0	0	0	0	0	0	0	0	0	0	0	0	0	0	0	0	0	0	0	0
c570b87e0b74ef9a49294d0bff4b009c	0.957509	Eukaryota	Streptophyta	Magnoliopsida	Solanales	Solanaceae	Unassigned	Unassigned	0	0	0	0	0	0	0	0	0	0	0	0	0	0	0	0	0	0	12	0	0	0	0	0	0	0	0	0	0	0	0	0	0	0	0	0	0
c5eb39691e209bd054f4af8e840d09f0	0.848592	Eukaryota	Streptophyta	Magnoliopsida	Unassigned	Unassigned	Unassigned	Unassigned	0	0	0	0	0	0	0	0	0	0	0	0	0	0	0	0	0	0	0	0	0	0	0	0	0	0	0	0	0	0	5	13	4	0	0	0	0
c5ec6fef347327bc0a727b665f4ce860	0.974112	Eukaryota	Streptophyta	Magnoliopsida	Unassigned	Unassigned	Unassigned	Unassigned	0	0	0	0	0	0	317	0	0	0	0	0	0	0	0	0	0	0	0	0	0	0	0	0	0	0	0	0	0	0	0	0	0	0	0	0	0
c6bca79f234fe70e834355c8afda7771	0.885073	Eukaryota	Streptophyta	Magnoliopsida	Unassigned	Unassigned	Unassigned	Unassigned	0	33	0	0	0	0	0	0	0	0	0	0	0	0	0	0	0	0	0	0	0	0	0	0	0	0	0	0	0	0	0	0	0	0	0	0	0
c6c5fab6a8237d920c3e08e5727c8fb5	0.999761	Eukaryota	Streptophyta	Magnoliopsida	Lamiales	Lamiaceae	Salvia	Unassigned	0	0	0	0	0	0	0	0	0	0	49	0	0	0	0	0	0	0	0	0	0	0	0	0	0	0	0	0	0	0	0	0	0	0	0	0	0
c6dd56a3c5fc3f30f87fb854b9870da4	1	Eukaryota	Streptophyta	Unassigned	Unassigned	Unassigned	Unassigned	Unassigned	0	0	0	0	0	0	0	0	0	0	0	0	0	0	0	0	0	0	0	0	0	0	0	0	0	0	0	0	0	0	0	0	4	0	0	0	0
c71ec1f41ba1c3ceb6f4f446553c3110	0.740481	Eukaryota	Streptophyta	Magnoliopsida	Poales	Poaceae	Cenchrus	Unassigned	488	0	0	0	0	0	0	0	0	0	0	0	0	0	0	0	0	0	0	0	0	0	0	0	0	0	0	0	36	208	0	0	0	0	0	0	0
c7709a92b8f06be8cf8f15511b33cfc7	0.884663	Eukaryota	Streptophyta	Magnoliopsida	Unassigned	Unassigned	Unassigned	Unassigned	0	0	0	0	0	0	0	0	0	0	0	0	0	0	0	0	0	37	0	0	0	0	0	0	0	0	0	0	0	0	0	0	0	0	0	0	0
c78db5693bdf0fc2417ce37a99ffa34e	0.864355	Eukaryota	Streptophyta	Magnoliopsida	Unassigned	Unassigned	Unassigned	Unassigned	0	0	0	0	0	0	0	0	0	3	0	0	0	0	0	0	0	0	0	0	0	0	0	0	0	0	0	0	0	0	0	0	0	0	0	0	0
c79015ef10a578ed1a8dabce4186c42d	0.865616	Eukaryota	Streptophyta	Magnoliopsida	Unassigned	Unassigned	Unassigned	Unassigned	0	0	0	0	0	0	0	0	0	0	0	0	0	0	0	0	0	0	0	0	0	0	96	0	0	0	0	0	0	0	0	0	0	0	0	0	0
c7c798260d9163a6ce1e62084faea5a4	1	Eukaryota	Streptophyta	Magnoliopsida	Unassigned	Unassigned	Unassigned	Unassigned	0	0	0	0	0	0	0	0	0	0	0	0	0	0	0	0	0	0	22	0	0	0	0	0	0	0	0	0	0	0	0	0	0	0	0	0	0
c7df2d999515bdacbd6f89cba8a3aabf	0.999998	Eukaryota	Streptophyta	Magnoliopsida	Poales	Poaceae	Unassigned	Unassigned	0	0	0	193	0	0	0	0	0	0	0	0	0	0	0	0	0	0	0	0	0	0	0	0	0	0	0	0	0	0	0	0	0	0	0	0	0
c7e714c0b4890ce99b2ff4cbf8bf52ee	1	Eukaryota	Streptophyta	Magnoliopsida	Poales	Poaceae	Unassigned	Unassigned	0	0	0	0	0	0	0	0	0	0	0	0	0	0	0	0	0	0	0	0	0	0	0	0	0	0	0	0	705	49	0	0	0	0	0	0	0
c7f7b64fa264f8f9e6af58b2c328c7e8	1	Eukaryota	Streptophyta	Unassigned	Unassigned	Unassigned	Unassigned	Unassigned	0	0	0	0	0	0	0	0	0	0	0	0	0	0	0	0	0	0	0	0	0	0	0	0	0	0	0	0	0	0	0	0	0	0	0	0	2
c80482edfcd5ff73b706240b275d2dd3	1	Eukaryota	Streptophyta	Unassigned	Unassigned	Unassigned	Unassigned	Unassigned	0	0	0	0	0	0	0	0	0	0	0	0	0	0	0	0	0	0	0	0	0	0	0	0	0	0	0	0	0	0	0	0	0	0	0	0	141
c8110c97d335a797654fdf84a11a5a2f	0.999933	Eukaryota	Streptophyta	Magnoliopsida	Unassigned	Unassigned	Unassigned	Unassigned	0	0	0	0	0	0	29	0	0	0	0	0	0	0	0	0	0	0	0	0	0	0	0	0	0	0	0	0	0	0	0	0	0	0	0	0	0
c8406c9d14b70a81f5d942940e191e0e	0.882657	Eukaryota	Streptophyta	Magnoliopsida	Unassigned	Unassigned	Unassigned	Unassigned	0	0	0	0	0	0	0	0	0	0	0	0	0	0	0	0	115	0	0	0	0	0	0	0	0	0	0	0	0	0	0	0	0	0	0	0	0
c87b47447d3bf821270f1d362abe3df3	0.999992	Eukaryota	Streptophyta	Magnoliopsida	Poales	Poaceae	Unassigned	Unassigned	0	0	0	0	0	0	0	0	0	0	0	0	0	0	0	0	0	0	24	0	0	0	0	0	0	0	0	0	0	0	0	0	0	0	0	0	0
c883224207bf21ff3003784440fe5f17	0.999998	Eukaryota	Streptophyta	Magnoliopsida	Poales	Poaceae	Unassigned	Unassigned	8	0	0	0	0	0	0	0	0	0	0	0	0	0	0	0	0	0	0	0	0	0	0	0	0	0	0	0	0	0	0	0	0	0	0	0	0
c8b0e48635e8d7be628381ef84709bc5	1	Eukaryota	Streptophyta	Pinopsida	Cupressales	Taxaceae	Taxus	Unassigned	0	0	0	0	0	0	0	0	0	0	0	0	0	0	0	0	0	0	0	0	0	0	0	0	0	0	0	0	0	0	4	6	0	0	0	0	0
c8dd6e9c22d23f80844fb1d0471931f2	0.963098	Eukaryota	Streptophyta	Magnoliopsida	Unassigned	Unassigned	Unassigned	Unassigned	0	0	0	0	0	0	0	0	0	0	0	0	0	0	0	0	0	0	0	0	0	0	0	0	0	0	0	0	0	0	0	0	0	164	0	0	0
c8edb4ed1ba94c30a0365ac87866296b	0.980448	Eukaryota	Streptophyta	Magnoliopsida	Unassigned	Unassigned	Unassigned	Unassigned	0	0	0	0	0	0	0	0	0	0	0	0	0	0	0	0	0	0	0	0	0	0	0	431	0	0	0	0	0	0	0	0	0	0	0	0	0
c8f854402738244ba3aee7d575b2734b	0.865069	Eukaryota	Streptophyta	Magnoliopsida	Unassigned	Unassigned	Unassigned	Unassigned	5	2	0	5	0	0	3	0	0	0	0	0	0	0	0	0	0	0	0	0	0	5	0	0	0	0	0	0	0	0	0	0	0	0	0	0	0
c90d1d28a943b147ba2c1ff19350261c	0.97365	Eukaryota	Streptophyta	Magnoliopsida	Unassigned	Unassigned	Unassigned	Unassigned	0	0	0	0	1	0	0	0	0	0	0	0	0	0	0	0	0	0	0	0	0	0	0	0	0	0	0	0	0	0	0	0	0	0	0	0	0
c92b0a2eeff05fcb88977158f10ec4c2	0.999827	Eukaryota	Streptophyta	Magnoliopsida	Zingiberales	Musaceae	Unassigned	Unassigned	0	0	0	0	7	0	0	0	0	0	0	0	0	0	0	0	0	0	0	0	0	0	0	0	0	0	0	0	0	0	0	0	0	0	0	0	0
c94df9bc5cbcfb8d3eb9e0917be2cdd6	0.999975	Eukaryota	Streptophyta	Magnoliopsida	Poales	Poaceae	Unassigned	Unassigned	0	0	0	0	0	0	0	0	0	0	0	0	0	0	0	0	0	0	0	0	0	0	0	0	0	0	0	0	29	0	0	0	0	0	0	0	0
c9b0c9dc2b86e9d7e23c297c0afca038	0.777155	Eukaryota	Streptophyta	Magnoliopsida	Unassigned	Unassigned	Unassigned	Unassigned	0	0	0	0	0	0	0	0	0	0	0	0	0	0	0	0	0	0	0	0	0	0	0	0	0	0	0	0	0	0	27	9	7	0	0	0	0
c9b8e8c8d677105e85c2218fef28309e	0.891421	Eukaryota	Streptophyta	Magnoliopsida	Unassigned	Unassigned	Unassigned	Unassigned	0	0	0	0	0	0	39	0	0	0	0	0	0	0	0	0	0	0	0	0	0	0	0	0	0	0	0	0	0	0	0	0	0	0	0	0	0
c9e8d4c38bb7694e793911998073772e	0.97058	Eukaryota	Streptophyta	Magnoliopsida	Unassigned	Unassigned	Unassigned	Unassigned	0	0	0	0	13	0	0	0	0	0	0	0	0	0	0	0	0	0	0	0	0	0	0	0	0	0	0	0	0	0	0	0	0	0	0	0	0
ca3eee5a7ef6103f62559a5dc949aeb6	0.75048	Eukaryota	Streptophyta	Magnoliopsida	Unassigned	Unassigned	Unassigned	Unassigned	0	0	0	0	0	0	0	0	0	0	0	0	0	0	0	0	0	0	0	0	0	0	0	0	0	0	0	0	20	0	0	0	0	0	0	0	0
ca438f0a3d9bd624f2f2b8b780baecd3	0.734474	Eukaryota	Streptophyta	Magnoliopsida	Unassigned	Unassigned	Unassigned	Unassigned	0	0	0	0	0	0	0	0	0	0	0	0	0	0	0	0	0	0	0	0	0	0	0	0	33	0	0	0	0	0	0	0	0	0	0	0	0
cb2c3a22c07384fcc1a04539dc93e223	0.883626	Eukaryota	Streptophyta	Magnoliopsida	Unassigned	Unassigned	Unassigned	Unassigned	0	0	0	0	0	0	0	0	0	0	19	0	0	0	0	0	0	0	0	0	0	0	0	0	0	0	0	0	0	0	0	0	0	0	0	0	0
cb4f71b9d7597575250a015aa3c84600	0.781959	Eukaryota	Streptophyta	Magnoliopsida	Rosales	Moraceae	Unassigned	Unassigned	0	0	0	0	0	0	0	0	0	0	0	0	0	0	0	0	0	0	0	0	0	0	0	0	0	0	0	0	62	77	0	0	0	0	0	0	0
cc27b14d323fa6fce932c579f250388e	0.999995	Eukaryota	Streptophyta	Magnoliopsida	Poales	Poaceae	Unassigned	Unassigned	0	0	0	0	0	0	0	0	0	0	0	0	0	0	0	0	0	0	205	0	0	0	0	0	0	0	0	0	0	0	0	0	0	0	0	0	0
cc6cf3410046083b9483cd65fcf70d01	0.999997	Eukaryota	Streptophyta	Magnoliopsida	Poales	Poaceae	Unassigned	Unassigned	0	0	0	0	0	0	0	0	0	521	0	0	0	0	0	0	0	0	0	0	0	0	0	0	0	0	0	0	0	0	0	0	0	0	0	0	0
cc79c16addf537a3bc2e677c6fcb269a	0.999984	Eukaryota	Streptophyta	Pinopsida	Cupressales	Cupressaceae	Unassigned	Unassigned	0	0	0	0	0	0	0	0	0	0	0	0	0	1	0	0	0	0	0	0	0	0	0	0	0	0	0	0	0	0	1334	1010	901	0	0	0	0
ccd0c0558fbb729acba59e454cff2f46	0.826459	Eukaryota	Streptophyta	Magnoliopsida	Unassigned	Unassigned	Unassigned	Unassigned	0	52	0	0	0	0	0	0	0	0	0	0	0	0	0	0	0	0	0	0	0	0	0	0	0	0	0	0	0	0	0	0	0	0	0	0	0
cd68c497140b7c93ba0d4e9548923ff4	0.986281	Eukaryota	Streptophyta	Magnoliopsida	Unassigned	Unassigned	Unassigned	Unassigned	0	0	0	0	0	0	0	0	0	0	0	0	0	0	0	0	0	0	0	0	0	0	0	0	0	0	0	0	0	0	0	0	0	0	0	0	0
cd8e7ea42173734f9d6e5748a9673b7b	0.901221	Eukaryota	Streptophyta	Magnoliopsida	Unassigned	Unassigned	Unassigned	Unassigned	0	0	0	0	0	0	0	102	0	0	0	0	0	0	0	0	0	0	0	0	0	0	0	0	0	0	0	0	0	0	0	0	0	0	0	0	0
cdc5d71b8102e54d1abe21964edcdc30	0.842864	Eukaryota	Streptophyta	Magnoliopsida	Unassigned	Unassigned	Unassigned	Unassigned	0	0	0	0	0	0	0	0	0	0	0	0	0	0	0	0	0	0	0	0	0	35	0	0	0	0	0	0	0	0	0	0	0	0	0	0	0
cdd7f258ee2551cd91ddd75d9e0ee88f	0.999998	Eukaryota	Streptophyta	Magnoliopsida	Poales	Poaceae	Unassigned	Unassigned	0	0	75	0	0	0	0	0	0	0	0	0	0	0	0	0	0	0	0	0	0	0	0	0	0	0	0	0	0	0	0	0	0	0	0	0	0
ce045bdef35c62b7ded223209865782d	0.991587	Eukaryota	Streptophyta	Magnoliopsida	Unassigned	Unassigned	Unassigned	Unassigned	0	0	0	0	0	0	0	0	0	0	0	0	0	0	0	0	0	0	0	25	0	0	0	0	0	0	0	0	0	0	0	0	0	0	0	0	0
ce5711f64dc4cd507ab218af55e823f6	0.990571	Eukaryota	Streptophyta	Magnoliopsida	Unassigned	Unassigned	Unassigned	Unassigned	0	0	0	0	0	0	0	0	0	0	0	0	0	0	0	0	0	0	0	0	0	0	0	0	0	0	0	0	0	0	0	0	0	0	0	0	0
ce804fecc4d896c202154920127bf258	0.985384	Eukaryota	Streptophyta	Magnoliopsida	Unassigned	Unassigned	Unassigned	Unassigned	0	0	0	0	125	0	0	0	0	0	0	0	0	0	0	0	0	0	0	0	0	0	0	0	0	0	0	0	0	0	0	0	0	0	0	0	0
ceac52762ccd5a372649913f905291b9	0.730263	Eukaryota	Streptophyta	Magnoliopsida	Unassigned	Unassigned	Unassigned	Unassigned	0	0	0	0	0	0	0	0	0	57	434	0	0	0	0	0	0	0	0	0	0	0	0	0	0	0	0	0	0	0	42	163	41	0	0	0	0
cebf10c19976ea55cea9b924caf2fe11	0.989867	Eukaryota	Streptophyta	Magnoliopsida	Caryophyllales	Polygonaceae	Rumex	Rumex acetosa	0	0	0	0	11	0	0	0	0	0	0	0	0	0	0	0	0	0	0	0	0	0	0	0	0	0	0	0	0	0	0	0	0	0	0	0	0
cf3c8a7c77138ae51eff6c4b750f1c37	0.999999	Eukaryota	Streptophyta	Magnoliopsida	Poales	Poaceae	Unassigned	Unassigned	0	0	129	0	0	0	0	0	0	0	0	0	0	0	0	0	0	0	88	0	0	154	0	0	0	0	0	0	0	0	0	0	0	0	0	0	0
cfab01fc82b7f1095f0134ea5bcd8bdd	0.888068	Eukaryota	Streptophyta	Magnoliopsida	Unassigned	Unassigned	Unassigned	Unassigned	0	0	0	0	0	0	0	32	0	0	0	0	0	0	0	0	0	0	0	0	0	0	0	0	0	0	0	0	0	0	0	0	0	0	0	0	0
cffb74d493b9b4a28a2ea2f028d58585	0.772549	Eukaryota	Streptophyta	Magnoliopsida	Unassigned	Unassigned	Unassigned	Unassigned	0	0	25	0	0	0	0	0	0	0	0	0	0	0	0	0	0	0	0	0	0	0	0	0	0	0	0	0	0	0	0	0	0	0	0	0	0
cfff4298ad94549230a08889f25d1c34	1	Eukaryota	Streptophyta	Unassigned	Unassigned	Unassigned	Unassigned	Unassigned	0	0	0	0	0	0	0	0	0	0	0	0	0	0	0	0	0	0	0	0	0	0	0	0	0	0	0	0	0	0	0	0	0	0	0	0	12
d04e4cd18689eb259cd15389b2190a71	0.985728	Eukaryota	Streptophyta	Magnoliopsida	Unassigned	Unassigned	Unassigned	Unassigned	0	0	0	0	0	0	0	0	0	214	0	0	0	0	0	0	0	0	0	0	0	0	0	0	0	0	0	0	0	0	0	0	0	0	0	0	0
d05c56d1fc3b25888f23e7709d02e135	0.969758	Eukaryota	Streptophyta	Magnoliopsida	Unassigned	Unassigned	Unassigned	Unassigned	0	0	0	0	0	0	0	0	0	0	0	0	0	0	0	0	0	0	0	0	0	0	0	0	0	0	0	0	0	0	0	0	0	0	0	0	0
d05cee8762f9d3b85b32732e8d422107	0.835238	Eukaryota	Streptophyta	Magnoliopsida	Unassigned	Unassigned	Unassigned	Unassigned	0	0	0	0	0	0	0	0	0	0	0	0	0	0	0	0	0	0	0	0	0	0	0	0	0	0	0	0	0	0	0	0	0	0	0	0	0
d05df1865de0ee00dba1a1e15392a2f5	1	Eukaryota	Streptophyta	Unassigned	Unassigned	Unassigned	Unassigned	Unassigned	0	0	0	0	0	0	0	0	0	0	0	0	0	0	0	0	0	0	0	0	0	0	0	0	0	0	0	0	0	0	0	0	0	0	0	0	2
d0824a401776777534179d074c663140	0.983314	Eukaryota	Streptophyta	Magnoliopsida	Unassigned	Unassigned	Unassigned	Unassigned	0	0	0	0	0	0	0	0	0	0	0	0	0	0	0	0	0	0	0	0	0	0	0	56	0	0	0	0	0	0	0	0	0	0	0	0	0
d0f5a778ebd675dfc46fa43c99e3673a	0.999882	Eukaryota	Streptophyta	Magnoliopsida	Unassigned	Unassigned	Unassigned	Unassigned	0	0	0	0	0	0	0	0	0	0	0	0	0	0	0	0	0	0	0	0	0	0	0	0	0	0	0	8	0	0	0	0	0	0	0	0	0
d117d1323a878085344b9476b2cca3f5	0.780985	Eukaryota	Streptophyta	Magnoliopsida	Unassigned	Unassigned	Unassigned	Unassigned	0	0	0	0	0	0	0	0	0	0	0	0	0	0	0	0	0	0	0	0	0	0	0	0	56	0	0	0	0	0	0	0	0	0	0	0	0
d13d36f17646e81c172c203612cd4542	0.999997	Eukaryota	Streptophyta	Magnoliopsida	Poales	Poaceae	Unassigned	Unassigned	0	0	0	0	0	0	0	188	0	0	0	0	0	0	0	0	0	0	0	0	0	0	0	0	0	0	0	0	0	0	0	0	0	0	0	0	0
d1d5413e2730badf3f5756956e5cd8a4	0.824103	Eukaryota	Streptophyta	Magnoliopsida	Unassigned	Unassigned	Unassigned	Unassigned	0	0	0	0	24	0	0	0	0	0	0	0	0	0	0	0	0	0	0	0	0	0	0	0	0	0	0	0	0	0	0	0	0	0	0	0	0
d1df2923783b5ab934fb6c361009ca9d	1	Eukaryota	Streptophyta	Magnoliopsida	Poales	Poaceae	Unassigned	Unassigned	0	0	0	0	0	0	0	0	0	0	0	0	0	0	0	0	0	0	0	0	0	0	0	0	0	0	0	0	0	0	0	0	0	0	0	0	0
d21b28df169a7d52cd4d3bd204d809fc	0.971498	Eukaryota	Streptophyta	Magnoliopsida	Unassigned	Unassigned	Unassigned	Unassigned	0	0	0	0	0	0	0	0	0	0	0	0	0	0	0	0	0	0	0	0	0	0	0	0	0	0	0	0	0	0	0	0	0	0	0	30	0
d24f84b6e4ccb062241cca7090895205	0.783599	Eukaryota	Streptophyta	Magnoliopsida	Rosales	Moraceae	Milicia	Milicia excelsa	0	0	0	0	0	0	0	0	0	0	0	0	0	0	0	0	0	0	0	0	0	0	0	0	0	0	0	0	2	0	0	0	0	0	0	0	0
d27db3f93911cef4be0e6734aa10350a	0.999873	Eukaryota	Streptophyta	Magnoliopsida	Unassigned	Unassigned	Unassigned	Unassigned	0	0	0	0	0	0	0	0	0	0	0	0	0	0	0	0	0	0	0	0	0	0	0	0	0	0	0	0	0	0	0	0	0	0	0	0	0
d2b374ab28ba45084f85ce4c84028c00	0.978123	Eukaryota	Streptophyta	Magnoliopsida	Unassigned	Unassigned	Unassigned	Unassigned	0	0	0	0	0	0	0	0	0	0	0	0	0	0	0	0	0	0	0	0	0	0	0	0	0	0	0	0	0	0	0	0	0	0	0	0	0
d2e20c464ca02824f17f9a25ab226453	0.999801	Eukaryota	Streptophyta	Magnoliopsida	Lamiales	Lamiaceae	Salvia	Unassigned	0	0	0	0	0	0	0	0	0	0	0	74	0	0	0	0	0	0	0	0	0	0	0	0	0	0	0	0	0	0	0	0	0	0	0	0	0
d36733c9dd829640cc28b37cc0af05e2	0.834778	Eukaryota	Streptophyta	Magnoliopsida	Unassigned	Unassigned	Unassigned	Unassigned	0	0	0	0	0	0	0	0	0	0	0	0	0	0	0	0	0	0	0	0	0	0	0	0	0	0	0	0	0	0	0	0	0	0	0	0	2
d3f72df1fd801a6ab60e7158cecedd75	0.735146	Eukaryota	Streptophyta	Magnoliopsida	Unassigned	Unassigned	Unassigned	Unassigned	0	0	0	0	0	0	0	0	0	0	0	0	0	0	0	0	0	0	0	0	0	0	0	0	0	0	0	0	0	0	0	32	14	0	0	0	0
d40102758f64bb4700df2aa845082996	0.999999	Eukaryota	Streptophyta	Magnoliopsida	Poales	Poaceae	Unassigned	Unassigned	0	0	0	0	0	0	0	0	0	0	0	0	0	0	0	0	0	0	0	0	0	0	0	0	0	0	0	0	18	0	0	0	0	0	0	0	0
d4191318967d112bd469de2ea9e754a5	0.999842	Eukaryota	Streptophyta	Magnoliopsida	Lamiales	Lamiaceae	Salvia	Unassigned	0	0	0	0	0	0	0	0	0	0	0	772	0	0	0	0	0	0	0	0	0	0	0	0	0	0	0	0	0	0	0	0	0	0	0	0	0
d429849b18957e687ef3325676290869	0.999999	Eukaryota	Streptophyta	Magnoliopsida	Poales	Poaceae	Unassigned	Unassigned	0	0	0	0	0	0	0	0	0	0	0	0	12	0	0	0	0	0	0	0	0	0	0	0	0	0	0	0	0	0	0	0	0	0	0	0	0
d45506ddab3a06d7d6d530c91ed6d88b	1	Eukaryota	Streptophyta	Magnoliopsida	Unassigned	Unassigned	Unassigned	Unassigned	0	0	0	0	0	0	0	0	0	0	0	0	0	0	0	0	129	0	268	0	0	0	0	0	0	0	0	0	0	0	0	0	0	0	0	0	0
d4af4724ac9d5bdb050376de31736ba2	1	Eukaryota	Streptophyta	Unassigned	Unassigned	Unassigned	Unassigned	Unassigned	0	0	0	0	0	0	0	0	0	0	0	9	0	0	0	0	0	0	0	0	0	0	0	0	0	0	0	0	0	0	0	0	0	0	0	0	0
d4c02ff5007edad73c28c2fa62a96ba9	0.854625	Eukaryota	Streptophyta	Magnoliopsida	Unassigned	Unassigned	Unassigned	Unassigned	0	0	0	0	0	0	0	0	0	0	0	0	0	0	0	0	0	0	0	0	0	0	0	0	0	0	0	0	0	0	0	6	3	0	0	0	0
d55276291fb9176336205cff0ea9f18a	0.76868	Eukaryota	Streptophyta	Magnoliopsida	Poales	Poaceae	Oryza	Oryza sativa	0	0	0	0	0	0	0	0	0	0	0	0	0	0	0	0	0	0	0	0	0	0	0	0	0	0	0	0	76	260	0	0	0	0	0	0	0
d5548310860512d2e49181e4ddf9acef	1	Eukaryota	Streptophyta	Magnoliopsida	Poales	Poaceae	Unassigned	Unassigned	0	0	0	0	0	0	0	0	0	0	17	0	0	0	0	0	0	0	0	0	0	0	0	0	0	0	0	0	0	0	0	0	0	0	0	0	0
d55fb3ceaa8b493e3d9362f676750b10	0.808099	Eukaryota	Streptophyta	Magnoliopsida	Unassigned	Unassigned	Unassigned	Unassigned	0	0	0	0	0	0	0	0	0	0	0	0	0	0	0	0	0	0	0	0	0	0	0	0	0	0	0	0	0	0	0	0	0	0	0	0	0
d5be2e4703a19fddeadd5abf85d1b072	0.885895	Eukaryota	Streptophyta	Magnoliopsida	Unassigned	Unassigned	Unassigned	Unassigned	0	0	0	0	0	0	0	0	0	0	0	0	0	0	0	0	57	0	0	0	0	0	0	0	0	0	0	0	0	0	0	0	0	0	0	0	0
d5cc7557052c5968300554bbaca37d71	0.999979	Eukaryota	Streptophyta	Magnoliopsida	Poales	Poaceae	Unassigned	Unassigned	0	0	0	0	0	0	0	48	0	0	0	0	0	0	0	0	0	0	0	0	0	0	0	0	0	0	0	0	0	0	0	0	0	0	0	0	0
d5fca41610f512b822f26676638e4d90	0.983388	Eukaryota	Streptophyta	Magnoliopsida	Unassigned	Unassigned	Unassigned	Unassigned	0	0	0	0	0	0	0	0	201	0	0	0	0	0	0	0	0	0	0	0	0	0	0	0	0	0	0	0	0	0	0	0	0	0	0	0	0
d646e21ea8ffdf526af83efff0a87c60	0.899525	Eukaryota	Streptophyta	Magnoliopsida	Unassigned	Unassigned	Unassigned	Unassigned	0	9	0	0	0	0	0	0	0	0	0	0	0	0	0	0	0	0	0	0	0	0	0	0	0	0	0	0	0	0	0	0	0	0	0	0	0
d695103dc0742103b635bbe3ae3c34f9	0.967176	Eukaryota	Streptophyta	Magnoliopsida	Unassigned	Unassigned	Unassigned	Unassigned	0	0	0	0	0	0	0	0	0	0	0	0	0	0	0	0	0	0	0	0	0	0	0	0	0	0	0	0	0	10	0	0	0	0	0	0	0
d6a8cba0f64559bc44372373f99df2ee	0.981625	Eukaryota	Streptophyta	Magnoliopsida	Unassigned	Unassigned	Unassigned	Unassigned	0	0	0	0	0	0	0	0	0	0	0	0	0	0	0	0	0	0	0	0	0	0	0	0	0	0	0	0	0	0	0	0	0	0	0	0	11
d6a8ec78a282c7139084ce7896f4bf72	0.719591	Eukaryota	Streptophyta	Magnoliopsida	Unassigned	Unassigned	Unassigned	Unassigned	0	0	0	0	0	0	0	0	0	0	0	0	0	0	0	0	0	0	0	0	0	0	0	0	0	0	0	0	0	0	0	0	3	0	0	0	0
d72286cc3972e443b0a01dbcdcbed58e	0.716806	Eukaryota	Streptophyta	Magnoliopsida	Malvales	Malvaceae	Theobroma	Theobroma cacao	0	0	0	0	0	0	0	0	0	0	0	0	0	0	0	28	0	0	0	0	0	0	0	0	0	0	0	0	0	0	0	0	0	0	0	0	0
d74e485c6a797aecf245f135604a1106	0.999999	Eukaryota	Streptophyta	Magnoliopsida	Poales	Poaceae	Unassigned	Unassigned	0	0	0	0	0	0	0	0	0	0	0	0	0	0	0	0	0	193	125	0	0	0	0	0	0	0	0	0	0	0	0	0	0	0	0	0	0
d7e0ac6fbbd8d0fb2356459baa2f503f	0.858439	Eukaryota	Streptophyta	Magnoliopsida	Unassigned	Unassigned	Unassigned	Unassigned	147	0	0	0	0	0	0	0	0	0	165	0	0	0	0	0	31	0	0	0	0	0	0	0	0	0	0	0	0	0	0	0	0	0	0	0	0
d7f2a4917168bcd2fa746b4c74569b27	0.999995	Eukaryota	Streptophyta	Magnoliopsida	Poales	Poaceae	Unassigned	Unassigned	0	0	0	0	0	0	0	0	0	0	0	0	0	0	0	0	80	0	0	0	0	0	0	0	0	0	0	0	0	0	0	0	0	0	0	0	0
d803b1ef1ba67362deeb8b14529626d7	0.997821	Eukaryota	Streptophyta	Magnoliopsida	Unassigned	Unassigned	Unassigned	Unassigned	0	9	0	0	0	0	0	0	0	0	0	0	0	0	0	0	0	0	0	0	0	0	0	0	0	0	0	0	0	0	0	0	0	0	0	0	0
d88bf263682e1f6c6258d9c246a4b6f2	0.999999	Eukaryota	Streptophyta	Magnoliopsida	Poales	Poaceae	Unassigned	Unassigned	0	0	0	0	0	0	0	172	0	0	0	0	0	0	0	0	0	0	0	0	0	0	0	0	0	0	0	0	0	0	0	0	0	0	0	0	0
d94c1f48d7f0106266aff59fc8a1aafe	0.882856	Eukaryota	Streptophyta	Magnoliopsida	Unassigned	Unassigned	Unassigned	Unassigned	0	0	14	0	0	0	0	0	0	0	0	0	0	0	0	0	0	0	0	0	0	0	0	0	0	0	0	0	0	0	0	0	0	0	0	0	0
d9f2f8fe89ae6392ab23818f5271256a	0.999999	Eukaryota	Streptophyta	Magnoliopsida	Poales	Poaceae	Unassigned	Unassigned	0	75	0	0	0	0	0	0	0	0	0	0	0	0	0	0	0	0	0	0	0	0	0	0	0	0	0	0	0	0	0	0	0	0	0	0	0
da175bf9b2bf048a4ef81a9013502ced	0.828959	Eukaryota	Streptophyta	Magnoliopsida	Unassigned	Unassigned	Unassigned	Unassigned	0	0	0	0	0	0	0	0	0	0	0	0	0	0	0	0	0	0	0	0	0	0	0	0	0	0	0	0	0	0	0	0	0	0	0	0	0
dad49747f30a33c1eab91d4193d18144	0.941876	Eukaryota	Streptophyta	Magnoliopsida	Sapindales	Meliaceae	Unassigned	Unassigned	0	0	0	0	0	0	0	0	0	0	0	0	0	0	0	0	0	0	0	0	0	0	0	0	0	0	0	0	0	540	0	0	0	0	0	0	0
db1b63d0a216903a9e771d9e297effd7	0.999999	Eukaryota	Streptophyta	Magnoliopsida	Poales	Poaceae	Unassigned	Unassigned	0	0	0	0	0	0	0	67	0	0	0	0	0	0	0	0	0	0	0	0	0	0	0	0	0	0	0	0	0	0	0	0	0	0	0	0	0
db2e2338584682263a81a5a975746847	0.867372	Eukaryota	Streptophyta	Magnoliopsida	Unassigned	Unassigned	Unassigned	Unassigned	0	0	0	0	0	0	0	0	0	0	0	800	0	0	0	0	0	0	0	0	0	0	0	0	0	0	0	0	0	0	0	0	0	0	0	0	0
db4aa3a7518ac1bea0645a09b750ecab	0.820064	Eukaryota	Streptophyta	Magnoliopsida	Unassigned	Unassigned	Unassigned	Unassigned	0	0	0	0	0	0	0	0	0	0	0	0	0	0	0	0	0	0	0	0	0	0	0	0	0	0	0	0	0	0	0	0	0	0	0	11	0
db697fedca28e128c1f73cd4c2bed51a	0.984677	Eukaryota	Streptophyta	Magnoliopsida	Unassigned	Unassigned	Unassigned	Unassigned	0	0	0	0	0	0	0	0	0	6	0	0	0	0	0	0	0	0	0	0	0	0	0	0	0	0	0	0	0	0	0	0	0	0	0	0	0
dbaa7ec922079dfeea1e4827c82fdc3b	0.999974	Eukaryota	Streptophyta	Magnoliopsida	Poales	Poaceae	Unassigned	Unassigned	0	0	0	0	0	0	0	0	0	0	0	0	0	0	0	0	0	0	0	178	0	0	0	0	0	0	0	0	0	0	0	0	0	0	0	0	0
dc02232d3a2f63c270a42d283ee8abd7	0.977604	Eukaryota	Streptophyta	Magnoliopsida	Unassigned	Unassigned	Unassigned	Unassigned	0	0	0	0	0	0	0	0	0	0	0	0	0	0	0	0	0	0	0	0	0	0	0	0	0	0	0	0	0	0	0	0	0	0	0	0	72
dc11c07972be81e99752b1cc581bc4de	0.978165	Eukaryota	Streptophyta	Magnoliopsida	Unassigned	Unassigned	Unassigned	Unassigned	0	0	0	0	0	0	0	0	0	0	0	0	0	0	0	0	0	0	0	0	0	0	0	0	0	0	0	0	0	0	0	0	0	0	0	24	0
dc42e21299927526c2f4d9a0c3dd0d6f	1	Eukaryota	Streptophyta	Magnoliopsida	Poales	Poaceae	Unassigned	Unassigned	0	0	0	0	0	0	0	0	0	0	0	0	0	0	0	0	0	0	0	0	0	0	0	0	0	0	0	0	0	0	0	0	94	0	0	0	0
dca69ea1d8e18b84dd49c1d00648c096	0.974491	Eukaryota	Streptophyta	Magnoliopsida	Unassigned	Unassigned	Unassigned	Unassigned	0	0	0	0	0	0	0	0	0	0	0	240	0	0	0	0	0	0	0	0	0	0	0	0	0	0	0	0	0	0	0	0	0	0	0	0	0
dca8910abe85a4366be2a321a6014643	0.757669	Eukaryota	Streptophyta	Magnoliopsida	Unassigned	Unassigned	Unassigned	Unassigned	0	0	0	0	0	0	0	0	0	0	0	0	0	0	0	0	0	0	0	0	0	0	0	0	0	0	0	0	0	0	0	10	10	0	0	0	0
ddb71ec269ba6774293eca8e07c43a7f	0.999574	Eukaryota	Streptophyta	Magnoliopsida	Vitales	Vitaceae	Unassigned	Unassigned	0	0	0	0	0	0	0	0	0	0	0	0	0	0	0	0	0	0	0	0	0	0	0	0	0	0	0	467	0	0	0	0	0	0	0	0	0
de1069be8184ad7e911b3213c6d1ddd9	0.881895	Eukaryota	Streptophyta	Magnoliopsida	Unassigned	Unassigned	Unassigned	Unassigned	0	28	0	0	0	0	0	0	0	0	0	0	0	0	0	0	0	0	0	0	0	0	0	0	0	0	0	0	0	0	0	0	0	0	0	0	0
de2f90114142b3480e33b73c30f9f163	0.875344	Eukaryota	Streptophyta	Magnoliopsida	Unassigned	Unassigned	Unassigned	Unassigned	0	1	0	0	0	0	0	0	0	0	0	0	0	0	0	0	0	0	0	0	0	0	0	0	0	0	0	0	0	0	0	0	0	0	0	0	0
de330a9aecd30ffb21edc362b77b6ec3	0.97419	Eukaryota	Streptophyta	Magnoliopsida	Unassigned	Unassigned	Unassigned	Unassigned	0	0	0	0	0	0	0	0	0	0	0	0	0	0	0	0	0	0	0	0	0	0	0	0	0	0	5	0	0	0	0	0	0	0	0	0	0
de42ecdca2fd40516c8c88611dd0209e	0.960521	Eukaryota	Streptophyta	Magnoliopsida	Unassigned	Unassigned	Unassigned	Unassigned	0	0	0	0	0	0	0	0	0	0	0	0	0	0	0	0	0	0	0	0	0	0	0	0	0	0	0	0	0	0	0	0	0	8	0	0	0
de494efb8e647c9dfba8406e927ef320	0.897755	Eukaryota	Streptophyta	Magnoliopsida	Unassigned	Unassigned	Unassigned	Unassigned	0	0	0	0	0	0	0	0	0	0	0	0	0	0	0	0	0	0	0	0	0	0	0	0	0	0	0	0	0	0	0	0	0	0	0	0	0
de9840a5ef386545c93bc4829f50640b	1	Eukaryota	Streptophyta	Unassigned	Unassigned	Unassigned	Unassigned	Unassigned	0	0	0	0	0	0	0	0	0	0	0	0	0	0	0	0	0	0	0	0	0	0	0	0	0	0	0	0	0	0	0	0	0	0	0	229	0
de994991979d58280fd0f2a3d300b578	0.990253	Eukaryota	Streptophyta	Magnoliopsida	Caryophyllales	Chenopodiaceae	Unassigned	Unassigned	0	0	0	0	0	0	0	0	0	0	0	0	0	0	0	0	0	0	0	0	0	0	0	0	0	0	0	0	0	25	0	0	0	0	0	0	0
ded8a296907e6507ba828c5cf60d09cb	0.999998	Eukaryota	Streptophyta	Magnoliopsida	Poales	Poaceae	Unassigned	Unassigned	0	0	0	0	0	0	0	0	0	0	0	0	0	0	0	0	0	51	0	0	0	0	0	0	0	0	0	0	0	0	0	0	0	0	0	0	0
def0b1dc2bbf6d17a8b9f8ddbf536ab1	0.998054	Eukaryota	Streptophyta	Magnoliopsida	Lamiales	Lamiaceae	Salvia	Unassigned	0	0	0	0	0	0	0	0	0	0	3	0	0	0	0	0	0	0	0	0	0	0	0	0	0	0	0	0	0	0	0	0	0	0	0	0	0
def0c5ab723e9f0b175afbcee888e356	0.824568	Eukaryota	Streptophyta	Magnoliopsida	Unassigned	Unassigned	Unassigned	Unassigned	0	0	0	0	0	0	0	0	0	0	0	0	0	0	0	0	0	0	0	0	0	0	0	0	0	0	0	0	0	0	0	0	0	0	0	0	118
df2e453af1db0219dd3c5bd7ec00c247	0.986698	Eukaryota	Streptophyta	Magnoliopsida	Poales	Unassigned	Unassigned	Unassigned	0	2	0	0	0	0	0	0	0	0	0	0	0	0	0	0	0	0	0	0	0	0	0	0	0	0	0	0	0	0	0	0	0	0	0	0	0
df3380e102606197a0a5308a7f4a5400	0.866101	Eukaryota	Streptophyta	Magnoliopsida	Unassigned	Unassigned	Unassigned	Unassigned	0	0	0	0	0	0	0	0	0	0	0	0	0	0	0	0	0	0	0	12	0	0	0	0	0	0	0	0	0	0	0	0	0	0	0	0	0
df6972328e97e18b872749c0699e6410	0.851222	Eukaryota	Streptophyta	Magnoliopsida	Unassigned	Unassigned	Unassigned	Unassigned	0	0	0	0	0	0	0	0	9	0	0	0	0	0	0	0	0	0	0	47	4	0	14	141	0	0	0	0	0	0	0	0	0	0	0	0	0
df77c28c8aaaa9f830da0e8bb6567d0f	0.999999	Eukaryota	Streptophyta	Magnoliopsida	Poales	Poaceae	Unassigned	Unassigned	0	0	149	0	0	0	0	0	0	0	0	0	0	0	0	0	0	0	0	0	0	187	38	0	0	0	0	0	0	0	0	0	0	0	0	0	0
dfdf731fe9980013e70c05406f329302	0.848564	Eukaryota	Streptophyta	Magnoliopsida	Unassigned	Unassigned	Unassigned	Unassigned	0	0	0	0	0	0	0	0	0	0	0	0	0	0	0	0	0	0	0	0	0	0	52	0	0	0	0	0	0	0	0	0	0	0	0	0	0
e01135f27467246d560d2611df9cfa8f	0.872031	Eukaryota	Streptophyta	Magnoliopsida	Unassigned	Unassigned	Unassigned	Unassigned	0	0	0	0	0	0	0	0	0	0	0	0	0	0	0	0	0	0	0	0	0	0	0	0	0	0	0	0	0	0	0	0	0	0	0	0	0
e030c59dd9cc6fdb01c812e1c9fc3858	0.712675	Eukaryota	Streptophyta	Magnoliopsida	Unassigned	Unassigned	Unassigned	Unassigned	0	0	0	0	0	0	0	0	0	0	0	0	0	0	0	0	0	157	0	0	0	0	0	0	0	0	0	0	0	0	0	0	0	0	0	0	0
e097ec8386b3c9391ba2a564d6796a32	0.999863	Eukaryota	Streptophyta	Magnoliopsida	Lamiales	Lamiaceae	Salvia	Unassigned	0	0	0	0	0	0	0	0	0	0	0	39	0	0	0	0	0	0	0	0	0	0	0	0	0	0	0	0	0	0	0	0	0	0	0	0	0
e0ad64d75fb25b3f5fe3f6603870373f	0.955703	Eukaryota	Streptophyta	Magnoliopsida	Unassigned	Unassigned	Unassigned	Unassigned	0	0	0	0	0	0	0	0	0	0	0	0	0	0	0	0	0	0	0	0	0	0	0	0	0	0	0	0	0	0	0	0	0	1794	3022	0	0
e10a75762dc4a0777de92c90f63f03a0	0.799415	Eukaryota	Streptophyta	Magnoliopsida	Unassigned	Unassigned	Unassigned	Unassigned	0	0	0	0	0	0	0	0	0	0	0	0	0	0	0	0	0	0	0	0	0	0	0	0	0	0	0	0	0	0	0	0	0	80	0	0	0
e136c522660a49d53cdb7f52d25e62c4	0.803386	Eukaryota	Streptophyta	Magnoliopsida	Unassigned	Unassigned	Unassigned	Unassigned	0	0	0	0	1	0	0	0	0	0	0	0	0	0	0	0	0	0	0	0	0	0	0	0	0	0	0	0	0	0	0	0	0	0	0	0	0
e190c1fa6fbe2ff890c99ab63c9ce69e	0.802191	Eukaryota	Streptophyta	Magnoliopsida	Unassigned	Unassigned	Unassigned	Unassigned	0	0	0	0	0	0	0	0	0	0	0	0	0	0	0	0	0	0	0	0	0	0	0	46	0	0	0	0	0	0	0	0	0	0	0	0	0
e22064a98369654a075221c0b52fe9dc	0.911682	Eukaryota	Streptophyta	Magnoliopsida	Lamiales	Scrophulariaceae	Unassigned	Unassigned	0	0	0	0	0	0	0	0	0	0	0	0	0	0	0	0	0	0	0	0	0	0	0	0	0	0	0	0	0	0	13	0	4	0	0	0	0
e2213802a6864ec0063eb666871b2898	0.984784	Eukaryota	Streptophyta	Magnoliopsida	Unassigned	Unassigned	Unassigned	Unassigned	0	0	0	0	0	0	0	0	0	0	0	0	0	0	0	0	0	0	0	0	0	0	0	0	0	0	0	0	0	0	0	0	0	0	0	0	5
e253ba33db33b68cf4b9b620582a2e7b	0.996258	Eukaryota	Streptophyta	Magnoliopsida	Sapindales	Sapindaceae	Acer	Unassigned	0	0	0	0	0	0	0	0	0	0	0	0	0	0	0	0	0	0	0	0	0	0	0	0	0	0	0	0	0	0	8	11	32	0	0	0	0
e2d1a24690d074af33c0a9795cfba674	0.766231	Eukaryota	Streptophyta	Magnoliopsida	Unassigned	Unassigned	Unassigned	Unassigned	0	0	0	0	0	0	0	0	0	0	0	0	0	0	0	0	0	0	0	0	0	0	0	0	0	0	0	0	0	0	0	0	0	0	0	0	5
e2dedd2e5dc381973981159991507a29	0.999999	Eukaryota	Streptophyta	Magnoliopsida	Poales	Poaceae	Unassigned	Unassigned	0	111	0	0	0	0	0	0	0	0	0	0	0	0	0	0	0	0	0	0	0	0	0	0	0	0	0	0	0	0	0	0	0	0	0	0	0
e2e3c6dc1a7b859d86a1b257658d8619	0.881891	Eukaryota	Streptophyta	Magnoliopsida	Unassigned	Unassigned	Unassigned	Unassigned	0	0	0	0	0	0	0	0	0	0	0	0	0	0	0	0	0	0	0	0	0	0	0	0	0	0	0	0	0	0	0	0	0	0	0	0	0
e31c291c51d1c866a82167cf314c08b2	0.8528	Eukaryota	Streptophyta	Magnoliopsida	Unassigned	Unassigned	Unassigned	Unassigned	0	0	0	0	0	0	0	0	0	0	0	0	0	0	0	0	0	0	0	0	0	0	0	0	0	0	0	0	0	0	0	0	0	0	0	0	0
e33b3db60ab8c0e4028f315323643bd8	0.878849	Eukaryota	Streptophyta	Magnoliopsida	Unassigned	Unassigned	Unassigned	Unassigned	177	0	0	0	0	0	0	0	0	0	0	0	0	0	0	0	0	0	0	0	0	0	0	0	0	0	0	0	0	0	0	0	0	0	0	0	0
e3643c9f0a4d6b2564031dfa07d9131b	0.723529	Eukaryota	Streptophyta	Magnoliopsida	Unassigned	Unassigned	Unassigned	Unassigned	0	0	0	0	0	0	0	0	0	0	0	0	0	0	0	1	0	0	0	0	0	0	0	0	0	0	0	0	0	0	0	0	0	0	0	0	0
e37f5a669f94d409fe23e21dfba864f4	0.799	Eukaryota	Streptophyta	Magnoliopsida	Unassigned	Unassigned	Unassigned	Unassigned	0	0	0	0	0	0	0	0	0	0	0	0	0	0	0	0	0	0	0	0	0	0	0	0	0	0	0	0	0	40	0	0	0	0	0	0	0
e392e84173c4584a2b5cbc330952f914	0.823841	Eukaryota	Streptophyta	Magnoliopsida	Unassigned	Unassigned	Unassigned	Unassigned	0	0	0	0	0	0	0	0	0	0	0	0	0	0	0	0	164	0	317	0	0	0	0	0	0	0	0	0	0	0	4	0	2	0	0	0	0
e468af8497eca2f13ab0536ba5ed1752	0.837393	Eukaryota	Streptophyta	Magnoliopsida	Unassigned	Unassigned	Unassigned	Unassigned	0	0	0	0	0	0	0	0	0	0	0	7	0	0	0	0	0	0	0	0	0	0	0	0	0	0	0	0	0	0	0	0	0	0	0	0	0
e468f12db792b15075611b989f08dbc9	0.999999	Eukaryota	Streptophyta	Magnoliopsida	Poales	Poaceae	Unassigned	Unassigned	0	68	0	0	0	0	0	0	0	0	0	0	0	0	0	0	0	0	168	0	0	0	0	0	0	0	0	0	0	0	0	0	0	0	0	0	0
e4759303877d61aa13b434a00f236352	0.999999	Eukaryota	Streptophyta	Magnoliopsida	Poales	Poaceae	Unassigned	Unassigned	0	0	0	0	0	0	0	0	0	0	0	0	0	0	0	0	0	0	0	0	0	0	69	0	0	0	0	0	0	0	0	0	0	0	0	0	0
e4e2a64ada7808e094c218bcb1e362d0	0.864995	Eukaryota	Streptophyta	Magnoliopsida	Unassigned	Unassigned	Unassigned	Unassigned	0	0	0	0	0	0	0	0	0	0	0	0	0	0	0	0	0	0	0	0	0	0	0	0	0	0	0	0	0	0	0	0	0	0	0	0	0
e4fdae3bebda3aaf00a63c10b6f4545d	0.843664	Eukaryota	Streptophyta	Magnoliopsida	Lamiales	Plantaginaceae	Plantago	Unassigned	0	0	0	0	0	0	0	0	0	0	49	0	0	0	0	0	0	0	0	0	0	0	0	0	0	0	0	0	0	0	0	0	0	0	0	0	0
e540f8cf8fe7e662b543dbd82a0da187	0.98997	Eukaryota	Streptophyta	Magnoliopsida	Unassigned	Unassigned	Unassigned	Unassigned	0	6	0	0	0	0	0	0	0	0	0	0	0	0	0	0	0	0	0	0	0	0	0	0	0	0	0	0	0	0	0	0	0	0	0	0	0
e5645cad955c47e67ee1586777c64bff	0.999997	Eukaryota	Streptophyta	Magnoliopsida	Poales	Poaceae	Unassigned	Unassigned	0	0	0	0	0	0	0	0	0	0	0	0	0	0	0	0	0	0	0	0	0	0	0	0	0	0	35	0	0	0	0	0	0	0	0	0	0
e579362e1c67dcfaccce2d38c5572ee9	0.882986	Eukaryota	Streptophyta	Magnoliopsida	Unassigned	Unassigned	Unassigned	Unassigned	0	0	0	0	0	0	0	0	0	0	405	0	0	0	4	0	394	0	0	0	0	0	0	0	0	0	0	0	0	0	48	0	0	0	0	0	0
e58db13595979dbab001cc76b4ce7d3d	0.999993	Eukaryota	Streptophyta	Magnoliopsida	Poales	Poaceae	Unassigned	Unassigned	0	0	0	0	0	0	0	0	0	0	0	0	0	0	0	0	0	0	0	0	0	0	0	0	0	0	0	0	0	0	0	0	0	0	0	0	0
e5b4c6ca6b495a9b0872c58df506fa24	1	Eukaryota	Streptophyta	Pinopsida	Pinales	Pinaceae	Unassigned	Unassigned	0	0	0	0	0	0	0	0	0	0	0	0	0	0	0	0	0	0	0	0	0	0	0	0	35	0	0	0	0	0	0	0	0	0	0	0	0
e5df00c9815871f54206eaed49a8085c	0.999959	Eukaryota	Streptophyta	Magnoliopsida	Poales	Poaceae	Unassigned	Unassigned	0	0	0	0	0	0	0	0	109	0	0	0	0	0	0	0	0	0	0	0	0	0	0	0	0	0	0	0	0	0	0	0	0	0	0	0	0
e629bf039ba04fb6a753f667f4638d41	0.875233	Eukaryota	Streptophyta	Magnoliopsida	Unassigned	Unassigned	Unassigned	Unassigned	0	0	0	0	0	0	0	0	0	0	0	0	0	0	0	0	0	0	23	0	0	0	0	0	0	0	0	0	0	0	0	0	0	0	0	0	0
e69fec9ec1bb316add4e49271223c1c9	0.897063	Eukaryota	Streptophyta	Magnoliopsida	Unassigned	Unassigned	Unassigned	Unassigned	0	3	0	0	0	0	0	0	0	0	0	0	0	0	0	0	0	0	0	0	0	0	0	0	0	0	0	0	0	0	0	0	0	0	0	0	0
e6a0adb487ce4554699ad111c09483cd	0.965665	Eukaryota	Streptophyta	Magnoliopsida	Unassigned	Unassigned	Unassigned	Unassigned	0	0	0	0	0	0	0	0	0	0	0	0	0	0	0	0	0	0	0	0	0	0	0	350	0	0	0	0	0	0	0	0	0	0	0	0	0
e6a6a443789ffd5e68388f115f7d5030	0.890272	Eukaryota	Streptophyta	Magnoliopsida	Unassigned	Unassigned	Unassigned	Unassigned	0	0	0	0	0	0	0	0	0	0	0	0	0	0	0	0	0	0	121	0	0	0	0	0	0	0	0	0	0	0	0	0	0	0	0	0	0
e6d7fc5c71f33558e6ada2d353c9949e	0.999275	Eukaryota	Streptophyta	Magnoliopsida	Rosales	Ulmaceae	Ulmus	Unassigned	0	0	0	0	0	0	0	0	0	0	0	0	0	0	0	0	0	0	0	0	0	0	0	0	0	0	0	0	0	0	18	19	24	0	0	0	0
e74fb531fa393c03c3803b1c02cf10cd	0.984875	Eukaryota	Streptophyta	Magnoliopsida	Unassigned	Unassigned	Unassigned	Unassigned	0	0	0	0	0	0	0	0	0	0	0	0	0	0	0	0	0	0	0	0	0	0	76	0	0	0	0	0	0	0	0	0	0	0	0	0	0
e775cc6ac09cc052ed0b339fcb684385	0.999871	Eukaryota	Streptophyta	Magnoliopsida	Unassigned	Unassigned	Unassigned	Unassigned	0	0	0	0	0	0	0	0	0	0	0	0	0	0	0	0	0	0	0	0	0	0	0	0	0	0	0	0	0	0	0	0	0	0	0	0	0
e78a83445a640ec9f950efe5639c477c	0.821524	Eukaryota	Streptophyta	Magnoliopsida	Unassigned	Unassigned	Unassigned	Unassigned	0	0	0	0	0	0	0	0	0	0	0	0	0	0	0	0	0	0	23	0	0	0	0	0	0	0	0	0	0	0	0	0	0	0	0	0	0
e7af604dac92c4189714a9e925cdc415	0.999999	Eukaryota	Streptophyta	Magnoliopsida	Poales	Poaceae	Unassigned	Unassigned	171	0	0	0	0	0	0	0	0	0	0	0	0	0	0	0	0	32	0	0	0	0	0	0	0	0	0	0	0	0	0	0	0	0	0	0	0
e85dd1dcb698f950b83b106957af07a0	0.999999	Eukaryota	Streptophyta	Magnoliopsida	Poales	Poaceae	Unassigned	Unassigned	0	0	0	0	0	0	0	0	0	0	0	0	0	0	0	0	0	29	0	0	0	0	0	0	0	0	0	0	0	0	0	0	0	0	0	0	0
e87c8fb8a54d85cabc4733b7d60f8167	0.970343	Eukaryota	Streptophyta	Magnoliopsida	Unassigned	Unassigned	Unassigned	Unassigned	0	176	0	0	0	0	0	0	0	0	0	0	0	0	0	0	0	0	0	0	0	0	0	0	0	0	0	0	0	0	0	0	0	0	0	0	0
e880cd63aa98ad56201f5e9981dff57b	0.967021	Eukaryota	Streptophyta	Magnoliopsida	Unassigned	Unassigned	Unassigned	Unassigned	0	0	0	0	0	0	0	0	0	0	0	108	0	0	0	0	0	0	0	0	0	0	0	0	0	0	0	0	0	0	0	0	0	0	0	0	0
e8c90b143e57f5c161dfb47e5add4000	0.891279	Eukaryota	Streptophyta	Magnoliopsida	Unassigned	Unassigned	Unassigned	Unassigned	0	4	0	0	0	0	0	0	0	0	0	0	0	0	0	0	0	0	0	0	0	0	0	0	0	0	0	0	0	0	0	0	0	0	0	0	0
e8ef6fe2d214e324fe695e962600893f	0.820368	Eukaryota	Streptophyta	Magnoliopsida	Unassigned	Unassigned	Unassigned	Unassigned	0	0	0	0	0	0	0	0	0	0	0	0	0	0	0	0	0	0	0	0	0	0	7	0	0	0	0	0	0	0	0	0	0	0	0	0	0
e9514bda8a656dfe2261201337e98fb3	0.835922	Eukaryota	Streptophyta	Magnoliopsida	Unassigned	Unassigned	Unassigned	Unassigned	0	0	0	0	0	0	0	0	0	0	0	0	0	0	0	0	0	0	0	0	0	0	0	0	0	0	0	0	0	0	0	0	0	0	0	0	51
e95eac9a73de34220d37a4b3f7a7125d	0.999999	Eukaryota	Streptophyta	Magnoliopsida	Poales	Poaceae	Unassigned	Unassigned	0	0	0	0	0	0	0	18	0	0	0	0	0	0	0	0	0	0	0	0	0	0	0	0	0	0	0	0	0	0	0	0	0	0	0	0	0
e9bb2d5e6cd558b4b899ce05d59c1eeb	0.999997	Eukaryota	Streptophyta	Magnoliopsida	Poales	Poaceae	Unassigned	Unassigned	0	0	285	0	0	0	271	149	700	0	0	0	0	0	0	0	52	41	180	0	0	0	0	0	0	0	0	0	0	0	0	0	0	0	0	0	0
e9f79bb600362448318cac888bede657	0.974611	Eukaryota	Streptophyta	Magnoliopsida	Unassigned	Unassigned	Unassigned	Unassigned	0	0	0	0	0	0	0	0	0	0	0	0	0	0	0	0	0	0	0	1031	0	0	0	0	0	0	0	0	0	0	0	0	0	0	0	0	0
ea01a50c6f90724042dfd5215a3c29a1	0.999995	Eukaryota	Streptophyta	Magnoliopsida	Poales	Poaceae	Unassigned	Unassigned	0	0	187	0	0	0	0	163	0	0	0	0	0	0	0	0	0	0	0	0	0	191	0	0	0	0	0	0	0	0	0	0	0	0	0	0	0
ea070146781d13fe510650a642577a3e	0.825012	Eukaryota	Streptophyta	Magnoliopsida	Unassigned	Unassigned	Unassigned	Unassigned	0	0	0	0	0	0	0	0	0	0	0	0	0	0	0	0	0	0	0	0	0	0	0	0	0	0	0	0	0	0	95	80	45	0	0	0	0
ea078807d4f3739a27045c4f56fc8c60	0.999996	Eukaryota	Streptophyta	Magnoliopsida	Poales	Poaceae	Unassigned	Unassigned	0	0	0	0	0	0	0	0	0	0	0	0	0	0	0	0	0	0	0	0	0	0	13	0	0	0	0	0	0	0	0	0	0	0	0	0	0
ea32b078c714aed244eeb0ee1dd8a27e	0.780016	Eukaryota	Streptophyta	Magnoliopsida	Unassigned	Unassigned	Unassigned	Unassigned	0	0	14	0	0	0	0	0	0	0	0	0	0	0	0	0	0	0	0	0	0	0	0	0	0	0	0	0	0	0	0	0	0	0	0	0	0
ea393bcbad5b63bd511f16d114c61614	0.780883	Eukaryota	Streptophyta	Magnoliopsida	Unassigned	Unassigned	Unassigned	Unassigned	0	0	0	0	0	0	0	0	0	0	0	0	0	0	0	0	0	0	0	0	0	0	0	0	0	0	0	0	38	35	0	0	0	0	0	0	0
ea57f3627a3da5577f718cc7c9e0c288	0.854405	Eukaryota	Streptophyta	Magnoliopsida	Unassigned	Unassigned	Unassigned	Unassigned	0	0	0	0	0	0	0	0	0	0	0	2	0	0	0	0	0	0	0	0	0	0	0	0	0	0	0	0	0	0	0	0	0	0	0	0	0
ea652ebaa2f423b10999d6dd494a5aa1	0.824385	Eukaryota	Streptophyta	Magnoliopsida	Unassigned	Unassigned	Unassigned	Unassigned	0	0	0	0	0	0	0	0	0	0	0	0	0	0	0	0	0	0	0	0	0	0	0	0	0	0	0	0	33	0	0	0	0	0	0	0	0
ea6558ff54e704a372c089ef2128dc08	0.977351	Eukaryota	Streptophyta	Magnoliopsida	Unassigned	Unassigned	Unassigned	Unassigned	0	0	0	0	0	0	0	0	0	0	0	0	0	0	0	0	0	0	0	0	0	0	0	0	0	0	0	0	0	0	0	0	0	0	0	0	19
ea8c1aa208bd26dc2292354868bea3cf	0.772228	Eukaryota	Streptophyta	Magnoliopsida	Rosales	Moraceae	Ficus	Unassigned	0	0	0	0	0	0	0	0	0	0	0	0	0	0	0	0	0	0	0	0	0	0	0	0	0	0	0	0	4	36	0	0	0	0	0	0	0
eabee56f976ebb96cd910d0524533d9b	0.999998	Eukaryota	Streptophyta	Magnoliopsida	Poales	Poaceae	Unassigned	Unassigned	0	0	0	0	0	0	0	0	0	0	0	0	0	0	0	0	0	0	164	0	0	0	0	0	0	0	0	0	0	0	0	0	0	0	0	0	0
eaff24b7376d20c66999957d6bced4e9	0.999974	Eukaryota	Streptophyta	Magnoliopsida	Poales	Poaceae	Unassigned	Unassigned	0	0	0	0	0	0	0	0	0	0	0	0	0	0	0	0	0	0	0	0	0	0	0	0	0	0	0	0	8	0	0	0	0	0	0	0	0
eb191481c05d05a8d5c35ec7ba4e5c2b	0.766917	Eukaryota	Streptophyta	Magnoliopsida	Unassigned	Unassigned	Unassigned	Unassigned	0	0	0	0	824	0	0	0	0	0	0	0	0	0	0	0	0	0	0	0	0	0	0	0	0	0	0	0	0	0	0	0	0	0	0	0	0
eb2daa613a27d23e4020d53dce3cc6f5	0.989013	Eukaryota	Streptophyta	Magnoliopsida	Unassigned	Unassigned	Unassigned	Unassigned	0	47	0	0	0	0	0	0	0	0	0	0	0	0	0	0	0	0	0	0	0	0	0	0	0	0	0	0	0	0	0	0	0	0	0	0	0
eb34ff1eb23537dd93e55394ac0b89d5	0.819143	Eukaryota	Streptophyta	Magnoliopsida	Unassigned	Unassigned	Unassigned	Unassigned	0	0	0	0	0	0	0	0	0	0	0	0	0	0	0	0	0	0	0	0	0	0	0	0	0	0	0	0	0	0	0	0	0	0	0	0	0
ebb448faf5d77fea5fe856b7c593ab06	0.832288	Eukaryota	Streptophyta	Magnoliopsida	Unassigned	Unassigned	Unassigned	Unassigned	0	0	0	0	0	0	0	0	0	0	0	0	1	0	0	0	0	0	0	0	0	0	0	0	0	0	0	0	0	0	1274	1005	841	0	0	0	0
ebc871857f7118fbfa150243e90f8db9	0.999992	Eukaryota	Streptophyta	Magnoliopsida	Poales	Poaceae	Unassigned	Unassigned	0	0	0	0	0	0	0	0	0	0	0	0	0	0	0	0	0	0	0	0	0	47	0	0	0	0	0	0	0	0	0	0	0	0	0	0	0
ebcdd7e7ab4dfd5280361b9b4e07c9b7	0.829851	Eukaryota	Streptophyta	Magnoliopsida	Unassigned	Unassigned	Unassigned	Unassigned	0	0	0	0	0	0	0	0	0	0	0	0	0	0	0	0	0	0	0	0	0	0	71	0	0	0	0	0	0	0	0	0	0	0	0	0	0
ec11ddbe91abcf1522a213c128dd5c6a	0.824229	Eukaryota	Streptophyta	Magnoliopsida	Unassigned	Unassigned	Unassigned	Unassigned	0	0	0	0	0	0	0	0	0	0	0	0	0	0	0	0	0	0	0	0	0	0	0	0	0	0	0	0	0	0	0	0	0	0	0	71	0
ec13033fb1837d205c3379439502f13b	0.999998	Eukaryota	Streptophyta	Magnoliopsida	Poales	Poaceae	Unassigned	Unassigned	0	0	0	0	0	0	61	0	0	0	0	0	0	0	0	0	0	0	0	0	0	0	0	0	0	0	0	0	0	0	0	0	0	0	0	0	0
ec1f94aabe9b1765c0485eb049b473d5	0.999759	Eukaryota	Streptophyta	Pinopsida	Pinales	Pinaceae	Picea	Unassigned	0	0	0	0	0	0	0	0	0	0	0	0	0	0	0	0	0	0	0	0	0	0	0	0	0	0	11	0	0	0	0	0	0	0	0	0	0
ecf2f24761d2aaf709fe47e3d0237642	0.968983	Eukaryota	Streptophyta	Magnoliopsida	Unassigned	Unassigned	Unassigned	Unassigned	0	0	0	0	0	0	0	0	0	0	0	0	0	0	0	0	0	0	0	0	0	0	0	0	0	0	0	0	0	0	0	0	0	0	0	0	0
ecfbf69693cc229242a2321d0f259590	0.880868	Eukaryota	Streptophyta	Magnoliopsida	Unassigned	Unassigned	Unassigned	Unassigned	0	0	0	0	0	0	0	0	0	0	0	0	0	0	0	0	0	0	0	0	0	0	0	0	0	0	0	0	749	44	0	0	0	0	0	0	0
ed2dae71d9d94b8f3062424635c0c20e	0.858814	Eukaryota	Streptophyta	Magnoliopsida	Unassigned	Unassigned	Unassigned	Unassigned	0	0	0	0	0	0	0	0	0	0	0	0	0	0	0	0	0	0	131	0	0	0	0	0	0	0	0	0	0	0	0	0	0	0	0	0	0
ed822b2f76cb81e526a33bbee8a0a7d8	0.976491	Eukaryota	Streptophyta	Magnoliopsida	Caryophyllales	Chenopodiaceae	Unassigned	Unassigned	0	0	0	0	0	0	0	0	0	0	0	0	0	0	0	0	0	0	0	0	0	0	0	0	0	0	0	34	0	0	0	0	0	0	0	0	0
ed9bac55762613964f4b666dee384c2e	0.997077	Eukaryota	Streptophyta	Magnoliopsida	Poales	Poaceae	Unassigned	Unassigned	0	0	0	0	0	0	0	0	0	0	0	0	0	0	0	0	0	0	0	0	0	0	109	0	0	0	0	0	0	0	0	0	0	0	0	0	0
edb8bbcc378b320ad4bd191ceb24bcf9	0.998274	Eukaryota	Streptophyta	Magnoliopsida	Sapindales	Anacardiaceae	Unassigned	Unassigned	0	0	0	0	0	0	0	0	0	0	0	0	0	0	0	0	0	0	0	0	0	0	0	0	0	0	0	0	0	8	0	0	0	0	0	0	0
edc04b319cdc3b27514eda11ca1f5858	1	Eukaryota	Streptophyta	Unassigned	Unassigned	Unassigned	Unassigned	Unassigned	0	0	0	0	0	0	0	0	0	0	0	0	0	0	0	0	0	0	0	0	0	0	0	0	0	0	0	15	0	0	0	0	0	0	0	0	0
edcc19f0bfee16b3370c351de6a4100f	0.808996	Eukaryota	Streptophyta	Magnoliopsida	Unassigned	Unassigned	Unassigned	Unassigned	0	0	0	0	0	0	0	0	0	0	0	0	0	0	0	0	0	0	0	0	0	0	0	0	0	0	20	0	0	0	0	0	0	0	0	0	0
ee34dcb5289730ba36f222f95aa7dfb0	0.865508	Eukaryota	Streptophyta	Magnoliopsida	Unassigned	Unassigned	Unassigned	Unassigned	0	0	0	0	0	0	0	0	0	0	0	0	0	0	0	0	0	0	0	0	0	0	57	0	0	0	0	0	0	0	0	0	0	0	0	0	0
ee66297f72ef2c75b32e2306ba4c82f0	0.858065	Eukaryota	Streptophyta	Magnoliopsida	Unassigned	Unassigned	Unassigned	Unassigned	0	0	0	0	0	0	0	0	0	0	0	0	0	0	0	0	0	0	230	0	0	0	0	0	0	0	0	0	0	0	0	0	0	0	0	0	0
ee93bb48ffe59938c6cd081a5b0bf9c9	0.821968	Eukaryota	Streptophyta	Magnoliopsida	Unassigned	Unassigned	Unassigned	Unassigned	0	0	0	0	0	0	0	0	0	0	0	0	0	0	0	0	0	0	0	0	0	0	0	0	0	0	0	0	4	41	0	0	0	0	0	0	0
eeb7ec6fe11c34ad67b998ce06613934	1	Eukaryota	Streptophyta	Magnoliopsida	Poales	Poaceae	Unassigned	Unassigned	0	0	0	0	0	0	0	17	0	0	0	0	0	0	0	0	0	0	0	0	0	0	0	0	0	0	0	0	0	0	0	0	0	0	0	0	0
eec02fc7e23576688849fe17d07b974d	0.999999	Eukaryota	Streptophyta	Magnoliopsida	Poales	Poaceae	Unassigned	Unassigned	0	0	229	0	0	0	0	0	0	0	0	0	0	0	0	0	203	238	0	0	0	0	0	0	0	0	0	0	0	0	0	0	0	0	0	0	0
eed01de0a7dedfde96943046edf02e49	0.870182	Eukaryota	Streptophyta	Magnoliopsida	Fabales	Fabaceae	Glycine	Glycine max	0	0	0	0	0	0	0	0	0	0	0	0	0	0	0	0	0	0	0	0	0	0	0	0	0	0	0	0	6	84	5	9	0	0	0	0	0
eeff335816473b07edcb96ee6c05d7f7	1	Eukaryota	Streptophyta	Unassigned	Unassigned	Unassigned	Unassigned	Unassigned	0	0	0	0	0	0	0	0	0	0	0	0	0	0	0	0	0	0	0	0	0	0	0	0	0	0	0	0	0	0	0	0	0	0	0	0	7
ef8f4df83dded1d1a9a7ee5bd6f34d8b	0.782101	Eukaryota	Streptophyta	Magnoliopsida	Unassigned	Unassigned	Unassigned	Unassigned	0	0	0	0	0	0	0	0	0	0	0	0	0	0	0	0	0	0	0	0	0	0	0	0	0	0	0	0	0	0	0	0	0	0	0	0	3
efbe34262e44f5a9af18e342509c0f0e	0.80809	Eukaryota	Streptophyta	Magnoliopsida	Unassigned	Unassigned	Unassigned	Unassigned	0	0	0	0	0	0	0	0	0	0	0	0	0	0	0	0	0	0	0	0	0	0	0	0	0	0	0	0	0	0	3	0	0	0	0	0	0
f0782a32c4cc394cd828e95659e45750	0.821595	Eukaryota	Streptophyta	Magnoliopsida	Unassigned	Unassigned	Unassigned	Unassigned	0	0	0	0	0	0	0	0	0	0	0	0	0	0	0	0	0	0	0	0	0	0	0	0	0	0	0	0	0	0	0	0	0	0	0	0	129
f0886f9b06a2cce92302edd4151a2bf3	1	Eukaryota	Streptophyta	Unassigned	Unassigned	Unassigned	Unassigned	Unassigned	0	0	0	0	0	0	0	0	0	0	0	0	0	0	0	0	0	0	0	0	0	0	0	0	0	0	0	0	0	0	0	0	0	0	0	0	162
f0bf35ef1fb3889e11f5a9cced4623fc	0.755068	Eukaryota	Streptophyta	Magnoliopsida	Unassigned	Unassigned	Unassigned	Unassigned	0	0	0	0	0	0	0	0	0	0	0	0	0	0	0	0	0	0	0	0	0	0	0	0	0	0	0	0	0	0	0	0	8	0	0	0	0
f0fca45ff8f729a1c8c554ccfad46f4c	0.987186	Eukaryota	Streptophyta	Magnoliopsida	Unassigned	Unassigned	Unassigned	Unassigned	0	0	0	0	0	0	0	0	0	0	0	0	0	0	0	0	0	0	0	0	0	0	0	0	0	0	0	0	0	0	0	0	0	0	0	0	0
f11a785671337834c6e592e09f9c6cdc	0.880605	Eukaryota	Streptophyta	Magnoliopsida	Unassigned	Unassigned	Unassigned	Unassigned	0	0	0	0	0	0	0	0	0	0	0	0	0	0	0	0	0	0	0	0	0	0	151	0	0	0	0	0	0	0	0	0	0	0	0	0	0
f11f137ceb96e8c2a3c0aa90d81baeb1	0.75982	Eukaryota	Streptophyta	Magnoliopsida	Unassigned	Unassigned	Unassigned	Unassigned	0	0	0	0	0	0	0	0	0	0	0	0	0	0	0	0	0	0	0	0	0	0	0	0	0	0	0	0	0	0	0	0	51	0	0	0	0
f1282fe2bfcfd53e5a738810cbb4a33c	0.999999	Eukaryota	Streptophyta	Magnoliopsida	Poales	Poaceae	Unassigned	Unassigned	0	0	0	0	0	0	230	0	0	0	0	0	0	0	0	0	0	0	0	0	0	0	0	0	0	0	0	0	0	0	0	0	0	0	0	0	0
f14b4b066f814b18f477f063b327b929	0.981861	Eukaryota	Streptophyta	Magnoliopsida	Malpighiales	Salicaceae	Salix	Unassigned	0	0	0	0	0	0	0	0	0	0	0	0	0	0	0	0	0	0	0	0	0	0	0	0	0	0	0	0	0	0	37	38	26	0	0	0	0
f15b7f896b34c820c7064f7194b6d413	0.999999	Eukaryota	Streptophyta	Magnoliopsida	Poales	Poaceae	Unassigned	Unassigned	0	0	0	0	0	0	0	149	0	0	0	0	0	0	0	0	0	0	0	0	0	110	0	0	0	0	0	0	0	0	0	0	0	0	0	0	0
f1d59c441baebea25e97421470c4aef2	0.947651	Eukaryota	Streptophyta	Magnoliopsida	Unassigned	Unassigned	Unassigned	Unassigned	0	0	0	0	0	0	0	0	0	0	0	0	0	0	0	0	0	0	0	0	0	0	0	0	0	0	0	0	0	0	0	0	0	0	0	0	12
f1e218880fd8f611280d7ad33f08e7d7	0.999895	Eukaryota	Streptophyta	Magnoliopsida	Lamiales	Lamiaceae	Salvia	Unassigned	0	0	0	0	0	0	0	0	0	96	0	0	0	0	0	0	0	0	0	0	0	0	0	0	0	0	0	0	0	0	0	0	0	0	0	0	0
f1efef24123e452bc1d6a7e6bccc83cc	0.843147	Eukaryota	Streptophyta	Magnoliopsida	Unassigned	Unassigned	Unassigned	Unassigned	0	0	0	0	0	0	0	0	0	264	0	0	0	0	0	0	0	523	1	0	0	0	0	0	0	0	0	0	0	0	0	0	0	0	0	0	0
f22e9e3327c6d0688ee60e180dd98ea4	0.999999	Eukaryota	Streptophyta	Magnoliopsida	Poales	Poaceae	Unassigned	Unassigned	0	0	0	0	0	0	0	0	0	0	0	0	0	0	0	0	47	0	0	0	0	0	0	0	0	0	0	0	0	0	0	0	0	0	0	0	0
f24226caa8a2a5acb77f3c28fc258840	0.767658	Eukaryota	Streptophyta	Magnoliopsida	Unassigned	Unassigned	Unassigned	Unassigned	0	0	0	0	0	0	0	0	0	0	0	0	0	0	0	0	0	0	0	0	0	0	0	0	0	0	0	0	0	57	0	0	0	0	0	0	0
f245cc1ec8b2414d6823496cafd00d80	0.832312	Eukaryota	Streptophyta	Magnoliopsida	Unassigned	Unassigned	Unassigned	Unassigned	0	0	0	0	0	0	0	0	43	0	0	0	0	0	0	0	0	0	0	0	0	0	0	0	0	0	0	0	0	0	0	0	0	0	0	0	0
f2cbd997674031af9e1be28f7f7785ef	0.969928	Eukaryota	Streptophyta	Magnoliopsida	Unassigned	Unassigned	Unassigned	Unassigned	0	0	0	0	0	0	0	0	0	0	0	0	0	0	0	0	0	0	0	0	0	0	0	0	0	0	0	0	0	0	0	0	0	0	0	110	0
f2e501cf0ffe3ed2215646d7a1e51fbb	0.807391	Eukaryota	Streptophyta	Magnoliopsida	Unassigned	Unassigned	Unassigned	Unassigned	0	0	0	0	0	0	0	0	0	0	0	57	0	0	0	0	0	0	0	0	0	0	0	0	0	0	0	0	0	0	0	0	0	0	0	0	0
f34864715e893f7efeb15f71ca6d77ab	0.975275	Eukaryota	Streptophyta	Magnoliopsida	Unassigned	Unassigned	Unassigned	Unassigned	0	0	0	0	0	0	0	0	0	0	0	0	0	0	0	0	0	0	0	0	0	0	0	0	0	0	0	0	0	0	0	0	0	0	0	0	8
f35e9fc8e98cac886d813adf2bbce871	0.856222	Eukaryota	Streptophyta	Magnoliopsida	Unassigned	Unassigned	Unassigned	Unassigned	0	0	0	0	0	0	0	0	0	0	0	0	0	0	0	0	0	0	0	0	0	0	0	6	0	0	0	0	0	0	0	0	0	0	0	0	0
f36aebddbb71068e1c3c28c6ab70e3dc	0.999995	Eukaryota	Streptophyta	Magnoliopsida	Poales	Poaceae	Unassigned	Unassigned	0	0	0	0	0	0	0	0	0	0	0	0	0	0	0	0	0	0	0	0	0	0	0	0	0	0	0	0	0	0	0	0	0	0	0	0	0
f37a76975e7d7001294710bcb9d24f63	0.947313	Eukaryota	Streptophyta	Magnoliopsida	Unassigned	Unassigned	Unassigned	Unassigned	0	0	0	0	0	0	0	0	0	0	0	0	0	0	0	0	0	0	0	0	0	0	0	0	0	0	0	0	0	0	0	0	0	0	0	0	4
f3d058500c7a2114d114b2beb0166b04	0.982522	Eukaryota	Streptophyta	Magnoliopsida	Unassigned	Unassigned	Unassigned	Unassigned	0	0	0	0	0	0	0	0	0	0	0	0	0	0	0	0	0	0	0	0	0	0	0	0	0	0	0	0	0	0	0	0	0	0	0	15	0
f3e0d4976c822e68467ac15d0b6a57f7	0.999996	Eukaryota	Streptophyta	Pinopsida	Cupressales	Cupressaceae	Unassigned	Unassigned	0	0	0	0	0	0	0	0	0	0	0	0	0	0	0	0	0	0	0	0	0	0	0	0	0	0	0	0	0	0	102	83	51	0	0	0	0
f3f8a6522387ef542f7db6eca3e31a30	0.81929	Eukaryota	Streptophyta	Magnoliopsida	Unassigned	Unassigned	Unassigned	Unassigned	0	0	0	0	15	0	0	0	0	0	0	0	0	0	0	0	0	0	0	0	0	0	0	0	0	0	0	0	0	0	0	0	0	0	0	0	0
f4181f7f4a0011a4422763c3fba07182	0.817508	Eukaryota	Streptophyta	Magnoliopsida	Unassigned	Unassigned	Unassigned	Unassigned	0	0	0	0	0	0	0	0	0	0	0	0	0	0	0	0	0	0	0	0	0	0	0	0	0	0	0	0	81	123	0	0	0	0	0	0	0
f4389d76a1b08b1c12179fd6da26bfde	0.862528	Eukaryota	Streptophyta	Magnoliopsida	Unassigned	Unassigned	Unassigned	Unassigned	0	22	0	0	0	0	0	0	0	0	0	0	0	0	0	0	0	0	0	0	0	0	0	0	0	0	0	0	0	0	0	0	0	0	0	0	0
f4771c62732be677b0059430e273ef44	0.82084	Eukaryota	Streptophyta	Magnoliopsida	Unassigned	Unassigned	Unassigned	Unassigned	0	0	0	0	0	0	0	0	0	0	0	0	0	0	0	0	0	0	0	0	0	0	0	0	0	0	0	0	0	40	0	0	0	0	0	0	0
f4a972bce4f628472737d083d914b134	0.996187	Eukaryota	Streptophyta	Magnoliopsida	Unassigned	Unassigned	Unassigned	Unassigned	0	0	0	0	0	2	0	0	0	0	0	0	0	0	0	0	0	0	0	0	0	0	0	0	0	0	0	0	0	0	0	0	0	0	0	0	0
f4c67ac17677f0d2113e166d5c9bd66c	0.999993	Eukaryota	Streptophyta	Magnoliopsida	Poales	Poaceae	Unassigned	Unassigned	0	0	0	0	0	0	286	0	0	0	0	0	0	0	0	0	0	0	0	0	0	0	0	0	0	0	0	0	0	0	0	0	0	0	0	0	0
f4e1ce21d040044cf9d5fcf6d71dce65	0.986199	Eukaryota	Streptophyta	Magnoliopsida	Unassigned	Unassigned	Unassigned	Unassigned	0	0	0	0	0	0	0	0	0	0	0	0	0	0	0	0	0	0	0	0	0	0	0	58	0	0	0	0	0	0	0	0	0	0	0	0	0
f51492a048981f0db7384703fcc7a6f1	0.983218	Eukaryota	Streptophyta	Magnoliopsida	Unassigned	Unassigned	Unassigned	Unassigned	0	0	0	0	0	0	0	0	0	0	0	0	0	0	0	0	0	0	0	0	0	0	0	58	0	0	0	0	0	0	0	0	0	0	0	0	0
f5848bfb14c87d7a0c2f9b622d4eb84d	0.778189	Eukaryota	Streptophyta	Magnoliopsida	Unassigned	Unassigned	Unassigned	Unassigned	0	0	0	0	0	0	0	0	0	0	0	0	0	0	0	0	0	0	0	0	0	0	0	0	0	0	0	0	0	0	0	0	0	0	0	0	0
f59e399a24041c0b9a66cdaac9ddef62	0.7929	Eukaryota	Streptophyta	Magnoliopsida	Rosales	Rosaceae	Potentilla	Unassigned	0	0	0	0	0	0	0	0	0	0	0	0	0	0	0	0	0	0	0	0	0	0	0	0	0	0	0	0	0	0	0	0	7	0	0	0	0
f5dca78c15f0dfabd81ab8b6a8cbdf6f	0.969678	Eukaryota	Streptophyta	Magnoliopsida	Unassigned	Unassigned	Unassigned	Unassigned	0	0	0	0	0	0	0	0	0	0	0	0	0	0	0	0	0	0	0	0	0	0	0	0	0	0	0	0	0	0	0	0	0	0	0	0	3
f5dfda312ad3e6770a9c592e36a42b56	1	Eukaryota	Streptophyta	Unassigned	Unassigned	Unassigned	Unassigned	Unassigned	0	0	0	0	0	0	0	0	0	0	0	0	0	0	0	0	0	0	0	0	0	0	0	0	0	0	0	0	0	0	0	0	0	22	0	0	0
f5f388fe321102ce6efae61e250f6612	0.812783	Eukaryota	Streptophyta	Magnoliopsida	Unassigned	Unassigned	Unassigned	Unassigned	0	0	0	0	0	0	0	0	0	0	0	0	0	153	0	0	0	0	0	0	0	0	0	0	0	0	0	0	0	0	0	0	0	0	0	0	0
f6531ee3c57f172592461679fc68aa95	0.867807	Eukaryota	Streptophyta	Magnoliopsida	Unassigned	Unassigned	Unassigned	Unassigned	63	0	53	0	0	0	0	280	439	0	0	0	0	0	0	0	0	0	0	0	0	326	0	0	0	0	0	0	0	0	0	0	0	0	0	0	0
f6673649a2845ee90078a0da0e249815	0.861018	Eukaryota	Streptophyta	Magnoliopsida	Unassigned	Unassigned	Unassigned	Unassigned	0	0	0	0	0	0	0	0	0	0	0	0	0	0	0	0	0	0	0	0	0	0	75	0	0	0	0	0	0	0	0	0	0	0	0	0	0
f677c2c34955e937fc557e40cc23b89d	0.813566	Eukaryota	Streptophyta	Magnoliopsida	Unassigned	Unassigned	Unassigned	Unassigned	0	0	0	0	0	0	0	0	0	0	0	0	0	0	0	0	0	0	0	0	0	0	0	0	0	0	0	1059	0	0	0	0	0	0	0	0	0
f6b710e3af98b3ef0c3f81b47e4f80bc	0.818927	Eukaryota	Streptophyta	Magnoliopsida	Unassigned	Unassigned	Unassigned	Unassigned	0	0	0	0	0	0	0	0	0	0	0	0	0	0	0	0	0	0	0	0	0	0	0	0	0	0	0	0	0	0	0	0	0	0	0	22	0
f6bed3b7eaccc993104995b65eb98291	0.835612	Eukaryota	Streptophyta	Magnoliopsida	Lamiales	Plantaginaceae	Plantago	Unassigned	0	0	0	0	0	0	0	0	0	0	54	0	0	0	0	0	0	0	0	0	0	0	0	0	0	0	0	0	0	0	0	0	0	0	0	0	0
f6bf009534b6ba005052b13342ccfc55	0.803386	Eukaryota	Streptophyta	Magnoliopsida	Unassigned	Unassigned	Unassigned	Unassigned	0	0	0	0	1	0	0	0	0	0	0	0	0	0	0	0	0	0	0	0	0	0	0	0	0	0	0	0	0	0	0	0	0	0	0	0	0
f6d1d0eb2dad134d5114012a79d7f844	0.999995	Eukaryota	Streptophyta	Magnoliopsida	Poales	Poaceae	Unassigned	Unassigned	0	0	0	0	0	0	7	0	0	0	0	0	0	0	0	0	0	0	0	0	0	0	0	0	0	0	0	0	0	0	0	0	0	0	0	0	0
f70a5314df357094d0c12170cdc07770	0.999996	Eukaryota	Streptophyta	Magnoliopsida	Poales	Poaceae	Unassigned	Unassigned	0	0	0	0	0	0	0	0	0	11	0	0	0	0	0	0	0	0	0	0	0	0	0	0	0	0	0	0	0	0	0	0	0	0	0	0	0
f73ae1e95675c16db968e73e448780a4	0.756389	Eukaryota	Streptophyta	Magnoliopsida	Lamiales	Lamiaceae	Mentha	Mentha aquatica	0	0	0	0	0	0	0	0	0	0	0	0	0	0	0	0	0	0	0	0	51	0	0	0	0	0	0	0	0	0	0	0	0	0	0	0	0
f77402b1b2fa050f9394bf68339f33c1	0.993048	Eukaryota	Streptophyta	Magnoliopsida	Poales	Typhaceae	Typha	Unassigned	0	0	0	0	0	0	0	0	0	0	0	0	0	0	0	0	0	0	0	0	0	0	0	0	0	0	0	0	10	90	0	0	0	0	0	0	0
f86a535b5887f6e84b2cc1dc88d467cf	0.999937	Eukaryota	Streptophyta	Magnoliopsida	Poales	Poaceae	Unassigned	Unassigned	0	0	0	0	0	0	0	0	0	0	0	0	0	0	0	0	0	0	0	0	0	0	0	0	0	0	0	0	0	0	0	0	0	0	0	0	0
f89393a55d949abd561e7e9abc816841	0.810943	Eukaryota	Streptophyta	Magnoliopsida	Unassigned	Unassigned	Unassigned	Unassigned	0	111	0	0	0	0	0	0	0	0	0	0	0	0	0	0	0	0	0	0	0	0	0	0	0	0	0	0	0	0	0	0	0	0	0	0	0
f8a8997779bf6b346838c6c150f2fbcd	0.999999	Eukaryota	Streptophyta	Magnoliopsida	Poales	Poaceae	Unassigned	Unassigned	0	0	0	0	0	0	0	0	0	0	0	0	0	0	0	0	0	0	0	0	0	0	0	0	0	0	0	0	0	0	0	0	0	0	0	0	0
f8ca11b82a2e2a3eae3c56789bc93837	0.975231	Eukaryota	Streptophyta	Magnoliopsida	Unassigned	Unassigned	Unassigned	Unassigned	0	0	0	0	0	0	0	0	0	0	0	0	0	0	0	0	0	0	0	0	0	0	183	0	0	0	0	0	0	0	0	0	0	0	0	0	0
f9301ea1322d38bac038e2bec84e196c	0.769994	Eukaryota	Streptophyta	Magnoliopsida	Unassigned	Unassigned	Unassigned	Unassigned	0	0	0	0	144	0	0	0	0	0	0	0	0	0	0	0	0	0	0	0	0	0	0	0	0	0	0	0	0	0	0	0	0	0	0	0	0
f9a7ae55774575cc1b1413d2c72f2803	0.962803	Eukaryota	Streptophyta	Magnoliopsida	Unassigned	Unassigned	Unassigned	Unassigned	0	0	0	0	0	0	0	0	0	0	0	0	0	0	0	0	0	0	0	0	0	0	8	0	0	0	0	0	0	0	0	0	0	0	0	0	0
f9c38d82fdff5684be0401fad9e4bb5f	0.999274	Eukaryota	Streptophyta	Magnoliopsida	Myrtales	Myrtaceae	Unassigned	Unassigned	0	0	0	0	0	0	0	0	0	0	0	0	0	0	0	0	0	0	0	0	0	0	0	0	0	0	0	0	0	40	0	0	0	0	0	0	0
f9ca4678c565c9420dfc22f4cee1efd3	1	Eukaryota	Streptophyta	Unassigned	Unassigned	Unassigned	Unassigned	Unassigned	0	0	0	0	0	0	0	0	0	0	0	0	0	0	0	0	0	0	0	0	0	0	0	0	0	0	0	0	0	0	0	0	0	7	0	0	0
fa407ac9592084af5ce83ff176856f9f	0.92679	Eukaryota	Streptophyta	Magnoliopsida	Lamiales	Acanthaceae	Ruellia	Unassigned	0	0	0	0	0	0	0	0	0	0	0	0	0	0	0	0	0	0	0	0	0	0	0	0	0	0	0	0	31	0	0	0	0	0	0	0	0
fac34af74c2c08d83ca32ec435d8da30	0.752464	Eukaryota	Streptophyta	Magnoliopsida	Unassigned	Unassigned	Unassigned	Unassigned	0	0	0	0	0	0	0	0	0	0	0	0	0	0	0	0	0	0	0	0	0	0	0	0	0	0	0	0	29	0	0	0	0	0	0	0	0
fb02b32c88732ba3ef45a9e0b8711b42	0.98535	Eukaryota	Streptophyta	Magnoliopsida	Unassigned	Unassigned	Unassigned	Unassigned	0	0	0	0	0	15	0	0	0	0	0	0	0	0	0	0	0	0	0	0	0	0	0	0	0	0	0	0	0	0	0	0	0	0	0	0	0
fb7d9f9a6018e40b89b61437c109b908	0.956452	Eukaryota	Streptophyta	Magnoliopsida	Unassigned	Unassigned	Unassigned	Unassigned	0	0	0	0	0	0	0	0	0	0	0	0	0	0	0	0	0	0	0	0	0	0	0	0	0	0	0	0	0	0	0	0	0	0	0	0	131
fbe890636dd2ae4a6380bcb5ff102fdd	0.965292	Eukaryota	Streptophyta	Magnoliopsida	Unassigned	Unassigned	Unassigned	Unassigned	0	0	0	0	0	0	0	0	0	0	0	0	0	0	0	0	0	0	0	0	0	0	0	0	0	5244	0	0	0	0	0	0	0	0	0	0	0
fc3632469ea8b79ecbc9a30da2818022	0.958593	Eukaryota	Streptophyta	Magnoliopsida	Unassigned	Unassigned	Unassigned	Unassigned	0	116	0	0	0	0	0	0	0	0	0	0	0	0	0	0	0	0	0	0	0	0	0	0	0	0	0	0	0	0	0	0	0	0	0	0	0
fc979fc1e558a535fd74d2898493c9b6	0.999997	Eukaryota	Streptophyta	Magnoliopsida	Poales	Poaceae	Unassigned	Unassigned	0	0	0	0	0	0	0	0	0	0	0	0	0	0	0	0	0	0	35	0	0	0	0	0	0	0	0	0	0	0	0	0	0	0	0	0	0
fce1829b72e3629df9d6974e52c203f8	0.857084	Eukaryota	Streptophyta	Magnoliopsida	Unassigned	Unassigned	Unassigned	Unassigned	0	0	0	0	0	0	0	0	0	0	0	0	0	0	0	0	0	0	0	0	0	0	0	0	0	0	0	0	0	0	0	0	0	0	0	0	0
fcf893e8c6ed1970021377b8549f8ef0	0.999996	Eukaryota	Streptophyta	Magnoliopsida	Poales	Poaceae	Unassigned	Unassigned	0	0	0	884	0	0	0	0	0	0	0	0	0	0	0	0	0	0	0	0	0	0	0	0	0	0	0	0	0	0	0	0	0	0	0	0	0
fd030a327b20519af6534dc091bb2820	0.985114	Eukaryota	Streptophyta	Magnoliopsida	Unassigned	Unassigned	Unassigned	Unassigned	0	0	0	0	0	0	0	0	117	0	0	0	0	0	0	0	0	0	0	0	0	0	0	0	0	0	0	0	0	0	0	0	0	0	0	0	0
fd349278bdeee599315238d6323a42d6	0.974743	Eukaryota	Streptophyta	Magnoliopsida	Unassigned	Unassigned	Unassigned	Unassigned	0	0	0	0	0	0	0	0	0	49	0	0	0	0	0	0	0	0	0	0	0	0	0	0	0	0	0	0	0	0	0	0	0	0	0	0	0
fd496303b58d87b995a45b4e9bebf483	0.974123	Eukaryota	Streptophyta	Magnoliopsida	Solanales	Solanaceae	Unassigned	Unassigned	0	0	0	0	0	0	0	0	0	0	0	0	0	0	0	0	0	0	27	0	0	0	0	0	0	0	0	0	0	0	0	0	0	0	0	0	0
fdaeb6a7d222004a180792ea3f35d9ba	0.975621	Eukaryota	Streptophyta	Magnoliopsida	Unassigned	Unassigned	Unassigned	Unassigned	0	0	0	0	0	0	0	0	0	0	0	0	0	0	0	0	0	0	0	0	0	0	0	0	0	0	0	0	0	0	0	0	0	0	0	0	2
fdd1555c6de4b8cd51f58f42a9a0339d	0.986912	Eukaryota	Streptophyta	Magnoliopsida	Unassigned	Unassigned	Unassigned	Unassigned	0	0	0	0	0	0	0	0	0	0	0	0	0	0	0	0	0	0	0	0	0	0	0	0	0	0	0	0	0	0	0	0	0	0	0	0	0
fecab3ccf9614a4bcdcd1be70ce799e4	0.880983	Eukaryota	Streptophyta	Magnoliopsida	Unassigned	Unassigned	Unassigned	Unassigned	75	0	0	0	0	0	0	0	0	0	0	0	416	0	0	0	0	0	0	0	0	0	0	0	0	0	0	0	0	0	0	0	0	0	0	0	0
ff3282dad178d08468c72de57dabb4cf	0.768538	Eukaryota	Streptophyta	Magnoliopsida	Unassigned	Unassigned	Unassigned	Unassigned	0	0	0	0	0	0	0	0	0	0	0	0	0	0	0	0	0	0	0	0	0	0	0	0	0	0	13	0	0	0	0	0	0	0	0	0	0
ff3723ea2465cd86659334cf90a4a159	1	Eukaryota	Streptophyta	Magnoliopsida	Poales	Poaceae	Unassigned	Unassigned	0	0	0	0	0	0	0	0	0	0	0	0	0	0	0	0	0	241	0	0	0	0	0	0	1328	15	0	0	0	0	64	34	39	0	0	0	0
ff5f0efcd3e0f3fc607ce600e3899832	0.999197	Eukaryota	Streptophyta	Magnoliopsida	Lamiales	Lamiaceae	Salvia	Unassigned	0	0	0	0	0	0	0	0	0	0	0	94	0	0	0	0	0	0	0	0	0	0	0	0	0	0	0	0	0	0	0	0	0	0	0	0	0
ff7cb941252c6d60647a325b1402d85b	0.999897	Eukaryota	Streptophyta	Magnoliopsida	Lamiales	Lamiaceae	Salvia	Unassigned	0	0	0	0	0	0	0	0	0	93	0	0	0	0	0	0	0	0	0	0	0	0	0	0	0	0	0	0	0	0	0	0	0	0	0	0	0
